# Supplementary material for: CVD-associated SNPs with regulatory potential reveal novel non-coding disease genes
Source: Hum Genomics. 2023 Jul 25;17:69. doi: 10.1186/s40246-023-00513-4 (PMC10369730; doi:10.1186/s40246-023-00513-4)
Supplement: Supplementary file 2 — Additional file 2: Table S1. Disease Enrichment Protein Coding. [file 40246_2023_513_MOESM2_ESM.xlsx]

## Sheet: Cardiac Arrhythmia - DisGeNET
Cardiac Arrhtymia
	Description	FDR	Ratio	BgRatio
4137	Persistent atrial fibrillation	1.91051e-25	36/171	156/21666
4358	familial atrial fibrillation	1.91051e-25	36/171	157/21666
1830	Paroxysmal atrial fibrillation	1.69173e-19	36/171	226/21666
114	Atrial Fibrillation	9.21507e-15	53/171	939/21666
1624	Triglycerides measurement	40238.4	26/171	563/21666
2514	High density lipoprotein measurement	1.91443e+08	21/171	545/21666
4116	Arachidonic acid measurement	2.67496e+08	4/171	4/21666
2629	P wave duration (observable entity)	4.40568e+08	5/171	10/21666
3483	Serum total cholesterol measurement	6.17533e+08	19/171	486/21666
1619	Low density lipoprotein cholesterol measurement	2.85567e+09	18/171	483/21666
1613	C-reactive protein measurement	5.53396e+09	10/171	135/21666
3651	RESTING HEART RATE	9.53362e+09	8/171	80/21666
1621	Phospholipid measurement	0.000139145371967477	7/171	58/21666
2730	Phosphatidylcholine measurement	0.000163390811048252	4/171	9/21666
3282	Fasting blood sugar result	0.000266571057502713	7/171	65/21666
2621	Fasting blood glucose measurement	0.000293880065155249	8/171	96/21666
2369	Lone atrial fibrillation	0.000397119222938638	5/171	25/21666
1379	First degree atrioventricular block	0.00043711469860338	5/171	26/21666
2619	Serum LDL cholesterol measurement	0.00043711469860338	12/171	269/21666
2725	Serum albumin measurement	0.000475724458956701	15/171	433/21666
2630	QT interval feature (observable entity)	0.000508073769114781	7/171	75/21666
4472	AV Block First Degree by ECG Finding	0.000556863967096993	5/171	28/21666
2618	Serum HDL cholesterol measurement	0.000593945179296927	12/171	283/21666
2731	Testosterone measurement	0.000734162792401025	4/171	14/21666
2631	Electrocardiogram: P-R interval	0.00115164164380591	6/171	57/21666
4029	Coronary Artery Disease	0.00202928085874293	31/171	1708/21666
3248	Brugada Syndrome (disorder)	0.00251782889007017	6/171	66/21666
547	Hematocrit procedure	0.00253809504979063	8/171	138/21666
2757	Posterior embryotoxon	0.00421516563573274	5/171	44/21666
880	Myocardial Infarction	0.00469769323345499	31/171	1800/21666
1192	Stress, Psychological	0.00469769323345499	9/171	199/21666
3767	Retinal arteriolar tortuosity	0.00469769323345499	4/171	23/21666
1415	Bicuspid aortic valve	0.00475808599125426	8/171	154/21666
250	Cholelithiasis	0.00489706447219822	10/171	252/21666
2924	Adult onset asthma	0.00536818947506678	5/171	48/21666
2494	Malignant neoplasm of prostate	0.00620390806192253	58/171	4502/21666
3327	Fatty acid measurement	0.00620390806192253	5/171	50/21666
534	Congestive heart failure	0.00636240943175127	30/171	1760/21666
3202	Acute Coronary Syndrome	0.00636240943175127	13/171	440/21666
1133	Scimitar Syndrome	0.00687422605069303	2/171	2/21666
3638	Bland White Garland Syndrome	0.00687422605069303	2/171	2/21666
3726	SICK SINUS SYNDROME 1, AUTOSOMAL RECESSIVE	0.00687422605069303	2/171	2/21666
4871	COMBINED OXIDATIVE PHOSPHORYLATION DEFICIENCY 32	0.00687422605069303	2/171	2/21666
4915	ATRIAL STANDSTILL 1	0.00687422605069303	2/171	2/21666
4990	CARDIAC-UROGENITAL SYNDROME	0.00687422605069303	2/171	2/21666
1225	Tetralogy of Fallot	0.00731304052039075	10/171	274/21666
1622	Sex hormone binding globulin measurement	0.0080877174859566	3/171	11/21666
3514	Clear cell adenocarcinoma of ovary	0.00910605386161706	4/171	30/21666
1997	Nodal rhythm disorder	0.0100778070832838	3/171	12/21666
2463	Other specified cardiac arrhythmias	0.0100778070832838	3/171	12/21666
2704	Sleep Apnea, Obstructive	0.0114374384724281	13/171	480/21666
3545	Chronic Kidney Diseases	0.0114374384724281	21/171	1074/21666
3472	Ectopic rhythm	0.011841073989602	3/171	13/21666
4203	CARDIAC CONDUCTION DEFECT, NONSPECIFIC (disorder)	0.011841073989602	3/171	13/21666
4905	Brugada Syndrome 1	0.011841073989602	3/171	13/21666
9	Acanthosis Nigricans	0.0130289900437848	5/171	64/21666
96	Cardiac Arrhythmia	0.0130289900437848	14/171	559/21666
3089	Arteriopathic disease	0.0130289900437848	6/171	101/21666
4444	Coronary microvascular dysfunction	0.0139672987062127	3/171	14/21666
773	Long QT Syndrome	0.0148342223352986	6/171	105/21666
1744	Bradycardia-tachycardia syndrome	0.0148342223352986	2/171	3/21666
2345	Dissection of carotid artery	0.0148342223352986	2/171	3/21666
4912	Total Anomalous Pulmonary Venous Return 1	0.0148342223352986	2/171	3/21666
293	Coronary Arteriosclerosis	0.0151598170052189	23/171	1282/21666
3325	Lipoatrophy	0.0151598170052189	6/171	106/21666
2624	Diastolic blood pressure	0.0154122886157404	13/171	507/21666
108	Asthma	0.0157033461820704	32/171	2096/21666
368	Patent ductus arteriosus	0.015840013829668	13/171	510/21666
3284	Finding of Mean Corpuscular Hemoglobin	0.0158780397291737	15/171	653/21666
294	Coronary heart disease	0.0184661175956222	26/171	1576/21666
1017	Platelet Count measurement	0.0184661175956222	9/171	265/21666
2614	Red cell distribution width determination	0.0184661175956222	14/171	593/21666
2626	Sinus Node Dysfunction (disorder)	0.0184661175956222	4/171	40/21666
3355	Adenoma of large intestine	0.0184661175956222	12/171	452/21666
3361	RDW - Red blood cell distribution width result	0.0184661175956222	14/171	593/21666
628	Hypertensive disease	0.0186808581360182	34/171	2322/21666
535	Heart Function Tests	0.0191503291646435	3/171	17/21666
1996	Conduction disorder of the heart	0.0191503291646435	4/171	41/21666
2632	QRS complex feature	0.0191503291646435	4/171	41/21666
570	Hepatitis C	0.0192415780605312	28/171	1768/21666
533	Heart failure	0.0192587226611169	25/171	1499/21666
1620	Phosphatidylinositol measurement	0.0216092964928072	2/171	4/21666
1958	Tricuspid Atresia	0.0216092964928072	3/171	18/21666
2995	Phonophobia	0.0216092964928072	3/171	18/21666
4165	LONG QT SYNDROME 9 (disorder)	0.0216092964928072	2/171	4/21666
1933	Dyslipidemias	0.0220223588742575	12/171	471/21666
3144	Systolic Pressure	0.0220271341951351	17/171	843/21666
3157	Cardiomyopathies	0.0223877794697745	18/171	925/21666
633	Hypertensive crisis	0.023417236143317	3/171	19/21666
700	Kidney Diseases	0.023417236143317	21/171	1180/21666
2623	Senile sclerosis of aortic cusp	0.023417236143317	3/171	19/21666
457	Fibrosarcoma	0.0249385758281681	11/171	413/21666
2644	Multiple renal cysts	0.0253670425649175	4/171	46/21666
3885	Hyperopia, High	0.027264208252097	4/171	47/21666
4328	MYOTONIC DYSTROPHY 1	0.0295799448264507	7/171	179/21666
490	Glaucoma, Open-Angle	0.0297749146746669	6/171	130/21666
539	Ventricular Septal Defects	0.0297749146746669	11/171	426/21666
2327	Estradiol measurement	0.0297749146746669	3/171	21/21666
2837	Prostate carcinoma	0.0297749146746669	53/171	4388/21666
3237	Heart Failure, Systolic	0.0297749146746669	4/171	49/21666
3481	Estradiol level result	0.0297749146746669	3/171	21/21666
3729	CARDIOMYOPATHY, FAMILIAL, WITH CONDUCTION DISTURBANCE	0.0298570044112016	2/171	5/21666
1040	Atrial Premature Complexes	0.0311040305207045	7/171	183/21666
302	Cryptorchidism	0.0311735031457631	15/171	725/21666
1197	Subarachnoid Hemorrhage	0.0311735031457631	12/171	501/21666
1361	Sudden Cardiac Death	0.0313362042099298	6/171	133/21666
2328	Glucose measurement	0.0325100456738812	5/171	89/21666
2686	elevated blood glucose level	0.0325100456738812	5/171	89/21666
1479	Hypoplastic Left Heart Syndrome	0.0342828988180518	4/171	52/21666
1535	Trifascicular block	0.0342828988180518	3/171	23/21666
2709	ST segment elevation (finding)	0.0342828988180518	3/171	23/21666
1593	Aortic Aneurysm, Abdominal	0.0356341169509431	13/171	586/21666
770	Liver neoplasms	0.0368407362492899	23/171	1424/21666
991	Paroxysmal ventricular tachycardia	0.0368407362492899	3/171	24/21666
1026	Polycystic Ovary Syndrome	0.0368407362492899	18/171	988/21666
1129	Schizophrenia	0.0368407362492899	38/171	2872/21666
1856	Age-related cognitive decline	0.0368407362492899	3/171	24/21666
3595	Intrauterine adhesions	0.0368407362492899	3/171	24/21666
702	Kidney Failure, Chronic	0.0370076929092943	16/171	827/21666
778	Chronic Obstructive Airway Disease	0.0370076929092943	23/171	1428/21666
1516	Hyperestrogenism	0.0372492336259338	2/171	6/21666
3750	Abnormality of the carpal bones	0.0372492336259338	2/171	6/21666
424	Esophageal Neoplasms	0.0376048518446775	21/171	1254/21666
4257	Obesity, Visceral	0.0376309665514386	4/171	55/21666
896	Neoplasm Metastasis	0.03812203766129	70/171	6385/21666
1666	Hepatoblastoma	0.0382065750379905	11/171	452/21666
2032	Congenital hypoplasia of kidney	0.0386455668855236	5/171	96/21666
4624	Abnormality of dental enamel	0.0386455668855236	5/171	96/21666
737	Myeloid Leukemia	0.0389069786682112	10/171	385/21666
560	Hemorrhagic Fevers, Viral	0.0407538618675932	4/171	57/21666
1002	Periodontitis	0.0407538618675932	14/171	682/21666
3362	Body mass index	0.0431048439908601	18/171	1014/21666
798	Macrostomia	0.0432266401973328	6/171	148/21666
2855	Breast Carcinoma	0.0432266401973328	73/171	6776/21666
651	Hypothyroidism	0.0435544187457433	13/171	613/21666
1148	Shared Paranoid Disorder	0.0435544187457433	3/171	27/21666
2083	Cholestasis of pregnancy	0.0435544187457433	5/171	100/21666
2729	Lipids measurement	0.0435544187457433	3/171	27/21666
3552	Atherogenesis	0.0435544187457433	4/171	59/21666
3589	Rokitansky Kuster Hauser syndrome	0.0435544187457433	3/171	27/21666
3630	Sudden Cardiac Arrest	0.0435544187457433	3/171	27/21666
509	Gout	0.0437002292741874	7/171	205/21666
2754	Malignant neoplasm of esophagus	0.0437002292741874	21/171	1286/21666
3509	Hepatocarcinogenesis	0.0437002292741874	16/171	855/21666
4298	EARLY REPOLARIZATION ASSOCIATED WITH VENTRICULAR FIBRILLATION	0.0437002292741874	2/171	7/21666
329	Dental caries	0.0437383286701341	9/171	330/21666
1296	Virus Diseases	0.0447985294068114	23/171	1471/21666
1194	Cerebrovascular accident	0.0452163059885161	25/171	1658/21666
214	Cardiovascular Diseases	0.0460834113301898	26/171	1756/21666
4316	Aortic Stiffness	0.0460834113301898	4/171	61/21666
987	Parathyroid Neoplasms	0.0462470866217164	5/171	104/21666
1419	Left Ventricular Hypertrophy	0.0462470866217164	10/171	403/21666
2588	Duration of sleep	0.0462470866217164	5/171	104/21666
887	Myotonic Dystrophy	0.0473569824031388	6/171	155/21666
4258	Peri-Implantitis	0.0473569824031388	4/171	62/21666
530	Congenital Heart Defects	0.0478221157459975	10/171	406/21666
116	Atrioventricular Block	0.0493142834272754	4/171	63/21666
607	Hypercalcemia	0.0493142834272754	6/171	157/21666
635	Hypertriglyceridemia	0.0493142834272754	9/171	340/21666

## Sheet: CM  - DisGeNET
Cardiomyopathy
	Description	FDR	Ratio	BgRatio
997	Systemic Scleroderma	4.91365e+06	23/92	979/21666
449	Graves Disease	6.94885e+07	17/92	585/21666
685	Lymphoma	9.34925e+07	26/92	1548/21666
678	Lupus Erythematosus, Systemic	9.3789e+08	27/92	1883/21666
2224	Hepatitis B, Chronic	1.64685e+09	13/92	415/21666
3517	Selective immunoglobulin A deficiency	2.19977e+09	6/92	45/21666
2620	Podoconiosis	3.93932e+09	3/92	3/21666
86	Arthralgia	4.23636e+09	10/92	248/21666
96	Asthma	4.23636e+09	27/92	2096/21666
90	Rheumatoid Arthritis	4.35907e+09	31/92	2723/21666
491	Hepatitis B	4.35907e+09	22/92	1449/21666
106	Autoimmune Diseases	6.48726e+09	24/92	1758/21666
249	Common Variable Immunodeficiency	6.50729e+09	9/92	207/21666
495	Hepatitis C	6.50729e+09	24/92	1768/21666
2438	Low IQ	7.33073e+09	3/92	4/21666
1156	Diffuse Large B-Cell Lymphoma	7.85885e+09	18/92	1043/21666
308	Diabetes Mellitus, Insulin-Dependent	7.91884e+09	23/92	1675/21666
933	Psoriasis	9.62557e+09	20/92	1308/21666
107	Autoimmune state	0.00010270084635722	6/92	70/21666
1179	Gestational Diabetes	0.000111552742326372	14/92	649/21666
747	Multiple Myeloma	0.000125140594126223	23/92	1740/21666
309	Diabetes Mellitus, Non-Insulin-Dependent	0.00015274690089355	32/92	3134/21666
989	Kaposi Sarcoma	0.000171844838302684	12/92	488/21666
1957	Brittle diabetes	0.000175570669307009	5/92	44/21666
3670	Diabetes Mellitus, Sudden-Onset	0.000175570669307009	5/92	44/21666
2691	Autoimmune Hepatitis with Centrilobular Necrosis	0.000196541551986449	3/92	6/21666
2772	Chronic iridocyclitis	0.000196541551986449	3/92	6/21666
3648	Excessive daytime sleepiness	0.000196541551986449	5/92	46/21666
2169	Complex Regional Pain Syndromes	0.000211646009056651	5/92	47/21666
2066	Early onset periodontitis	0.000213921665226152	4/92	21/21666
2225	Hepatitis C, Chronic	0.000253625033646305	11/92	430/21666
183	Celiac Disease	0.000274384439317786	12/92	527/21666
2933	Tubulointerstitial nephritis and uveitis	0.000288876840946364	3/92	7/21666
315	Diarrhea	0.000290738682407381	13/92	632/21666
827	Oropharyngeal Neoplasms	0.00043444927307887	3/92	8/21666
2095	Lupus Erythematosus	0.000437913219711487	12/92	558/21666
3387	Diabetes Mellitus, Ketosis-Prone	0.000437913219711487	5/92	57/21666
1125	Vasculitis	0.00043983643490937	9/92	294/21666
3	Abdominal Pain	0.000497777706431245	9/92	302/21666
451	Guillain-Barre Syndrome	0.000497777706431245	7/92	163/21666
481	Hemoglobinuria, Paroxysmal	0.000497777706431245	3/92	9/21666
509	Hodgkin Disease	0.000497777706431245	15/92	900/21666
1077	Thyroiditis	0.000497777706431245	6/92	104/21666
1599	Rheumatoid Vasculitis	0.000497777706431245	3/92	9/21666
1753	Chronic otitis media	0.000497777706431245	7/92	163/21666
2628	Precursor B-cell lymphoblastic leukemia	0.000497777706431245	11/92	478/21666
1389	Autoimmune thyroid disease	0.000504598301121744	6/92	107/21666
2490	Pancolitis	0.000516967856896072	4/92	29/21666
2833	Cirrhosis	0.000546133390169688	15/92	919/21666
508	HIV Infections	0.000553008044242233	14/92	807/21666
2687	Adult Lymphoma	0.000553008044242233	17/92	1169/21666
53	Aplastic Anemia	0.000553926340724294	8/92	238/21666
302	Scleroderma	0.000553926340724294	9/92	316/21666
2697	Childhood Lymphoma	0.000553926340724294	17/92	1171/21666
691	Lymphopenia	0.000554617716753855	8/92	239/21666
624	Chronic Lymphocytic Leukemia	0.000575608795392461	19/92	1447/21666
660	Liver Cirrhosis	0.000575608795392461	17/92	1182/21666
3134	Liver carcinoma	0.000578750469940193	44/92	5725/21666
120	Behcet Syndrome	0.000581007094894163	11/92	502/21666
370	Eosinophilia	0.000624211409781958	9/92	325/21666
879	Periodontal Diseases	0.00062922906965103	9/92	326/21666
318	Pathological Dilatation	0.000704604265854127	3/92	11/21666
2163	Sleep Paralysis	0.000704604265854127	3/92	11/21666
2460	Small Lymphocytic Lymphoma	0.000716611190435018	6/92	120/21666
758	Mycobacterium Infections	0.000727836405372404	7/92	183/21666
2292	Hashimoto Disease	0.000727836405372404	9/92	335/21666
2336	Varicella zoster	0.000727836405372404	5/92	71/21666
1368	Immunoglobulin A deficiency (disorder)	0.000757291231445113	5/92	72/21666
674	Lupus Vulgaris	0.000768073550291292	11/92	526/21666
182	Cataplexy	0.000857281064542886	4/92	36/21666
3396	Human immunodeficiency virus (HIV) II infection category B1	0.000857281064542886	15/92	985/21666
1045	Cerebrovascular accident	0.000882997270344054	20/92	1658/21666
1037	Steatorrhea	0.000896440894054086	4/92	37/21666
2400	Eosinophilia-Myalgia Syndrome, L-Tryptophan-Related	0.000896440894054086	2/92	2/21666
2714	Infiltrating Cervical Carcinoma	0.000896440894054086	5/92	76/21666
1196	Essential Hypertension	0.000952638900014497	10/92	445/21666
1949	Chronic liver disease	0.000986895840254058	7/92	196/21666
489	Hepatitis	0.00100148118729872	12/92	656/21666
1220	Idiopathic Membranous Glomerulonephritis	0.00100148118729872	5/92	79/21666
2321	airway disease	0.00100148118729872	7/92	198/21666
2795	Allergic Reaction	0.00100148118729872	7/92	197/21666
676	Lupus Erythematosus, Discoid	0.00100922948346556	11/92	552/21666
3242	Recurrent aphthous ulcer	0.00103791233669834	5/92	80/21666
1215	Autoimmune Syndrome Type II, Polyglandular	0.00115507134848817	3/92	14/21666
2844	Nephrotic Syndrome, Minimal Change	0.00135997403358075	5/92	85/21666
2479	Idiopathic achalasia of esophagus	0.00140592363285365	3/92	15/21666
1584	Fibrosis, Liver	0.0014526383206837	16/92	1179/21666
1934	Glaucoma, Primary Open Angle	0.00155271806997059	9/92	383/21666
2796	Sjogren's Syndrome	0.00155784018872984	10/92	481/21666
3157	HIV-1 infection	0.00155784018872984	12/92	695/21666
3235	Acquired Hypogammaglobulinemia	0.00158615350733086	5/92	89/21666
2957	Recurrent sinopulmonary infections	0.00161254293698645	3/92	16/21666
533	Hypersensitivity	0.0016378653961424	5/92	90/21666
2809	Chronic Kidney Diseases	0.00176147742925559	15/92	1074/21666
1138	Vitiligo	0.00182669217952757	9/92	395/21666
545	Hypocalcemia	0.00189078556779428	5/92	94/21666
974	Rheumatic Fever	0.00189078556779428	5/92	94/21666
1455	Cervical Intraepithelial Neoplasia	0.00189078556779428	9/92	398/21666
1600	Salt craving	0.00189078556779428	2/92	3/21666
1963	Juvenile Graves' disease	0.00189078556779428	2/92	3/21666
2201	ST segment depression (finding)	0.00189078556779428	2/92	3/21666
2308	Allergy to fruit	0.00189078556779428	2/92	3/21666
3114	Prominent U wave	0.00189078556779428	2/92	3/21666
3463	Abnormal soft palate morphology	0.00189078556779428	2/92	3/21666
3686	Limbic encephalitis with leucine-rich glioma-inactivated 1 antibodies	0.00189078556779428	2/92	3/21666
850	Pancreatitis	0.00189308971876479	10/92	502/21666
1250	Primary Sj√∂gren's syndrome	0.00192222831713108	8/92	312/21666
561	Immunologic Deficiency Syndromes	0.00206047105599645	14/92	973/21666
267	Crohn Disease	0.00218300145433183	17/92	1382/21666
987	Sarcoidosis	0.00218300145433183	9/92	413/21666
2712	High Grade Cervical Intraepithelial Neoplasia	0.00218300145433183	4/92	51/21666
3323	Idiopathic Nephrotic Syndrome	0.00218300145433183	4/92	51/21666
570	Insulin Resistance	0.0022026205080202	6/92	162/21666
368	Enterovirus Infections	0.00223091774151436	7/92	237/21666
905	Polycystic Ovary Syndrome	0.00227958943393463	14/92	988/21666
306	Diabetes Mellitus	0.00237052229730632	26/92	2803/21666
975	Rheumatic Heart Disease	0.00237052229730632	5/92	102/21666
206	Child Development Disorders, Pervasive	0.00251796863977647	6/92	168/21666
215	Intrahepatic Cholestasis	0.00251796863977647	4/92	54/21666
1236	Oral Ulcer	0.00251796863977647	5/92	104/21666
2559	HIV disease progression	0.00251796863977647	4/92	54/21666
176	Squamous cell carcinoma	0.00286152915040907	24/92	2507/21666
403	Fever	0.00297333154546845	14/92	1021/21666
568	Inflammatory Bowel Diseases	0.00297333154546845	18/92	1577/21666
644	Adult T-Cell Lymphoma/Leukemia	0.00297333154546845	10/92	540/21666
1402	Immunoglobulin A measurement	0.00309348055960316	2/92	4/21666
1761	Secondary hyperaldosteronism	0.00309348055960316	2/92	4/21666
3070	Low-to-normal blood pressure	0.00309348055960316	2/92	4/21666
21	Addison Disease	0.00320099665325368	5/92	111/21666
900	Pneumonia	0.00320099665325368	14/92	1032/21666
1616	Libman-Sacks Disease	0.00329329929370395	4/92	59/21666
446	Graft-vs-Host Disease	0.00336339430066609	9/92	447/21666
3141	Chronic kidney disease stage 5	0.00336339430066609	11/92	666/21666
1611	Myelofibrosis due to another disorder	0.00342663160659982	3/92	23/21666
562	Immune System Diseases	0.0035068645499269	9/92	451/21666
595	Kidney Diseases	0.0035068645499269	15/92	1180/21666
872	Pemphigus Vulgaris	0.00356147147803156	5/92	115/21666
1200	Polydipsia	0.00356147147803156	4/92	61/21666
2255	Primary sclerosing cholangitis	0.00358266715166186	7/92	264/21666
882	Aggressive Periodontitis	0.00358288741774717	6/92	184/21666
1133	Virus Diseases	0.00363381839281357	17/92	1471/21666
356	Encephalomyelitis, Acute Disseminated	0.00363667014334107	3/92	24/21666
1120	Uveitis, Posterior	0.00363667014334107	3/92	24/21666
2516	Insulin Sensitivity	0.00363667014334107	4/92	62/21666
1098	Tuberculosis, Pulmonary	0.00368023369641399	8/92	358/21666
788	Nephrocalcinosis	0.0037832845227767	5/92	118/21666
2825	Autoimmune myocarditis	0.0037916819757813	4/92	63/21666
278	Cytomegalovirus Infections	0.00383112578393666	9/92	462/21666
355	Japanese Encephalitis	0.00383112578393666	5/92	119/21666
1053	Syncope	0.00383112578393666	5/92	119/21666
2013	Chronic superficial gastritis	0.0039249404411635	3/92	25/21666
357	Encephalitis, St. Louis	0.00393795611834183	7/92	272/21666
40	Extrinsic allergic alveolitis	0.00406086755826937	4/92	65/21666
864	Paresthesia	0.00406086755826937	5/92	121/21666
2885	Chromosome 11p11.2 Deletion Syndrome	0.00406086755826937	4/92	65/21666
748	Multiple Sclerosis	0.00408767537837052	19/92	1800/21666
1398	Antibody measurement (procedure)	0.00408767537837052	2/92	5/21666
1666	Sequoiosis	0.00408767537837052	2/92	5/21666
1743	Postpartum cardiomyopathy	0.00408767537837052	2/92	5/21666
1936	House dust mite allergy	0.00408767537837052	2/92	5/21666
2287	Prolonged PR interval	0.00408767537837052	2/92	5/21666
2807	Blurred Vision, CTCAE	0.0041229220897176	3/92	26/21666
2968	PEELING SKIN SYNDROME	0.00434349225458408	4/92	67/21666
437	Focal glomerulosclerosis	0.00440231433875321	7/92	281/21666
616	Leishmaniasis, Visceral	0.00440231433875321	6/92	197/21666
686	Lymphoma, Follicular	0.00440231433875321	9/92	477/21666
209	Primary biliary cirrhosis	0.00440993622624395	9/92	478/21666
811	Obesity	0.00490495341495898	25/92	2821/21666
880	Periodontal Pocket	0.00490495341495898	3/92	28/21666
1983	Blurred vision	0.00490495341495898	3/92	28/21666
3085	Severe Aplastic Anemia	0.00490495341495898	4/92	70/21666
19	Acute periodontitis	0.00504815812250794	5/92	130/21666
81	Arteriosclerosis	0.00519061240272201	20/92	2006/21666
3355	Infection	0.00519061240272201	9/92	491/21666
911	Polyuria	0.00547805386132437	4/92	73/21666
1722	Hyperkalemia, diminished renal excretion	0.00547805386132437	2/92	6/21666
2951	Renal potassium wasting	0.00547805386132437	2/92	6/21666
3382	Celiac disease in children	0.00547805386132437	2/92	6/21666
3416	Autoimmune demyelinating disease	0.00547805386132437	2/92	6/21666
3460	Narrow foramen obturatorium	0.00547805386132437	2/92	6/21666
2092	Seropositive rheumatoid arthritis	0.0056605967252813	3/92	30/21666
2330	Microalbuminuria	0.0056605967252813	3/92	30/21666
1473	Lip and Oral Cavity Carcinoma	0.00566988106555228	11/92	734/21666
304	Diabetes	0.00580417626136426	22/92	2359/21666
347	Eczema	0.00580417626136426	12/92	863/21666
1461	Adult Hodgkin Lymphoma	0.0059157032626869	8/92	399/21666
1474	Childhood Hodgkin Lymphoma	0.0059157032626869	8/92	399/21666
1609	Autoimmune Chronic Hepatitis	0.0059157032626869	6/92	213/21666
3628	Fatty Liver Disease	0.00595214591027287	11/92	741/21666
102	Atherosclerosis	0.00601541445223072	20/92	2044/21666
261	Coronary heart disease	0.00601541445223072	17/92	1576/21666
1182	Adult-Onset Still Disease	0.00601541445223072	4/92	76/21666
2709	Hepatitis B Virus-Related Hepatocellular Carcinoma	0.00601541445223072	4/92	76/21666
2355	Acute Chest Syndrome	0.0063343787103224	8/92	405/21666
2696	Childhood Leukemia	0.00643531273088868	18/92	1740/21666
684	Lymphocytosis	0.00648742490072098	4/92	78/21666
534	Delayed Hypersensitivity	0.00670441936208989	2/92	7/21666
786	Nephritis, Interstitial	0.00670441936208989	4/92	79/21666
824	Optic Neuritis	0.00670441936208989	4/92	79/21666
1313	Malignant neoplasm of mouth	0.00670441936208989	11/92	756/21666
2792	Hypermagnesemia result	0.00670441936208989	2/92	7/21666
3023	COLLAGENOSIS, FAMILIAL REACTIVE PERFORATING	0.00670441936208989	2/92	7/21666
3151	Chronic Lung Injury	0.00670441936208989	3/92	33/21666
3414	Myopathy, familial idiopathic inflammatory	0.00670441936208989	2/92	7/21666
3673	Hypermagnesemia, CTCAE	0.00670441936208989	2/92	7/21666
3702	Metastatic Renal Cell Carcinoma	0.00676064219927144	5/92	144/21666
431	Glioma	0.00682242487213675	26/92	3097/21666
498	Hepatomegaly	0.00682242487213675	9/92	523/21666
1632	Sepsis	0.00682242487213675	16/92	1453/21666
1804	Metastatic Renal Cell Cancer	0.00684592426061011	5/92	145/21666
898	Pleurisy	0.00729439661141823	4/92	82/21666
1362	Iron deficiency anemia	0.00756729240402825	4/92	83/21666
3431	Early Rheumatoid Arthritis	0.00756729240402825	4/92	83/21666
3409	Recurrent hepatitis	0.00760693984821452	3/92	35/21666
3633	Narcolepsy type 1	0.00760693984821452	3/92	35/21666
1172	Peripheral Vascular Diseases	0.00777348572582416	5/92	150/21666
1377	Dermatitis, Allergic Contact	0.00797610311887976	5/92	151/21666
427	Gingivitis	0.00799887353396105	5/92	152/21666
623	leukemia	0.00799887353396105	20/92	2111/21666
840	Ovarian Carcinoma	0.00799887353396105	9/92	539/21666
2071	Steroid-sensitive nephrotic syndrome	0.00799887353396105	3/92	36/21666
2251	Allergy to peanuts	0.00799887353396105	3/92	36/21666
3143	Adult Classical Hodgkin Lymphoma	0.00799887353396105	6/92	233/21666
268	Cryoglobulinemia	0.008592458987689	3/92	37/21666
2068	Non-alcoholic Fatty Liver Disease	0.008592458987689	13/92	1058/21666
244	Colorectal Carcinoma	0.009120510328897	38/92	5473/21666
648	Leukopenia	0.00932494025221467	8/92	440/21666
2525	Acute Coronary Syndrome	0.00932494025221467	8/92	440/21666
756	Myasthenia Gravis	0.00935596762594517	7/92	336/21666
675	Lupus Erythematosus, Cutaneous	0.00947828379220325	3/92	39/21666
1453	Carcinoma, Large Cell	0.00947828379220325	4/92	90/21666
1532	Slurred speech	0.00947828379220325	3/92	39/21666
1810	Adult Diffuse Large Cell Lymphoma	0.00947828379220325	3/92	39/21666
1812	Childhood Diffuse Large Cell Lymphoma	0.00947828379220325	3/92	39/21666
2315	Excessive daytime somnolence	0.00947828379220325	3/92	39/21666
2739	Systemic onset juvenile chronic arthritis	0.00947828379220325	4/92	90/21666
2866	Latent Autoimmune Diabetes in Adults	0.00947828379220325	3/92	39/21666
3647	Primary Ciliary Dyskinesia	0.00947828379220325	5/92	160/21666
960	Respiratory Syncytial Virus Infections	0.00950789746349742	6/92	244/21666
887	Pharyngeal Neoplasms	0.00956372611438123	2/92	9/21666
1971	Contracture of joint of foot	0.00956372611438123	2/92	9/21666
2648	Localized vitiligo	0.00956372611438123	2/92	9/21666
2947	Bartter syndrome, type 3	0.00956372611438123	2/92	9/21666
3319	Fulminant type 1 diabetes mellitus	0.00956372611438123	2/92	9/21666
3632	Adult-onset immunodeficiency	0.00956372611438123	2/92	9/21666
881	Periodontitis	0.00959095461173485	10/92	682/21666
1101	Nephritis, Tubulointerstitial	0.0096382989569682	4/92	92/21666
2676	Achalasia	0.00980349967087526	3/92	40/21666
1033	Splenomegaly	0.0100564898126082	7/92	345/21666
2545	West Nile viral infection	0.010074360140962	5/92	164/21666
41	Alzheimer's Disease	0.0100751918449235	27/92	3397/21666
619	Leprosy, Lepromatous	0.0102110432085391	4/92	94/21666
782	Neoplasms	0.0102110432085391	59/92	10161/21666
981	Rosacea	0.0102958825467771	3/92	41/21666
1039	Stomach Neoplasms	0.0102958825467771	11/92	820/21666
629	Childhood Acute Lymphoblastic Leukemia	0.010499362956349	13/92	1096/21666
524	Hyperglycemia	0.0106366877556695	13/92	1098/21666
851	Pancytopenia	0.0106415663023436	6/92	253/21666
671	Lung diseases	0.0107778464744079	10/92	700/21666
715	Megaesophagus	0.0107778464744079	2/92	10/21666
1177	Eosinophilia-Myalgia Syndrome	0.0107778464744079	2/92	10/21666
1194	Hypokalemic alkalosis	0.0107778464744079	2/92	10/21666
1262	Hypermagnesemia	0.0107778464744079	2/92	10/21666
1346	Pauciarticular juvenile rheumatoid arthritis	0.0107778464744079	2/92	10/21666
1597	Increased circulating renin level	0.0107778464744079	2/92	10/21666
1651	Psoriasis vulgaris	0.0107778464744079	6/92	255/21666
2269	Varicella Zoster Virus Infection	0.0107778464744079	2/92	10/21666
2347	Hypokalemic metabolic alkalosis	0.0107778464744079	2/92	10/21666
2803	Polyglandular Type III Autoimmune Syndrome	0.0107778464744079	2/92	10/21666
3136	Mucosal atrophy	0.0107778464744079	2/92	10/21666
3456	Abnormality of the adrenal glands	0.0107778464744079	2/92	10/21666
776	Nausea and vomiting	0.0109514429477035	6/92	257/21666
2025	Common acute lymphoblastic leukemia	0.0110222093861808	3/92	43/21666
1097	Tuberculosis	0.0111196232600545	14/92	1256/21666
2177	Respiratory distress	0.0112764593235369	6/92	259/21666
1418	Diabetes, Autoimmune	0.0112877949148917	5/92	172/21666
2610	Tumor Cell Invasion	0.0112877949148917	43/92	6626/21666
1062	Giant Cell Arteritis	0.0113797779528662	6/92	260/21666
1129	Vertigo	0.011481412259329	5/92	173/21666
1382	Aortic Aneurysm, Abdominal	0.0114861031439251	9/92	586/21666
2509	Sleeplessness	0.0116980891907618	5/92	174/21666
154	Malignant Neoplasms	0.0118718651003229	52/92	8621/21666
1625	Mucosa-Associated Lymphoid Tissue Lymphoma	0.0120974920938299	6/92	264/21666
2394	Multiple Sclerosis, Acute Fulminating	0.0121082925847828	3/92	45/21666
332	Duodenal Ulcer	0.0122580489532607	4/92	102/21666
1121	Uveomeningoencephalitic Syndrome	0.0122580489532607	4/92	102/21666
821	Ophthalmia, Sympathetic	0.0122758591557458	2/92	11/21666
2045	Abnormal rapid eye movement sleep	0.0122758591557458	2/92	11/21666
3236	Immunoglobulin Deficiency, Late-Onset	0.0122758591557458	2/92	11/21666
3326	Acute deep venous thrombosis	0.0122758591557458	2/92	11/21666
275	Cystic Fibrosis	0.0123074241446687	11/92	852/21666
1163	Lymphoma, T-Cell, Cutaneous	0.0123074241446687	7/92	367/21666
1293	Low Tension Glaucoma	0.0123663756876021	4/92	103/21666
1745	Cerebral calcification	0.0123663756876021	4/92	103/21666
1004	Septicemia	0.012878207256241	14/92	1285/21666
1838	Cervical Squamous Cell Carcinoma	0.0129286809154246	7/92	371/21666
456	Hamartoma Syndrome, Multiple	0.0129432846903495	6/92	270/21666
115	Bartter Disease	0.0131016549759793	3/92	47/21666
2654	Primary malignant neoplasm	0.0131016549759793	50/92	8221/21666
180	Cardiovascular Diseases	0.013208107674889	17/92	1756/21666
359	Encephalomyelitis	0.0133650113872379	11/92	865/21666
467	Congestive heart failure	0.0133650113872379	17/92	1760/21666
628	Acute lymphocytic leukemia	0.0133650113872379	14/92	1293/21666
2396	Idiopathic Inflammatory Myopathies	0.0133650113872379	4/92	106/21666
2830	Latent Tuberculosis	0.013455348902975	5/92	183/21666
3361	Juvenile rheumatoid arthritis	0.013455348902975	5/92	183/21666
264	Coxsackievirus Infections	0.0134841147056299	3/92	48/21666
2769	Mammary Neoplasms	0.0134841147056299	23/92	2780/21666
117	Beckwith-Wiedemann Syndrome	0.0135577542395617	4/92	107/21666
953	Kidney Failure	0.0136210775308232	7/92	378/21666
2027	Pulmonary lymphangioleiomyomatosis	0.0136210775308232	2/92	12/21666
2963	Posterior pharyngeal cleft	0.0136210775308232	2/92	12/21666
3038	Contractures of the joints of the lower limbs	0.0136210775308232	2/92	12/21666
337	Amebic colitis	0.013825814869713	3/92	49/21666
384	Esophageal Achalasia	0.013825814869713	3/92	49/21666
951	Pure Red-Cell Aplasia	0.013825814869713	3/92	49/21666
2188	Lymphadenopathy	0.013825814869713	6/92	277/21666
2486	Lobular Neoplasia	0.013825814869713	3/92	49/21666
3096	Latent autoimmune diabetes mellitus in adult	0.013825814869713	3/92	49/21666
1041	Stomatitis	0.0140225270468885	4/92	109/21666
2820	Renal Insufficiency	0.0140404873764126	9/92	615/21666
210	Cholangitis, Sclerosing	0.0142609999421222	5/92	188/21666
664	Liver diseases	0.0142609999421222	12/92	1019/21666
791	Nephrotic Syndrome	0.0142609999421222	7/92	384/21666
857	Paracoccidioidomycosis	0.0142609999421222	3/92	50/21666
1234	Epstein-Barr Virus Infections	0.0142609999421222	7/92	384/21666
1507	Lesion of brain	0.0142609999421222	5/92	188/21666
3177	Split-Hand/Foot Malformation	0.0142609999421222	3/92	50/21666
147	Bronchiectasis	0.0147824198610894	5/92	190/21666
400	Felty Syndrome	0.0148931477501051	2/92	13/21666
636	Myeloid Leukemia, Chronic	0.0148931477501051	13/92	1172/21666
679	Lupus Nephritis	0.0148931477501051	8/92	503/21666
908	Polymyalgia Rheumatica	0.0148931477501051	3/92	51/21666
1499	Atypical lymphocyte	0.0148931477501051	2/92	13/21666
2646	Familial psoriasis	0.0148931477501051	2/92	13/21666
2717	Nodular Lymphocyte Predominant Hodgkin Lymphoma	0.0148931477501051	3/92	51/21666
2848	Heymann Nephritis	0.0148931477501051	2/92	13/21666
3555	Erosive arthritis	0.0148931477501051	2/92	13/21666
767	Myocarditis	0.0149113523879168	6/92	285/21666
2702	Classical Hodgkin's Lymphoma	0.0149113523879168	6/92	285/21666
3516	Immunosuppression	0.0159551303498627	9/92	632/21666
936	Delayed Puberty	0.0162643927882998	5/92	196/21666
3700	Carcinoma, Ovarian Epithelial	0.0162643927882998	23/92	2841/21666
1072	Thymoma	0.016383880944498	6/92	291/21666
466	Heart failure	0.0166900692029029	15/92	1499/21666
537	Hypertensive disease	0.0166900692029029	20/92	2322/21666
558	Ileal Diseases	0.0166900692029029	2/92	14/21666
1195	Palindromic rheumatism	0.0166900692029029	2/92	14/21666
2881	Adult Subependymal Giant Cell Astrocytoma	0.0166900692029029	2/92	14/21666
2882	Childhood Subependymal Giant Cell Astrocytoma	0.0166900692029029	2/92	14/21666
2907	Cleft palate, isolated	0.0172065262536698	6/92	295/21666
31	Agranulocytosis	0.0174674281488717	3/92	55/21666
1256	Complete atrioventricular block	0.0174674281488717	7/92	403/21666
503	Herpes Simplex Infections	0.0176701985987769	9/92	645/21666
199	Cervical dysplasia	0.018193627536921	3/92	56/21666
2230	Mixed cryoglobulinemia	0.018193627536921	3/92	56/21666
2583	Diffuse Scleroderma	0.018193627536921	3/92	56/21666
692	Lymphoproliferative Disorders	0.0183639093893667	6/92	300/21666
833	Osteomyelitis	0.0183639093893667	4/92	121/21666
1896	Hyperplastic Polyp	0.0184704715402967	5/92	204/21666
1536	Hyperuricemic nephropathy	0.0185168632165487	2/92	15/21666
1574	Aortic root dilatation	0.0185168632165487	2/92	15/21666
2621	Ocular Cicatricial Pemphigoid	0.0185168632165487	2/92	15/21666
2960	VITILIGO-ASSOCIATED MULTIPLE AUTOIMMUNE DISEASE SUSCEPTIBILITY 1 (finding)	0.0186758650423183	6/92	302/21666
1617	Lyme Arthritis	0.0187261144734107	3/92	57/21666
1139	Vomiting	0.018885295513733	6/92	303/21666
87	Arthritis	0.0193808030929497	12/92	1072/21666
546	Hypocalciuria	0.0202460435344511	2/92	16/21666
576	Iridocyclitis	0.0202460435344511	2/92	16/21666
661	Liver Cirrhosis, Alcoholic	0.0202460435344511	4/92	126/21666
772	Narcolepsy	0.0202460435344511	6/92	308/21666
1270	Muscle Weakness	0.0202460435344511	8/92	536/21666
1563	Gastrointestinal Stromal Tumors	0.0202460435344511	8/92	538/21666
1732	Primary amyloidosis	0.0202460435344511	3/92	59/21666
1926	Amnesia, Transient Global	0.0202460435344511	2/92	16/21666
2365	lupus cutaneous	0.0202460435344511	2/92	16/21666
3006	Recurrent infection of the gastrointestinal tract	0.0202460435344511	2/92	16/21666
3161	Thrombotic thrombocytopenic purpura, acquired	0.0202460435344511	2/92	16/21666
3466	Mucosal telangiectasiae	0.0202460435344511	2/92	16/21666
870	Bullous pemphigoid	0.0205396735612687	4/92	127/21666
1069	Thromboangiitis Obliterans	0.0205396735612687	4/92	127/21666
2839	Penile hypospadias	0.0205396735612687	4/92	127/21666
2964	Elevated hepatic transaminase	0.0205396735612687	5/92	212/21666
2557	Malignant neoplasm of ovary	0.0210478358532084	21/92	2563/21666
743	Monosomy	0.021275344179998	5/92	214/21666
740	Mixed Connective Tissue Disease	0.0214598758959312	3/92	61/21666
1212	Monocytosis	0.0214598758959312	3/92	61/21666
1092	Infection by Trichuris trichiura	0.0218608933308555	2/92	17/21666
1714	Superficial gastritis	0.0218608933308555	2/92	17/21666
1953	Hypothyroidism, Autoimmune	0.0218608933308555	2/92	17/21666
2314	Recurrent pneumonia	0.0218608933308555	3/92	62/21666
2373	Scleroderma, Limited	0.0218608933308555	2/92	17/21666
2395	Myasthenia Gravis, Ocular	0.0218608933308555	2/92	17/21666
2555	Monoclonal Gammapathies	0.0218608933308555	3/92	62/21666
2665	Serum iron measurement	0.0218608933308555	2/92	17/21666
3451	Abnormality of the abdominal wall	0.0218608933308555	2/92	17/21666
3529	Gastrointestinal infection	0.0218608933308555	2/92	17/21666
3623	Breast implant-associated anaplastic large cell lymphoma	0.0218608933308555	2/92	17/21666
1976	Human papilloma virus infection	0.0219238303726372	7/92	429/21666
3052	Pseudohyperkalemia Cardiff	0.0221882674536718	5/92	218/21666
1153	B-Cell Lymphomas	0.0223679882551565	14/92	1408/21666
311	Diabetic Ketoacidosis	0.0224884033598831	3/92	63/21666
662	Biliary cirrhosis	0.0224884033598831	4/92	132/21666
949	Raynaud Phenomenon	0.0224884033598831	3/92	63/21666
2886	ANOPHTHALMIA AND PULMONARY HYPOPLASIA	0.0224884033598831	14/92	1410/21666
2879	IgE-mediated allergic asthma	0.0228538953403803	4/92	133/21666
3390	Autoimmune thyroid disease (AITD)	0.0228538953403803	4/92	133/21666
1268	Renal tubular disorder	0.023292391813231	3/92	64/21666
1764	Acquired aplastic anemia	0.023292391813231	3/92	64/21666
61	Angioedema	0.0235765964189038	2/92	18/21666
1595	Partial thromboplastin time increased (finding)	0.0235765964189038	2/92	18/21666
3398	Chronic active hepatitis C	0.0235765964189038	2/92	18/21666
48	Amyotrophic Lateral Sclerosis	0.0236605858479871	12/92	1114/21666
493	Hepatitis, Chronic	0.0239293811831151	5/92	224/21666
718	Melioidosis	0.0239293811831151	3/92	65/21666
1363	Polyarthritis	0.0239293811831151	3/92	65/21666
2527	Alloimmunisation	0.0239293811831151	3/92	65/21666
1060	Takayasu Arteritis	0.024120341849203	4/92	136/21666
1017	Skin lesion	0.0242274221202166	8/92	563/21666
1283	Adenocarcinoma of lung (disorder)	0.0246630483658724	20/92	2438/21666
3036	PREMATURE CENTROMERE DIVISION	0.0247017827600212	3/92	66/21666
585	Kartagener Syndrome	0.0254186032921921	3/92	67/21666
869	Pemphigoid, Benign Mucous Membrane	0.0254186032921921	2/92	19/21666
871	Pemphigus	0.0254186032921921	3/92	67/21666
1299	Mixed Cellularity Hodgkin Lymphoma	0.0254186032921921	2/92	19/21666
2362	infertility tubal factor	0.0254186032921921	2/92	19/21666
3651	Acute Inflammatory Demyelinating Polyneuropathy	0.0254186032921921	2/92	19/21666
1074	Thyroid Diseases	0.0261170979746607	5/92	230/21666
942	Purpura	0.0263257793232799	3/92	68/21666
2214	Paralysed	0.0263257793232799	3/92	68/21666
89	Arthritis, Psoriatic	0.026340857128438	7/92	450/21666
237	Colitis	0.026340857128438	12/92	1135/21666
3316	Juvenile arthritis	0.026340857128438	7/92	450/21666
160	Carcinoma	0.0267512804571119	20/92	2462/21666
15	Apert syndrome	0.0268973179959305	2/92	20/21666
352	Pathological accumulation of air in tissues	0.0268973179959305	3/92	69/21666
1034	Ankylosing spondylitis	0.0268973179959305	9/92	710/21666
1233	Congenital heart block	0.0268973179959305	2/92	20/21666
1251	Secondary Sj√∂gren's syndrome	0.0268973179959305	2/92	20/21666
1808	Gastric Adenocarcinoma	0.0268973179959305	7/92	453/21666
2059	Immune thrombocytopenic purpura	0.0268973179959305	6/92	338/21666
2171	Hypoalphalipoproteinemias	0.0268973179959305	2/92	20/21666
2442	Infection caused by Helicobacter pylori	0.0268973179959305	6/92	337/21666
2877	Slow acetylator due to N-acetyltransferase enzyme variant	0.0268973179959305	2/92	20/21666
2921	Abnormal T-wave	0.0268973179959305	2/92	20/21666
2935	Recurrent bacterial infection	0.0268973179959305	3/92	69/21666
434	IGA Glomerulonephritis	0.0272490537731357	7/92	456/21666
478	Hematuria	0.0272490537731357	5/92	235/21666
543	Hypertriglyceridemia	0.0272490537731357	6/92	340/21666
621	Leptospirosis	0.0272490537731357	3/92	70/21666
3407	Memory dysfunction	0.0272490537731357	3/92	70/21666
964	Retinal Diseases	0.0273706890188312	9/92	714/21666
569	Influenza	0.0285028685113132	10/92	858/21666
68	Antibody Deficiency Syndrome	0.028744445926952	2/92	21/21666
424	Female Genital Diseases	0.028744445926952	2/92	21/21666
926	Proteinuria	0.028744445926952	5/92	239/21666
1560	Colitis, Collagenous	0.028744445926952	2/92	21/21666
1937	Idiopathic bronchiectasis	0.028744445926952	2/92	21/21666
2399	Adult Acute Lymphocytic Leukemia	0.028744445926952	10/92	860/21666
3663	Hypomagnesemia, CTCAE	0.028744445926952	2/92	21/21666
979	Rickets	0.0288051200042846	3/92	72/21666
1187	Hepatitis E	0.0288051200042846	3/92	72/21666
54	Anemia, Hemolytic	0.0293622815151072	4/92	154/21666
116	Basal Cell Nevus Syndrome	0.0293622815151072	3/92	74/21666
567	Inflammation	0.0293622815151072	7/92	467/21666
689	Lymphoma, Non-Hodgkin	0.0293622815151072	9/92	733/21666
978	Rhinoscleroma	0.0293622815151072	1/92	1/21666
990	Schistosomiasis	0.0293622815151072	4/92	152/21666
1071	Thrombocytopenia	0.0293622815151072	8/92	592/21666
1111	Urinary Incontinence	0.0293622815151072	4/92	151/21666
1122	Uveoparotid Fever	0.0293622815151072	1/92	1/21666
1219	Hypogammaglobulinemia	0.0293622815151072	3/92	76/21666
1322	Malignant neoplasm of heart	0.0293622815151072	1/92	1/21666
1405	Protein measurement	0.0293622815151072	3/92	75/21666
1480	Maxillonasal dysplasia, Binder type	0.0293622815151072	1/92	1/21666
1575	Peripheral arthritis	0.0293622815151072	2/92	22/21666
1612	Pelvic Inflammatory Disease	0.0293622815151072	3/92	74/21666
1683	4q partial monosomy syndrome	0.0293622815151072	1/92	1/21666
1699	Congenital absence of uterus	0.0293622815151072	1/92	1/21666
1709	Craniopagus	0.0293622815151072	1/92	1/21666
1717	Childhood celiac disease	0.0293622815151072	1/92	1/21666
1719	Primary cholangitis	0.0293622815151072	1/92	1/21666
1726	alpha, alpha-Trehalase deficiency	0.0293622815151072	1/92	1/21666
1754	Somatotropin deficiency	0.0293622815151072	4/92	154/21666
1888	Superficial ulcer	0.0293622815151072	5/92	242/21666
1925	Sciatic nerve compression	0.0293622815151072	1/92	1/21666
1930	Choroidal effusion	0.0293622815151072	1/92	1/21666
1967	Hypolipidemia	0.0293622815151072	1/92	1/21666
1979	Anal warts	0.0293622815151072	1/92	1/21666
1994	Intrahepatic Cholangiocarcinoma	0.0293622815151072	7/92	470/21666
2072	Steroid-resistant nephrotic syndrome	0.0293622815151072	3/92	73/21666
2084	Nuchal Cord	0.0293622815151072	1/92	1/21666
2096	Neonatal Systemic lupus erythematosus	0.0293622815151072	2/92	22/21666
2239	Thyroid carcinoma	0.0293622815151072	12/92	1175/21666
2312	Acute leukemia in remission	0.0293622815151072	1/92	1/21666
2366	Benign Lymphoproliferative Disorder	0.0293622815151072	1/92	1/21666
2369	Recurrent bacterial pneumonia	0.0293622815151072	1/92	1/21666
2385	Diplopia, Vertical	0.0293622815151072	1/92	1/21666
2427	Chromosome 8, trisomy 8q	0.0293622815151072	1/92	1/21666
2489	Chronic graft-versus-host disease	0.0293622815151072	5/92	241/21666
2498	Oral fungal infection	0.0293622815151072	1/92	1/21666
2518	Pancreatic Duct Stenosis	0.0293622815151072	1/92	1/21666
2607	Localized candidiasis	0.0293622815151072	1/92	1/21666
2684	Adult Acute Leukemia in Remission	0.0293622815151072	1/92	1/21666
2694	Childhood Acute Leukemia in Remission	0.0293622815151072	1/92	1/21666
2895	Immunoglobulin a deficiency 2	0.0293622815151072	1/92	1/21666
2952	Impaired reabsorption of chloride	0.0293622815151072	1/92	1/21666
2958	MICROCEPHALY, AMISH TYPE (disorder)	0.0293622815151072	1/92	1/21666
3025	Immunodeficiency due to Defect in CD3-Zeta	0.0293622815151072	1/92	1/21666
3057	Aryl Hydrocarbon Hydroxylase Inducibility	0.0293622815151072	1/92	1/21666
3061	GLAUCOMA 1, OPEN ANGLE, F (disorder)	0.0293622815151072	1/92	1/21666
3101	Precursor Cell Lymphoblastic Leukemia Lymphoma	0.0293622815151072	10/92	879/21666
3129	Abnormal blistering of the skin	0.0293622815151072	3/92	75/21666
3200	Myeloid/Lymphoid Neoplasms with FGFR1 Rearrangement	0.0293622815151072	2/92	22/21666
3202	Childhood Diabetes Mellitus	0.0293622815151072	1/92	1/21666
3212	Neutropenia and hyperlymphocytosis with large granular lymphocytes	0.0293622815151072	1/92	1/21666
3241	Mycobacterium tuberculosis, susceptibility to infection by	0.0293622815151072	1/92	1/21666
3264	IMMUNODEFICIENCY, COMMON VARIABLE, 2	0.0293622815151072	1/92	1/21666
3266	IMMUNODEFICIENCY, COMMON VARIABLE, 6	0.0293622815151072	1/92	1/21666
3269	Progressive polyneuropathy with bilateral striatal necrosis	0.0293622815151072	1/92	1/21666
3290	Steroid resistant nephrotic syndrome of childhood	0.0293622815151072	3/92	73/21666
3312	Hyper-Ige Recurrent Infection Syndrome, Autosomal Dominant	0.0293622815151072	1/92	1/21666
3322	Atypical psychosis	0.0293622815151072	1/92	1/21666
3335	HYPOGONADOTROPHIC HYPOGONADISM 5 WITHOUT ANOSMIA	0.0293622815151072	1/92	1/21666
3338	HYPOGONADOTROPIC HYPOGONADISM 5 WITH OR WITHOUT ANOSMIA	0.0293622815151072	1/92	1/21666
3381	Diabetes in children	0.0293622815151072	2/92	22/21666
3475	Left aortic arch with retroesophageal right subclavian artery	0.0293622815151072	1/92	1/21666
3505	Abnormal sclera morphology	0.0293622815151072	1/92	1/21666
3514	Decreased antibody level in blood	0.0293622815151072	3/92	75/21666
3515	cervical cancer	0.0293622815151072	16/92	1817/21666
3539	NEPHROTIC SYNDROME, TYPE 12	0.0293622815151072	1/92	1/21666
3556	STAT3 Gain of Function	0.0293622815151072	1/92	1/21666
3567	BILE ACID SYNTHESIS DEFECT, CONGENITAL, 6	0.0293622815151072	1/92	1/21666
3568	BLEEDING DISORDER, PLATELET-TYPE, 20	0.0293622815151072	1/92	1/21666
3570	BARTTER SYNDROME, TYPE 4B, WITH SENSORINEURAL DEAFNESS	0.0293622815151072	1/92	1/21666
3676	COMBINED OXIDATIVE PHOSPHORYLATION DEFICIENCY 34	0.0293622815151072	1/92	1/21666
3717	NEPHROTIC SYNDROME, TYPE 17	0.0293622815151072	1/92	1/21666
3718	CILIARY DYSKINESIA, PRIMARY, 39	0.0293622815151072	1/92	1/21666
1188	Toxoplasmosis, Cerebral	0.0293920494061278	2/92	23/21666
288	Dengue Fever	0.0299410938692644	6/92	360/21666
760	Mycosis Fungoides	0.0299410938692644	5/92	251/21666
2198	Sleep Apnea, Obstructive	0.0299410938692644	7/92	480/21666
328	Dry Eye Syndromes	0.0302653310351602	4/92	156/21666
1286	Polyneuropathy	0.0302653310351602	4/92	156/21666
146	Malignant neoplasm of breast	0.0302814390248422	42/92	6941/21666
312	Diabetic Nephropathy	0.0302814390248422	12/92	1189/21666
515	Hydronephrosis	0.0306276384836044	5/92	253/21666
773	Nasal Polyps	0.0309718201567838	7/92	484/21666
298	Dermatitis, Atopic	0.0311100580801437	9/92	751/21666
1162	T-Cell Lymphoma	0.0311100580801437	7/92	485/21666
1561	Necrotizing fasciitis	0.0311100580801437	2/92	24/21666
2087	Morbilliform Drug Reaction	0.0311100580801437	2/92	24/21666
2119	Rigor - Temperature-associated observation	0.0311100580801437	2/92	24/21666
2461	Monocytoid B-cell lymphoma	0.0311100580801437	2/92	24/21666
477	Hematological Disease	0.0312017043037843	5/92	255/21666
265	Craniosynostosis	0.0319112251667557	7/92	488/21666
944	Purpura, Thrombotic Thrombocytopenic	0.0320636852342516	3/92	80/21666
2690	Atypical Ductal Breast Hyperplasia	0.0320636852342516	3/92	80/21666
526	Hyperinsulinism	0.0324535909320745	8/92	620/21666
2515	Autoimmune thyroiditis	0.0328650627397107	4/92	161/21666
746	Mucocutaneous Lymph Node Syndrome	0.0329046997319212	6/92	370/21666
988	Sarcoidosis, Pulmonary	0.0329594142139093	3/92	81/21666
3260	Cervix Intraepithelial Neoplasia Grade 3 AJCC v7	0.0330657278042341	2/92	25/21666
3325	Inflammatory cardiomyopathy	0.0330657278042341	2/92	25/21666
3522	Focal seizures, afebril	0.0330657278042341	2/92	25/21666
1527	Memory impairment	0.0336569491016294	9/92	763/21666
762	Myelofibrosis	0.0337814594422112	4/92	163/21666
2054	Polyradiculoneuropathy, Chronic Inflammatory Demyelinating	0.0337814594422112	3/92	82/21666
2393	Memory Loss	0.0337814594422112	4/92	163/21666
294	Dermatitis	0.0339680854560096	7/92	496/21666
927	Prune Belly Syndrome	0.0346012890291849	3/92	83/21666
1314	Malignant neoplasm of oropharynx	0.0346012890291849	3/92	83/21666
2855	B Acute Lymphoblastic Leukemia with t(9;22)(q34.1;q11.2); BCR-ABL1	0.0346012890291849	3/92	83/21666
586	Keloid	0.0347988430544258	4/92	165/21666
1736	Gitelman Syndrome	0.0347988430544258	2/92	26/21666
2342	Granulomatous disorder	0.0347988430544258	2/92	26/21666
2580	Endogenous Hyperinsulinism	0.0347988430544258	2/92	26/21666
2581	Exogenous Hyperinsulinism	0.0347988430544258	2/92	26/21666
2857	Pyothorax-Associated Lymphoma	0.0347988430544258	2/92	26/21666
3091	Coronary Artery Disease	0.0347988430544258	15/92	1708/21666
1189	Polyendocrinopathies, Autoimmune	0.0352712178397991	4/92	166/21666
2759	Cardiomyopathy, Familial Idiopathic	0.0355762422085024	9/92	773/21666
2325	Acne	0.0358977752417095	4/92	167/21666
808	Noonan Syndrome	0.0362735959913833	3/92	85/21666
196	Malignant tumor of cervix	0.0363475515545978	15/92	1718/21666
3365	Isolated somatotropin deficiency	0.0364682318887474	4/92	168/21666
161	Malignant tumor of colon	0.0364732813747487	22/92	2969/21666
369	Enuresis	0.0364732813747487	2/92	27/21666
923	Prostatic Neoplasms	0.0364732813747487	15/92	1722/21666
991	Schistosomiasis mansoni	0.0364732813747487	2/92	27/21666
1210	Acute leukemia	0.0364732813747487	8/92	639/21666
1261	Increased antibody level in blood	0.0364732813747487	2/92	27/21666
1487	Metabolic alkalosis	0.0364732813747487	2/92	27/21666
1850	stage, neuroblastoma	0.0364732813747487	2/92	27/21666
1879	Menstrual spotting	0.0364732813747487	2/92	27/21666
3401	Inflammatory dermatosis	0.0364732813747487	6/92	382/21666
2295	Progressive Neoplastic Disease	0.0368585520633413	6/92	384/21666
3328	Progressive cGVHD	0.0368585520633413	6/92	384/21666
2596	Weight decreased	0.0372658608370954	5/92	271/21666
3203	Somnolence	0.0376591694717915	3/92	87/21666
803	Neuromyelitis Optica	0.037826354603338	4/92	171/21666
314	Diabetic Retinopathy	0.0380175164812597	8/92	645/21666
178	Cardiomyopathy, Dilated	0.0380293053403086	7/92	512/21666
207	Chlamydia Infections	0.038271974773092	3/92	88/21666
809	Nocturia	0.038271974773092	2/92	28/21666
1862	Anaplastic Ependymoma	0.038271974773092	2/92	28/21666
2492	Reading Disabilities	0.038271974773092	2/92	28/21666
2619	Acute interstitial pneumonia	0.038271974773092	3/92	88/21666
3367	AV Block First Degree by ECG Finding	0.038271974773092	2/92	28/21666
3478	Elevated C-reactive protein level	0.038271974773092	2/92	28/21666
804	Neutropenia	0.0383569895823003	6/92	389/21666
45	Amnesia	0.0386829164195187	4/92	173/21666
433	Glomerulonephritis	0.0391707231557965	6/92	391/21666
642	Acute Promyelocytic Leukemia	0.0393397642184436	8/92	651/21666
3106	Malabsorption, CTCAE	0.0399996288642089	4/92	175/21666
3358	Malabsorption	0.0399996288642089	4/92	175/21666
588	Keratoconjunctivitis Sicca	0.0402211554475697	3/92	90/21666
1340	Intrinsic asthma	0.040267869396545	2/92	29/21666
2097	Primary antiphospholipid syndrome	0.040267869396545	2/92	29/21666
2351	Recurrent bronchitis	0.040267869396545	2/92	29/21666
3513	Autosomal dominant hypocalcemia	0.040267869396545	2/92	29/21666
835	Osteoporosis	0.04060442210925	11/92	1098/21666
455	Hamartoma	0.0409353609820361	3/92	91/21666
1615	Malignant neoplasm of lung	0.0409353609820361	28/92	4173/21666
3089	Osteophyte	0.0409353609820361	3/92	91/21666
168	Malignant neoplasm of thyroid	0.0414596671135318	10/92	949/21666
30	Primary Myelofibrosis	0.041635152089355	5/92	282/21666
390	Disorder of eye	0.041635152089355	6/92	400/21666
659	Liver Abscess, Amebic	0.041635152089355	2/92	30/21666
666	Liver neoplasms	0.041635152089355	13/92	1424/21666
1073	Thymus Hyperplasia	0.041635152089355	2/92	30/21666
1275	Prothrombin time increased	0.041635152089355	2/92	30/21666
1371	Porphyria Cutanea Tarda	0.041635152089355	2/92	30/21666
1777	Lung Injury	0.041635152089355	2/92	30/21666
1938	Lofgrens syndrome	0.041635152089355	2/92	30/21666
2026	Juvenile Myelomonocytic Leukemia	0.041635152089355	4/92	179/21666
2057	Lymphatic Abnormalities	0.041635152089355	2/92	30/21666
2397	Narcolepsy-Cataplexy Syndrome	0.041635152089355	2/92	30/21666
2582	Compensatory Hyperinsulinemia	0.041635152089355	2/92	30/21666
3222	Moyamoya disease 1	0.041635152089355	3/92	92/21666
3289	MYOTONIC DYSTROPHY 1	0.041635152089355	4/92	179/21666
3412	Deuteranomaly	0.041635152089355	3/92	92/21666
49	anaphylaxis	0.0421207702703444	4/92	180/21666
2437	Thrombocytosis	0.0421207702703444	3/92	93/21666
2802	Pneumocystis jiroveci pneumonia	0.0421207702703444	4/92	180/21666
2643	Low Grade Squamous Intraepithelial Neoplasia	0.0432355727415055	3/92	94/21666
3394	Aspirin exacerbated respiratory disease	0.0432355727415055	3/92	94/21666
95	Aspergillosis, Allergic Bronchopulmonary	0.0434837096012913	2/92	31/21666
984	Rubinstein-Taybi Syndrome	0.0434837096012913	2/92	31/21666
1104	Typhoid Fever	0.0434837096012913	2/92	31/21666
1238	Squamous cell carcinoma of lung	0.0434837096012913	8/92	670/21666
1274	Pleocytosis	0.0434837096012913	2/92	31/21666
1882	Macule	0.0434837096012913	2/92	31/21666
3077	NEPHROTIC SYNDROME, STEROID-RESISTANT, AUTOSOMAL RECESSIVE	0.0434837096012913	2/92	31/21666
3419	Minimal hepatic encephalopathy	0.0434837096012913	2/92	31/21666
3606	Complete Trisomy 21 Syndrome	0.0434837096012913	8/92	669/21666
2660	Eosinophilic disorder	0.0436466210754111	5/92	288/21666
360	Experimental Autoimmune Encephalomyelitis	0.0445755492902385	3/92	97/21666
461	Cardiac Arrest	0.0445755492902385	6/92	411/21666
535	Disorders of Excessive Somnolence	0.0445755492902385	1/92	2/21666
792	nervous system disorder	0.0445755492902385	10/92	977/21666
1123	Varicosity	0.0445755492902385	4/92	188/21666
1150	Epidermolysis Bullosa Acquisita	0.0445755492902385	2/92	32/21666
1323	Malignant tumor of mediastinum	0.0445755492902385	1/92	2/21666
1341	Crohn's disease of large bowel	0.0445755492902385	3/92	96/21666
1481	CHOANAL ATRESIA, POSTERIOR	0.0445755492902385	1/92	2/21666
1546	Absence attacks	0.0445755492902385	1/92	2/21666
1950	Adult Fanconi syndrome	0.0445755492902385	2/92	32/21666
1977	Facial wart	0.0445755492902385	1/92	2/21666
2001	Carcinoma ex pleomorphic adenoma of lacrimal gland	0.0445755492902385	1/92	2/21666
2076	Anti-Glomerular Basement Membrane Disease	0.0445755492902385	2/92	32/21666
2210	Gastrointestinal mucositis	0.0445755492902385	3/92	98/21666
2222	Metabolic Syndrome X	0.0445755492902385	11/92	1125/21666
2289	Hot flushes	0.0445755492902385	2/92	32/21666
2354	Radiculopathy, Cervical	0.0445755492902385	1/92	2/21666
2370	polyglandular failure	0.0445755492902385	1/92	2/21666
2401	Lymphangioleiomyomatosis	0.0445755492902385	3/92	96/21666
2482	Drug-Induced Liver Disease	0.0445755492902385	7/92	537/21666
2495	Infectious Lung Disorder	0.0445755492902385	4/92	185/21666
2499	Peripartum cardiomyopathy	0.0445755492902385	1/92	2/21666
2550	Invasive Ductal Breast Carcinoma	0.0445755492902385	6/92	414/21666
2638	Pancreatic intraepithelial neoplasia	0.0445755492902385	4/92	186/21666
2763	Dental caries pit and fissure	0.0445755492902385	1/92	2/21666
2812	Undifferentiated inflammatory arthritis	0.0445755492902385	1/92	2/21666
2940	Abruzzo Erickson syndrome	0.0445755492902385	1/92	2/21666
2948	Bartter Syndrome, Type 3, with Hypocalciuria	0.0445755492902385	1/92	2/21666
2972	Underfolded helix	0.0445755492902385	1/92	2/21666
2991	Mitochondrial encephalopathy	0.0445755492902385	2/92	32/21666
2994	Loss of facial expression	0.0445755492902385	1/92	2/21666
3072	Enlarged lacrimal glands	0.0445755492902385	1/92	2/21666
3135	Coronaropathy	0.0445755492902385	1/92	2/21666
3196	BARTTER SYNDROME, TYPE 4B	0.0445755492902385	1/92	2/21666
3225	Sclerosing lymphocytic lobulitis	0.0445755492902385	1/92	2/21666
3227	Macrophagic myofasciitis	0.0445755492902385	1/92	2/21666
3287	Roux-en-y Anastomosis Site	0.0445755492902385	1/92	2/21666
3391	Gastric or duodenal ulcer	0.0445755492902385	1/92	2/21666
3399	Severe hearing loss	0.0445755492902385	1/92	2/21666
3444	Abnormal reproductive system morphology	0.0445755492902385	1/92	2/21666
3462	Increased T cell count	0.0445755492902385	1/92	2/21666
3507	Abnormality of the nasal mucosa	0.0445755492902385	1/92	2/21666
3536	Sensory processing disorder	0.0445755492902385	1/92	2/21666
3569	BARTTER SYNDROME, TYPE 4B, NEONATAL, WITH SENSORINEURAL DEAFNESS	0.0445755492902385	1/92	2/21666
3580	Trisomy 13 Syndrome	0.0445755492902385	1/92	2/21666
3591	Granulomatous cholangitis	0.0445755492902385	1/92	2/21666
3596	Chronic cerebrospinal venous insufficiency	0.0445755492902385	1/92	2/21666
3610	Multidrug resistant pulmonary tuberculosis	0.0445755492902385	1/92	2/21666
3627	Devil Facial Tumor Disease	0.0445755492902385	1/92	2/21666
3696	HYPER-IgE RECURRENT INFECTION SYNDROME 1, AUTOSOMAL DOMINANT	0.0445755492902385	1/92	2/21666
597	Kidney Failure, Chronic	0.0446591479353721	9/92	827/21666
238	Ulcerative Colitis	0.0447555006346698	13/92	1458/21666
780	Nematode infections	0.0450489863903702	2/92	33/21666
785	Nephritis	0.0450489863903702	5/92	296/21666
1287	Joint swelling	0.0450489863903702	2/92	33/21666
3088	Lymphoma, Extranodal NK-T-Cell	0.0450489863903702	2/92	33/21666
698	Malaria	0.0452219224913218	8/92	685/21666
1618	Age related macular degeneration	0.0452219224913218	8/92	685/21666
618	Leprosy	0.0455156405729633	4/92	190/21666
3253	Uranostaphyloschisis	0.0455156405729633	4/92	190/21666
3698	Autoimmune hepatitis	0.0455156405729633	4/92	190/21666
723	Meningitis	0.046276818943998	4/92	191/21666
1435	Ki-1+ Anaplastic Large Cell Lymphoma	0.0469575969973193	5/92	300/21666
1786	Zika Virus Infection	0.0469804347666137	4/92	192/21666
2244	Calcium pyrophosphate deposition disease	0.047073972136458	2/92	34/21666
2814	Leprosy, Multibacillary	0.047073972136458	2/92	34/21666
796	Neurilemmoma	0.0476240969647813	4/92	193/21666
1664	Childhood asthma	0.0485486141541229	5/92	303/21666
1	Abdomen distended	0.0490448941634387	3/92	103/21666
1080	Tinnitus	0.0490448941634387	3/92	103/21666
1253	Anti-nuclear factor positive	0.0490448941634387	2/92	35/21666
1370	Acute intermittent porphyria	0.0490448941634387	3/92	103/21666
1993	Malignant neoplasm of liver	0.0490448941634387	14/92	1649/21666
2794	Chronic Airflow Obstruction	0.0490448941634387	2/92	35/21666
3576	Polynesian Bronchiectasis	0.0490448941634387	2/92	35/21666
3660	Miscarriage	0.0490448941634387	6/92	426/21666
3691	Intestinal T-Cell Lymphoma	0.0490448941634387	2/92	35/21666
2301	Carcinoma of lung	0.0493001454875573	27/92	4081/21666
1008	Sezary Syndrome	0.0493796033354595	4/92	196/21666
3254	Blood Protein Measurement	0.0494247421772612	11/92	1156/21666
2211	Peritoneal Fibrosis	0.0498880447493979	3/92	104/21666
436	Membranous glomerulonephritis	0.049895694951151	4/92	197/21666
578	Irritable Bowel Syndrome	0.049895694951151	6/92	429/21666
634	Leukemia, Myelocytic, Acute	0.049895694951151	22/92	3111/21666
1056	Synovitis	0.049895694951151	4/92	197/21666

## Sheet: MI  - DisGeNET
Myocardial infarction
	Description	FDR	Ratio	BgRatio
1487	Pseudocholinesterase Measurement	788095	6/25	39/21666
474	Myocardial Infarction	0.000196117956968318	12/25	1800/21666
152	Coronary Arteriosclerosis	0.00339493632703137	9/25	1282/21666
648	Cerebrovascular accident	0.00339493632703137	10/25	1658/21666
845	Low density lipoprotein cholesterol measurement	0.00339493632703137	6/25	483/21666
1128	Pleomorphic Xanthoastrocytoma	0.00339493632703137	3/25	42/21666
1583	Serum total cholesterol measurement	0.00339493632703137	6/25	486/21666
1715	Coronary Artery Disease	0.00339493632703137	10/25	1708/21666
1886	Childhood Pleomorphic Xanthoastrocytoma	0.00339493632703137	3/25	42/21666
813	Asherman Syndrome	0.00412410980217758	2/25	7/21666
1727	PULMONARY HYPERTENSION, PRIMARY, DEXFENFLURAMINE-ASSOCIATED	0.00412410980217758	2/25	7/21666
1728	Pulmonary Hypertension, Primary, Fenfluramine-Associated	0.00412410980217758	2/25	7/21666
1854	Pulmonary Hypertension, Primary, 1, With Hereditary Hemorrhagic Telangiectasia	0.00412410980217758	2/25	7/21666
153	Coronary heart disease	0.00560874717061967	9/25	1576/21666
1980	Pulmonary Hypertension, Primary, 1	0.00611858021054599	2/25	9/21666
980	mixed gliomas	0.0113075581693096	3/25	76/21666
44	Aortitis	0.0150700834298139	2/25	15/21666
741	Essential Hypertension	0.0150700834298139	5/25	445/21666
204	Eclampsia	0.0157603108576062	4/25	241/21666
1366	Subfertility	0.0157603108576062	3/25	91/21666
70	Bladder Exstrophy	0.018029753236802	2/25	18/21666
1414	Cleft Lip with or without Cleft Palate	0.018029753236802	3/25	99/21666
1548	Adult Diffuse Large B-Cell Lymphoma	0.0210515287687199	5/25	504/21666
1255	Post-transplant lymphoproliferative disorder	0.0243133712412402	2/25	22/21666
1323	Intraocular pressure disorder	0.028291623649032	4/25	304/21666
1503	Major Depressive Disorder	0.028291623649032	7/25	1236/21666
1664	CORONARY ARTERY DISEASE, AUTOSOMAL DOMINANT, 1	0.028291623649032	2/25	25/21666
1272	Hemoglobin measurement	0.0311610818936319	3/25	131/21666
1625	Rokitansky Kuster Hauser syndrome	0.0311610818936319	2/25	27/21666
109	Cardiovascular Diseases	0.0327394508656737	8/25	1756/21666
287	Hematocrit procedure	0.0327394508656737	3/25	138/21666
619	Sialorrhea	0.0327394508656737	2/25	32/21666
650	Suicide attempt	0.0327394508656737	2/25	31/21666
840	C-reactive protein measurement	0.0327394508656737	3/25	135/21666
1147	Familial primary pulmonary hypertension	0.0327394508656737	2/25	30/21666
1208	Immune thrombocytopenic purpura	0.0327394508656737	4/25	338/21666
1242	Mean blood pressure	0.0327394508656737	3/25	146/21666
1970	Micropenis	0.0327394508656737	2/25	32/21666
115	Myoclonic Cerebellar Dyssynergia	0.0345147100875773	1/25	1/21666
247	Freemartinism	0.0345147100875773	1/25	1/21666
254	Herpes Zoster Oticus	0.0345147100875773	1/25	1/21666
480	Nasopharyngeal Neoplasms	0.0345147100875773	2/25	40/21666
660	Tetanus	0.0345147100875773	1/25	1/21666
731	Gestational Diabetes	0.0345147100875773	5/25	649/21666
761	Epstein-Barr Virus Infections	0.0345147100875773	4/25	384/21666
959	opioid use	0.0345147100875773	2/25	39/21666
1036	Mullerian inhibiting factor deficiency	0.0345147100875773	1/25	1/21666
1053	Stage III Colon Cancer	0.0345147100875773	2/25	43/21666
1160	Thoracic discitis	0.0345147100875773	1/25	1/21666
1215	Incipient ovarian failure	0.0345147100875773	1/25	1/21666
1229	Opticociliary vessels	0.0345147100875773	1/25	1/21666
1308	Allergy to chlorpromazine	0.0345147100875773	1/25	1/21666
1646	MYOCLONUS AND ATAXIA	0.0345147100875773	1/25	1/21666
1678	Peripheral pulmonary vessel aplasia	0.0345147100875773	1/25	1/21666
1793	Stage III Colon Cancer AJCC v7	0.0345147100875773	2/25	42/21666
1795	LOW DENSITY LIPOPROTEIN CHOLESTEROL LEVEL QUANTITATIVE TRAIT LOCUS 6	0.0345147100875773	1/25	1/21666
1803	Erythema Multiforme Major	0.0345147100875773	1/25	1/21666
1811	EPILEPSY, PROGRESSIVE MYOCLONIC, 6	0.0345147100875773	1/25	1/21666
1832	MICROPHTHALMIA, ISOLATED, WITH COLOBOMA 9	0.0345147100875773	1/25	1/21666
1862	Diminished ovarian reserve	0.0345147100875773	2/25	43/21666
1875	PULMONARY HYPERTENSION, PRIMARY, 2	0.0345147100875773	1/25	1/21666
1890	TETRAAMELIA SYNDROME, AUTOSOMAL RECESSIVE	0.0345147100875773	1/25	1/21666
1891	HIV-1 VIREMIA, SUSCEPTIBILITY TO	0.0345147100875773	1/25	1/21666
1934	Degenerative scoliosis	0.0345147100875773	1/25	1/21666
1950	Blood type incompatibility	0.0345147100875773	1/25	1/21666
1961	Stage III Colon Cancer AJCC v8	0.0345147100875773	2/25	42/21666
1987	Severe Epstein Barr virus infection	0.0345147100875773	1/25	1/21666
223	Red Blood Cell Count measurement	0.0353679838841146	5/25	717/21666
519	Osteoporosis	0.0369490405950019	6/25	1098/21666
1171	Malignant mesothelioma	0.0369490405950019	4/25	420/21666
1464	Acute Coronary Syndrome	0.0427403715039545	4/25	440/21666
1085	Squamous cell carcinoma of esophagus	0.044299822620106	8/25	2053/21666
14	Agranulocytosis	0.0457664288495607	2/25	55/21666
32	Anencephaly	0.0457664288495607	2/25	59/21666
63	Mental disorders	0.0457664288495607	5/25	789/21666
127	Primary biliary cirrhosis	0.0457664288495607	4/25	478/21666
128	Cholemia	0.0457664288495607	1/25	2/21666
246	Freemartin	0.0457664288495607	1/25	2/21666
344	Hysteria	0.0457664288495607	1/25	2/21666
510	Oligospermia	0.0457664288495607	3/25	217/21666
804	Malignant neoplasm of scrotum	0.0457664288495607	1/25	2/21666
817	Acute osteomyelitis	0.0457664288495607	1/25	2/21666
932	Paroxysmal atrial fibrillation	0.0457664288495607	3/25	226/21666
1006	Congenital absence of adrenal gland	0.0457664288495607	1/25	2/21666
1027	Hemolytic disease of fetus OR newborn due to ABO immunization	0.0457664288495607	1/25	2/21666
1115	ovarian cystic disease	0.0457664288495607	1/25	2/21666
1199	Hematologic Neoplasms	0.0457664288495607	5/25	827/21666
1219	Juvenile Chronic Polyarthritis	0.0457664288495607	1/25	2/21666
1278	Congenital anomaly of joint	0.0457664288495607	1/25	2/21666
1463	Ischemic stroke	0.0457664288495607	6/25	1159/21666
1482	HIV disease progression	0.0457664288495607	2/25	54/21666
1549	Adult Lymphoma	0.0457664288495607	6/25	1169/21666
1555	Childhood Lymphoma	0.0457664288495607	6/25	1171/21666
1572	Scrotal Carcinoma	0.0457664288495607	1/25	2/21666
1717	Parvovirus B19 (disease)	0.0457664288495607	2/25	59/21666
1772	Tetra-amelia autosomal recessive	0.0457664288495607	1/25	2/21666
1773	Tetraamelia multiple malformations	0.0457664288495607	1/25	2/21666
1781	Sex Chromosome Disorders of Sex Development	0.0457664288495607	1/25	2/21666
1845	Pulmonary arterial hypertension associated with connective tissue disease	0.0457664288495607	1/25	2/21666
1916	Acute hypoxemic respiratory failure	0.0457664288495607	1/25	2/21666
2001	E-selectin Measurement	0.0457664288495607	1/25	2/21666
1595	Salivary Gland Pleomorphic Adenoma	0.0469856879126689	2/25	63/21666
518	Osteopenia	0.0481479719735014	5/25	845/21666

## Sheet: CAD - DisGeNET
CAD
	Description	FDR	Ratio	BgRatio
5103	Coronary Artery Disease	6.81501e-16	99/320	1708/21666
339	Coronary heart disease	32631.3	64/320	1576/21666
175	Blood Pressure	1.32661e+07	15/320	109/21666
3945	Systolic Pressure	1.32661e+07	40/320	843/21666
4080	Pseudocholinesterase Measurement	2.37329e+07	10/320	39/21666
338	Coronary Arteriosclerosis	3.37029e+07	50/320	1282/21666
4711	CORONARY ARTERY DISEASE, AUTOSOMAL DOMINANT, 1	1.63445e+08	8/320	25/21666
242	Cardiovascular Diseases	1.65651e+08	59/320	1756/21666
3256	Mean blood pressure	3.30023e+08	15/320	146/21666
3255	Diastolic blood pressure	0.000107160252455132	25/320	507/21666
1041	Myocardial Infarction	0.000113497720298855	55/320	1800/21666
754	Hypertensive disease	0.000141730522323338	65/320	2322/21666
3987	Protein C measurement	0.000141730522323338	9/320	62/21666
4079	Protein C antigen measurement	0.000141730522323338	9/320	62/21666
3664	Hyperlipoproteinemia Type IIa	0.000142258899236958	15/320	201/21666
133	Atherosclerosis	0.000178958025165057	59/320	2044/21666
3248	Red cell distribution width determination	0.000317042122892873	26/320	593/21666
4216	RDW - Red blood cell distribution width result	0.000317042122892873	26/320	593/21666
4366	Serum total cholesterol measurement	0.000360820215901546	23/320	486/21666
4227	Systolic blood pressure measurement	0.000379207306479595	8/320	54/21666
728	Hypercholesterolemia, Familial	0.000642127234375807	14/320	203/21666
110	Arteriosclerosis	0.000760357713631487	56/320	2006/21666
45	Alcohol consumption	0.000841497339706004	14/320	210/21666
4767	MUSCULAR DYSTROPHY, LIMB-GIRDLE, TYPE 2I	0.000841497339706004	3/320	3/21666
406	Diabetes Mellitus, Non-Insulin-Dependent	0.00173490205839474	76/320	3134/21666
56	Alzheimer's Disease	0.00266724636867879	80/320	3397/21666
1971	Low density lipoprotein cholesterol measurement	0.00274753039360689	21/320	483/21666
1987	Waist-Hip Ratio	0.00293993433393536	23/320	565/21666
763	Hypertriglyceridemia	0.00301683307055824	17/320	340/21666
163	Birth Weight	0.0040682519232017	13/320	214/21666
3100	High density lipoprotein measurement	0.00466106926520521	22/320	545/21666
1442	Cerebrovascular accident	0.00539126105622138	46/320	1658/21666
5856	Elevated aldolase level	0.00598641333978731	3/320	5/21666
1976	Triglycerides measurement	0.00692891081310363	22/320	563/21666
738	Hyperlipoproteinemias	0.0146858356514365	6/320	49/21666
1263	Prostatic Diseases	0.0163638997172595	7/320	72/21666
1114	Obesity	0.0165346113150398	66/320	2821/21666
806	Intelligence	0.0165917004934802	23/320	645/21666
1730	Left Ventricular Hypertrophy	0.0186638252692379	17/320	403/21666
2411	Hyperkeratosis lenticularis perstans	0.0191970226304526	4/320	18/21666
4217	Diastolic blood pressure measurement	0.0237339966178715	5/320	35/21666
639	Heart failure	0.0241323947219047	40/320	1499/21666
1581	Xanthomatosis	0.0241323947219047	4/320	20/21666
2014	Ki-1+ Anaplastic Large Cell Lymphoma	0.0241323947219047	14/320	300/21666
4775	MUSCULAR DYSTROPHY, CONGENITAL, 1C	0.0241323947219047	2/320	2/21666
5000	Venous Thromboembolism	0.0241323947219047	16/320	378/21666
5245	Atrial Fibrillation, Familial, 6	0.0241323947219047	2/320	2/21666
5647	ATRIAL STANDSTILL 2	0.0241323947219047	2/320	2/21666
5723	APOLIPOPROTEIN C-II (PADOVA) PHENOTYPE	0.0241323947219047	2/320	2/21666
5758	APOLIPOPROTEIN C-II (PARIS) PHENOTYPE	0.0241323947219047	2/320	2/21666
5759	APOLIPOPROTEIN C-II (BARI) PHENOTYPE	0.0241323947219047	2/320	2/21666
5760	APOLIPOPROTEIN C-II VARIANT PHENOTYPE	0.0241323947219047	2/320	2/21666
5761	APOLIPOPROTEIN C-II (SAN FRANCISCO)	0.0241323947219047	2/320	2/21666
5762	apolipoprotein C-II (Wakayama) phenotype	0.0241323947219047	2/320	2/21666
5763	APOLIPOPROTEIN C-II (AUCKLAND) PHENOTYPE	0.0241323947219047	2/320	2/21666
5914	Hyperextensible skin of face	0.0241323947219047	2/320	2/21666
6080	LETHAL CONGENITAL CONTRACTURE SYNDROME 10	0.0241323947219047	2/320	2/21666
3554	Left Ventricle Remodeling	0.0250045086411517	4/320	21/21666
401	Diabetes	0.0261492323146362	56/320	2359/21666
1494	Tonometry	0.0261492323146362	11/320	206/21666
2729	Adult Glioblastoma	0.0261492323146362	59/320	2528/21666
2782	Childhood Glioblastoma	0.0261492323146362	59/320	2527/21666
4731	NIEMANN-PICK DISEASE, TYPE C2	0.0261492323146362	3/320	9/21666
1355	Schizophrenia	0.0281907549303309	65/320	2872/21666
313	Colorectal Carcinoma	0.0295976579143047	109/320	5473/21666
592	Glomerular Filtration Rate	0.0307116361943464	16/320	399/21666
4271	Childhood Leukemia	0.0315093626687999	44/320	1740/21666
178	Body Height	0.0325172682531067	47/320	1903/21666
5184	Chronic idiopathic neutropenia	0.0325172682531067	3/320	10/21666
3553	Ventricular Remodeling	0.0355210339217563	4/320	24/21666
4221	Primary malignant neoplasm	0.0358925260159498	152/320	8221/21666
3136	Protein C Deficiency	0.0361915785240658	5/320	43/21666
4499	Glioblastoma Multiforme	0.0361915785240658	70/320	3197/21666
640	Congestive heart failure	0.0363614245864555	44/320	1760/21666
209	Malignant Neoplasms	0.0364316673480097	158/320	8621/21666
3389	Electrocardiogram abnormal	0.040149745771315	3/320	11/21666
922	Chronic Obstructive Airway Disease	0.0485660017148373	37/320	1428/21666
1799	Congenital heart disease	0.0485660017148373	12/320	267/21666
2561	Neuraminidase 1 deficiency	0.0485660017148373	2/320	3/21666
2562	GALACTOSIALIDOSIS	0.0485660017148373	3/320	12/21666
3399	Lipids measurement	0.0485660017148373	4/320	27/21666
4176	Anodontia of Permanent Dentition	0.0485660017148373	3/320	12/21666
4262	Adult Lymphoma	0.0485660017148373	32/320	1169/21666
4272	Childhood Lymphoma	0.0485660017148373	32/320	1171/21666
4550	Apolipoprotein C-II Deficiency (disorder)	0.0485660017148373	2/320	3/21666
6077	EHLERS-DANLOS SYNDROME, PERIODONTAL TYPE, 2	0.0485660017148373	2/320	3/21666

## Sheet: Cardiac Arrhythmia - gProfiler
source	term_name	term_id	highlighted	adjusted_p_value	term_size	query_size	intersection_size	effective_domain_size	intersections
GO:MF	DNA-binding transcription factor binding	GO:0140297	TRUE	0.00019393927745526245	489	176	18	20195	ENSG00000069275,ENSG00000130783,ENSG00000171988,ENSG00000196975,ENSG00000076108,ENSG00000089225,ENSG00000163792,ENSG00000064703,ENSG00000069011,ENSG00000069399,ENSG00000091831,ENSG00000096717,ENSG00000116132,ENSG00000141052,ENSG00000141646,ENSG00000163346,ENSG00000173334,ENSG00000263001
GO:MF	transcription factor binding	GO:0008134	FALSE	0.00019493393815880498	599	176	20	20195	ENSG00000069275,ENSG00000130783,ENSG00000171988,ENSG00000196975,ENSG00000076108,ENSG00000089225,ENSG00000163792,ENSG00000064703,ENSG00000069011,ENSG00000069399,ENSG00000091831,ENSG00000096717,ENSG00000116132,ENSG00000141052,ENSG00000141646,ENSG00000148840,ENSG00000163346,ENSG00000166197,ENSG00000173334,ENSG00000263001
GO:MF	RNA polymerase II-specific DNA-binding transcription factor binding	GO:0061629	FALSE	0.001817866439056938	353	176	14	20195	ENSG00000130783,ENSG00000171988,ENSG00000196975,ENSG00000076108,ENSG00000089225,ENSG00000163792,ENSG00000069011,ENSG00000091831,ENSG00000096717,ENSG00000116132,ENSG00000141052,ENSG00000141646,ENSG00000173334,ENSG00000263001
GO:MF	oxidoreductase activity, acting on paired donors, with oxidation of a pair of donors resulting in the reduction of molecular oxygen to two molecules of water	GO:0016717	TRUE	0.034600864456933784	9	176	3	20195	ENSG00000134824,ENSG00000149485,ENSG00000221968
GO:MF	linoleoyl-CoA desaturase activity	GO:0016213	TRUE	0.04968678759027489	2	176	2	20195	ENSG00000134824,ENSG00000149485
GO:BP	regulation of muscle system process	GO:0090257	TRUE	0.0009197492650002028	234	172	12	21110	ENSG00000100604,ENSG00000265107,ENSG00000163794,ENSG00000183873,ENSG00000101665,ENSG00000105974,ENSG00000122180,ENSG00000138622,ENSG00000141052,ENSG00000141646,ENSG00000156804,ENSG00000172057
GO:BP	regulation of system process	GO:0044057	FALSE	0.002013679208347278	574	172	18	21110	ENSG00000100604,ENSG00000265107,ENSG00000171385,ENSG00000089225,ENSG00000130203,ENSG00000140718,ENSG00000163794,ENSG00000183873,ENSG00000101665,ENSG00000105974,ENSG00000122180,ENSG00000124920,ENSG00000130787,ENSG00000138622,ENSG00000141052,ENSG00000141646,ENSG00000156804,ENSG00000172057
GO:BP	regulation of cardiac muscle contraction	GO:0055117	FALSE	0.005132004322409303	76	172	7	21110	ENSG00000100604,ENSG00000265107,ENSG00000163794,ENSG00000183873,ENSG00000101665,ENSG00000105974,ENSG00000138622
GO:BP	organelle assembly	GO:0070925	TRUE	0.006657640530192128	963	172	23	21110	ENSG00000139722,ENSG00000108239,ENSG00000138069,ENSG00000165410,ENSG00000181652,ENSG00000103494,ENSG00000104941,ENSG00000107862,ENSG00000109944,ENSG00000116299,ENSG00000118007,ENSG00000136167,ENSG00000138071,ENSG00000141646,ENSG00000141738,ENSG00000143126,ENSG00000166317,ENSG00000167193,ENSG00000167972,ENSG00000178404,ENSG00000186075,ENSG00000187535,ENSG00000272514
GO:BP	organelle organization	GO:0006996	FALSE	0.011741891900888349	3608	172	53	21110	ENSG00000055483,ENSG00000100604,ENSG00000126226,ENSG00000139722,ENSG00000011523,ENSG00000044524,ENSG00000076108,ENSG00000108239,ENSG00000110958,ENSG00000115204,ENSG00000117280,ENSG00000130203,ENSG00000138069,ENSG00000138100,ENSG00000165410,ENSG00000165476,ENSG00000168496,ENSG00000169398,ENSG00000181652,ENSG00000068615,ENSG00000096717,ENSG00000100842,ENSG00000103494,ENSG00000104941,ENSG00000105974…
GO:BP	multicellular organismal process	GO:0032501	TRUE	0.014773895410267433	7716	172	91	21110	ENSG00000197905,ENSG00000126231,ENSG00000100604,ENSG00000126226,ENSG00000115902,ENSG00000126218,ENSG00000176624,ENSG00000185896,ENSG00000265107,ENSG00000110955,ENSG00000130783,ENSG00000138085,ENSG00000139842,ENSG00000144749,ENSG00000147883,ENSG00000171385,ENSG00000171988,ENSG00000188092,ENSG00000196975,ENSG00000044524,ENSG00000089225,ENSG00000103657,ENSG00000110958,ENSG00000115204,ENSG00000117280…
GO:BP	nucleolus organization	GO:0007000	TRUE	0.016649553169413397	17	172	4	21110	ENSG00000055483,ENSG00000076108,ENSG00000096717,ENSG00000166197
GO:BP	developmental process	GO:0032502	TRUE	0.017021397283595096	6489	172	80	21110	ENSG00000197905,ENSG00000126226,ENSG00000176624,ENSG00000265107,ENSG00000110955,ENSG00000130783,ENSG00000138085,ENSG00000139842,ENSG00000144749,ENSG00000147883,ENSG00000188092,ENSG00000196975,ENSG00000044524,ENSG00000089225,ENSG00000103657,ENSG00000110958,ENSG00000115204,ENSG00000117280,ENSG00000130203,ENSG00000138100,ENSG00000140718,ENSG00000161955,ENSG00000161958,ENSG00000163792,ENSG00000163794…
GO:BP	regulation of muscle contraction	GO:0006937	FALSE	0.017877872167090126	168	172	9	21110	ENSG00000100604,ENSG00000265107,ENSG00000163794,ENSG00000183873,ENSG00000101665,ENSG00000105974,ENSG00000138622,ENSG00000141052,ENSG00000172057
GO:BP	cardiac conduction system development	GO:0003161	TRUE	0.018587103749331327	36	172	5	21110	ENSG00000265107,ENSG00000089225,ENSG00000183873,ENSG00000138622,ENSG00000141646
GO:BP	regulation of ventricular cardiac muscle cell membrane depolarization	GO:0060373	TRUE	0.018645231890925266	6	172	3	21110	ENSG00000265107,ENSG00000183873,ENSG00000101665
GO:BP	regulation of striated muscle contraction	GO:0006942	FALSE	0.0227846830861541	95	172	7	21110	ENSG00000100604,ENSG00000265107,ENSG00000163794,ENSG00000183873,ENSG00000101665,ENSG00000105974,ENSG00000138622
GO:BP	anatomical structure development	GO:0048856	FALSE	0.026210631102446272	5896	172	74	21110	ENSG00000197905,ENSG00000126226,ENSG00000176624,ENSG00000265107,ENSG00000110955,ENSG00000130783,ENSG00000138085,ENSG00000139842,ENSG00000144749,ENSG00000147883,ENSG00000188092,ENSG00000196975,ENSG00000044524,ENSG00000089225,ENSG00000103657,ENSG00000110958,ENSG00000115204,ENSG00000117280,ENSG00000130203,ENSG00000140718,ENSG00000161955,ENSG00000161958,ENSG00000163792,ENSG00000163794,ENSG00000165410…
GO:BP	cardiac muscle contraction	GO:0060048	FALSE	0.028608675935520078	136	172	8	21110	ENSG00000100604,ENSG00000265107,ENSG00000171385,ENSG00000163794,ENSG00000183873,ENSG00000101665,ENSG00000105974,ENSG00000138622
GO:BP	positive regulation of biological process	GO:0048518	TRUE	0.030065967304712598	6358	172	78	21110	ENSG00000197905,ENSG00000055483,ENSG00000100604,ENSG00000126226,ENSG00000126218,ENSG00000139722,ENSG00000185896,ENSG00000188994,ENSG00000265107,ENSG00000069275,ENSG00000110955,ENSG00000130783,ENSG00000138085,ENSG00000139842,ENSG00000147883,ENSG00000044524,ENSG00000076108,ENSG00000089225,ENSG00000110958,ENSG00000115464,ENSG00000117280,ENSG00000130203,ENSG00000138069,ENSG00000140718,ENSG00000161955…
GO:BP	positive regulation of cellular process	GO:0048522	FALSE	0.03490181487799427	5615	172	71	21110	ENSG00000197905,ENSG00000055483,ENSG00000100604,ENSG00000126226,ENSG00000126218,ENSG00000185896,ENSG00000188994,ENSG00000265107,ENSG00000069275,ENSG00000110955,ENSG00000130783,ENSG00000138085,ENSG00000139842,ENSG00000147883,ENSG00000044524,ENSG00000089225,ENSG00000110958,ENSG00000115464,ENSG00000117280,ENSG00000130203,ENSG00000140718,ENSG00000161955,ENSG00000163794,ENSG00000165410,ENSG00000168496…
GO:BP	regulation of membrane depolarization	GO:0003254	FALSE	0.045322886856608256	43	172	5	21110	ENSG00000265107,ENSG00000089225,ENSG00000183873,ENSG00000101665,ENSG00000138622
GO:CC	cytoplasm	GO:0005737	TRUE	0.000042188935417958366	12365	175	131	22122	ENSG00000197905,ENSG00000126231,ENSG00000055483,ENSG00000100604,ENSG00000126226,ENSG00000073605,ENSG00000115902,ENSG00000126218,ENSG00000134824,ENSG00000134825,ENSG00000139722,ENSG00000176624,ENSG00000185896,ENSG00000069275,ENSG00000110955,ENSG00000130783,ENSG00000138085,ENSG00000147883,ENSG00000161960,ENSG00000167994,ENSG00000188092,ENSG00000196975,ENSG00000011523,ENSG00000044524,ENSG00000059728…
GO:CC	perinuclear region of cytoplasm	GO:0048471	FALSE	0.006551638216050131	733	175	18	22122	ENSG00000100604,ENSG00000185896,ENSG00000138085,ENSG00000196975,ENSG00000117280,ENSG00000169398,ENSG00000183873,ENSG00000069399,ENSG00000071462,ENSG00000105974,ENSG00000109971,ENSG00000130787,ENSG00000136167,ENSG00000138622,ENSG00000157601,ENSG00000180228,ENSG00000187566,ENSG00000239697
CORUM	CAV1-VDAC1-ESR1 complex	CORUM:5862	FALSE	0.04980895695581339	2	44	2	3383	ENSG00000091831,ENSG00000105974
CORUM	GRB7-PTK2 complex	CORUM:7116	FALSE	0.04980895695581339	2	44	2	3383	ENSG00000169398,ENSG00000141738
HP	Retinal arteriolar tortuosity	HP:0001136	FALSE	0.0018303524588539502	34	53	6	4851	ENSG00000171988,ENSG00000071462,ENSG00000106635,ENSG00000106638,ENSG00000176986,ENSG00000263001
HP	Abnormal aortic valve morphology	HP:0001646	FALSE	0.0019157303438911962	169	53	11	4851	ENSG00000265107,ENSG00000171988,ENSG00000071462,ENSG00000106635,ENSG00000106638,ENSG00000123908,ENSG00000141052,ENSG00000141646,ENSG00000175606,ENSG00000176986,ENSG00000263001
HP	Cholelithiasis	HP:0001081	FALSE	0.0033480809312838042	83	53	8	4851	ENSG00000171988,ENSG00000071462,ENSG00000106635,ENSG00000106638,ENSG00000136732,ENSG00000141646,ENSG00000176986,ENSG00000263001
HP	Posterior embryotoxon	HP:0000627	FALSE	0.003685306499824417	59	53	7	4851	ENSG00000171988,ENSG00000071462,ENSG00000106635,ENSG00000106638,ENSG00000127980,ENSG00000176986,ENSG00000263001
HP	Abnormal line of Schwalbe morphology	HP:0008048	FALSE	0.003685306499824417	59	53	7	4851	ENSG00000171988,ENSG00000071462,ENSG00000106635,ENSG00000106638,ENSG00000127980,ENSG00000176986,ENSG00000263001
HP	Abnormal gallbladder morphology	HP:0012437	FALSE	0.008620269532768966	94	53	8	4851	ENSG00000171988,ENSG00000071462,ENSG00000106635,ENSG00000106638,ENSG00000136732,ENSG00000141646,ENSG00000176986,ENSG00000263001
HP	Phonophobia	HP:0002183	FALSE	0.01167938362648175	27	53	5	4851	ENSG00000071462,ENSG00000091831,ENSG00000106635,ENSG00000106638,ENSG00000263001
HP	Abnormal atrioventricular valve morphology	HP:0006705	FALSE	0.013076037675254948	167	53	10	4851	ENSG00000171988,ENSG00000071462,ENSG00000106635,ENSG00000106638,ENSG00000124920,ENSG00000138622,ENSG00000141646,ENSG00000176986,ENSG00000187535,ENSG00000263001
HP	Abnormal heart valve morphology	HP:0001654	FALSE	0.014403642127208235	341	53	14	4851	ENSG00000265107,ENSG00000171988,ENSG00000071462,ENSG00000106635,ENSG00000106638,ENSG00000123908,ENSG00000124920,ENSG00000138622,ENSG00000141052,ENSG00000141646,ENSG00000175606,ENSG00000176986,ENSG00000187535,ENSG00000263001
HP	Multiple renal cysts	HP:0005562	FALSE	0.016791045834573897	49	53	6	4851	ENSG00000171988,ENSG00000071462,ENSG00000106635,ENSG00000106638,ENSG00000176986,ENSG00000263001
HP	Patent ductus arteriosus	HP:0001643	FALSE	0.0182069079793955	348	53	14	4851	ENSG00000265107,ENSG00000171988,ENSG00000089225,ENSG00000140718,ENSG00000071462,ENSG00000106635,ENSG00000106638,ENSG00000123908,ENSG00000124920,ENSG00000127980,ENSG00000141052,ENSG00000141646,ENSG00000176986,ENSG00000263001
HP	Bicuspid aortic valve	HP:0001647	FALSE	0.02595678790203019	109	53	8	4851	ENSG00000265107,ENSG00000071462,ENSG00000106635,ENSG00000106638,ENSG00000123908,ENSG00000141052,ENSG00000141646,ENSG00000263001
HP	Abnormality of the gallbladder	HP:0005264	FALSE	0.02775973388430805	110	53	8	4851	ENSG00000171988,ENSG00000071462,ENSG00000106635,ENSG00000106638,ENSG00000136732,ENSG00000141646,ENSG00000176986,ENSG00000263001
HP	Abnormal aortic valve cusp morphology	HP:0031567	FALSE	0.029666934193540738	111	53	8	4851	ENSG00000265107,ENSG00000071462,ENSG00000106635,ENSG00000106638,ENSG00000123908,ENSG00000141052,ENSG00000141646,ENSG00000263001
HP	Cardiac arrest	HP:0001695	FALSE	0.03235633291106269	147	53	9	4851	ENSG00000171385,ENSG00000089225,ENSG00000183873,ENSG00000071462,ENSG00000106635,ENSG00000106638,ENSG00000138622,ENSG00000167972,ENSG00000263001
HP	Retinal vascular tortuosity	HP:0012841	FALSE	0.036773376425342494	56	53	6	4851	ENSG00000171988,ENSG00000071462,ENSG00000106635,ENSG00000106638,ENSG00000176986,ENSG00000263001

## Sheet: MI-gProfiler
source	term_name	term_id	highlighted	adjusted_p_value	term_size	query_size	intersection_size	effective_domain_size	intersections
GO:BP	multicellular organism development	GO:0007275	true	0.02632189182858314	4658	26	16	21110	ENSG00000158955,ENSG00000068024,ENSG00000104899,ENSG00000108379,ENSG00000036530,ENSG00000104897,ENSG00000107562,ENSG00000111335,ENSG00000112531,ENSG00000116183,ENSG00000143126,ENSG00000147883,ENSG00000154305,ENSG00000218336,ENSG00000221986,ENSG00000234745
KEGG	TGF-beta signaling pathway	KEGG:04350	false	0.031181124805737967	97	14	3	8161	ENSG00000104899,ENSG00000120693,ENSG00000147883
CORUM	HDAC4-ERK2 complex	CORUM:57	false	0.04981948739068925	1	6	1	3383	ENSG00000068024

## Sheet: CAD - gProfiler
source	term_name	term_id	highlighted	adjusted_p_value	term_size	query_size	intersection_size	effective_domain_size	intersections
GO:MF	protein binding	GO:0005515	TRUE	0.00037952252409968127	14881	329	279	20195	ENSG00000064989,ENSG00000166822,ENSG00000137709,ENSG00000119638,ENSG00000119703,ENSG00000159224,ENSG00000160209,ENSG00000168040,ENSG00000182134,ENSG00000234289,ENSG00000070371,ENSG00000105323,ENSG00000119630,ENSG00000119922,ENSG00000130477,ENSG00000133794,ENSG00000136378,ENSG00000138442,ENSG00000164694,ENSG00000166165,ENSG00000166997,ENSG00000188386,ENSG00000198755,ENSG00000213171,ENSG00000227500…
GO:MF	protein binding	GO:0005515	TRUE	0.00037952252409968127	14881	329	279	20195	ENSG00000064989,ENSG00000166822,ENSG00000137709,ENSG00000119638,ENSG00000119703,ENSG00000159224,ENSG00000160209,ENSG00000168040,ENSG00000182134,ENSG00000234289,ENSG00000070371,ENSG00000105323,ENSG00000119630,ENSG00000119922,ENSG00000130477,ENSG00000133794,ENSG00000136378,ENSG00000138442,ENSG00000164694,ENSG00000166165,ENSG00000166997,ENSG00000188386,ENSG00000198755,ENSG00000213171,ENSG00000227500…
GO:BP	organonitrogen compound metabolic process	GO:1901564	TRUE	0.000007429865493476198	6441	317	146	21110	ENSG00000131069,ENSG00000119638,ENSG00000159224,ENSG00000160209,ENSG00000168040,ENSG00000119630,ENSG00000133794,ENSG00000136378,ENSG00000166165,ENSG00000188386,ENSG00000198755,ENSG00000014123,ENSG00000079691,ENSG00000096060,ENSG00000103811,ENSG00000104879,ENSG00000114054,ENSG00000118181,ENSG00000118193,ENSG00000130175,ENSG00000135100,ENSG00000137947,ENSG00000140505,ENSG00000143450,ENSG00000147883…
GO:BP	developmental process	GO:0032502	TRUE	0.00032518148023442706	6489	317	141	21110	ENSG00000064989,ENSG00000137709,ENSG00000159224,ENSG00000168040,ENSG00000182134,ENSG00000234289,ENSG00000070371,ENSG00000119630,ENSG00000130477,ENSG00000133794,ENSG00000136378,ENSG00000148795,ENSG00000153774,ENSG00000166165,ENSG00000213171,ENSG00000014123,ENSG00000075790,ENSG00000103811,ENSG00000112041,ENSG00000118193,ENSG00000120693,ENSG00000127616,ENSG00000130175,ENSG00000135100,ENSG00000137700…
GO:BP	regulation of biological quality	GO:0065008	TRUE	0.0014591677644381982	2964	317	77	21110	ENSG00000159224,ENSG00000089558,ENSG00000130477,ENSG00000133794,ENSG00000148795,ENSG00000153774,ENSG00000213171,ENSG00000079691,ENSG00000103811,ENSG00000135100,ENSG00000140505,ENSG00000159217,ENSG00000159445,ENSG00000164535,ENSG00000173402,ENSG00000178199,ENSG00000011021,ENSG00000036530,ENSG00000067560,ENSG00000100726,ENSG00000101000,ENSG00000104936,ENSG00000114316,ENSG00000115155,ENSG00000115486…
GO:BP	anatomical structure development	GO:0048856	FALSE	0.0022097043427627984	5896	317	128	21110	ENSG00000064989,ENSG00000137709,ENSG00000159224,ENSG00000168040,ENSG00000182134,ENSG00000234289,ENSG00000070371,ENSG00000119630,ENSG00000130477,ENSG00000133794,ENSG00000136378,ENSG00000153774,ENSG00000166165,ENSG00000213171,ENSG00000014123,ENSG00000103811,ENSG00000112041,ENSG00000118193,ENSG00000120693,ENSG00000127616,ENSG00000130175,ENSG00000135100,ENSG00000137700,ENSG00000140505,ENSG00000147883…
GO:BP	multicellular organism development	GO:0007275	FALSE	0.003963017164822299	4658	317	106	21110	ENSG00000064989,ENSG00000159224,ENSG00000168040,ENSG00000182134,ENSG00000234289,ENSG00000119630,ENSG00000130477,ENSG00000133794,ENSG00000136378,ENSG00000166165,ENSG00000213171,ENSG00000014123,ENSG00000103811,ENSG00000112041,ENSG00000118193,ENSG00000127616,ENSG00000130175,ENSG00000135100,ENSG00000137700,ENSG00000140505,ENSG00000147883,ENSG00000159217,ENSG00000164535,ENSG00000173402,ENSG00000007866…
GO:BP	small molecule metabolic process	GO:0044281	TRUE	0.009880709814613805	1865	317	53	21110	ENSG00000131069,ENSG00000159224,ENSG00000160209,ENSG00000148795,ENSG00000079691,ENSG00000114054,ENSG00000135100,ENSG00000137700,ENSG00000140505,ENSG00000159199,ENSG00000159445,ENSG00000164535,ENSG00000255730,ENSG00000036530,ENSG00000067560,ENSG00000076685,ENSG00000100024,ENSG00000112210,ENSG00000131067,ENSG00000140465,ENSG00000145020,ENSG00000167720,ENSG00000172269,ENSG00000248098,ENSG00000061918…
GO:BP	response to lipid	GO:0048731	FALSE	0.015399550654170277	3987	317	92	21110	ENSG00000064989,ENSG00000159224,ENSG00000168040,ENSG00000234289,ENSG00000119630,ENSG00000130477,ENSG00000133794,ENSG00000136378,ENSG00000166165,ENSG00000213171,ENSG00000014123,ENSG00000103811,ENSG00000112041,ENSG00000118193,ENSG00000127616,ENSG00000130175,ENSG00000135100,ENSG00000140505,ENSG00000147883,ENSG00000159217,ENSG00000164535,ENSG00000173402,ENSG00000007866,ENSG00000036530,ENSG00000067560…
GO:BP	carboxylic acid metabolic process	GO:0019752	FALSE	0.01580658513462037	951	317	33	21110	ENSG00000131069,ENSG00000159224,ENSG00000114054,ENSG00000135100,ENSG00000137700,ENSG00000140505,ENSG00000159445,ENSG00000164535,ENSG00000255730,ENSG00000036530,ENSG00000100024,ENSG00000131067,ENSG00000140465,ENSG00000145020,ENSG00000167720,ENSG00000248098,ENSG00000084754,ENSG00000095596,ENSG00000099810,ENSG00000099998,ENSG00000100983,ENSG00000110243,ENSG00000113396,ENSG00000137944,ENSG00000138363…
GO:BP	positive regulation of cellular process	GO:0048522	TRUE	0.024820319719779552	5615	317	119	21110	ENSG00000064989,ENSG00000137709,ENSG00000159224,ENSG00000168040,ENSG00000070371,ENSG00000119630,ENSG00000119922,ENSG00000130477,ENSG00000133794,ENSG00000166997,ENSG00000188386,ENSG00000213171,ENSG00000014123,ENSG00000079691,ENSG00000103811,ENSG00000108771,ENSG00000112041,ENSG00000118193,ENSG00000120693,ENSG00000127616,ENSG00000135100,ENSG00000138380,ENSG00000143450,ENSG00000147883,ENSG00000159217…
GO:BP	oxoacid metabolic process	GO:0043436	FALSE	0.025295611426262184	973	317	33	21110	ENSG00000131069,ENSG00000159224,ENSG00000114054,ENSG00000135100,ENSG00000137700,ENSG00000140505,ENSG00000159445,ENSG00000164535,ENSG00000255730,ENSG00000036530,ENSG00000100024,ENSG00000131067,ENSG00000140465,ENSG00000145020,ENSG00000167720,ENSG00000248098,ENSG00000084754,ENSG00000095596,ENSG00000099810,ENSG00000099998,ENSG00000100983,ENSG00000110243,ENSG00000113396,ENSG00000137944,ENSG00000138363…
GO:BP	organic acid metabolic process	GO:0006082	FALSE	0.028668132319151156	979	317	33	21110	ENSG00000131069,ENSG00000159224,ENSG00000114054,ENSG00000135100,ENSG00000137700,ENSG00000140505,ENSG00000159445,ENSG00000164535,ENSG00000255730,ENSG00000036530,ENSG00000100024,ENSG00000131067,ENSG00000140465,ENSG00000145020,ENSG00000167720,ENSG00000248098,ENSG00000084754,ENSG00000095596,ENSG00000099810,ENSG00000099998,ENSG00000100983,ENSG00000110243,ENSG00000113396,ENSG00000137944,ENSG00000138363…
GO:BP	methylation	GO:0032259	TRUE	0.03589628829004034	375	317	18	21110	ENSG00000140505,ENSG00000140465,ENSG00000145020,ENSG00000198646,ENSG00000032219,ENSG00000099810,ENSG00000105514,ENSG00000105879,ENSG00000115970,ENSG00000119403,ENSG00000126749,ENSG00000136932,ENSG00000155542,ENSG00000155827,ENSG00000170345,ENSG00000177000,ENSG00000196092,ENSG00000214435
GO:BP	regulation of localization	GO:0032879	TRUE	0.04089595665997078	2115	317	56	21110	ENSG00000159224,ENSG00000070371,ENSG00000089558,ENSG00000133794,ENSG00000166997,ENSG00000188386,ENSG00000014123,ENSG00000112041,ENSG00000135100,ENSG00000143450,ENSG00000163596,ENSG00000173402,ENSG00000067560,ENSG00000078804,ENSG00000104936,ENSG00000112210,ENSG00000118640,ENSG00000131626,ENSG00000136238,ENSG00000140464,ENSG00000141376,ENSG00000153208,ENSG00000156261,ENSG00000172375,ENSG00000007047…
GO:BP	response to lipid	GO:0033993	TRUE	0.049215003781223975	916	317	31	21110	ENSG00000159224,ENSG00000133794,ENSG00000014123,ENSG00000103811,ENSG00000127616,ENSG00000173402,ENSG00000067560,ENSG00000118526,ENSG00000140465,ENSG00000163453,ENSG00000167720,ENSG00000003436,ENSG00000070018,ENSG00000070961,ENSG00000095596,ENSG00000099810,ENSG00000105329,ENSG00000121068,ENSG00000130164,ENSG00000131016,ENSG00000141458,ENSG00000143365,ENSG00000158955,ENSG00000165029,ENSG00000166278…
GO:CC	cytoplasm	GO:0005737	TRUE	764000000	12365	325	233	22122	ENSG00000064989,ENSG00000166822,ENSG00000131069,ENSG00000137709,ENSG00000119638,ENSG00000159224,ENSG00000160209,ENSG00000168040,ENSG00000182134,ENSG00000234289,ENSG00000070371,ENSG00000119922,ENSG00000130477,ENSG00000133794,ENSG00000136378,ENSG00000148795,ENSG00000166165,ENSG00000188386,ENSG00000198755,ENSG00000227500,ENSG00000014123,ENSG00000065060,ENSG00000075790,ENSG00000078814,ENSG00000079691…
GO:CC	presynaptic active zone	GO:0048786	TRUE	0.00017966510103447082	87	325	10	22122	ENSG00000130477,ENSG00000115155,ENSG00000131626,ENSG00000061918,ENSG00000070961,ENSG00000128271,ENSG00000160695,ENSG00000162105,ENSG00000213578,ENSG00000215021
GO:CC	cell leading edge	GO:0031252	TRUE	0.00044434076909379846	425	325	21	22122	ENSG00000079691,ENSG00000159217,ENSG00000159445,ENSG00000173402,ENSG00000067560,ENSG00000136238,ENSG00000141376,ENSG00000042493,ENSG00000050820,ENSG00000065243,ENSG00000065613,ENSG00000070961,ENSG00000085733,ENSG00000099331,ENSG00000114790,ENSG00000128271,ENSG00000137710,ENSG00000138193,ENSG00000154783,ENSG00000158195,ENSG00000165757
GO:CC	lamellipodium	GO:0030027	FALSE	0.0005977760852538583	203	325	14	22122	ENSG00000079691,ENSG00000159217,ENSG00000173402,ENSG00000067560,ENSG00000136238,ENSG00000042493,ENSG00000050820,ENSG00000065243,ENSG00000085733,ENSG00000099331,ENSG00000137710,ENSG00000138193,ENSG00000154783,ENSG00000158195
GO:CC	cytosol	GO:0005829	FALSE	0.0026035164293589006	5453	325	115	22122	ENSG00000131069,ENSG00000137709,ENSG00000119638,ENSG00000160209,ENSG00000168040,ENSG00000234289,ENSG00000070371,ENSG00000119922,ENSG00000166165,ENSG00000188386,ENSG00000198755,ENSG00000014123,ENSG00000079691,ENSG00000096060,ENSG00000103811,ENSG00000104879,ENSG00000112041,ENSG00000114054,ENSG00000118181,ENSG00000118193,ENSG00000120693,ENSG00000143450,ENSG00000147883,ENSG00000153214,ENSG00000159217…
GO:CC	cell projection	GO:0042995	TRUE	0.008034718874260879	2400	325	60	22122	ENSG00000168040,ENSG00000130477,ENSG00000148795,ENSG00000166165,ENSG00000188386,ENSG00000014123,ENSG00000079691,ENSG00000112041,ENSG00000135100,ENSG00000159217,ENSG00000159445,ENSG00000173402,ENSG00000036530,ENSG00000067560,ENSG00000104941,ENSG00000115155,ENSG00000131626,ENSG00000136238,ENSG00000153208,ENSG00000156261,ENSG00000157856,ENSG00000170703,ENSG00000198003,ENSG00000007047,ENSG00000042493…
GO:CC	nuclear body	GO:0016604	TRUE	0.015354782200558926	885	325	29	22122	ENSG00000137709,ENSG00000133794,ENSG00000164694,ENSG00000079691,ENSG00000137947,ENSG00000078804,ENSG00000100084,ENSG00000100726,ENSG00000119866,ENSG00000124562,ENSG00000140464,ENSG00000159409,ENSG00000065243,ENSG00000079313,ENSG00000099783,ENSG00000099875,ENSG00000105879,ENSG00000118007,ENSG00000133111,ENSG00000136436,ENSG00000138092,ENSG00000143365,ENSG00000148291,ENSG00000156831,ENSG00000172273…
GO:CC	endoplasmic reticulum	GO:0005783	FALSE	0.023441498080496313	2059	325	52	22122	ENSG00000064989,ENSG00000166822,ENSG00000159224,ENSG00000119922,ENSG00000136378,ENSG00000148795,ENSG00000014123,ENSG00000075790,ENSG00000130175,ENSG00000137700,ENSG00000140505,ENSG00000173402,ENSG00000036530,ENSG00000067560,ENSG00000104936,ENSG00000115155,ENSG00000115486,ENSG00000120697,ENSG00000136238,ENSG00000140464,ENSG00000140465,ENSG00000163453,ENSG00000166471,ENSG00000172269,ENSG00000172375…
GO:CC	ruffle	GO:0001726	FALSE	0.025031823555453404	182	325	11	22122	ENSG00000159445,ENSG00000067560,ENSG00000136238,ENSG00000042493,ENSG00000050820,ENSG00000085733,ENSG00000099331,ENSG00000114790,ENSG00000154783,ENSG00000158195,ENSG00000165757
GO:CC	extracellular region	GO:0005576	TRUE	0.031189804029128698	4236	325	90	22122	ENSG00000159224,ENSG00000160209,ENSG00000234289,ENSG00000070371,ENSG00000119630,ENSG00000136378,ENSG00000164694,ENSG00000166165,ENSG00000166997,ENSG00000198755,ENSG00000213171,ENSG00000079691,ENSG00000096060,ENSG00000103811,ENSG00000104879,ENSG00000112041,ENSG00000118181,ENSG00000127616,ENSG00000143450,ENSG00000173402,ENSG00000067560,ENSG00000100024,ENSG00000100084,ENSG00000101000,ENSG00000118640…
GO:CC	granular component	GO:0001652	TRUE	0.03151281417822681	7	325	3	22122	ENSG00000138380,ENSG00000160208,ENSG00000148296
KEGG	Propanoate metabolism	KEGG:00640	FALSE	0.031075242617031037	32	156	5	8161	ENSG00000131069,ENSG00000114054,ENSG00000248098,ENSG00000084754,ENSG00000111058

## Sheet: Cardiomyopathy - gProfiler
source	term_name	term_id	highlighted	adjusted_p_value	term_size	query_size	intersection_size	effective_domain_size	intersections
GO:MF	MHC class II protein complex binding	GO:0023026	TRUE	0.00007690171743731542	25	96	5	20195	ENSG00000196735,ENSG00000198502,ENSG00000110651,ENSG00000196126,ENSG00000237541
GO:MF	MHC protein complex binding	GO:0023023	FALSE	0.0003333543307301692	33	96	5	20195	ENSG00000196735,ENSG00000198502,ENSG00000110651,ENSG00000196126,ENSG00000237541
GO:MF	MHC class II receptor activity	GO:0032395	TRUE	0.004092649277330196	8	96	3	20195	ENSG00000196735,ENSG00000196126,ENSG00000237541
GO:BP	T cell activation	GO:0042110	TRUE	0.00001744912064713006	547	88	15	21110	ENSG00000196735,ENSG00000064201,ENSG00000198502,ENSG00000110651,ENSG00000196126,ENSG00000168811,ENSG00000103490,ENSG00000237541,ENSG00000057657,ENSG00000082014,ENSG00000121594,ENSG00000125347,ENSG00000168610,ENSG00000171316,ENSG00000198821
GO:BP	antigen processing and presentation of peptide or polysaccharide antigen via MHC class II	GO:0002504	FALSE	0.000022023967063155906	37	88	6	21110	ENSG00000179344,ENSG00000196735,ENSG00000198502,ENSG00000196126,ENSG00000103490,ENSG00000237541
GO:BP	cell activation	GO:0001775	FALSE	0.0001051630749775908	1157	88	20	21110	ENSG00000196735,ENSG00000064201,ENSG00000198502,ENSG00000110651,ENSG00000196126,ENSG00000168811,ENSG00000103490,ENSG00000169896,ENSG00000237541,ENSG00000057657,ENSG00000082014,ENSG00000121594,ENSG00000125144,ENSG00000125347,ENSG00000138722,ENSG00000140474,ENSG00000168610,ENSG00000171316,ENSG00000198821,ENSG00000240505
GO:BP	regulation of T cell activation	GO:0050863	FALSE	0.00011029576877414169	372	88	12	21110	ENSG00000196735,ENSG00000064201,ENSG00000198502,ENSG00000110651,ENSG00000196126,ENSG00000168811,ENSG00000103490,ENSG00000237541,ENSG00000057657,ENSG00000082014,ENSG00000121594,ENSG00000125347
GO:BP	regulation of cell-cell adhesion	GO:0022407	FALSE	0.0002030618951964479	476	88	13	21110	ENSG00000196735,ENSG00000064201,ENSG00000198502,ENSG00000110651,ENSG00000196126,ENSG00000168811,ENSG00000103490,ENSG00000237541,ENSG00000082014,ENSG00000121594,ENSG00000125347,ENSG00000138722,ENSG00000204301
GO:BP	leukocyte activation	GO:0045321	FALSE	0.000368323386223315	1012	88	18	21110	ENSG00000196735,ENSG00000064201,ENSG00000198502,ENSG00000110651,ENSG00000196126,ENSG00000168811,ENSG00000103490,ENSG00000169896,ENSG00000237541,ENSG00000057657,ENSG00000082014,ENSG00000121594,ENSG00000125144,ENSG00000125347,ENSG00000168610,ENSG00000171316,ENSG00000198821,ENSG00000240505
GO:BP	antigen processing and presentation of peptide antigen via MHC class II	GO:0002495	FALSE	0.0005783475166432457	33	88	5	21110	ENSG00000196735,ENSG00000198502,ENSG00000196126,ENSG00000103490,ENSG00000237541
GO:BP	regulation of cell activation	GO:0050865	FALSE	0.0005924715754640828	716	88	15	21110	ENSG00000196735,ENSG00000064201,ENSG00000198502,ENSG00000110651,ENSG00000196126,ENSG00000168811,ENSG00000103490,ENSG00000169896,ENSG00000237541,ENSG00000057657,ENSG00000082014,ENSG00000121594,ENSG00000125347,ENSG00000138722,ENSG00000240505
GO:BP	peptide antigen assembly with MHC class II protein complex	GO:0002503	FALSE	0.000650774874741335	14	88	4	21110	ENSG00000196735,ENSG00000198502,ENSG00000196126,ENSG00000237541
GO:BP	MHC class II protein complex assembly	GO:0002399	FALSE	0.000650774874741335	14	88	4	21110	ENSG00000196735,ENSG00000198502,ENSG00000196126,ENSG00000237541
GO:BP	regulation of leukocyte cell-cell adhesion	GO:1903037	FALSE	0.0008020110726122334	364	88	11	21110	ENSG00000196735,ENSG00000064201,ENSG00000198502,ENSG00000110651,ENSG00000196126,ENSG00000168811,ENSG00000103490,ENSG00000237541,ENSG00000082014,ENSG00000121594,ENSG00000125347
GO:BP	lymphocyte activation	GO:0046649	FALSE	0.0009021614266618493	847	88	16	21110	ENSG00000196735,ENSG00000064201,ENSG00000198502,ENSG00000110651,ENSG00000196126,ENSG00000168811,ENSG00000103490,ENSG00000237541,ENSG00000057657,ENSG00000082014,ENSG00000121594,ENSG00000125347,ENSG00000168610,ENSG00000171316,ENSG00000198821,ENSG00000240505
GO:BP	regulation of leukocyte activation	GO:0002694	FALSE	0.0013702965695942912	661	88	14	21110	ENSG00000196735,ENSG00000064201,ENSG00000198502,ENSG00000110651,ENSG00000196126,ENSG00000168811,ENSG00000103490,ENSG00000169896,ENSG00000237541,ENSG00000057657,ENSG00000082014,ENSG00000121594,ENSG00000125347,ENSG00000240505
GO:BP	regulation of lymphocyte activation	GO:0051249	FALSE	0.0015860572858362389	570	88	13	21110	ENSG00000196735,ENSG00000064201,ENSG00000198502,ENSG00000110651,ENSG00000196126,ENSG00000168811,ENSG00000103490,ENSG00000237541,ENSG00000057657,ENSG00000082014,ENSG00000121594,ENSG00000125347,ENSG00000240505
GO:BP	alpha-beta T cell activation	GO:0046631	FALSE	0.001726722419507141	176	88	8	21110	ENSG00000110651,ENSG00000196126,ENSG00000168811,ENSG00000057657,ENSG00000121594,ENSG00000125347,ENSG00000168610,ENSG00000198821
GO:BP	positive regulation of cell-cell adhesion	GO:0022409	FALSE	0.0019314605540880986	317	88	10	21110	ENSG00000196735,ENSG00000198502,ENSG00000110651,ENSG00000196126,ENSG00000168811,ENSG00000103490,ENSG00000237541,ENSG00000082014,ENSG00000121594,ENSG00000138722
GO:BP	peptide antigen assembly with MHC protein complex	GO:0002501	FALSE	0.0019641934808948894	18	88	4	21110	ENSG00000196735,ENSG00000198502,ENSG00000196126,ENSG00000237541
GO:BP	MHC protein complex assembly	GO:0002396	FALSE	0.0019641934808948894	18	88	4	21110	ENSG00000196735,ENSG00000198502,ENSG00000196126,ENSG00000237541
GO:BP	positive regulation of T cell activation	GO:0050870	FALSE	0.0020913199546311913	246	88	9	21110	ENSG00000196735,ENSG00000198502,ENSG00000110651,ENSG00000196126,ENSG00000168811,ENSG00000103490,ENSG00000237541,ENSG00000082014,ENSG00000121594
GO:BP	leukocyte cell-cell adhesion	GO:0007159	FALSE	0.0021340481496023873	402	88	11	21110	ENSG00000196735,ENSG00000064201,ENSG00000198502,ENSG00000110651,ENSG00000196126,ENSG00000168811,ENSG00000103490,ENSG00000237541,ENSG00000082014,ENSG00000121594,ENSG00000125347
GO:BP	regulation of biological process	GO:0050789	FALSE	0.0032631205472245994	12480	88	73	21110	ENSG00000196735,ENSG00000135373,ENSG00000064201,ENSG00000153230,ENSG00000198502,ENSG00000110651,ENSG00000173641,ENSG00000183734,ENSG00000196126,ENSG00000102870,ENSG00000140505,ENSG00000168811,ENSG00000197437,ENSG00000020129,ENSG00000070985,ENSG00000100298,ENSG00000103490,ENSG00000110367,ENSG00000125457,ENSG00000140465,ENSG00000140678,ENSG00000162344,ENSG00000169214,ENSG00000169896,ENSG00000177885…
GO:BP	cell-cell adhesion	GO:0098609	FALSE	0.004087650641957233	950	88	16	21110	ENSG00000196735,ENSG00000064201,ENSG00000198502,ENSG00000110651,ENSG00000196126,ENSG00000168811,ENSG00000103490,ENSG00000140678,ENSG00000169896,ENSG00000237541,ENSG00000082014,ENSG00000121594,ENSG00000125347,ENSG00000138722,ENSG00000162458,ENSG00000204301
GO:BP	regulation of leukocyte proliferation	GO:0070663	FALSE	0.004119925194289192	267	88	9	21110	ENSG00000064201,ENSG00000110651,ENSG00000196126,ENSG00000168811,ENSG00000103490,ENSG00000121594,ENSG00000125347,ENSG00000157368,ENSG00000240505
GO:BP	adaptive immune response	GO:0002250	TRUE	0.004151649592185932	726	88	14	21110	ENSG00000179344,ENSG00000196735,ENSG00000198502,ENSG00000110651,ENSG00000196126,ENSG00000168811,ENSG00000103490,ENSG00000237541,ENSG00000057657,ENSG00000121594,ENSG00000125347,ENSG00000168610,ENSG00000198821,ENSG00000240505
GO:BP	positive regulation of leukocyte cell-cell adhesion	GO:1903039	FALSE	0.004380938200872135	269	88	9	21110	ENSG00000196735,ENSG00000198502,ENSG00000110651,ENSG00000196126,ENSG00000168811,ENSG00000103490,ENSG00000237541,ENSG00000082014,ENSG00000121594
GO:BP	positive regulation of cellular process	GO:0048522	FALSE	0.005536799190444739	5615	88	44	21110	ENSG00000196735,ENSG00000135373,ENSG00000198502,ENSG00000110651,ENSG00000183734,ENSG00000196126,ENSG00000102870,ENSG00000168811,ENSG00000103490,ENSG00000125457,ENSG00000140465,ENSG00000140678,ENSG00000162344,ENSG00000169896,ENSG00000177885,ENSG00000188612,ENSG00000198604,ENSG00000237541,ENSG00000051108,ENSG00000065526,ENSG00000070031,ENSG00000080603,ENSG00000082014,ENSG00000096433,ENSG00000099385…
GO:BP	regulation of immune system process	GO:0002682	FALSE	0.006763446376047782	1504	88	20	21110	ENSG00000196735,ENSG00000064201,ENSG00000198502,ENSG00000110651,ENSG00000196126,ENSG00000168811,ENSG00000103490,ENSG00000169896,ENSG00000177885,ENSG00000237541,ENSG00000057657,ENSG00000082014,ENSG00000116560,ENSG00000121594,ENSG00000125347,ENSG00000157368,ENSG00000168610,ENSG00000196396,ENSG00000198821,ENSG00000240505
GO:BP	positive regulation of biological process	GO:0048518	FALSE	0.010114731696780236	6358	88	47	21110	ENSG00000196735,ENSG00000135373,ENSG00000198502,ENSG00000110651,ENSG00000183734,ENSG00000196126,ENSG00000102870,ENSG00000168811,ENSG00000103490,ENSG00000125457,ENSG00000140465,ENSG00000140678,ENSG00000162344,ENSG00000169896,ENSG00000177885,ENSG00000188612,ENSG00000198604,ENSG00000237541,ENSG00000051108,ENSG00000057657,ENSG00000065526,ENSG00000070031,ENSG00000080603,ENSG00000082014,ENSG00000096433…
GO:BP	antigen processing and presentation	GO:0019882	FALSE	0.013561704006287461	107	88	6	21110	ENSG00000179344,ENSG00000196735,ENSG00000198502,ENSG00000196126,ENSG00000103490,ENSG00000237541
GO:BP	antigen processing and presentation of exogenous peptide antigen via MHC class II	GO:0019886	FALSE	0.01472100767015525	29	88	4	21110	ENSG00000196735,ENSG00000198502,ENSG00000196126,ENSG00000237541
GO:BP	antigen processing and presentation of peptide antigen	GO:0048002	FALSE	0.015525319833220062	63	88	5	21110	ENSG00000196735,ENSG00000198502,ENSG00000196126,ENSG00000103490,ENSG00000237541
GO:BP	regulation of lymphocyte proliferation	GO:0050670	FALSE	0.016852770713190853	239	88	8	21110	ENSG00000064201,ENSG00000110651,ENSG00000196126,ENSG00000168811,ENSG00000103490,ENSG00000121594,ENSG00000125347,ENSG00000240505
GO:BP	biological regulation	GO:0065007	FALSE	0.017371489928046616	12891	88	73	21110	ENSG00000196735,ENSG00000135373,ENSG00000064201,ENSG00000153230,ENSG00000198502,ENSG00000110651,ENSG00000173641,ENSG00000183734,ENSG00000196126,ENSG00000102870,ENSG00000140505,ENSG00000168811,ENSG00000197437,ENSG00000020129,ENSG00000070985,ENSG00000100298,ENSG00000103490,ENSG00000110367,ENSG00000125457,ENSG00000140465,ENSG00000140678,ENSG00000162344,ENSG00000169214,ENSG00000169896,ENSG00000177885…
GO:BP	regulation of alpha-beta T cell activation	GO:0046634	FALSE	0.018584981163357123	113	88	6	21110	ENSG00000110651,ENSG00000196126,ENSG00000168811,ENSG00000057657,ENSG00000121594,ENSG00000125347
GO:BP	regulation of mononuclear cell proliferation	GO:0032944	FALSE	0.019025410558523272	243	88	8	21110	ENSG00000064201,ENSG00000110651,ENSG00000196126,ENSG00000168811,ENSG00000103490,ENSG00000121594,ENSG00000125347,ENSG00000240505
GO:BP	growth hormone receptor signaling pathway via JAK-STAT	GO:0060397	TRUE	0.019581142462628306	10	88	3	21110	ENSG00000126561,ENSG00000168610,ENSG00000196396
GO:BP	immune system process	GO:0002376	FALSE	0.021533913571075203	2710	88	27	21110	ENSG00000179344,ENSG00000196735,ENSG00000064201,ENSG00000198502,ENSG00000110651,ENSG00000196126,ENSG00000168811,ENSG00000100298,ENSG00000103490,ENSG00000169896,ENSG00000177885,ENSG00000237541,ENSG00000057657,ENSG00000082014,ENSG00000100883,ENSG00000116560,ENSG00000121594,ENSG00000125144,ENSG00000125347,ENSG00000125450,ENSG00000157368,ENSG00000168610,ENSG00000171316,ENSG00000196396,ENSG00000198821…
GO:BP	regulation of cellular process	GO:0050794	FALSE	0.03094875543002649	11108	88	66	21110	ENSG00000196735,ENSG00000135373,ENSG00000064201,ENSG00000153230,ENSG00000198502,ENSG00000110651,ENSG00000183734,ENSG00000196126,ENSG00000102870,ENSG00000168811,ENSG00000197437,ENSG00000020129,ENSG00000070985,ENSG00000100298,ENSG00000103490,ENSG00000110367,ENSG00000125457,ENSG00000140465,ENSG00000140678,ENSG00000162344,ENSG00000169214,ENSG00000169896,ENSG00000177885,ENSG00000188612,ENSG00000198604…
GO:BP	multicellular organismal process	GO:0032501	FALSE	0.032873587488485616	7716	88	52	21110	ENSG00000196735,ENSG00000064201,ENSG00000153230,ENSG00000198502,ENSG00000110651,ENSG00000152582,ENSG00000173641,ENSG00000183734,ENSG00000196126,ENSG00000140505,ENSG00000168811,ENSG00000183246,ENSG00000197437,ENSG00000020129,ENSG00000070985,ENSG00000103490,ENSG00000110367,ENSG00000140465,ENSG00000140678,ENSG00000142687,ENSG00000162344,ENSG00000169214,ENSG00000169896,ENSG00000177885,ENSG00000237541…
GO:BP	leukocyte proliferation	GO:0070661	FALSE	0.035112991335673444	348	88	9	21110	ENSG00000064201,ENSG00000110651,ENSG00000196126,ENSG00000168811,ENSG00000103490,ENSG00000121594,ENSG00000125347,ENSG00000157368,ENSG00000240505
GO:BP	positive regulation of metabolic process	GO:0009893	FALSE	0.03710120095873018	3848	88	33	21110	ENSG00000135373,ENSG00000110651,ENSG00000183734,ENSG00000196126,ENSG00000102870,ENSG00000168811,ENSG00000103490,ENSG00000125457,ENSG00000140678,ENSG00000162344,ENSG00000169896,ENSG00000177885,ENSG00000188612,ENSG00000198604,ENSG00000051108,ENSG00000057657,ENSG00000070031,ENSG00000080603,ENSG00000082014,ENSG00000099385,ENSG00000116560,ENSG00000116819,ENSG00000121594,ENSG00000122679,ENSG00000125347…
GO:BP	positive regulation of leukocyte activation	GO:0002696	FALSE	0.039568854622507255	446	88	10	21110	ENSG00000196735,ENSG00000198502,ENSG00000110651,ENSG00000196126,ENSG00000168811,ENSG00000103490,ENSG00000169896,ENSG00000237541,ENSG00000082014,ENSG00000121594
GO:BP	regulation of cell adhesion	GO:0030155	FALSE	0.046693703630206036	778	88	13	21110	ENSG00000196735,ENSG00000064201,ENSG00000198502,ENSG00000110651,ENSG00000196126,ENSG00000168811,ENSG00000103490,ENSG00000237541,ENSG00000082014,ENSG00000121594,ENSG00000125347,ENSG00000138722,ENSG00000204301
GO:BP	antigen processing and presentation of exogenous peptide antigen	GO:0002478	FALSE	0.049383985475033296	39	88	4	21110	ENSG00000196735,ENSG00000198502,ENSG00000196126,ENSG00000237541
GO:CC	MHC class II protein complex	GO:0042613	TRUE	0.000002154680322173515	17	95	5	22122	ENSG00000179344,ENSG00000196735,ENSG00000198502,ENSG00000196126,ENSG00000237541
GO:CC	MHC protein complex	GO:0042611	FALSE	0.000014452566322264328	24	95	5	22122	ENSG00000179344,ENSG00000196735,ENSG00000198502,ENSG00000196126,ENSG00000237541
GO:CC	lumenal side of endoplasmic reticulum membrane	GO:0098553	TRUE	0.0010406070114887455	25	95	4	22122	ENSG00000196735,ENSG00000198502,ENSG00000196126,ENSG00000237541
GO:CC	protein complex involved in cell adhesion	GO:0098636	TRUE	0.0013884519871929916	58	95	5	22122	ENSG00000064201,ENSG00000140678,ENSG00000169896,ENSG00000121594,ENSG00000138722
GO:CC	lumenal side of membrane	GO:0098576	FALSE	0.0032787315819169764	33	95	4	22122	ENSG00000196735,ENSG00000198502,ENSG00000196126,ENSG00000237541
GO:CC	ER to Golgi transport vesicle membrane	GO:0012507	TRUE	0.031316118745195104	58	95	4	22122	ENSG00000196735,ENSG00000198502,ENSG00000196126,ENSG00000237541
KEGG	Allograft rejection	KEGG:05330	FALSE	0.000003812638159725902	34	50	6	8161	ENSG00000179344,ENSG00000198502,ENSG00000196126,ENSG00000168811,ENSG00000237541,ENSG00000121594
KEGG	Type I diabetes mellitus	KEGG:04940	FALSE	0.000010582792104252193	40	50	6	8161	ENSG00000179344,ENSG00000198502,ENSG00000196126,ENSG00000168811,ENSG00000237541,ENSG00000121594
KEGG	Intestinal immune network for IgA production	KEGG:04672	FALSE	0.000019104854708841275	44	50	6	8161	ENSG00000179344,ENSG00000198502,ENSG00000196126,ENSG00000237541,ENSG00000121594,ENSG00000240505
KEGG	Th1 and Th2 cell differentiation	KEGG:04658	FALSE	0.00008208172994466423	89	50	7	8161	ENSG00000179344,ENSG00000198502,ENSG00000196126,ENSG00000168811,ENSG00000237541,ENSG00000126561,ENSG00000198821
KEGG	Inflammatory bowel disease	KEGG:05321	FALSE	0.00015305343783071737	62	50	6	8161	ENSG00000179344,ENSG00000198502,ENSG00000196126,ENSG00000168811,ENSG00000237541,ENSG00000168610
KEGG	Graft-versus-host disease	KEGG:05332	FALSE	0.00022005986654348103	37	50	5	8161	ENSG00000179344,ENSG00000198502,ENSG00000196126,ENSG00000237541,ENSG00000121594
KEGG	Th17 cell differentiation	KEGG:04659	FALSE	0.0002517487106125901	105	50	7	8161	ENSG00000179344,ENSG00000198502,ENSG00000196126,ENSG00000237541,ENSG00000126561,ENSG00000168610,ENSG00000198821
KEGG	Leishmaniasis	KEGG:05140	FALSE	0.0003713619586587792	72	50	6	8161	ENSG00000179344,ENSG00000198502,ENSG00000196126,ENSG00000168811,ENSG00000169896,ENSG00000237541
KEGG	Autoimmune thyroid disease	KEGG:05320	FALSE	0.0009109434730301108	49	50	5	8161	ENSG00000179344,ENSG00000198502,ENSG00000196126,ENSG00000237541,ENSG00000121594
KEGG	Asthma	KEGG:05310	FALSE	0.0016409745689713257	27	50	4	8161	ENSG00000179344,ENSG00000198502,ENSG00000196126,ENSG00000237541
KEGG	Viral myocarditis	KEGG:05416	FALSE	0.0017669331360011102	56	50	5	8161	ENSG00000179344,ENSG00000198502,ENSG00000196126,ENSG00000237541,ENSG00000121594
KEGG	Toxoplasmosis	KEGG:05145	FALSE	0.004054327455605659	109	50	6	8161	ENSG00000179344,ENSG00000198502,ENSG00000196126,ENSG00000168811,ENSG00000237541,ENSG00000168610
KEGG	Tuberculosis	KEGG:05152	FALSE	0.007058088305341253	175	50	7	8161	ENSG00000179344,ENSG00000198502,ENSG00000196126,ENSG00000168811,ENSG00000140678,ENSG00000169896,ENSG00000237541
KEGG	Staphylococcus aureus infection	KEGG:05150	FALSE	0.014821125204148368	87	50	5	8161	ENSG00000179344,ENSG00000198502,ENSG00000196126,ENSG00000169896,ENSG00000237541
KEGG	Rheumatoid arthritis	KEGG:05323	FALSE	0.015641916427904617	88	50	5	8161	ENSG00000179344,ENSG00000198502,ENSG00000196126,ENSG00000237541,ENSG00000121594
KEGG	Hematopoietic cell lineage	KEGG:04640	FALSE	0.02240200110722205	95	50	5	8161	ENSG00000179344,ENSG00000198502,ENSG00000196126,ENSG00000169896,ENSG00000237541
KEGG	Cell adhesion molecules	KEGG:04514	FALSE	0.026338999454500543	153	50	6	8161	ENSG00000179344,ENSG00000198502,ENSG00000196126,ENSG00000169896,ENSG00000237541,ENSG00000121594
KEGG	Influenza A	KEGG:05164	FALSE	0.04345064701600384	168	50	6	8161	ENSG00000179344,ENSG00000198502,ENSG00000196126,ENSG00000168811,ENSG00000103490,ENSG00000237541
REAC	Cytokine Signaling in Immune system	REAC:R-HSA-1280215	FALSE	0.0000033189064162929956	714	56	18	10790	ENSG00000196735,ENSG00000198502,ENSG00000196126,ENSG00000168811,ENSG00000140678,ENSG00000169896,ENSG00000177885,ENSG00000237541,ENSG00000102900,ENSG00000121594,ENSG00000125347,ENSG00000125450,ENSG00000126561,ENSG00000157368,ENSG00000168610,ENSG00000186432,ENSG00000196396,ENSG00000240505
REAC	Interferon Signaling	REAC:R-HSA-913531	FALSE	0.00020223501515249083	193	56	9	10790	ENSG00000196735,ENSG00000198502,ENSG00000196126,ENSG00000237541,ENSG00000102900,ENSG00000125347,ENSG00000125450,ENSG00000186432,ENSG00000196396
REAC	Translocation of ZAP-70 to Immunological synapse	REAC:R-HSA-202430	FALSE	0.0015745438277122749	22	56	4	10790	ENSG00000196735,ENSG00000198502,ENSG00000196126,ENSG00000237541
REAC	Interferon gamma signaling	REAC:R-HSA-877300	FALSE	0.0019241509703877178	87	56	6	10790	ENSG00000196735,ENSG00000198502,ENSG00000196126,ENSG00000237541,ENSG00000125347,ENSG00000196396
REAC	Phosphorylation of CD3 and TCR zeta chains	REAC:R-HSA-202427	FALSE	0.002691562261576235	25	56	4	10790	ENSG00000196735,ENSG00000198502,ENSG00000196126,ENSG00000237541
REAC	PD-1 signaling	REAC:R-HSA-389948	FALSE	0.0031686909723375057	26	56	4	10790	ENSG00000196735,ENSG00000198502,ENSG00000196126,ENSG00000237541
REAC	Costimulation by the CD28 family	REAC:R-HSA-388841	FALSE	0.009713099620618892	69	56	5	10790	ENSG00000196735,ENSG00000198502,ENSG00000196126,ENSG00000237541,ENSG00000121594
REAC	Generation of second messenger molecules	REAC:R-HSA-202433	FALSE	0.01341717736214776	37	56	4	10790	ENSG00000196735,ENSG00000198502,ENSG00000196126,ENSG00000237541
REAC	Interleukin-15 signaling	REAC:R-HSA-8983432	FALSE	0.01641465994996328	14	56	3	10790	ENSG00000177885,ENSG00000126561,ENSG00000168610
WP	Allograft rejection	WP:WP2328	FALSE	0.0027955718203851337	88	53	6	8133	ENSG00000179344,ENSG00000198502,ENSG00000196126,ENSG00000168811,ENSG00000237541,ENSG00000121594
WP	Estrogen receptor pathway	WP:WP2881	FALSE	0.009671810285152205	13	53	3	8133	ENSG00000140505,ENSG00000140465,ENSG00000168610
WP	Extrafollicular and follicular B cell activation by SARS-CoV-2	WP:WP5218	FALSE	0.015054594435326306	74	53	5	8133	ENSG00000168811,ENSG00000140678,ENSG00000057657,ENSG00000121594,ENSG00000126561
WP	FOXP3 in COVID-19	WP:WP5063	FALSE	0.015245667770205258	15	53	3	8133	ENSG00000121594,ENSG00000126561,ENSG00000168610
WP	Prolactin signaling pathway	WP:WP2037	FALSE	0.01709681517801149	76	53	5	8133	ENSG00000177885,ENSG00000125347,ENSG00000126561,ENSG00000168610,ENSG00000196396
WP	IL6 signaling pathway	WP:WP364	FALSE	0.022269855988998468	43	53	4	8133	ENSG00000177885,ENSG00000057657,ENSG00000125347,ENSG00000168610
WP	IL-9 signaling pathway	WP:WP22	FALSE	0.02257558547749582	17	53	3	8133	ENSG00000177885,ENSG00000126561,ENSG00000168610
WP	T-cell activation SARS-CoV-2	WP:WP5098	FALSE	0.034176471263556156	88	53	5	8133	ENSG00000196126,ENSG00000168811,ENSG00000177885,ENSG00000121594,ENSG00000198821
WP	Pathogenesis of SARS-CoV-2 mediated by nsp9-nsp10 complex	WP:WP4884	FALSE	0.04334880165654282	21	53	3	8133	ENSG00000198502,ENSG00000196126,ENSG00000198821
MIRNA	hsa-miR-877-3p	MIRNA:hsa-miR-877-3p	FALSE	0.003623872728750821	602	73	13	14850	ENSG00000102870,ENSG00000161179,ENSG00000103490,ENSG00000110367,ENSG00000156860,ENSG00000057657,ENSG00000065526,ENSG00000080603,ENSG00000096433,ENSG00000168610,ENSG00000171316,ENSG00000197043,ENSG00000240505
HP	Autoimmunity	HP:0002960	FALSE	39100000	201	29	13	4851	ENSG00000179344,ENSG00000110651,ENSG00000196126,ENSG00000168811,ENSG00000142687,ENSG00000070915,ENSG00000096433,ENSG00000100883,ENSG00000168610,ENSG00000171316,ENSG00000184908,ENSG00000198821,ENSG00000240505
HP	Abdominal pain	HP:0002027	FALSE	0.01697184360282985	331	29	10	4851	ENSG00000179344,ENSG00000196126,ENSG00000168811,ENSG00000070915,ENSG00000100883,ENSG00000102900,ENSG00000118094,ENSG00000125450,ENSG00000168610,ENSG00000184908
HP	Arthralgia	HP:0002829	FALSE	0.017495032901445398	195	29	8	4851	ENSG00000179344,ENSG00000110651,ENSG00000196126,ENSG00000168811,ENSG00000070915,ENSG00000184908,ENSG00000198821,ENSG00000240505
HP	Celiac disease	HP:0002608	FALSE	0.023495463172683546	27	29	4	4851	ENSG00000179344,ENSG00000168811,ENSG00000080603,ENSG00000168610
HP	Eosinophilia	HP:0001880	FALSE	0.02793887937629585	58	29	5	4851	ENSG00000196126,ENSG00000100883,ENSG00000168610,ENSG00000171316,ENSG00000198821
