# Supplementary material for: CVD-associated SNPs with regulatory potential reveal novel non-coding disease genes
Source: Hum Genomics. 2023 Jul 25;17:69. doi: 10.1186/s40246-023-00513-4 (PMC10369730; doi:10.1186/s40246-023-00513-4)
Supplement: Supplementary file 4 — Additional file 4: Table S3. Disease Enrichment Noncoding. [file 40246_2023_513_MOESM4_ESM.xlsx]

## Sheet: CM
Cardiomyopathy
	Describtion	RFDR	Ratio	BgRatio
998	Lupus Erythematosus, Systemic	0.000127291984169656	89/558	1883/21666
309	Primary biliary cirrhosis	0.000132863402215034	35/558	478/21666
1685	Virus Diseases	0.000144513823216015	73/558	1471/21666
838	Immune System Diseases	0.00016128225800794	33/558	451/21666
1736	Lymphoma, T-Cell, Cutaneous	0.00016128225800794	29/558	367/21666
520	Encephalitis, St. Louis	0.000864644952039972	23/558	272/21666
157	Autoimmune Diseases	0.000983554292251642	79/558	1758/21666
1113	Multiple Sclerosis	0.00213230690139553	79/558	1800/21666
84	Anemia, Macrocytic	0.00380493215901137	9/558	51/21666
140	Rheumatoid Arthritis	0.00380493215901137	107/558	2723/21666
847	Inflammation	0.00380493215901137	30/558	467/21666
1007	Lymphoma	0.00395950236084205	69/558	1548/21666
1111	Multiple Myeloma	0.00462286850255945	75/558	1740/21666
1401	Purpura	0.00484847343543082	10/558	68/21666
146	Asthma	0.00549387808554299	86/558	2096/21666
4679	Anemia, Diamond-Blackfan	0.0060309604276981	11/558	86/21666
1014	Lymphopenia	0.00677591180582279	19/558	239/21666
4753	Podoconiosis	0.00679145026408917	3/558	3/21666
7061	Selective immunoglobulin A deficiency	0.00679145026408917	8/558	45/21666
3868	Erythroid hypoplasia	0.00690838121361582	5/558	14/21666
1726	Diffuse Large B-Cell Lymphoma	0.00725553051494685	50/558	1043/21666
2914	Chronic otitis media	0.00750136819139332	15/558	163/21666
6075	HIV-1 infection	0.00941927761646331	37/558	695/21666
6642	Autoimmune thyroid disease (AITD)	0.0127915697905444	13/558	133/21666
2246	Adult Hodgkin Lymphoma	0.0131217034955494	25/558	399/21666
4943	Nodular Lymphocyte Predominant Hodgkin Lymphoma	0.0131217034955494	8/558	51/21666
1008	Lymphoma, Follicular	0.0137496088548895	28/558	477/21666
1581	Takayasu Arteritis	0.0137496088548895	13/558	136/21666
4643	Bacteremia due to Staphylococcus aureus	0.0137496088548895	5/558	17/21666
5101	Allergic Reaction	0.0137496088548895	16/558	197/21666
4496	dmac	0.0161576983606259	3/558	4/21666
158	Autoimmune state	0.0176921496139184	9/558	70/21666
2049	Pauciarticular juvenile rheumatoid arthritis	0.0183978084567625	4/558	10/21666
1673	Vasculitis	0.0187773128712297	20/558	294/21666
2080	Immunoglobulin A deficiency (disorder)	0.0202275874420468	9/558	72/21666
666	Graft-vs-Host Disease	0.0221199048116335	26/558	447/21666
801	Hypersensitivity	0.0221199048116335	10/558	90/21666
2183	Ki-1+ Anaplastic Large Cell Lymphoma	0.0221199048116335	20/558	300/21666
2259	Childhood Hodgkin Lymphoma	0.0231596977798497	24/558	399/21666
451	Diabetes Mellitus, Insulin-Dependent	0.024030304106364	68/558	1675/21666
845	Infertility	0.024030304106364	12/558	130/21666
1904	Complete atrioventricular block	0.024030304106364	24/558	403/21666
3817	Abnormal coordination	0.024030304106364	8/558	59/21666
4247	Multiple Sclerosis, Acute Fulminating	0.024030304106364	7/558	45/21666
5102	Sjogren's Syndrome	0.0243770575079503	27/558	481/21666
923	Leprosy, Lepromatous	0.0252435372701134	10/558	94/21666
843	Infectious enteritis	0.0255636170446887	3/558	5/21666
1638	Tuberculosis	0.0255636170446887	54/558	1256/21666
1735	T-Cell Lymphoma	0.0255636170446887	27/558	485/21666
7247	Epileptic Syndromes	0.0255636170446887	7/558	46/21666
1392	Delayed Puberty	0.0265430049002273	15/558	196/21666
2603	Mucosa-Associated Lymphoid Tissue Lymphoma	0.0265850444464942	18/558	264/21666
3522	Immune thrombocytopenic purpura	0.0287297810272787	21/558	338/21666
7127	Abnormality of radial ray	0.0287975312407532	6/558	34/21666
848	Inflammatory Bowel Diseases	0.0296958017276634	64/558	1577/21666
5454	Depressed nasal ridge	0.0298466924426395	11/558	117/21666
5055	Mammary Neoplasms	0.0307988245857562	101/558	2780/21666
4458	Acute GVH disease	0.0311824103631906	19/558	294/21666
6593	Recurrent respiratory infections	0.0311824103631906	20/558	318/21666
592	Felty Syndrome	0.0323920331788678	4/558	13/21666
175	Behcet Syndrome	0.0324752005992949	27/558	502/21666
523	Encephalomyelitis	0.0324752005992949	40/558	865/21666
763	HIV Infections	0.0324752005992949	38/558	807/21666
1128	Mycobacterium Infections	0.0324752005992949	14/558	183/21666
1478	Systemic Scleroderma	0.0324752005992949	44/558	979/21666
4159	Abnormality of the genital system	0.0324752005992949	6/558	36/21666
6574	Juvenile rheumatoid arthritis	0.0324752005992949	14/558	183/21666
6846	Abnormality of the urinary system	0.0324752005992949	7/558	50/21666
1375	Prostatic Neoplasms	0.0325795551291228	68/558	1722/21666
1666	Uveitis, Posterior	0.033462363835652	5/558	24/21666
4882	Autoimmune Hepatitis with Centrilobular Necrosis	0.033462363835652	3/558	6/21666
5061	Chronic iridocyclitis	0.033462363835652	3/558	6/21666
764	Hodgkin Disease	0.0338348682337551	41/558	900/21666
929	Chronic Lymphocytic Leukemia	0.0347300367815141	59/558	1447/21666
1283	Paraproteinemias	0.0350746841740183	4/558	14/21666
5504	Photosensitive tonic-clonic seizures	0.0350746841740183	4/558	14/21666
3779	Combined immunodeficiency	0.0356779040512388	9/558	86/21666
4978	Marginal Zone B-Cell Lymphoma	0.0356779040512388	11/558	124/21666
2572	Autoimmune Chronic Hepatitis	0.0418977861842795	15/558	213/21666
1586	Giant Cell Arteritis	0.0419524225098727	17/558	260/21666
78	Aplastic Anemia	0.0445285296950514	16/558	238/21666
2254	Childhood Acute Myeloid Leukemia	0.0445285296950514	15/558	215/21666
802	Delayed Hypersensitivity	0.0470837597233615	3/558	7/21666
3935	Primary sclerosing cholangitis	0.0470837597233615	17/558	264/21666
4498	Chronic graft-versus-host disease	0.0470837597233615	16/558	241/21666
5464	Tubulointerstitial nephritis and uveitis	0.0470837597233615	3/558	7/21666
5724	COLLAGENOSIS, FAMILIAL REACTIVE PERFORATING	0.0470837597233615	3/558	7/21666
7467	Triple-Negative Breast Carcinoma	0.0470837597233615	63/558	1598/21666
1053	melanoma	0.047823556428208	108/558	3087/21666
994	Lupus Vulgaris	0.0490602924347653	27/558	526/21666
1456	Rosacea	0.0490602924347653	6/558	41/21666
981	Biliary cirrhosis	0.0502232194087765	11/558	132/21666
982	Liver Cirrhosis, Experimental	0.0502232194087765	39/558	870/21666
2886	Juvenile Myoclonic Epilepsy	0.0502232194087765	8/558	74/21666
4291	Eosinophilia-Myalgia Syndrome, L-Tryptophan-Related	0.051274372025231	2/558	2/21666
6178	Chondrodysplasia, Megarbane-Dagher-Melki Type	0.051274372025231	2/558	2/21666
6179	Diamond-Blackfan Anemia 9	0.051274372025231	2/558	2/21666
325	Congenital chromosomal disease	0.0521665960266265	35/558	757/21666
47	Albuminuria	0.0546815462382683	8/558	76/21666
1766	Adult-Onset Still Disease	0.0546815462382683	8/558	76/21666
2037	Intrinsic asthma	0.0546815462382683	5/558	29/21666
2446	Pulmonary Infiltrate	0.0546815462382683	6/558	43/21666
2587	Libman-Sacks Disease	0.0546815462382683	7/558	59/21666
3461	Hematopoietic Neoplasms	0.0546815462382683	19/558	322/21666
3740	Low grade B-cell lymphoma	0.0546815462382683	4/558	17/21666
4070	extranodal lymphoma	0.0546815462382683	4/558	17/21666
4135	Acute pneumonia	0.0546815462382683	5/558	29/21666
4144	Recurrent bronchitis	0.0546815462382683	5/558	29/21666
7367	Ciliary Dyskinesia, Primary, 1, With Or Without Situs Inversus	0.0546815462382683	6/558	43/21666
4597	Spondylarthritis	0.0567578415398338	12/558	158/21666
1421	Reperfusion Injury	0.0571606050928713	18/558	300/21666
679	Hand deformities	0.0574367993155447	7/558	60/21666
1232	Oropharyngeal Neoplasms	0.0574367993155447	3/558	8/21666
5099	Leukemia, Large Granular Lymphocytic	0.0586018061867944	8/558	78/21666
1235	Degenerative polyarthritis	0.059636042100033	69/558	1827/21666
3568	Seropositive rheumatoid arthritis	0.060306639738025	5/558	30/21666
6415	Restrictive ventilatory defect	0.0609549979777878	7/558	61/21666
734	Hepatitis C	0.0630937605424489	67/558	1768/21666
2982	Physical addiction	0.0630937605424489	4/558	18/21666
509	Eczema	0.0631861463390827	38/558	863/21666
6497	Triple Negative Breast Neoplasms	0.064297361389747	64/558	1674/21666
152	Atelectasis	0.0644582340486922	7/558	62/21666
1865	Epstein-Barr Virus Infections	0.0654650917546584	21/558	384/21666
4896	Childhood Lymphoma	0.0659569034957222	48/558	1171/21666
3780	Alzheimer Disease, Late Onset	0.0660993106107151	21/558	385/21666
6051	Adult Classical Hodgkin Lymphoma	0.0660993106107151	15/558	233/21666
310	Cholangitis, Sclerosing	0.0672510131836999	13/558	188/21666
560	Epistaxis	0.0672510131836999	8/558	82/21666
717	Hemoglobinuria, Paroxysmal	0.0672510131836999	3/558	9/21666
996	Lupus Erythematosus, Discoid	0.0672510131836999	27/558	552/21666
1228	orbit (eye disorders)	0.0672510131836999	7/558	64/21666
1338	Pleurisy	0.0672510131836999	8/558	82/21666
1734	Lymphoma, Small Noncleaved-Cell	0.0672510131836999	5/558	32/21666
1964	Mixed Cellularity Hodgkin Lymphoma	0.0672510131836999	4/558	19/21666
2120	Eosinophil count procedure	0.0672510131836999	29/558	610/21666
2558	Cutaneous plaque	0.0672510131836999	4/558	19/21666
3548	Anti-Glomerular Basement Membrane Disease	0.0672510131836999	5/558	32/21666
3860	Hepatitis B, Chronic	0.0672510131836999	22/558	415/21666
4016	Hashimoto Disease	0.0672510131836999	19/558	335/21666
4905	Classical Hodgkin's Lymphoma	0.0672510131836999	17/558	285/21666
4968	Systemic Anaplastic Large Cell Lymphoma	0.0672510131836999	4/558	19/21666
6472	Fulminant type 1 diabetes mellitus	0.0672510131836999	3/558	9/21666
1557	Post-Traumatic Stress Disorder	0.068926310475478	22/558	418/21666
1898	Primary Sj√∂gren's syndrome	0.068926310475478	18/558	312/21666
5166	Glioblastoma Multiforme	0.068926310475478	109/558	3197/21666
6716	Early Rheumatoid Arthritis	0.068926310475478	8/558	83/21666
7446	Autoimmune hepatitis	0.068926310475478	13/558	190/21666
1057	Melioidosis	0.06992967709792	7/558	65/21666
4862	Autoimmune Lymphoproliferative Syndrome	0.06992967709792	7/558	65/21666
1262	Pallor	0.0704211685396092	10/558	124/21666
3573	Lupus Erythematosus	0.0705917125447918	27/558	558/21666
837	Immunologic Deficiency Syndromes	0.0737383889735063	41/558	973/21666
1416	Pure Red-Cell Aplasia	0.0762822254814069	6/558	49/21666
941	Leukemia, Myelocytic, Acute	0.0774771905548205	106/558	3111/21666
108	Antibody Deficiency Syndrome	0.0797039461388039	4/558	21/21666
874	Kartagener Syndrome	0.0797039461388039	7/558	67/21666
912	Legionnaires' Disease	0.0797039461388039	4/558	21/21666
943	Myeloid Leukemia, Chronic	0.0797039461388039	47/558	1172/21666
1278	Paracoccidioidomycosis	0.0797039461388039	6/558	50/21666
1494	Sezary Syndrome	0.0797039461388039	13/558	196/21666
1540	Splenomegaly	0.0797039461388039	19/558	345/21666
2484	Inclusion Body Myositis (disorder)	0.0797039461388039	8/558	87/21666
2639	Pemphigus Foliaceus	0.0797039461388039	6/558	51/21666
3048	Childhood Burkitt Leukemia	0.0797039461388039	3/558	10/21666
3051	Adult Burkitt Leukemia	0.0797039461388039	3/558	10/21666
3318	Juvenile Graves' disease	0.0797039461388039	2/558	3/21666
3529	Early onset periodontitis	0.0797039461388039	4/558	21/21666
3570	Juvenile ankylosing spondylitis	0.0797039461388039	2/558	3/21666
3973	Varicella Zoster Virus Infection	0.0797039461388039	3/558	10/21666
4054	Allergy to fruit	0.0797039461388039	2/558	3/21666
4198	Ataxia, Appendicular	0.0797039461388039	8/558	86/21666
4869	Adult Clear Cell Sarcoma of Soft Parts	0.0797039461388039	3/558	10/21666
4873	Adult Lymphoma	0.0797039461388039	47/558	1169/21666
4891	Childhood Clear Cell Sarcoma of Soft Parts	0.0797039461388039	3/558	10/21666
4924	High Grade Cervical Intraepithelial Neoplasia	0.0797039461388039	6/558	51/21666
4944	Nodular Neoplasm	0.0797039461388039	2/558	3/21666
5107	Involuntary Quiver	0.0797039461388039	3/558	10/21666
5140	Leprosy, Multibacillary	0.0797039461388039	5/558	34/21666
5525	Generalized tonic-clonic seizures on awakening	0.0797039461388039	2/558	3/21666
5831	Xanthinuria, Type II	0.0797039461388039	2/558	3/21666
5938	T-Cell Large Granular Lymphocyte Leukemia	0.0797039461388039	5/558	35/21666
6925	Abnormality of the intrahepatic bile duct	0.0797039461388039	3/558	10/21666
7202	Polynesian Bronchiectasis	0.0797039461388039	5/558	35/21666
7427	Limbic encephalitis with leucine-rich glioma-inactivated 1 antibodies	0.0797039461388039	2/558	3/21666
625	Gangrene	0.0799234785255856	7/558	69/21666
134	Arthralgia	0.0827674082007661	15/558	248/21666
272	Cataplexy	0.0857109193406534	5/558	36/21666
1015	Lymphoproliferative Disorders	0.0857109193406534	17/558	300/21666
1892	Periorbital edema	0.0857109193406534	4/558	22/21666
1911	ESR raised	0.0857109193406534	5/558	36/21666
3926	Allergy to peanuts	0.0857109193406534	5/558	36/21666
6625	Diabetes in children	0.0857109193406534	4/558	22/21666
7396	Periorbital Edema, CTCAE	0.0857109193406534	4/558	22/21666
6565	Infection	0.0866040838092571	24/558	491/21666
1219	Ophthalmia, Sympathetic	0.0884808644395049	3/558	11/21666
2116	Acute onset pain	0.0884808644395049	6/558	53/21666
2678	Rheumatic disease of heart valve	0.0884808644395049	3/558	11/21666
2944	Thrombocytopenia due to platelet alloimmunization	0.0884808644395049	9/558	111/21666
3475	Abnormal rapid eye movement sleep	0.0884808644395049	3/558	11/21666
3487	Nasal Type Extranodal NK/T-Cell Lymphoma	0.0884808644395049	6/558	53/21666
3738	Sleep Paralysis	0.0884808644395049	3/558	11/21666
5524	Morning myoclonic jerks	0.0884808644395049	3/558	11/21666
5723	Flattened epiphysis	0.0884808644395049	3/558	11/21666
6280	Immunoglobulin Deficiency, Late-Onset	0.0884808644395049	3/558	11/21666
3104	Primary central nervous system lymphoma	0.0892807846884625	11/558	156/21666
1814	Acute leukemia	0.0910319950539575	29/558	639/21666
435	Dermatitis	0.0924602615030865	24/558	496/21666
336	Cleft Palate	0.0926029312184115	28/558	611/21666
588	Fatigue	0.0946921971477285	33/558	760/21666
2643	Psoriasis vulgaris	0.0957031151651875	15/558	255/21666
671	Graves Disease	0.0979586681228723	27/558	585/21666
513	Filarial Elephantiases	0.0981556541661544	5/558	38/21666
135	Arthritis	0.0987827032698651	43/558	1072/21666
519	Encephalomyelitis, Acute Disseminated	0.0987827032698651	4/558	24/21666
645	Glioblastoma	0.0987827032698651	106/558	3177/21666
684	Headache	0.0987827032698651	18/558	338/21666
1126	Myasthenia Gravis	0.0987827032698651	18/558	336/21666
1137	Myeloproliferative disease	0.0987827032698651	19/558	365/21666
1744	Granuloma Annulare	0.0987827032698651	3/558	12/21666
1789	Normocytic anemia	0.0987827032698651	3/558	12/21666
2166	Infections, Parvovirus	0.0987827032698651	3/558	12/21666
2414	Slurred speech	0.0987827032698651	5/558	39/21666
2600	Autoimmune thrombocytopenia	0.0987827032698651	9/558	115/21666
2679	Rheumatic mitral stenosis	0.0987827032698651	3/558	12/21666
3013	Adult Diffuse Large Cell Lymphoma	0.0987827032698651	5/558	39/21666
3022	Childhood Diffuse Large Cell Lymphoma	0.0987827032698651	5/558	39/21666
3332	Dermatographic urticaria	0.0987827032698651	3/558	12/21666
3742	Enteropathy-Associated T-Cell Lymphoma	0.0987827032698651	5/558	39/21666
4069	Excessive daytime somnolence	0.0987827032698651	5/558	39/21666
4352	Focal Clonic Seizures	0.0987827032698651	3/558	12/21666
4441	Monocytoid B-cell lymphoma	0.0987827032698651	4/558	24/21666
4672	Diffuse Scleroderma	0.0987827032698651	6/558	56/21666
4876	Adult Systemic Anaplastic Large Cell Lymphoma	0.0987827032698651	3/558	12/21666
5089	Skin Papule	0.0987827032698651	7/558	74/21666
5252	Temperature instability	0.0987827032698651	3/558	12/21666
5441	Irregular vertebral endplates	0.0987827032698651	4/558	24/21666
5540	Posterior pharyngeal cleft	0.0987827032698651	3/558	12/21666
6923	Obtundation status	0.0987827032698651	3/558	12/21666
7138	Posterior cortical atrophy syndrome	0.0987827032698651	3/558	12/21666
381	Coughing	0.10209340991859	14/558	235/21666
4397	Carcinoma in situ of uterine cervix	0.10300348237597	9/558	117/21666
6466	Juvenile arthritis	0.103551285394486	22/558	450/21666
1462	Salmonella infections	0.104068078490578	8/558	96/21666
2588	Lyme Arthritis	0.104428362740414	6/558	57/21666
3150	Papule	0.104432728687137	7/558	76/21666
4245	Memory Loss	0.104432728687137	11/558	163/21666
113	Separation Anxiety Disorder	0.108228308886895	3/558	13/21666
220	Bronchiectasis	0.108228308886895	12/558	190/21666
439	Dermatitis, Atopic	0.108228308886895	32/558	751/21666
686	Conductive hearing loss	0.108228308886895	16/558	291/21666
931	Hairy Cell Leukemia	0.108228308886895	10/558	143/21666
1005	Lymphocytosis	0.108228308886895	7/558	78/21666
1148	Nasal Polyps	0.108228308886895	23/558	484/21666
1233	Juvenile osteochondrosis of tibial tubercle	0.108228308886895	2/558	4/21666
1607	Tinea Capitis	0.108228308886895	3/558	13/21666
1737	Peripheral T-Cell Lymphoma	0.108228308886895	12/558	190/21666
1942	Adenocarcinoma of lung (disorder)	0.108228308886895	84/558	2438/21666
2034	Pneumonia due to Pseudomonas	0.108228308886895	2/558	4/21666
3097	Uterine Carcinosarcoma	0.108228308886895	5/558	41/21666
3354	Malignant mixed salivary gland tumor	0.108228308886895	2/558	4/21666
3414	Chronic superficial gastritis	0.108228308886895	4/558	25/21666
3699	Cleft Soft Palate	0.108228308886895	3/558	13/21666
4104	Osteochondritis juvenilis	0.108228308886895	2/558	4/21666
4226	Fulminant Hepatic Failure with Cerebral Edema	0.108228308886895	3/558	13/21666
4227	Hepatic Stupor	0.108228308886895	3/558	13/21666
4390	Low IQ	0.108228308886895	2/558	4/21666
4438	Small Lymphocytic Lymphoma	0.108228308886895	9/558	120/21666
5683	Immotile cilia	0.108228308886895	5/558	41/21666
5914	PHOTOPAROXYSMAL RESPONSE 1	0.108228308886895	2/558	4/21666
5955	Parvovirus B19 (disease)	0.108228308886895	6/558	59/21666
6324	Cervix Intraepithelial Neoplasia Grade 3 AJCC v7	0.108228308886895	4/558	25/21666
6979	Cerebellar medulloblastoma	0.108228308886895	3/558	13/21666
7088	Occult chronic type B viral hepatitis	0.108228308886895	3/558	13/21666
7270	Pure Erythroid Leukemia	0.108228308886895	3/558	13/21666
7364	Juvenile Myoclonic Epilepsy of Janz	0.108228308886895	2/558	4/21666
7386	Myoclonic Epilepsy, Adolescent	0.108228308886895	2/558	4/21666
7392	Myoclonic Epilepsy, Juvenile, 1	0.108228308886895	2/558	4/21666
7395	Impulsive Petit Mal Epilepsy	0.108228308886895	2/558	4/21666
7417	Impaired nasal mucociliary clearance	0.108228308886895	5/558	41/21666
7431	Trisomy 1q syndrome	0.108228308886895	2/558	4/21666
1770	Antiphospholipid Syndrome	0.108700172261917	8/558	99/21666
1065	Meningitis	0.108825992884863	12/558	191/21666
2295	Chronic berylliosis	0.110136689144261	4/558	26/21666
1838	Idiopathic Membranous Glomerulonephritis	0.111916437985814	7/558	79/21666
3160	Superficial ulcer	0.111916437985814	14/558	242/21666
4804	Chronic Lymphocytic Leukemia/Small Lymphocytic Lymphoma	0.113356900269911	5/558	42/21666
5917	B-CELL MALIGNANCY, LOW-GRADE	0.11805096235579	18/558	350/21666
517	Encephalitis	0.121821034439902	17/558	324/21666
1915	Increased antibody level in blood	0.122188907830208	4/558	27/21666
3330	Generalized pustular psoriasis	0.122188907830208	5/558	43/21666
3439	Common acute lymphoblastic leukemia	0.122188907830208	5/558	43/21666
4242	Age-Related Memory Disorders	0.122188907830208	5/558	43/21666
4243	Memory Disorder, Semantic	0.122188907830208	5/558	43/21666
4244	Memory Disorder, Spatial	0.122188907830208	5/558	43/21666
1894	Cranial nerve palsies	0.124142732649803	7/558	81/21666
725	Hepatic Coma	0.125730623080067	3/558	14/21666
1788	Palindromic rheumatism	0.125730623080067	3/558	14/21666
1825	Autoimmune Syndrome Type II, Polyglandular	0.125730623080067	3/558	14/21666
1954	Juvenile Spinal Muscular Atrophy	0.125730623080067	3/558	14/21666
1	Abdomen distended	0.128962470618533	8/558	103/21666
4632	Monoclonal Gammapathies	0.128962470618533	6/558	62/21666
919	Leishmaniasis, Visceral	0.129355335487323	12/558	197/21666
1577	Synovitis	0.129355335487323	12/558	197/21666
3306	Brittle diabetes	0.130123022119103	5/558	44/21666
7405	Diabetes Mellitus, Sudden-Onset	0.130123022119103	5/558	44/21666
474	Down Syndrome	0.131604834476033	32/558	766/21666
2	Abdominal Pain	0.132660497637552	16/558	302/21666
4849	T-cell/histiocyte rich large B-cell lymphoma	0.132660497637552	4/558	28/21666
7278	Brachial Amyotrophic Diplegia	0.132660497637552	4/558	28/21666
4289	Adult Acute Lymphocytic Leukemia	0.133695236764323	35/558	860/21666
2668	Childhood asthma	0.135489738589156	16/558	303/21666
329	Chronic rhinitis	0.136114430919319	3/558	15/21666
1131	Mycosis Fungoides	0.136114430919319	14/558	251/21666
1196	Neutropenia	0.136114430919319	19/558	389/21666
1269	Pancytopenia	0.136114430919319	14/558	253/21666
1387	Psoriasis	0.136114430919319	49/558	1308/21666
1514	Skin lesion	0.136114430919319	25/558	563/21666
1541	Ankylosing spondylitis	0.136114430919319	30/558	710/21666
1650	Erythema	0.136114430919319	13/558	227/21666
1893	Genital ulcers	0.136114430919319	3/558	15/21666
2003	Benign neoplasm of bladder	0.136114430919319	3/558	15/21666
2064	Abnormal bowel sounds	0.136114430919319	2/558	5/21666
2123	Antibody measurement (procedure)	0.136114430919319	2/558	5/21666
2433	Hyperuricemic nephropathy	0.136114430919319	3/558	15/21666
2671	Sequoiosis	0.136114430919319	2/558	5/21666
2818	Xanthinuria, Type I	0.136114430919319	2/558	5/21666
3267	House dust mite allergy	0.136114430919319	2/558	5/21666
3691	Carpal synostosis	0.136114430919319	3/558	15/21666
3694	Simple syndactyly of toes, first web space	0.136114430919319	2/558	5/21666
3790	Neoplasm of uncertain or unknown behavior of bladder	0.136114430919319	3/558	15/21666
4483	Idiopathic achalasia of esophagus	0.136114430919319	3/558	15/21666
4761	Deficiency of acetylcholinesterase	0.136114430919319	2/558	5/21666
4868	Adult Anaplastic Large Cell Lymphoma	0.136114430919319	9/558	128/21666
4872	Adult Diffuse Large B-Cell Lymphoma	0.136114430919319	23/558	504/21666
5057	Hippocampal sclerosis	0.136114430919319	7/558	84/21666
5236	Anti-MAG neuropathy	0.136114430919319	2/558	5/21666
5356	Intracerebral periventricular calcifications	0.136114430919319	2/558	5/21666
5518	Hemiclonic seizures	0.136114430919319	2/558	5/21666
5520	Small epiphyses	0.136114430919319	3/558	15/21666
5585	Severe platyspondyly	0.136114430919319	2/558	5/21666
5603	Limited shoulder movement	0.136114430919319	2/558	5/21666
5636	Jerky ocular pursuit movements	0.136114430919319	2/558	5/21666
5771	Asthma, Nasal Polyps, And Aspirin Intolerance	0.136114430919319	2/558	5/21666
5819	Limited wrist extension	0.136114430919319	2/558	5/21666
5861	Amyotrophy, monomelic	0.136114430919319	3/558	15/21666
6085	Allergic rhinitis (disorder)	0.136114430919319	21/558	446/21666
7178	Autoimmune hepatitis type 1	0.136114430919319	2/558	5/21666
1727	Lymphoma, Large-Cell, Follicular	0.137901050885969	10/558	153/21666
5954	Plasma Cell Neoplasm	0.137901050885969	5/558	46/21666
1144	Myositis	0.138052779522888	14/558	254/21666
1383	Pruritus	0.138360532778164	8/558	107/21666
2531	Hypoalbuminemia	0.138360532778164	8/558	107/21666
649	Glomerulonephritis	0.138596583433087	19/558	391/21666
1026	Malaria	0.138780999479228	29/558	685/21666
4889	Childhood Anaplastic Large Cell Lymphoma	0.139281465103249	9/558	130/21666
3440	Juvenile Myelomonocytic Leukemia	0.144870473816918	11/558	179/21666
1602	Thyroid Diseases	0.145623024394426	13/558	230/21666
3747	Complex Regional Pain Syndromes	0.146772311858572	5/558	47/21666
4114	Microalbuminuria	0.146772311858572	4/558	30/21666
1342	Pneumonia	0.146976859614693	40/558	1032/21666
6439	MYELODYSPLASTIC SYNDROME	0.148859723563924	40/558	1033/21666
836	Angioimmunoblastic Lymphadenopathy	0.150022577649799	8/558	109/21666
2008	Carcinoma in situ of bladder	0.152095988657133	3/558	16/21666
3246	Amnesia, Transient Global	0.152095988657133	3/558	16/21666
5825	ALZHEIMER DISEASE 2	0.152095988657133	3/558	16/21666
6268	Aase Smith syndrome 2	0.152095988657133	3/558	16/21666
1134	Myelodysplasia	0.152281694947201	11/558	181/21666
1883	Migraine Disorders	0.152614422556092	23/558	512/21666
1299	Pemphigus	0.153175231792981	6/558	67/21666
354	Common Variable Immunodeficiency	0.15345595065391	12/558	207/21666
646	Glioma	0.15345595065391	101/558	3097/21666
675	Halitosis	0.15345595065391	5/558	48/21666
1364	Ectopic Pregnancy	0.15345595065391	5/558	48/21666
1697	Common wart	0.15345595065391	5/558	48/21666
3766	Respiratory distress	0.15345595065391	14/558	259/21666
1646	Typhoid Fever	0.156846099652339	4/558	31/21666
2154	Asymmetric Septal Hypertrophy	0.156846099652339	4/558	31/21666
2792	Chronic Periodontitis	0.156846099652339	15/558	287/21666
768	HTLV-I Infections	0.158071104419929	9/558	134/21666
1811	Polymyositis	0.158732399732269	11/558	183/21666
3000	Inflammatory Breast Carcinoma	0.158732399732269	11/558	183/21666
556	Absence Epilepsy	0.159514086043937	7/558	89/21666
1466	Kaposi Sarcoma	0.165408018718796	22/558	488/21666
515	Pathological accumulation of air in tissues	0.169239338185071	6/558	69/21666
7357	Primary Ciliary Dyskinesia	0.169239338185071	10/558	160/21666
2701	Stickler syndrome (disorder)	0.16983150272969	3/558	17/21666
2841	Conjugated hyperbilirubinemia	0.16983150272969	4/558	32/21666
4251	Myasthenia Gravis, Ocular	0.16983150272969	3/558	17/21666
4480	Reticulocytopenia	0.16983150272969	3/558	17/21666
5078	Chronic Lymphoproliferative Disorder of NK-Cells	0.16983150272969	3/558	17/21666
7301	Breast implant-associated anaplastic large cell lymphoma	0.16983150272969	3/558	17/21666
1600	Thymoma	0.169898461225148	15/558	291/21666
6360	Autoimmune arthritis	0.170386073884914	8/558	113/21666
928	leukemia	0.170452925089069	72/558	2111/21666
851	INJECTED EYE	0.17069382291817	2/558	6/21666
2231	Ganglioglioma	0.17069382291817	7/558	91/21666
3890	Multiple self-healing squamous epithelioma	0.17069382291817	2/558	6/21666
4559	Autoimmune thyroiditis	0.17069382291817	10/558	161/21666
5031	Acute respiratory tract infection	0.17069382291817	2/558	6/21666
5528	Azoospermia, Nonobstructive	0.17069382291817	7/558	91/21666
5933	Severe Aplastic Anemia	0.17069382291817	6/558	70/21666
6626	Celiac disease in children	0.17069382291817	2/558	6/21666
6694	Autoimmune demyelinating disease	0.17069382291817	2/558	6/21666
6776	Bicoronal synostosis	0.17069382291817	2/558	6/21666
6848	Narrow foramen obturatorium	0.17069382291817	2/558	6/21666
6906	Abnormality of T cell physiology	0.17069382291817	2/558	6/21666
7445	Lymphoma, Non-Hodgkin, Familial	0.17069382291817	21/558	462/21666
7484	Leptomeningeal enhancement	0.17069382291817	2/558	6/21666
598	Fever	0.175709724992636	39/558	1021/21666
750	Herpes zoster disease	0.175709724992636	5/558	51/21666
957	Leukoencephalopathy, Progressive Multifocal	0.175709724992636	13/558	240/21666
1300	Pemphigus Vulgaris	0.175709724992636	8/558	115/21666
1353	Polymyalgia Rheumatica	0.175709724992636	5/558	51/21666
1939	Arterial thrombosis	0.175709724992636	4/558	33/21666
2329	Lesion of brain	0.175709724992636	11/558	188/21666
2619	Carcinoma, Lewis Lung	0.175709724992636	11/558	188/21666
3940	Sacroiliitis	0.175709724992636	4/558	33/21666
4354	Neuropsychiatric Systemic Lupus Erythematosus	0.175709724992636	4/558	33/21666
5151	Alport Syndrome	0.175709724992636	5/558	51/21666
5165	Immune Reconstitution Inflammatory Syndrome	0.175709724992636	4/558	33/21666
6251	Moyamoya disease 1	0.175709724992636	7/558	92/21666
6711	Oligoarticular Juvenile Idiopathic Arthritis	0.175709724992636	5/558	51/21666
553	Epilepsy, Generalized	0.181110182682081	7/558	93/21666
3552	Asthenozoospermia	0.181110182682081	10/558	164/21666
273	Celiac Disease	0.182378840559613	23/558	527/21666
4666	Mammary Neoplasms, Human	0.182378840559613	23/558	527/21666
95	Angioedema	0.182432728124756	3/558	18/21666
5111	Eosinophilic Pneumonia	0.182432728124756	3/558	18/21666
4693	Invasive Fungal Infections	0.187282256596984	5/558	52/21666
2885	Idiopathic generalized epilepsy	0.187925951147969	7/558	94/21666
4806	Low Grade Squamous Intraepithelial Neoplasia	0.187925951147969	7/558	94/21666
6648	Aspirin exacerbated respiratory disease	0.187925951147969	7/558	94/21666
4833	Astrocytoma, low grade	0.189968476939866	4/558	34/21666
1428	Respiratory Syncytial Virus Infections	0.191070300567169	13/558	244/21666
3433	Short stature	0.191070300567169	42/558	1127/21666
151	Ataxia Telangiectasia	0.192418519628574	18/558	384/21666
371	Febrile Convulsions	0.192418519628574	11/558	192/21666
1464	Sarcoidosis	0.192418519628574	19/558	413/21666
4023	Progressive Neoplastic Disease	0.192418519628574	18/558	384/21666
6309	Pulmonary arterial hypertension	0.192418519628574	19/558	413/21666
6496	Progressive cGVHD	0.192418519628574	18/558	384/21666
344	Ulcerative Colitis	0.193122046470394	52/558	1458/21666
1513	Skin Diseases, Infectious	0.200485651432564	6/558	74/21666
1849	Osteoarthrosis Deformans	0.200485651432564	7/558	96/21666
1901	Anti-nuclear factor positive	0.200485651432564	4/558	35/21666
2243	Alphavirus Infections	0.200485651432564	3/558	19/21666
2267	Familial benign neonatal epilepsy	0.200485651432564	3/558	19/21666
2536	Joint tenderness	0.200485651432564	3/558	19/21666
2942	Congenital thrombocytopenia	0.200485651432564	3/558	19/21666
3049	Childhood T Acute Lymphoblastic Leukemia	0.200485651432564	8/558	119/21666
3589	Pseudoachondroplasia	0.200485651432564	3/558	19/21666
6462	American cutaneous leishmaniasis	0.200485651432564	3/558	19/21666
6677	Recurrent hepatitis	0.200485651432564	4/558	35/21666
7439	Intestinal T-Cell Lymphoma	0.200485651432564	4/558	35/21666
2560	Spinal cord lesion	0.202207421740601	2/558	7/21666
2629	Collagen-vascular disease	0.202207421740601	2/558	7/21666
2878	Myelopathic Muscular Atrophy	0.202207421740601	2/558	7/21666
3339	Borderline lepromatous leprosy	0.202207421740601	2/558	7/21666
3544	Acute post-streptococcal glomerulonephritis	0.202207421740601	2/558	7/21666
3813	Vomiting, Postoperative	0.202207421740601	2/558	7/21666
3987	Obstructive asymmetric septal hypertrophy	0.202207421740601	2/558	7/21666
4080	Idiopathic hypertrophic subaortic stenosis	0.202207421740601	2/558	7/21666
4173	Recurrent otitis media	0.202207421740601	8/558	120/21666
4540	Experimental Lung Inflammation	0.202207421740601	5/558	54/21666
4542	Cerebral Ischemia	0.202207421740601	8/558	120/21666
4638	HIV disease progression	0.202207421740601	5/558	54/21666
4972	Undifferentiated Pancreatic Carcinoma	0.202207421740601	2/558	7/21666
5707	Reduced pancreatic beta cells	0.202207421740601	2/558	7/21666
5903	Failure to thrive in infancy	0.202207421740601	7/558	97/21666
6009	Diffuse large B-cell lymphoma of central nervous system	0.202207421740601	2/558	7/21666
6562	Opticospinal Multiple Sclerosis	0.202207421740601	2/558	7/21666
6590	Recurrent intrapulmonary hemorrhage	0.202207421740601	2/558	7/21666
6692	Myopathy, familial idiopathic inflammatory	0.202207421740601	2/558	7/21666
7450	Metastatic Renal Cell Carcinoma	0.202207421740601	9/558	144/21666
3094	Childhood Glioblastoma	0.203859212405164	83/558	2527/21666
3005	Metastatic Renal Cell Cancer	0.204200079669293	9/558	145/21666
5415	Thick lower lip vermilion	0.204200079669293	9/558	145/21666
3029	Adult Glioblastoma	0.204457330392433	83/558	2528/21666
1177	nervous system disorder	0.205301120627132	37/558	977/21666
3791	Lymphadenopathy	0.205651762261778	14/558	277/21666
652	Membranous glomerulonephritis	0.208885385435457	11/558	197/21666
952	Adult T-Cell Lymphoma/Leukemia	0.208885385435457	23/558	540/21666
1191	Neuromyelitis Optica	0.208885385435457	10/558	171/21666
1446	Rheumatism	0.208885385435457	11/558	197/21666
5874	Abnormality of the cerebellum	0.208885385435457	5/558	55/21666
6201	Infectious Otitis Media	0.208885385435457	9/558	146/21666
4919	Hepatitis B Virus-Related Hepatocellular Carcinoma	0.208901307075119	6/558	76/21666
4927	Infiltrating Cervical Carcinoma	0.208901307075119	6/558	76/21666
7060	Immunosuppression	0.208901307075119	26/558	632/21666
15	Apert syndrome	0.212123059633153	3/558	20/21666
73	Amyotrophic Lateral Sclerosis	0.212123059633153	41/558	1114/21666
149	Astrocytoma	0.212123059633153	36/558	985/21666
165	Bacterial Infections	0.212123059633153	25/558	616/21666
171	Beckwith-Wiedemann Syndrome	0.212123059633153	7/558	107/21666
260	Squamous cell carcinoma	0.212123059633153	81/558	2507/21666
300	Cherubism	0.212123059633153	3/558	22/21666
333	Ciliary Motility Disorders	0.212123059633153	5/558	59/21666
343	Colitis	0.212123059633153	41/558	1135/21666
350	Colorectal Carcinoma	0.212123059633153	164/558	5473/21666
364	Conjunctivitis, Giant Papillary	0.212123059633153	1/558	1/21666
404	Dacryocystitis	0.212123059633153	2/558	8/21666
416	Delusional disorder	0.212123059633153	2/558	9/21666
430	Dependent Personality Disorder	0.212123059633153	1/558	1/21666
448	Diabetes Insipidus	0.212123059633153	5/558	57/21666
540	Enterovirus Infections	0.212123059633153	12/558	237/21666
557	Epilepsy, Temporal Lobe	0.212123059633153	16/558	354/21666
650	IGA Glomerulonephritis	0.212123059633153	20/558	456/21666
741	Hernia	0.212123059633153	8/558	136/21666
758	Histiocytic Disorders, Malignant	0.212123059633153	1/558	1/21666
881	Keratosis	0.212123059633153	4/558	43/21666
916	Leishmaniasis	0.212123059633153	11/558	198/21666
939	Acute monocytic leukemia	0.212123059633153	25/558	633/21666
951	Leukemia, T-Cell	0.212123059633153	20/558	457/21666
983	Liver diseases	0.212123059633153	38/558	1019/21666
990	Lown-Ganong-Levine Syndrome	0.212123059633153	2/558	9/21666
993	Lung Neoplasms	0.212123059633153	51/558	1486/21666
1011	Lymphoma, Non-Hodgkin	0.212123059633153	28/558	733/21666
1012	Lymphoma, Undifferentiated	0.212123059633153	3/558	25/21666
1017	Waldenstrom Macroglobulinemia	0.212123059633153	9/558	162/21666
1051	Megaesophagus	0.212123059633153	2/558	10/21666
1059	Memory Disorders	0.212123059633153	5/558	62/21666
1094	Monoclonal Gammopathy of Undetermined Significance	0.212123059633153	12/558	227/21666
1095	Monoclonal paraproteinemia	0.212123059633153	1/558	1/21666
1122	Myopathy	0.212123059633153	26/558	634/21666
1127	Mycobacterium avium-intracellulare Infection	0.212123059633153	5/558	58/21666
1140	Myocarditis	0.212123059633153	14/558	285/21666
1155	Neonatal Abstinence Syndrome	0.212123059633153	2/558	9/21666
1207	Obesity, Morbid	0.212123059633153	11/558	203/21666
1237	Osteochondritis Dissecans	0.212123059633153	3/558	22/21666
1240	Osteochondrosis	0.212123059633153	2/558	9/21666
1253	Otitis Media	0.212123059633153	10/558	175/21666
1254	Otitis Media with Effusion	0.212123059633153	7/558	110/21666
1275	Papilloma	0.212123059633153	13/558	273/21666
1340	Pneumococcal Infections	0.212123059633153	6/558	85/21666
1350	Poliomyelitis	0.212123059633153	3/558	23/21666
1381	Prune Belly Syndrome	0.212123059633153	6/558	83/21666
1398	Pulmonary Valve Insufficiency	0.212123059633153	3/558	22/21666
1451	Rhinoscleroma	0.212123059633153	1/558	1/21666
1499	Septic Shock	0.212123059633153	4/558	37/21666
1518	Skin Pigmentation	0.212123059633153	3/558	24/21666
1544	Staphylococcal Skin Infections	0.212123059633153	2/558	9/21666
1621	Toxoplasmosis, Animal	0.212123059633153	1/558	1/21666
1630	Saturnine Tremor	0.212123059633153	2/558	9/21666
1641	Tuberculosis, Pulmonary	0.212123059633153	16/558	358/21666
1667	Uveomeningoencephalitic Syndrome	0.212123059633153	7/558	102/21666
1668	Uveoparotid Fever	0.212123059633153	1/558	1/21666
1712	Albinism, Ocular	0.212123059633153	4/558	37/21666
1729	Low Grade Lymphoma (neoplasm)	0.212123059633153	4/558	39/21666
1747	Motor Neuron Disease	0.212123059633153	10/558	186/21666
1758	Seasonal Affective Disorder	0.212123059633153	5/558	57/21666
1761	Eosinophilia-Myalgia Syndrome	0.212123059633153	2/558	10/21666
1809	Synovial Cyst	0.212123059633153	6/558	87/21666
1877	Senile Tremor	0.212123059633153	2/558	9/21666
1899	Secondary Sj√∂gren's syndrome	0.212123059633153	3/558	20/21666
1923	Cutaneous Melanoma	0.212123059633153	21/558	507/21666
1949	Echinococcus multilocularis infection	0.212123059633153	4/558	37/21666
1951	Osteochondropathy	0.212123059633153	1/558	1/21666
1952	Juvenile dermatitis herpetiformis	0.212123059633153	1/558	1/21666
1959	Idiopathic pulmonary hypertension	0.212123059633153	9/558	161/21666
1983	Malignant neoplasm of oropharynx	0.212123059633153	6/558	83/21666
2005	Carcinoma in situ of anus	0.212123059633153	1/558	1/21666
2012	Hyperkinetic conduct disorder of childhood	0.212123059633153	1/558	1/21666
2014	Migraine with Aura	0.212123059633153	6/558	87/21666
2017	Myopia, Degenerative	0.212123059633153	4/558	39/21666
2039	Alcoholic gastritis	0.212123059633153	1/558	1/21666
2061	Neonatal diabetes mellitus	0.212123059633153	4/558	42/21666
2097	Hidradenitis Suppurativa	0.212123059633153	6/558	82/21666
2115	Tumor Progression	0.212123059633153	120/558	3865/21666
2226	Carcinoma, Giant Cell	0.212123059633153	3/558	21/21666
2252	Adult Acute Myeloblastic Leukemia	0.212123059633153	9/558	160/21666
2256	Uveal melanoma	0.212123059633153	17/558	376/21666
2264	Pfeiffer Syndrome	0.212123059633153	2/558	8/21666
2351	Tachypnea	0.212123059633153	6/558	82/21666
2376	Memory impairment	0.212123059633153	29/558	763/21666
2398	Persistent Tremor	0.212123059633153	2/558	9/21666
2399	Continuous Tremor	0.212123059633153	2/558	9/21666
2400	Intermittent Tremor	0.212123059633153	2/558	9/21666
2401	Fine Tremor	0.212123059633153	2/558	9/21666
2402	Coarse Tremor	0.212123059633153	2/558	9/21666
2403	Massive Tremor	0.212123059633153	2/558	9/21666
2405	Passive Tremor	0.212123059633153	2/558	9/21666
2408	Darkness Tremor	0.212123059633153	2/558	9/21666
2425	Tremor, Perioral	0.212123059633153	2/558	9/21666
2427	Tremor, Muscle	0.212123059633153	2/558	9/21666
2428	Nerve Tremors	0.212123059633153	2/558	9/21666
2444	Tremor, Neonatal	0.212123059633153	2/558	9/21666
2451	Normochromic anemia	0.212123059633153	2/558	9/21666
2478	Secondary Biliary Cholangitis	0.212123059633153	4/558	42/21666
2508	Peripheral arthritis	0.212123059633153	3/558	22/21666
2532	Increased IgA level	0.212123059633153	1/558	1/21666
2546	opioid use	0.212123059633153	4/558	39/21666
2550	Rheumatoid Vasculitis	0.212123059633153	2/558	9/21666
2648	Atrophoderma vermiculatum	0.212123059633153	1/558	1/21666
2658	Dermatomyositis, Childhood Type	0.212123059633153	5/558	62/21666
2681	Heart valve stenosis	0.212123059633153	1/558	1/21666
2695	Miller Dieker syndrome	0.212123059633153	10/558	182/21666
2798	Gastroduodenitis	0.212123059633153	1/558	1/21666
2808	Childhood celiac disease	0.212123059633153	1/558	1/21666
2828	alpha, alpha-Trehalase deficiency	0.212123059633153	1/558	1/21666
2855	Argininosuccinic Aciduria	0.212123059633153	2/558	9/21666
2882	Complex partial seizure with impairment of consciousness	0.212123059633153	4/558	41/21666
2918	Precocious female puberty	0.212123059633153	1/558	1/21666
2932	Glycogen Storage Disease XII	0.212123059633153	1/558	1/21666
2954	Coinfection	0.212123059633153	13/558	252/21666
2964	Familial Alzheimer Disease (FAD)	0.212123059633153	13/558	260/21666
2973	Infection by Baylisascaris	0.212123059633153	1/558	1/21666
2978	Late fontanel closure	0.212123059633153	4/558	41/21666
3077	Solid Neoplasm	0.212123059633153	41/558	1145/21666
3156	Hernia sac	0.212123059633153	1/558	1/21666
3168	Triploidy syndrome	0.212123059633153	4/558	42/21666
3178	Maturation defect	0.212123059633153	4/558	43/21666
3244	Sciatic nerve compression	0.212123059633153	1/558	1/21666
3253	Hyperkinetic conduct disorder	0.212123059633153	1/558	1/21666
3256	Choroidal effusion	0.212123059633153	1/558	1/21666
3265	Nystagmus and other irregular eye movements	0.212123059633153	1/558	1/21666
3271	Idiopathic bronchiectasis	0.212123059633153	3/558	21/21666
3334	Contracture of joint of foot	0.212123059633153	2/558	9/21666
3342	Human papilloma virus infection	0.212123059633153	19/558	429/21666
3387	Vaginal intraepithelial neoplasia	0.212123059633153	2/558	8/21666
3422	Cervical intraepithelial neoplasia grade 2	0.212123059633153	6/558	77/21666
3457	Malignant neoplasm of prostate	0.212123059633153	138/558	4502/21666
3510	Polyradiculoneuropathy, Chronic Inflammatory Demyelinating	0.212123059633153	6/558	82/21666
3517	Triose phosphate isomerase deficiency	0.212123059633153	1/558	1/21666
3518	T-cell lymphocytosis	0.212123059633153	1/558	1/21666
3574	Neonatal Systemic lupus erythematosus	0.212123059633153	3/558	22/21666
3650	Motor symptoms	0.212123059633153	7/558	100/21666
3702	Bicoronal craniosynostosis	0.212123059633153	1/558	1/21666
3755	WHIM syndrome	0.212123059633153	2/558	10/21666
3762	Leukemia, Prolymphocytic, B-Cell	0.212123059633153	3/558	23/21666
3806	Sleep Apnea, Obstructive	0.212123059633153	20/558	480/21666
3827	Stenosis of ureter	0.212123059633153	2/558	10/21666
3875	ASA intolerant asthma	0.212123059633153	2/558	9/21666
3894	Larva Migrans, Cutaneous	0.212123059633153	1/558	1/21666
3945	Thumb deformity	0.212123059633153	2/558	8/21666
3957	Benign lymphocytic infiltration of Jessner	0.212123059633153	1/558	1/21666
3959	Recurrent sinusitis	0.212123059633153	4/558	41/21666
3996	Congenital absence of spleen	0.212123059633153	6/558	80/21666
4003	Prostate carcinoma	0.212123059633153	134/558	4388/21666
4007	Lung Diseases, Obstructive	0.212123059633153	7/558	104/21666
4024	Refractory cancer	0.212123059633153	10/558	184/21666
4123	Gastrointestinal lymphoma	0.212123059633153	2/558	8/21666
4175	Recurrent bacterial pneumonia	0.212123059633153	1/558	1/21666
4218	Diplopia, Vertical	0.212123059633153	1/558	1/21666
4223	Infantile Severe Myoclonic Epilepsy	0.212123059633153	5/558	63/21666
4252	Idiopathic Inflammatory Myopathies	0.212123059633153	7/558	106/21666
4282	Pill Rolling Tremor	0.212123059633153	2/558	9/21666
4283	Tremor, Semirhythmic	0.212123059633153	2/558	9/21666
4325	Multiple Sclerosis, Primary Progressive	0.212123059633153	4/558	37/21666
4326	Multiple Sclerosis, Relapsing-Remitting	0.212123059633153	11/558	206/21666
4442	B Lymphoblastic Lymphoma	0.212123059633153	3/558	25/21666
4488	Anxious personality	0.212123059633153	1/558	1/21666
4513	Generalized tonic-clonic seizures with focal onset	0.212123059633153	3/558	23/21666
4514	Oral fungal infection	0.212123059633153	1/558	1/21666
4517	Increased serum serotonin	0.212123059633153	2/558	8/21666
4518	Iris hyperpigmentation	0.212123059633153	1/558	1/21666
4531	Disproportionate short stature	0.212123059633153	6/558	86/21666
4535	Growth failure	0.212123059633153	6/558	84/21666
4554	Cytolytic hepatitis	0.212123059633153	1/558	1/21666
4572	Anal infection	0.212123059633153	1/558	1/21666
4577	Alloimmunisation	0.212123059633153	5/558	65/21666
4675	Dendritic Cell Sarcoma, Interdigitating	0.212123059633153	2/558	8/21666
4692	IgM gammopathy	0.212123059633153	1/558	1/21666
4702	Progonoma	0.212123059633153	1/558	1/21666
4722	Localized candidiasis	0.212123059633153	1/558	1/21666
4769	Inflammatory disorder	0.212123059633153	17/558	391/21666
4780	Myelodysplastic Syndrome with Isolated del(5q)	0.212123059633153	4/558	41/21666
4789	Thanatophoric dysplasia, type 1	0.212123059633153	1/558	1/21666
4791	Transient neonatal hyperparathyroidism	0.212123059633153	1/558	1/21666
4803	Plasma cell myeloma/plasmacytoma	0.212123059633153	1/558	1/21666
4810	Localized vitiligo	0.212123059633153	2/558	9/21666
4841	Transitional cell carcinoma of kidney	0.212123059633153	1/558	1/21666
4844	Asthma, Aspirin-Induced	0.212123059633153	3/558	25/21666
4846	Cervical Squamous Cell Carcinoma In Situ	0.212123059633153	2/558	10/21666
4851	Ocular ischemic syndrome	0.212123059633153	1/558	1/21666
4865	Anaplastic Large Cell Lymphoma, ALK-Positive	0.212123059633153	3/558	25/21666
4904	Classical Burkitt Lymphoma	0.212123059633153	1/558	1/21666
4938	Mediastinal teratoma	0.212123059633153	1/558	1/21666
4948	Osteosarcoma Arising in Paget Disease of Bone	0.212123059633153	1/558	1/21666
4957	Gastric Burkitt Lymphoma	0.212123059633153	1/558	1/21666
4964	Stage IA1 Cervical Cancer	0.212123059633153	1/558	1/21666
4994	Congenital absence of germinal epithelium of testes	0.212123059633153	6/558	82/21666
4997	Dyspareunia	0.212123059633153	4/558	37/21666
5023	Absent radius	0.212123059633153	3/558	24/21666
5025	Finger contracture	0.212123059633153	1/558	1/21666
5071	Differentiating Neuroblastoma	0.212123059633153	3/558	20/21666
5113	Smoldering myeloma	0.212123059633153	4/558	41/21666
5122	Polyglandular Type III Autoimmune Syndrome	0.212123059633153	2/558	10/21666
5123	Gastrointestinal inflammation	0.212123059633153	4/558	39/21666
5157	Autoimmune myocarditis	0.212123059633153	5/558	63/21666
5162	Latent Tuberculosis	0.212123059633153	10/558	183/21666
5217	Myxoinflammatory fibroblastic sarcoma	0.212123059633153	2/558	8/21666
5230	Painful Bladder Syndrome	0.212123059633153	6/558	81/21666
5239	Latent Autoimmune Diabetes in Adults	0.212123059633153	4/558	39/21666
5247	T-lymphocyte deficiency	0.212123059633153	3/558	25/21666
5250	Chromosome 5, trisomy 5q	0.212123059633153	4/558	42/21666
5295	CARDIOMYOPATHY, FAMILIAL HYPERTROPHIC, 10	0.212123059633153	1/558	1/21666
5296	CARDIOMYOPATHY, DILATED, 1S	0.212123059633153	2/558	9/21666
5305	MACROGLOBULINEMIA, WALDENSTROM, SUSCEPTIBILITY TO, 1	0.212123059633153	1/558	1/21666
5313	Immunoglobulin a deficiency 2	0.212123059633153	1/558	1/21666
5374	Ciliary Dyskinesia, Primary, 5	0.212123059633153	1/558	1/21666
5380	SCHIZOPHRENIA 12	0.212123059633153	1/558	1/21666
5388	Epiphyseal dysplasia, multiple, 2	0.212123059633153	1/558	1/21666
5408	EPILEPTIC ENCEPHALOPATHY, EARLY INFANTILE, 2	0.212123059633153	5/558	57/21666
5467	Lethal Congenital Contracture Syndrome 2	0.212123059633153	1/558	1/21666
5476	CARDIOMYOPATHY, DILATED, 1M	0.212123059633153	1/558	1/21666
5496	Corpus Callosum, Agenesis of, with Mental Retardation, Ocular Coloboma, and Micrognathia	0.212123059633153	1/558	1/21666
5499	Stocco dos Santos syndrome	0.212123059633153	1/558	1/21666
5519	MICROCEPHALY, AMISH TYPE (disorder)	0.212123059633153	1/558	1/21666
5539	DOSAGE-SENSITIVE SEX REVERSAL	0.212123059633153	9/558	159/21666
5542	Whistling appearance	0.212123059633153	1/558	1/21666
5544	Elevated hepatic transaminase	0.212123059633153	11/558	212/21666
5594	Myopathy, Hyaline Body, Autosomal Recessive	0.212123059633153	1/558	1/21666
5602	SKELETAL DYSPLASIA WITH ACANTHOSIS NIGRICANS	0.212123059633153	1/558	1/21666
5648	Short nose	0.212123059633153	13/558	265/21666
5655	Spinocerebellar ataxia 13	0.212123059633153	1/558	1/21666
5666	Short long bone	0.212123059633153	4/558	42/21666
5690	Hepatic glycogen storage	0.212123059633153	1/558	1/21666
5705	Estren-Dameshek Variant of Fanconi Anemia	0.212123059633153	1/558	1/21666
5706	Estren-Dameshek Variant of Fanconi Pancytopenia	0.212123059633153	1/558	1/21666
5752	GENERALIZED EPILEPSY WITH FEBRILE SEIZURES PLUS, TYPE 1	0.212123059633153	1/558	1/21666
5755	Increased IgG level	0.212123059633153	1/558	1/21666
5760	Thick anterior alveolar ridges	0.212123059633153	1/558	1/21666
5783	Chin with H-shaped crease	0.212123059633153	1/558	1/21666
5789	Triosephosphate Isomerase Deficiency	0.212123059633153	1/558	1/21666
5796	Wide-cupped costochondral junctions	0.212123059633153	1/558	1/21666
5800	Immunodeficiency due to Defect in CD3-Epsilon	0.212123059633153	1/558	1/21666
5804	Small hypothenar eminence	0.212123059633153	1/558	1/21666
5828	Lumbar kyphosis in infancy	0.212123059633153	1/558	1/21666
5830	Deafness, Autosomal Recessive 21	0.212123059633153	1/558	1/21666
5845	CATSHL syndrome	0.212123059633153	1/558	1/21666
5847	Broad femoral metaphyses	0.212123059633153	1/558	1/21666
5863	Gracile bone dysplasia	0.212123059633153	1/558	1/21666
5870	Keratosis Linearis with Ichthyosis Congenita and Sclerosing Keratoderma	0.212123059633153	1/558	1/21666
5871	Linear arrays of macular hyperkeratoses in flexural areas	0.212123059633153	1/558	1/21666
5881	NOVELTY SEEKING PERSONALITY TRAIT	0.212123059633153	1/558	1/21666
5897	Multiple Pterygium Syndrome, Autosomal Dominant	0.212123059633153	1/558	1/21666
5904	Leukodystrophy, Demyelinating, Adult-Onset, Autosomal Dominant	0.212123059633153	1/558	1/21666
5905	Diffuse leukoencephalopathy	0.212123059633153	1/558	1/21666
5907	Decreased sweating due to autonomic dysfunction	0.212123059633153	1/558	1/21666
5922	NIGHT BLINDNESS, CONGENITAL STATIONARY, AUTOSOMAL DOMINANT 2	0.212123059633153	1/558	1/21666
5928	Primary malignant neoplasm of endometrium	0.212123059633153	1/558	1/21666
5979	Diabetic peripheral neuropathic pain	0.212123059633153	1/558	1/21666
5988	Tubulointerstitial fibrosis	0.212123059633153	15/558	328/21666
5991	Epilepsy, Childhood Absence, Susceptibility To, 4	0.212123059633153	1/558	1/21666
5992	Polyhydramnios, Megalencephaly, And Symptomatic Epilepsy	0.212123059633153	1/558	1/21666
6000	Inflammatory acne	0.212123059633153	2/558	8/21666
6011	Indolent multiple myeloma	0.212123059633153	1/558	1/21666
6014	Autoimmune Primary Adrenal Insufficiency	0.212123059633153	4/558	41/21666
6030	Liver carcinoma	0.212123059633153	170/558	5725/21666
6049	Microscopic Polyarteritis	0.212123059633153	6/558	77/21666
6070	Tropical Eosinophilic Pneumonia	0.212123059633153	1/558	1/21666
6076	Neurological decompensation	0.212123059633153	1/558	1/21666
6083	Qualitative platelet disorder	0.212123059633153	1/558	1/21666
6096	Lethal short-limbed short stature	0.212123059633153	1/558	1/21666
6101	Refractory macrocytic anemia	0.212123059633153	1/558	1/21666
6105	Diamond-Blackfan Anemia 7	0.212123059633153	1/558	1/21666
6107	Diamond-Blackfan Anemia 4	0.212123059633153	1/558	1/21666
6113	CROUZON SYNDROME WITH ACANTHOSIS NIGRICANS (disorder)	0.212123059633153	1/558	1/21666
6116	Epileptic Encephalopathy, Early Infantile, 4	0.212123059633153	1/558	1/21666
6119	CARDIOMYOPATHY, FAMILIAL HYPERTROPHIC, 12	0.212123059633153	1/558	1/21666
6134	B lymphoblastic leukemia lymphoma with t(12;21)(p13;q22); TEL-AML1 (ETV6-RUNX1)	0.212123059633153	1/558	1/21666
6170	Brugada Syndrome 5	0.212123059633153	1/558	1/21666
6180	ENCEPHALOPATHY, ACUTE, INFECTION-INDUCED (HERPES-SPECIFIC), SUSCEPTIBILITY TO, 1	0.212123059633153	1/558	1/21666
6186	EPILEPSY, JUVENILE ABSENCE, SUSCEPTIBILITY TO, 1	0.212123059633153	1/558	1/21666
6187	EPILEPSY, IDIOPATHIC GENERALIZED, SUSCEPTIBILITY TO, 11	0.212123059633153	1/558	1/21666
6197	Acute Myeloid Leukemia with Myelodysplasia-Related Changes	0.212123059633153	3/558	23/21666
6202	Childhood Diabetes Mellitus	0.212123059633153	1/558	1/21666
6205	Somnolence	0.212123059633153	6/558	87/21666
6223	Familial acanthosis nigricans	0.212123059633153	1/558	1/21666
6224	Achondroplastic dwarfism	0.212123059633153	1/558	1/21666
6225	Neutropenia and hyperlymphocytosis with large granular lymphocytes	0.212123059633153	1/558	1/21666
6245	Yusho Disease	0.212123059633153	1/558	1/21666
6247	T cell immunodeficiency primary	0.212123059633153	1/558	1/21666
6270	Familial Ebstein's Anomaly	0.212123059633153	1/558	1/21666
6284	Familial Waldenstrom's Macroglobulinaemia	0.212123059633153	1/558	1/21666
6287	Mycobacterium tuberculosis, susceptibility to infection by	0.212123059633153	1/558	1/21666
6314	Ocular Adnexal Lymphoma	0.212123059633153	2/558	9/21666
6318	Cervical Intraepithelial Neoplasia Grade 2/3	0.212123059633153	2/558	9/21666
6332	IMMUNODEFICIENCY, COMMON VARIABLE, 2	0.212123059633153	1/558	1/21666
6335	LEFT VENTRICULAR NONCOMPACTION 5	0.212123059633153	1/558	1/21666
6337	IMMUNODEFICIENCY, COMMON VARIABLE, 5	0.212123059633153	1/558	1/21666
6338	IMMUNODEFICIENCY, COMMON VARIABLE, 6	0.212123059633153	1/558	1/21666
6341	ECTODERMAL DYSPLASIA-SYNDACTYLY SYNDROME 1	0.212123059633153	1/558	1/21666
6344	Progressive polyneuropathy with bilateral striatal necrosis	0.212123059633153	1/558	1/21666
6345	RETINITIS PIGMENTOSA 40 (disorder)	0.212123059633153	1/558	1/21666
6348	CILIARY DYSKINESIA, PRIMARY, 16	0.212123059633153	1/558	1/21666
6350	NYSTAGMUS 6, CONGENITAL, X-LINKED	0.212123059633153	1/558	1/21666
6359	Opioid-Induced Constipation	0.212123059633153	2/558	8/21666
6393	Autoinflammatory disease	0.212123059633153	6/558	81/21666
6396	Brain Development Abnormality	0.212123059633153	1/558	1/21666
6430	SPINOCEREBELLAR ATAXIA, AUTOSOMAL RECESSIVE 11	0.212123059633153	1/558	1/21666
6431	MENTAL RETARDATION, AUTOSOMAL DOMINANT 10	0.212123059633153	1/558	1/21666
6432	STICKLER SYNDROME, TYPE V	0.212123059633153	1/558	1/21666
6433	COGNITIVE IMPAIRMENT WITH OR WITHOUT CEREBELLAR ATAXIA	0.212123059633153	1/558	1/21666
6454	Hyper-Ige Recurrent Infection Syndrome, Autosomal Dominant	0.212123059633153	1/558	1/21666
6459	Bacteremia caused by Gram-negative bacteria	0.212123059633153	1/558	1/21666
6471	Granulomatosis with polyangiitis	0.212123059633153	8/558	126/21666
6479	Atypical psychosis	0.212123059633153	1/558	1/21666
6494	CEROID LIPOFUSCINOSIS, NEURONAL, 11	0.212123059633153	1/558	1/21666
6500	Borderline mucinous tumour of ovary	0.212123059633153	1/558	1/21666
6516	ALTERNATING HEMIPLEGIA OF CHILDHOOD 2	0.212123059633153	1/558	1/21666
6518	HYPOGONADOTROPIC HYPOGONADISM 15 WITH OR WITHOUT ANOSMIA	0.212123059633153	1/558	1/21666
6520	OSTEOPETROSIS, AUTOSOMAL RECESSIVE 8	0.212123059633153	1/558	1/21666
6545	Warts	0.212123059633153	4/558	39/21666
6581	ACTIVATED PI3K-DELTA SYNDROME	0.212123059633153	2/558	10/21666
6601	ATRIAL FIBRILLATION, FAMILIAL, 13	0.212123059633153	1/558	1/21666
6602	SPINOCEREBELLAR ATAXIA, AUTOSOMAL RECESSIVE 14	0.212123059633153	1/558	1/21666
6603	CILIARY DYSKINESIA, PRIMARY, 24	0.212123059633153	1/558	1/21666
6607	IMMUNODEFICIENCY 18, SEVERE COMBINED IMMUNODEFICIENCY VARIANT	0.212123059633153	1/558	1/21666
6608	IMMUNODEFICIENCY 18, SCID VARIANT	0.212123059633153	1/558	1/21666
6609	LEUKOENCEPHALOPATHY WITH ATAXIA	0.212123059633153	1/558	1/21666
6611	EPILEPTIC ENCEPHALOPATHY, EARLY INFANTILE, 19	0.212123059633153	1/558	1/21666
6616	Lymphomas in children	0.212123059633153	1/558	1/21666
6635	Diabetes Mellitus, Ketosis-Prone	0.212123059633153	5/558	57/21666
6651	Human immunodeficiency virus (HIV) II infection category B1	0.212123059633153	37/558	985/21666
6703	Autoinflammatory Syndrome	0.212123059633153	3/558	25/21666
6737	IMMUNODEFICIENCY 22	0.212123059633153	1/558	1/21666
6742	Cerebellar ataxia, intellectual disability, oculomotor apraxia, cerebellar cysts syndrome	0.212123059633153	1/558	1/21666
6743	GERBICH BLOOD GROUP SYSTEM, GERBICH PHENOTYPE	0.212123059633153	1/558	1/21666
6744	AUTONOMIC NERVOUS SYSTEM DYSFUNCTION	0.212123059633153	1/558	1/21666
6745	BERYLLIUM DISEASE, CHRONIC, SUSCEPTIBILITY TO	0.212123059633153	1/558	1/21666
6746	CARDIOMYOPATHY, HYPERTROPHIC, MIDVENTRICULAR, DIGENIC	0.212123059633153	1/558	1/21666
6747	TRIOSEPHOSPHATE ISOMERASE MANCHESTER	0.212123059633153	1/558	1/21666
6748	MEGALOBLASTIC ANEMIA 1, FINNISH TYPE	0.212123059633153	1/558	1/21666
6749	ADENOCARCINOMA, COLONIC, SOMATIC	0.212123059633153	1/558	1/21666
6750	GALACTOSIALIDOSIS, LATE INFANTILE	0.212123059633153	1/558	1/21666
6751	GALACTOSIALIDOSIS, ADULT	0.212123059633153	1/558	1/21666
6752	GALACTOSIALIDOSIS, EARLY INFANTILE	0.212123059633153	1/558	1/21666
6757	Anxiety disease	0.212123059633153	1/558	1/21666
6763	Abnormality of lower limb joint	0.212123059633153	1/558	1/21666
6764	Abnormality of the medullary cavity of the long bones	0.212123059633153	1/558	1/21666
6797	Mild conductive hearing impairment	0.212123059633153	1/558	1/21666
6801	Irregular tarsal ossification	0.212123059633153	1/558	1/21666
6808	Spinal stenosis with reduced interpedicular distance	0.212123059633153	1/558	1/21666
6824	Generalized myoclonic seizures	0.212123059633153	7/558	105/21666
6845	Abnormality of the ovary	0.212123059633153	2/558	8/21666
6898	Abnormality of bone marrow stromal cells	0.212123059633153	1/558	1/21666
6899	EEG with generalized polyspikes	0.212123059633153	1/558	1/21666
6902	Toe extensor amyotrophy	0.212123059633153	1/558	1/21666
6904	Impaired thrombin-induced platelet aggregation	0.212123059633153	1/558	1/21666
6910	Imperforate tricuspid valve	0.212123059633153	1/558	1/21666
6944	Ivory epiphyses of the toes	0.212123059633153	1/558	1/21666
6953	Chronic oral candidiasis	0.212123059633153	2/558	8/21666
6969	Depigmented fundus	0.212123059633153	1/558	1/21666
6972	Hypopigmented skin patches on arms	0.212123059633153	1/558	1/21666
6977	Symmetric peripheral demyelination	0.212123059633153	1/558	1/21666
6983	Proximal spinal muscular atrophy	0.212123059633153	2/558	10/21666
6984	Episodic generalized hypotonia	0.212123059633153	1/558	1/21666
6989	Thimble-shaped middle phalanges of hand	0.212123059633153	1/558	1/21666
6990	Aphalangy of the hands	0.212123059633153	1/558	1/21666
6998	Anomalous splenoportal venous system	0.212123059633153	1/558	1/21666
6999	Stiff interphalangeal joints	0.212123059633153	1/558	1/21666
7008	Abnormality of the middle phalanx of the 5th finger	0.212123059633153	1/558	1/21666
7081	Abnormal circulating follicle-stimulating hormone level	0.212123059633153	1/558	1/21666
7082	Decreased proportion of naive B cells	0.212123059633153	1/558	1/21666
7083	Increased proportion of memory B cells	0.212123059633153	1/558	1/21666
7113	CARDIOENCEPHALOMYOPATHY, FATAL INFANTILE, DUE TO CYTOCHROME c OXIDASE DEFICIENCY 3	0.212123059633153	1/558	1/21666
7114	ANEMIA, SIDEROBLASTIC, 3, PYRIDOXINE-REFRACTORY	0.212123059633153	1/558	1/21666
7115	Childhood-onset spasticity with hyperglycinemia	0.212123059633153	1/558	1/21666
7116	MEIER-GORLIN SYNDROME 6	0.212123059633153	1/558	1/21666
7119	DYSKERATOSIS CONGENITA, AUTOSOMAL RECESSIVE 7	0.212123059633153	1/558	1/21666
7120	DYSKERATOSIS CONGENITA, AUTOSOMAL DOMINANT 6	0.212123059633153	1/558	1/21666
7121	MENTAL RETARDATION, AUTOSOMAL RECESSIVE 49	0.212123059633153	1/558	1/21666
7122	CATARACT 43	0.212123059633153	1/558	1/21666
7125	SEVERE ACHONDRODYSPLASIA WITH DEVELOPMENTAL DELAY AND ACANTHOSIS NIGRICANS	0.212123059633153	1/558	1/21666
7129	Unspecified neurodevelopmental disorder	0.212123059633153	1/558	1/21666
7134	Graham Little Piccardi Lassueur syndrome	0.212123059633153	1/558	1/21666
7153	Double-Hit Lymphoma	0.212123059633153	3/558	24/21666
7154	Pulmonary artery occlusion	0.212123059633153	1/558	1/21666
7156	Systemic bacterial infection	0.212123059633153	2/558	9/21666
7163	STAT3 Gain of Function	0.212123059633153	1/558	1/21666
7168	Infant Acute Biphenotypic Leukemia	0.212123059633153	2/558	10/21666
7176	Cystic echinococcosis	0.212123059633153	4/558	43/21666
7179	Deficiency of cathepsin D	0.212123059633153	1/558	1/21666
7182	NEPHRONOPHTHISIS 20	0.212123059633153	1/558	1/21666
7185	IMMUNODEFICIENCY 50	0.212123059633153	1/558	1/21666
7199	Abnormality of the thyroid gland	0.212123059633153	3/558	21/21666
7214	Non-compaction cardiomyopathy	0.212123059633153	2/558	9/21666
7220	Anemia due to Decreased Production	0.212123059633153	1/558	1/21666
7224	Large Cell/Anaplastic Medulloblastoma	0.212123059633153	1/558	1/21666
7241	Monoclonal immunoglobulin M proteinemia	0.212123059633153	1/558	1/21666
7243	EPILEPTIC ENCEPHALOPATHY, EARLY INFANTILE, 52	0.212123059633153	1/558	1/21666
7245	NEURODEVELOPMENTAL DISORDER WITH HYPOTONIA, NEUROPATHY, AND DEAFNESS	0.212123059633153	1/558	1/21666
7246	Aneurysm or dissection	0.212123059633153	1/558	1/21666
7258	Habitual snoring	0.212123059633153	1/558	1/21666
7265	Anaplastic lymphoma kinase positive anaplastic large cell lymphoma	0.212123059633153	2/558	8/21666
7274	Complete Trisomy 21 Syndrome	0.212123059633153	27/558	669/21666
7297	Stage II Thymoma AJCC v8	0.212123059633153	1/558	1/21666
7310	Megakaryocyte nucleus hypolobulation	0.212123059633153	1/558	1/21666
7312	Abnormal perifollicular morphology	0.212123059633153	1/558	1/21666
7318	SPERMATOGENIC FAILURE 19	0.212123059633153	1/558	1/21666
7319	PILAROWSKI-BJORNSSON SYNDROME	0.212123059633153	1/558	1/21666
7320	Clinical malaria	0.212123059633153	4/558	37/21666
7321	Adult-onset immunodeficiency	0.212123059633153	2/558	9/21666
7342	Biliary Cirrhosis, Primary, 1	0.212123059633153	4/558	42/21666
7351	Malignant neoplasm of soft tissue	0.212123059633153	27/558	699/21666
7371	ACNE INVERSA, FAMILIAL, 1	0.212123059633153	1/558	1/21666
7406	Leukoencephalopathy with mild cerebellar ataxia and white matter edema	0.212123059633153	1/558	1/21666
7421	Opium Use	0.212123059633153	1/558	1/21666
7423	Mammary Carcinoma, Human	0.212123059633153	23/558	545/21666
7425	Spectrin-associated autosomal recessive cerebellar ataxia	0.212123059633153	1/558	1/21666
7434	Abnormal esophagus morphology	0.212123059633153	1/558	1/21666
7455	Adenylosuccinate lyase deficiency type 1	0.212123059633153	1/558	1/21666
7456	Adenylosuccinate lyase deficiency type 4	0.212123059633153	1/558	1/21666
7457	Adenylosuccinate lyase deficiency type 3	0.212123059633153	1/558	1/21666
7458	Adenylosuccinate lyase deficiency type 2	0.212123059633153	1/558	1/21666
7463	EPIDERMODYSPLASIA VERRUCIFORMIS, SUSCEPTIBILITY TO, 2	0.212123059633153	1/558	1/21666
7472	stage II thymoma	0.212123059633153	1/558	1/21666
7483	Apical hypertrophic cardiomyopathy	0.212123059633153	2/558	10/21666
7494	ERYTHROLEUKEMIA, FAMILIAL, SUSCEPTIBILITY TO	0.212123059633153	1/558	1/21666
7496	PROTEASOME-ASSOCIATED AUTOINFLAMMATORY SYNDROME 2	0.212123059633153	1/558	1/21666
7497	EPILEPTIC ENCEPHALOPATHY, EARLY INFANTILE, 66	0.212123059633153	1/558	1/21666
7498	IMMUNODEFICIENCY 58	0.212123059633153	1/558	1/21666
7499	MUSCULAR DYSTROPHY-DYSTROGLYCANOPATHY (LIMB-GIRDLE), TYPE C, 8	0.212123059633153	1/558	1/21666
7501	CILIARY DYSKINESIA, PRIMARY, 39	0.212123059633153	1/558	1/21666
7502	EPIDERMODYSPLASIA VERRUCIFORMIS, SUSCEPTIBILITY TO, 3	0.212123059633153	1/558	1/21666
7503	INTELLECTUAL DEVELOPMENTAL DISORDER, AUTOSOMAL RECESSIVE 67	0.212123059633153	1/558	1/21666
7507	Ectodermal dysplasia syndactyly syndrome	0.212123059633153	1/558	1/21666
7508	Autosomal systemic lupus erythematosus	0.212123059633153	1/558	1/21666
7509	Cryptogenic late-onset epileptic spasms	0.212123059633153	1/558	1/21666
338	Clubbed Fingers	0.212864948757627	6/558	88/21666
3047	Invasive Lobular Breast Carcinoma	0.212864948757627	6/558	88/21666
2158	Subependymal Giant Cell Astrocytoma	0.213062290630708	4/558	44/21666
2925	Addison's disease due to autoimmunity	0.213062290630708	4/558	44/21666
5327	Generalized joint laxity	0.213062290630708	4/558	44/21666
5806	Pseudohyperkalemia Cardiff	0.213513546712717	11/558	218/21666
1284	Parasitic Diseases	0.215173110274195	9/558	164/21666
934	Childhood Acute Lymphoblastic Leukemia	0.217765991850544	39/558	1096/21666
372	Corneal dystrophy	0.218558292379682	7/558	113/21666
1966	Nodular Sclerosis Classical Hodgkin Lymphoma	0.221387037263356	5/558	66/21666
2961	Zika Virus Infection	0.221387037263356	10/558	192/21666
4774	Mediastinal (Thymic) Large B-Cell Lymphoma	0.221387037263356	5/558	66/21666
5758	PREMATURE CENTROMERE DIVISION	0.221387037263356	5/558	66/21666
6114	COLORECTAL CANCER, SUSCEPTIBILITY TO, 3	0.221387037263356	9/558	165/21666
1100	Mouth Abnormalities	0.22485124211835	3/558	26/21666
1182	Neurilemmoma	0.22485124211835	10/558	193/21666
1408	Q Fever	0.22485124211835	3/558	26/21666
3793	Abnormal ocular motility	0.22485124211835	4/558	45/21666
4121	5q-syndrome	0.22485124211835	4/558	45/21666
4132	Granulomatous disorder	0.22485124211835	3/558	26/21666
4230	Tactile Allodynia	0.22485124211835	7/558	114/21666
4668	Endogenous Hyperinsulinism	0.22485124211835	3/558	26/21666
4669	Exogenous Hyperinsulinism	0.22485124211835	3/558	26/21666
5213	Invasive Prostate Carcinoma	0.22485124211835	4/558	45/21666
5361	COLORECTAL CANCER, SUSCEPTIBILITY TO, 1	0.22485124211835	9/558	166/21666
5784	Bone marrow hypercellularity	0.22485124211835	3/558	26/21666
5852	Bell-shaped thorax	0.22485124211835	3/558	26/21666
6104	COLORECTAL CANCER, SUSCEPTIBILITY TO, 10	0.22485124211835	9/558	166/21666
6167	Complicated malaria	0.22485124211835	9/558	166/21666
6519	COLORECTAL CANCER, SUSCEPTIBILITY TO, 12	0.22485124211835	9/558	166/21666
7027	Abnormality of the spleen	0.22485124211835	3/558	26/21666
294	Uterine Cervical Neoplasm	0.226330949161849	8/558	140/21666
1344	Lobar Pneumonia	0.226330949161849	8/558	140/21666
2607	Parasitemia	0.226330949161849	8/558	140/21666
4996	Systemic onset juvenile chronic arthritis	0.226330949161849	6/558	90/21666
830	Hypothyroidism	0.226890518465413	24/558	613/21666
868	Incontinentia Pigmenti Achromians	0.228586878999847	5/558	67/21666
6061	Oropharyngeal Carcinoma	0.230313218206657	7/558	115/21666
1147	Narcolepsy	0.231022488566921	14/558	308/21666
3338	MRSA - Methicillin resistant Staphylococcus aureus infection	0.231022488566921	11/558	222/21666
2118	Lymphocyte Count measurement	0.23351358771904	15/558	338/21666
577	Exanthema	0.235225328857034	12/558	251/21666
4797	Blastic plasmacytoid dendritic cell neoplasm	0.236168253456206	4/558	46/21666
7358	Excessive daytime sleepiness	0.236168253456206	4/558	46/21666
3947	Short foot	0.238149303850149	7/558	116/21666
70	Amputation Stumps	0.238225608939222	2/558	11/21666
82	Anemia, Hemolytic, Congenital	0.238225608939222	3/558	27/21666
178	Berylliosis	0.238225608939222	2/558	11/21666
465	Pathological Dilatation	0.238225608939222	2/558	11/21666
528	Endocardial Fibroelastosis	0.238225608939222	2/558	11/21666
824	Hypophosphatasia	0.238225608939222	3/558	27/21666
1013	Lymphomatoid Granulomatosis	0.238225608939222	2/558	11/21666
1104	Mucocutaneous Lymph Node Syndrome	0.238225608939222	16/558	370/21666
1333	Plasmacytoma	0.238225608939222	8/558	142/21666
1468	Schistosomiasis mansoni	0.238225608939222	3/558	27/21666
1608	Onychomycosis	0.238225608939222	3/558	27/21666
2016	Lesion of Sciatic Nerve	0.238225608939222	2/558	11/21666
2438	Reduced fetal movement	0.238225608939222	9/558	169/21666
2948	Mild hereditary factor VIII deficiency disease	0.238225608939222	2/558	11/21666
3093	de novo myelodysplastic syndromes	0.238225608939222	3/558	27/21666
3380	Atypical fibroxanthoma of skin	0.238225608939222	3/558	27/21666
3656	Ataxia, Truncal	0.238225608939222	5/558	68/21666
4360	Chromosome 12, 12p trisomy	0.238225608939222	2/558	11/21666
4394	Gluten sensitivity	0.238225608939222	2/558	11/21666
4701	Infectious peritonitis	0.238225608939222	2/558	11/21666
4773	Primary Effusion Lymphoma	0.238225608939222	9/558	169/21666
5973	Myelodysplasia, CTCAE	0.238225608939222	5/558	68/21666
6080	Systemic sclerosis [scleroderma]	0.238225608939222	2/558	11/21666
6458	Migrating partial seizures in infancy	0.238225608939222	2/558	11/21666
6738	EPILEPTIC ENCEPHALOPATHY, EARLY INFANTILE, 21	0.238225608939222	2/558	11/21666
7102	Childhood Ganglioneuroblastoma	0.238225608939222	3/558	27/21666
3401	Malignant neoplasm of pancreas	0.238343062027574	84/558	2667/21666
403	Cytomegalovirus Infections	0.239668621496316	19/558	462/21666
1103	Moyamoya Disease	0.240394622239748	7/558	117/21666
4473	Influenza A virus infection	0.240394622239748	7/558	117/21666
6215	Short Stature, CTCAE	0.240394622239748	36/558	1010/21666
2036	Allergic asthma	0.240867857200075	16/558	371/21666
6668	Skin Erosion	0.241643270768208	11/558	225/21666
452	Diabetes Mellitus, Non-Insulin-Dependent	0.243948484805843	97/558	3134/21666
665	Graft Rejection	0.243948484805843	4/558	47/21666
255	Merkel cell carcinoma	0.24742667795981	11/558	226/21666
2953	Acute infectious disease	0.24742667795981	10/558	198/21666
4387	Thrombocytosis	0.247641129100116	6/558	93/21666
326	Bronchitis, Chronic	0.247931713052031	7/558	118/21666
4634	Sclerocystic Ovaries	0.24816868794216	8/558	144/21666
710	Hematological Disease	0.249512003038855	12/558	255/21666
4820	Primary malignant neoplasm of lung	0.249596833128246	118/558	3894/21666
630	Gastroenteritis	0.25569424732533	6/558	94/21666
728	Hepatitis	0.25569424732533	25/558	656/21666
816	Hypocalcemia	0.25569424732533	6/558	94/21666
1206	Obesity	0.25569424732533	88/558	2821/21666
1728	Immunoblastic Large-Cell Lymphoma	0.25569424732533	3/558	28/21666
2156	Diabetes, Autoimmune	0.25569424732533	9/558	172/21666
6007	Stickler syndrome, type 1	0.25569424732533	3/558	28/21666
6161	Auditory neuropathy spectrum disorder	0.25569424732533	3/558	28/21666
6917	Elevated C-reactive protein level	0.25569424732533	3/558	28/21666
1432	Reticuloendotheliosis, X-linked	0.256030573975565	4/558	48/21666
2912	Horizontal Nystagmus	0.256030573975565	4/558	48/21666
3892	Malignant neoplasm of esophagus	0.256030573975565	44/558	1286/21666
2178	Lichen Planus, Oral	0.258890430105081	12/558	257/21666
1483	Seizures	0.259604592820469	69/558	2152/21666
444	Scleroderma	0.260508635211623	14/558	316/21666
4686	Sarcoma	0.260508635211623	31/558	853/21666
68	Amnesia	0.260905770627255	9/558	173/21666
1679	Vertigo	0.260905770627255	9/558	173/21666
3400	Malignant neoplasm of large intestine	0.260905770627255	9/558	173/21666
206	Bone Diseases	0.262266152377888	14/558	317/21666
965	Lichenification	0.262266152377888	2/558	12/21666
966	Lichenification and lichen simplex chronicus	0.262266152377888	2/558	12/21666
1004	Lymphocytic Choriomeningitis	0.262266152377888	8/558	147/21666
2747	Failure of exfoliation of primary tooth	0.262266152377888	2/558	12/21666
3140	MCV - raised	0.262266152377888	2/558	12/21666
3396	Retinoma	0.262266152377888	2/558	12/21666
3442	Pulmonary lymphangioleiomyomatosis	0.262266152377888	2/558	12/21666
4116	Emotional abuse	0.262266152377888	2/558	12/21666
4191	Alzheimer Disease, Early Onset	0.262266152377888	9/558	174/21666
4720	Retinoblastoma, spontaneously regressed	0.262266152377888	2/558	12/21666
4875	Adult B Lymphoblastic Lymphoma	0.262266152377888	2/558	12/21666
4901	Childhood B Lymphoblastic Lymphoma	0.262266152377888	2/558	12/21666
5098	Undifferentiated Neuroblastoma	0.262266152377888	2/558	12/21666
5144	Kallmann Syndrome 1	0.262266152377888	2/558	12/21666
5623	Recurrent skin infections	0.262266152377888	6/558	95/21666
5768	Contractures of the joints of the lower limbs	0.262266152377888	2/558	12/21666
5780	Recurrent candida infections	0.262266152377888	2/558	12/21666
6068	Beryllium Disease	0.262266152377888	2/558	12/21666
6109	Diamond-Blackfan Anemia 1	0.262266152377888	2/558	12/21666
6157	Acrospiroma	0.262266152377888	2/558	12/21666
6315	Blood Protein Measurement	0.262266152377888	40/558	1156/21666
6553	Ulcerative colitis in remission	0.262266152377888	2/558	12/21666
6671	Stricture of ureter	0.262266152377888	2/558	12/21666
6912	Nasogastric tube feeding in infancy	0.262266152377888	2/558	12/21666
7045	Abnormal oral cavity morphology	0.262266152377888	2/558	12/21666
7076	Pauci-immune Glomerulonephritis associated with Granulomatosis with Polyangiitis	0.262266152377888	5/558	71/21666
7314	Acute lung injury/Acute respiratory distress syndrome (ARDS)	0.262266152377888	2/558	12/21666
7344	Opiate Abuse	0.262266152377888	2/558	12/21666
88	Refractory anaemia with excess blasts	0.2632403363244	4/558	49/21666
3692	Hypoplasia of thumb	0.2632403363244	4/558	49/21666
5959	Latent autoimmune diabetes mellitus in adult	0.2632403363244	4/558	49/21666
71	Amyloidosis	0.26642806518371	26/558	694/21666
694	Heart failure	0.266721844572956	50/558	1499/21666
2093	Dermatitis, Irritant	0.266721844572956	3/558	29/21666
3388	Vulval intraepithelial neoplasia	0.266721844572956	3/558	29/21666
4168	metabolic disturbance	0.266721844572956	3/558	29/21666
4440	Diffuse large B-cell lymphoma refractory	0.266721844572956	3/558	29/21666
4499	Pancolitis	0.266721844572956	3/558	29/21666
3537	Non-alcoholic Fatty Liver Disease	0.268093881100418	37/558	1058/21666
773	Hydrocephalus	0.272605541165971	19/558	473/21666
663	Gonorrhea	0.273054059032632	12/558	261/21666
55	Allogenic disease	0.273161210427757	1/558	2/21666
72	Oppenheim's Disease	0.273161210427757	1/558	2/21666
77	Anemia of chronic disease	0.273161210427757	6/558	100/21666
111	Anxiety	0.273161210427757	36/558	1048/21666
145	Aspergillosis, Allergic Bronchopulmonary	0.273161210427757	3/558	31/21666
167	Bagassosis	0.273161210427757	2/558	14/21666
201	Bloom Syndrome	0.273161210427757	8/558	155/21666
315	Intrahepatic Cholestasis	0.273161210427757	4/558	54/21666
327	Chronic Motor or Vocal Tic Disorder	0.273161210427757	1/558	2/21666
359	Confusion	0.273161210427757	5/558	75/21666
413	Dejerine-Sottas Disease (disorder)	0.273161210427757	9/558	176/21666
443	Dermatomyositis	0.273161210427757	11/558	235/21666
445	Dermatosis Papulosa Nigra	0.273161210427757	1/558	2/21666
487	Duodenal Ulcer	0.273161210427757	6/558	102/21666
551	Epilepsy	0.273161210427757	41/558	1215/21666
621	Congenital pectus excavatum	0.273161210427757	12/558	272/21666
640	Gingival Hemorrhage	0.273161210427757	4/558	50/21666
804	Disorders of Excessive Somnolence	0.273161210427757	1/558	2/21666
827	Hypotension	0.273161210427757	7/558	125/21666
835	Ileal Diseases	0.273161210427757	2/558	14/21666
857	Intestinal Diseases	0.273161210427757	10/558	209/21666
866	Ischemia	0.273161210427757	6/558	103/21666
962	Lichen planus follicularis	0.273161210427757	2/558	13/21666
978	Liver Abscess, Amebic	0.273161210427757	3/558	30/21666
1025	Malaise and fatigue	0.273161210427757	1/558	2/21666
1058	Melkersson-Rosenthal Syndrome	0.273161210427757	1/558	2/21666
1114	Dissociative Identity Disorder	0.273161210427757	1/558	2/21666
1167	Nephritis	0.273161210427757	13/558	296/21666
1183	Neuroblastoma	0.273161210427757	78/558	2509/21666
1192	Neuronal Ceroid-Lipofuscinoses	0.273161210427757	4/558	51/21666
1197	Nevus	0.273161210427757	7/558	125/21666
1238	Osteochondrodysplasias	0.273161210427757	10/558	207/21666
1260	Pain	0.273161210427757	51/558	1554/21666
1309	Pericarditis	0.273161210427757	4/558	51/21666
1312	Periodontal Diseases	0.273161210427757	14/558	326/21666
1405	Pyelonephritis, Xanthogranulomatous	0.273161210427757	1/558	2/21666
1448	Rheumatic Heart Disease	0.273161210427757	6/558	102/21666
1467	Schistosomiasis	0.273161210427757	8/558	152/21666
1477	Localized scleroderma	0.273161210427757	4/558	51/21666
1596	Thromboangiitis Obliterans	0.273161210427757	7/558	127/21666
1627	Transient Tic Disorder	0.273161210427757	1/558	2/21666
1822	Alcohol abuse	0.273161210427757	8/558	156/21666
1932	Pleocytosis	0.273161210427757	3/558	31/21666
1946	Polyneuropathy	0.273161210427757	8/558	156/21666
1957	Low Tension Glaucoma	0.273161210427757	6/558	103/21666
1965	Hodgkin lymphoma, lymphocyte depletion	0.273161210427757	2/558	13/21666
1991	Malignant tumor of mediastinum	0.273161210427757	1/558	2/21666
2021	Peripheral anterior synechiae	0.273161210427757	1/558	2/21666
2026	Corneal ghost vessels	0.273161210427757	1/558	2/21666
2051	Monoarthritis	0.273161210427757	2/558	14/21666
2058	Bilateral congenital dislocation of hip	0.273161210427757	1/558	2/21666
2201	Clear Cell Sarcoma of Soft Tissue	0.273161210427757	4/558	51/21666
2211	Eccrine acrospiroma	0.273161210427757	1/558	2/21666
2261	Renal Pelvis and Ureter Urothelial Carcinoma	0.273161210427757	1/558	2/21666
2293	Hyperviscosity syndrome	0.273161210427757	1/558	2/21666
2313	Atypical lymphocyte	0.273161210427757	2/558	13/21666
2317	Hypouricemia	0.273161210427757	2/558	14/21666
2333	Chronic psychosis	0.273161210427757	1/558	2/21666
2340	Tenalgia	0.273161210427757	1/558	2/21666
2413	Prosopagnosia	0.273161210427757	1/558	2/21666
2443	Neonatal diarrhea	0.273161210427757	1/558	2/21666
2449	Absence attacks	0.273161210427757	1/558	2/21666
2450	Pancreatic carcinoma	0.273161210427757	83/558	2689/21666
2453	Small for gestational age (disorder)	0.273161210427757	9/558	181/21666
2469	Attention Deficit and Disruptive Behavior Disorders	0.273161210427757	1/558	2/21666
2511	Difficulty chewing	0.273161210427757	2/558	14/21666
2525	Hand muscle weakness	0.273161210427757	2/558	14/21666
2557	Petechiae of skin	0.273161210427757	4/558	54/21666
2563	Small testicle	0.273161210427757	7/558	129/21666
2646	Reactive perforating collagenosis	0.273161210427757	1/558	2/21666
2661	Coxitis	0.273161210427757	1/558	2/21666
2768	Congenital hypoplasia of penis	0.273161210427757	11/558	237/21666
2805	Ulceration of colon	0.273161210427757	1/558	2/21666
2811	Chronic cholangitis	0.273161210427757	1/558	2/21666
2819	Combined molybdoflavoprotein enzyme deficiency	0.273161210427757	2/558	13/21666
2822	Adenylosuccinate lyase deficiency (disorder)	0.273161210427757	1/558	2/21666
2843	Cutis Laxa, Autosomal Recessive, Type I	0.273161210427757	1/558	2/21666
2844	Pseudocholinesterase deficiency	0.273161210427757	1/558	2/21666
2933	Evans syndrome	0.273161210427757	2/558	13/21666
2938	Congenital leukocyte adherence deficiency	0.273161210427757	2/558	14/21666
2972	Schistosoma hematobium infection	0.273161210427757	2/558	13/21666
2996	Metastatic osteosarcoma	0.273161210427757	4/558	51/21666
3009	Gastric Adenocarcinoma	0.273161210427757	18/558	453/21666
3020	Stage III Prostate Carcinoma	0.273161210427757	1/558	2/21666
3056	Squamous cell carcinoma of esophagus	0.273161210427757	65/558	2053/21666
3075	childhood malignant fibrous histiocytoma of bone	0.273161210427757	1/558	2/21666
3136	Small for gestational age fetus	0.273161210427757	8/558	156/21666
3141	Stucco keratosis	0.273161210427757	1/558	2/21666
3151	Macule	0.273161210427757	3/558	31/21666
3172	Squamous intraepithelial lesion	0.273161210427757	5/558	73/21666
3173	High-Grade Squamous Intraepithelial Lesions	0.273161210427757	8/558	150/21666
3219	Malignant lymphoma - lymphoplasmacytic	0.273161210427757	4/558	53/21666
3230	Uterine Corpus Sarcoma	0.273161210427757	3/558	30/21666
3235	Tic Disorders, Vocal	0.273161210427757	1/558	2/21666
3275	Lofgrens syndrome	0.273161210427757	3/558	30/21666
3324	3-@METHYLGLUTACONIC ACIDURIA, TYPE I	0.273161210427757	1/558	2/21666
3346	Neuropathy due to human immunodeficiency virus	0.273161210427757	2/558	13/21666
3349	Cerebellar decompression injury	0.273161210427757	2/558	14/21666
3381	Verruciform xanthoma of skin	0.273161210427757	1/558	2/21666
3385	Mucinous cystadenoma of ovary	0.273161210427757	1/558	2/21666
3386	Cervical Adenocarcinoma In Situ	0.273161210427757	1/558	2/21666
3393	Carcinoma ex pleomorphic adenoma of lacrimal gland	0.273161210427757	1/558	2/21666
3402	Malignant melanoma of breast	0.273161210427757	1/558	2/21666
3437	Hairy cell leukemia variant	0.273161210427757	2/558	13/21666
3516	Histiocytic Necrotizing Lymphadenitis	0.273161210427757	2/558	14/21666
3617	Motor retardation	0.273161210427757	6/558	98/21666
3619	Hyperactive behavior	0.273161210427757	43/558	1263/21666
3638	Short thorax	0.273161210427757	4/558	51/21666
3646	Trident hand	0.273161210427757	1/558	2/21666
3709	Spondyloenchondrodysplasia	0.273161210427757	1/558	2/21666
3711	Cutis laxa, recessive, type I	0.273161210427757	1/558	2/21666
3714	Trisomy 12	0.273161210427757	5/558	76/21666
3741	High grade B-cell lymphoma	0.273161210427757	2/558	14/21666
3761	Halo nevus	0.273161210427757	2/558	13/21666
3773	Other malformations of cerebral vessels	0.273161210427757	1/558	2/21666
3782	Other headache syndrome	0.273161210427757	1/558	2/21666
3785	Malignant neoplasm of pituitary gland	0.273161210427757	1/558	2/21666
3814	Postoperative Nausea and Vomiting	0.273161210427757	3/558	31/21666
3821	Granulomatosis	0.273161210427757	2/558	14/21666
3928	Perineal fistula	0.273161210427757	1/558	2/21666
3930	Manic behavior	0.273161210427757	1/558	2/21666
3948	Lesion of rectum	0.273161210427757	1/558	2/21666
3965	Acute sciatica	0.273161210427757	1/558	2/21666
4085	Hypoxemia	0.273161210427757	4/558	52/21666
4152	Radiculopathy, Cervical	0.273161210427757	1/558	2/21666
4174	Pharyngeal Carcinoma	0.273161210427757	3/558	30/21666
4176	polyglandular failure	0.273161210427757	1/558	2/21666
4253	Narcolepsy-Cataplexy Syndrome	0.273161210427757	3/558	30/21666
4278	Stuttering, Developmental	0.273161210427757	2/558	13/21666
4279	Childhood Tic Disorders	0.273161210427757	1/558	2/21666
4280	Motor Tic Disorders	0.273161210427757	1/558	2/21666
4315	Immune Disorders, Nervous System	0.273161210427757	1/558	2/21666
4317	Adult Pelizaeus-Merzbacher Disease	0.273161210427757	1/558	2/21666
4318	Pelizaeus-Merzbacher Disease, Atypical	0.273161210427757	1/558	2/21666
4319	Classic Pelizaeus-Merzbacher Disease	0.273161210427757	1/558	2/21666
4320	Pelizaeus-Merzbacher Disease, Transitional	0.273161210427757	1/558	2/21666
4321	Cockayne-Pelizaeus-Merzbacher Disease	0.273161210427757	1/558	2/21666
4339	Hemangioma, Cavernous, Central Nervous System	0.273161210427757	1/558	2/21666
4340	Cavernous Hemangioma, Extracerebral	0.273161210427757	1/558	2/21666
4341	Cavernous Hemangioma, Intracerebral	0.273161210427757	1/558	2/21666
4347	Muscle Disease Manifestations	0.273161210427757	1/558	2/21666
4386	liver scarring	0.273161210427757	1/558	2/21666
4452	bilateral testicular swelling by history (symptom)	0.273161210427757	1/558	2/21666
4467	Arthritic pain	0.273161210427757	2/558	13/21666
4479	Unrest	0.273161210427757	1/558	2/21666
4508	Infectious Lung Disorder	0.273161210427757	9/558	185/21666
4516	Peripartum cardiomyopathy	0.273161210427757	1/558	2/21666
4565	HIV-1-Associated Cognitive Motor Complex	0.273161210427757	1/558	2/21666
4636	Cerebral Cavernous Hemangioma	0.273161210427757	1/558	2/21666
4640	Recurrent Acute Myeloid Leukemia	0.273161210427757	1/558	2/21666
4670	Compensatory Hyperinsulinemia	0.273161210427757	3/558	30/21666
4671	Henipavirus Infections	0.273161210427757	1/558	2/21666
4688	Glial scar	0.273161210427757	4/558	51/21666
4696	Endocervical adenocarcinoma	0.273161210427757	2/558	14/21666
4716	High grade surface osteosarcoma	0.273161210427757	1/558	2/21666
4770	Chronic inflammatory disorder	0.273161210427757	5/558	74/21666
4778	Aggressive natural killer-cell leukemia	0.273161210427757	3/558	30/21666
4787	Endocervical Carcinoma	0.273161210427757	2/558	14/21666
4793	Mucoepidermoid carcinoma, high grade	0.273161210427757	1/558	2/21666
4808	Familial psoriasis	0.273161210427757	2/558	13/21666
4883	Biphasic Pulmonary Blastoma	0.273161210427757	1/558	2/21666
4884	Blastoid Variant Mantle Cell Lymphoma	0.273161210427757	1/558	2/21666
4907	Conjunctival intraepithelial neoplasia	0.273161210427757	1/558	2/21666
4918	Hepatic Angiomyolipoma	0.273161210427757	1/558	2/21666
4930	Inverted urothelial papilloma	0.273161210427757	1/558	2/21666
4932	Lipomatous hemangiopericytoma	0.273161210427757	1/558	2/21666
4939	Minor Salivary Gland Carcinoma	0.273161210427757	1/558	2/21666
4940	Mucoepidermoid Breast Carcinoma	0.273161210427757	1/558	2/21666
4953	Papillary Lung Adenocarcinoma	0.273161210427757	1/558	2/21666
4954	Mucoepidermoid carcinoma of parotid gland	0.273161210427757	1/558	2/21666
4958	Radiation-Related Angiosarcoma	0.273161210427757	1/558	2/21666
4961	Sporadic Breast Carcinoma	0.273161210427757	9/558	184/21666
4979	Phlebitis and thrombophlebitis	0.273161210427757	1/558	2/21666
4985	Clear cell hidradenoma	0.273161210427757	1/558	2/21666
4987	Prostate cancer stage C	0.273161210427757	1/558	2/21666
5017	Ectopic rhythm	0.273161210427757	2/558	13/21666
5028	Mesenteric vascular insufficiency	0.273161210427757	2/558	13/21666
5041	Plagiocephaly, Nonsynostotic	0.273161210427757	1/558	2/21666
5042	Tibial Muscular Dystrophy	0.273161210427757	1/558	2/21666
5137	Undifferentiated inflammatory arthritis	0.273161210427757	1/558	2/21666
5142	Leprosy, Paucibacillary	0.273161210427757	3/558	31/21666
5169	Atypical Burkitt's lymphoma	0.273161210427757	1/558	2/21666
5176	Inflammatory polyarthritis	0.273161210427757	2/558	13/21666
5199	Heymann Nephritis	0.273161210427757	2/558	13/21666
5258	Refractory frontal lobe epilepsy	0.273161210427757	1/558	2/21666
5264	Deafness, Autosomal Dominant 12	0.273161210427757	1/558	2/21666
5272	CAPOS syndrome	0.273161210427757	1/558	2/21666
5308	Recurrent bacterial skin infections	0.273161210427757	2/558	13/21666
5321	DEAFNESS, AUTOSOMAL RECESSIVE 48	0.273161210427757	1/558	2/21666
5339	hypopigmented skin patch	0.273161210427757	7/558	123/21666
5398	Weakness of orbicularis oculi muscle	0.273161210427757	1/558	2/21666
5423	Increased IgM level	0.273161210427757	1/558	2/21666
5431	Midline facial capillary hemangioma	0.273161210427757	1/558	2/21666
5468	Degenerative vitreoretinopathy	0.273161210427757	1/558	2/21666
5475	Progressive language deterioration	0.273161210427757	1/558	2/21666
5543	Hypoplastic feet	0.273161210427757	7/558	129/21666
5547	Developmental stagnation	0.273161210427757	2/558	14/21666
5561	Forearm reduction defects	0.273161210427757	1/558	2/21666
5565	Midface capillary hemangioma	0.273161210427757	1/558	2/21666
5567	Rapadilino syndrome	0.273161210427757	1/558	2/21666
5573	Absence of labia majora	0.273161210427757	1/558	2/21666
5619	Loss of facial expression	0.273161210427757	1/558	2/21666
5660	LETHAL CONGENITAL CONTRACTURE SYNDROME 1	0.273161210427757	1/558	2/21666
5681	KENNY-CAFFEY SYNDROME, TYPE 1	0.273161210427757	1/558	2/21666
5686	Hypoplasia of the primary teeth	0.273161210427757	1/558	2/21666
5696	Hepatic venoocclusive disease with immunodeficiency	0.273161210427757	1/558	2/21666
5700	Infantile encephalopathy	0.273161210427757	2/558	14/21666
5702	Decreased beta-galactosidase activity	0.273161210427757	1/558	2/21666
5713	Dicarboxylicaminoaciduria	0.273161210427757	1/558	2/21666
5759	Fused sternal ossification centers	0.273161210427757	1/558	2/21666
5777	Temporal bossing	0.273161210427757	1/558	2/21666
5795	Glanzmann Thrombasthenia, Autosomal Dominant	0.273161210427757	1/558	2/21666
5799	Small abnormally formed scapulae	0.273161210427757	1/558	2/21666
5826	Episodic quadriplegia	0.273161210427757	1/558	2/21666
5842	Type 2 muscle fiber atrophy	0.273161210427757	2/558	14/21666
5843	RETINITIS PIGMENTOSA 36	0.273161210427757	1/558	2/21666
5854	Cleft at the superior portion of the pinna	0.273161210427757	1/558	2/21666
5888	Enlarged lacrimal glands	0.273161210427757	1/558	2/21666
5892	Retinal calcification	0.273161210427757	1/558	2/21666
5900	Childhood onset short-limb short stature	0.273161210427757	1/558	2/21666
5906	Autonomic erectile dysfunction	0.273161210427757	1/558	2/21666
5934	Stage 0a Bladder Urothelial Carcinoma AJCC v6 and v7	0.273161210427757	1/558	2/21666
5947	Cavernous Angioma, Central Nervous System	0.273161210427757	1/558	2/21666
5958	Malignant lymphoma in remission	0.273161210427757	1/558	2/21666
5985	NEPHRONOPHTHISIS 7	0.273161210427757	1/558	2/21666
5993	Hypoplastic spleen	0.273161210427757	1/558	2/21666
6006	orthopedic disorders	0.273161210427757	1/558	2/21666
6017	Abnormal blistering of the skin	0.273161210427757	5/558	75/21666
6020	Retroperitoneal Leiomyosarcoma	0.273161210427757	1/558	2/21666
6033	Coronaropathy	0.273161210427757	1/558	2/21666
6046	Diverticulum of renal calyx	0.273161210427757	1/558	2/21666
6058	Rosette-forming glioneuronal tumor of the fourth ventricle	0.273161210427757	1/558	2/21666
6087	Yellow fever vaccine-associated viscerotropic disease	0.273161210427757	1/558	2/21666
6094	Anemia, Sideroblastic, Pyridoxine-Refractory, Autosomal Recessive	0.273161210427757	1/558	2/21666
6106	Diamond-Blackfan Anemia 5	0.273161210427757	1/558	2/21666
6123	PITUITARY HORMONE DEFICIENCY, COMBINED, 4	0.273161210427757	1/558	2/21666
6159	Alphaviral infection	0.273161210427757	1/558	2/21666
6192	Glycogen Storage Disease IXC	0.273161210427757	1/558	2/21666
6194	PARKINSON DISEASE 14, AUTOSOMAL RECESSIVE	0.273161210427757	1/558	2/21666
6200	Refractory Cytopenia of Childhood	0.273161210427757	12/558	264/21666
6212	Nonruptured congenital cerebral aneurysm	0.273161210427757	1/558	2/21666
6213	Congenital malformation of cerebral vessels NOS	0.273161210427757	1/558	2/21666
6253	Pediatric Autoimmune Neuropsychiatric Disorders Associated with Streptococcal infections	0.273161210427757	1/558	2/21666
6257	Sclerosing lymphocytic lobulitis	0.273161210427757	1/558	2/21666
6259	Macrophagic myofasciitis	0.273161210427757	1/558	2/21666
6295	Central Nervous System Sensitization	0.273161210427757	3/558	32/21666
6343	CONGENITAL DISORDER OF GLYCOSYLATION, TYPE Ip	0.273161210427757	1/558	2/21666
6354	Cannabis use	0.273161210427757	5/558	74/21666
6378	Glanzmann Thrombasthenia, Type A	0.273161210427757	1/558	2/21666
6386	MYOTONIC DYSTROPHY 1	0.273161210427757	9/558	179/21666
6419	Severe hydrocephalus	0.273161210427757	1/558	2/21666
6429	RETINITIS PIGMENTOSA 62	0.273161210427757	1/558	2/21666
6436	CUTIS LAXA, AUTOSOMAL RECESSIVE, TYPE IB	0.273161210427757	1/558	2/21666
6437	CHROMOSOME 17q12 DELETION SYNDROME	0.273161210427757	1/558	2/21666
6438	SCN8A-related epilepsy with encephalopathy	0.273161210427757	1/558	2/21666
6446	HERMANSKY-PUDLAK SYNDROME 4	0.273161210427757	1/558	2/21666
6505	ALTERNATING HEMIPLEGIA OF CHILDHOOD 1	0.273161210427757	1/558	2/21666
6512	HYPOGONADOTROPIC HYPOGONADISM 6 WITH OR WITHOUT ANOSMIA	0.273161210427757	1/558	2/21666
6550	Middle East Respiratory Syndrome	0.273161210427757	4/558	53/21666
6599	NEUTROPENIA, SEVERE CONGENITAL, 5, AUTOSOMAL RECESSIVE	0.273161210427757	1/558	2/21666
6605	IMMUNODEFICIENCY 16	0.273161210427757	1/558	2/21666
6606	IMMUNODEFICIENCY 18	0.273161210427757	1/558	2/21666
6645	Gastric or duodenal ulcer	0.273161210427757	1/558	2/21666
6657	Recurrent proliferative glomerulonephritis	0.273161210427757	1/558	2/21666
6660	Inflammatory dermatosis	0.273161210427757	16/558	382/21666
6719	Childhood Thyroid Gland Carcinoma	0.273161210427757	1/558	2/21666
6736	EPILEPSY, IDIOPATHIC GENERALIZED, SUSCEPTIBILITY TO, 13	0.273161210427757	1/558	2/21666
6739	DIARRHEA 7, PROTEIN-LOSING ENTEROPATHY TYPE	0.273161210427757	1/558	2/21666
6767	Morphological abnormality of the gastrointestinal tract	0.273161210427757	1/558	2/21666
6770	Abnormal reproductive system morphology	0.273161210427757	1/558	2/21666
6771	Abnormal natural killer cell morphology	0.273161210427757	1/558	2/21666
6789	Finger symphalangism	0.273161210427757	1/558	2/21666
6823	EEG with polyspike wave complexes	0.273161210427757	3/558	30/21666
6826	Decreased platelet glycoprotein IIb-IIIa	0.273161210427757	1/558	2/21666
6839	Restrictive behavior	0.273161210427757	2/558	13/21666
6850	Increased T cell count	0.273161210427757	1/558	2/21666
6869	Unfavorable response of muscle weakness to acetylcholine esterase inhibitors	0.273161210427757	1/558	2/21666
6895	Multiple lineage myelodysplasia	0.273161210427757	1/558	2/21666
6896	Reduced quantity of Von Willebrand factor	0.273161210427757	1/558	2/21666
6900	Abnormality of neutrophil morphology	0.273161210427757	1/558	2/21666
6921	Interictal epileptiform activity	0.273161210427757	1/558	2/21666
6938	Limitation of movement at ankles	0.273161210427757	1/558	2/21666
6955	Amyotrophy of ankle musculature	0.273161210427757	1/558	2/21666
6961	Reduced von Willebrand factor activity	0.273161210427757	1/558	2/21666
6962	Impaired collagen-induced platelet aggregation	0.273161210427757	1/558	2/21666
6987	Impaired myocardial contractility	0.273161210427757	1/558	2/21666
6994	Absence of CD8-positive T cells	0.273161210427757	1/558	2/21666
7005	Postauricular skin tag	0.273161210427757	1/558	2/21666
7011	Cellular metachromasia	0.273161210427757	1/558	2/21666
7012	Reduced xanthine dehydrogenase activity	0.273161210427757	1/558	2/21666
7025	Nonspherocytic hemolytic anemia	0.273161210427757	2/558	13/21666
7026	Autoamputation of foot	0.273161210427757	1/558	2/21666
7032	Autosomal dominant contiguous gene syndrome	0.273161210427757	1/558	2/21666
7041	Abnormality of vision	0.273161210427757	7/558	127/21666
7042	Abnormality of the nasal mucosa	0.273161210427757	1/558	2/21666
7057	Decreased antibody level in blood	0.273161210427757	5/558	75/21666
7104	Woodchuck Hepatocellular Carcinoma	0.273161210427757	1/558	2/21666
7106	Sensory processing disorder	0.273161210427757	1/558	2/21666
7117	AUTOINFLAMMATORY SYNDROME, FAMILIAL, BEHCET-LIKE	0.273161210427757	1/558	2/21666
7118	CILIARY DYSKINESIA, PRIMARY, 33	0.273161210427757	1/558	2/21666
7124	ANEMIA, SIDEROBLASTIC, 2, PYRIDOXINE-REFRACTORY	0.273161210427757	1/558	2/21666
7151	AORTIC ANEURYSM, FAMILIAL THORACIC 10	0.273161210427757	1/558	2/21666
7160	Erosive arthritis	0.273161210427757	2/558	13/21666
7161	Adult separation anxiety disorder	0.273161210427757	1/558	2/21666
7183	SEIZURES, BENIGN FAMILIAL INFANTILE, 5	0.273161210427757	1/558	2/21666
7186	Kenny-Caffey syndrome, type 2	0.273161210427757	1/558	2/21666
7192	Absence Seizures	0.273161210427757	10/558	205/21666
7221	Feline Osteosarcoma	0.273161210427757	1/558	2/21666
7225	Burkitt-Like Lymphoma with 11q Aberration	0.273161210427757	1/558	2/21666
7237	Granulomatous cholangitis	0.273161210427757	1/558	2/21666
7238	Impaired clot retraction	0.273161210427757	1/558	2/21666
7244	BRACHYCEPHALY, TRICHOMEGALY, AND DEVELOPMENTAL DELAY	0.273161210427757	1/558	2/21666
7250	Giardia duodenalis Infection	0.273161210427757	1/558	2/21666
7257	Natural killer cell enteropathy	0.273161210427757	1/558	2/21666
7262	Chronic cerebrospinal venous insufficiency	0.273161210427757	1/558	2/21666
7280	Multidrug resistant pulmonary tuberculosis	0.273161210427757	1/558	2/21666
7307	Devil Facial Tumor Disease	0.273161210427757	1/558	2/21666
7311	Decreased lymphocyte proliferation in response to mitogen	0.273161210427757	2/558	13/21666
7313	Optic nerve misrouting	0.273161210427757	1/558	2/21666
7327	Submucous cleft palate	0.273161210427757	2/558	13/21666
7328	Bifid uvula	0.273161210427757	6/558	97/21666
7350	Paralysis of diaphragm	0.273161210427757	1/558	2/21666
7378	X-linked infantile spasms	0.273161210427757	4/558	53/21666
7426	Distal monosomy 13q syndrome	0.273161210427757	1/558	2/21666
7429	Ring chromosome 3 syndrome	0.273161210427757	1/558	2/21666
7444	HYPER-IgE RECURRENT INFECTION SYNDROME 1, AUTOSOMAL DOMINANT	0.273161210427757	1/558	2/21666
7468	EPIDERMODYSPLASIA VERRUCIFORMIS, SUSCEPTIBILITY TO, 1	0.273161210427757	1/558	2/21666
7500	DIARRHEA 10, PROTEIN-LOSING ENTEROPATHY TYPE	0.273161210427757	1/558	2/21666
7506	Mesial temporal lobe epilepsy with hippocampal sclerosis	0.273161210427757	2/558	14/21666
7510	PF-ILD-progressive fibrosing interstitial lung disease	0.273161210427757	1/558	2/21666
4895	Childhood Leukemia	0.274760113309533	56/558	1740/21666
257	Non-Small Cell Lung Carcinoma	0.275879282088747	117/558	3926/21666
104	Anoxemia	0.278366099817049	3/558	33/21666
946	Leukemia, Myelomonocytic, Chronic	0.278366099817049	8/558	158/21666
1082	Micromelia	0.278366099817049	6/558	104/21666
1286	Parathyroid Neoplasms	0.278366099817049	6/558	104/21666
3587	Skeletal dysplasia	0.278366099817049	9/558	186/21666
3889	Congenital Fiber Type Disproportion	0.278366099817049	3/558	33/21666
4107	Viral respiratory infection	0.278366099817049	3/558	33/21666
5117	Methamphetamine dependence	0.278366099817049	3/558	33/21666
5197	Uterine Corpus Carcinosarcoma	0.278366099817049	3/558	33/21666
5940	Lymphoma, Extranodal NK-T-Cell	0.278366099817049	3/558	33/21666
6406	Chronic Total Occlusion Vessel	0.278366099817049	3/558	33/21666
6425	Dilated ventricles (finding)	0.278366099817049	17/558	427/21666
7144	Childhood Absence Epilepsy	0.278366099817049	3/558	33/21666
7193	Marijuana Use	0.278366099817049	3/558	33/21666
1001	Lymphadenitis	0.280884784327105	4/558	55/21666
1169	Nephritis, Interstitial	0.280884784327105	5/558	79/21666
1931	Alkaline phosphatase raised	0.280884784327105	4/558	55/21666
2052	Contracture of joint of hand	0.280884784327105	4/558	55/21666
2197	Liposarcoma, Myxoid	0.280884784327105	5/558	79/21666
2656	Epithelial hyperplasia of skin	0.280884784327105	5/558	79/21666
5291	Underdeveloped nasal alae	0.280884784327105	5/558	79/21666
230	Burkitt Lymphoma	0.28184604231496	21/558	556/21666
5168	Cirrhosis	0.28188192078161	32/558	919/21666
2322	Macrocephaly	0.286114462929966	15/558	367/21666
4081	Central neuroblastoma	0.286114462929966	75/558	2419/21666
489	Dwarfism	0.28705517931397	42/558	1261/21666
7103	Childhood Neuroblastoma	0.287798694746726	75/558	2420/21666
261	Carcinoma, Transitional Cell	0.28842268572522	23/558	623/21666
357	Obsessive-Compulsive Personality	0.28842268572522	2/558	15/21666
988	Lordosis	0.28842268572522	8/558	160/21666
1009	Reticulosarcoma	0.28842268572522	5/558	80/21666
1403	Purpura, Thrombotic Thrombocytopenic	0.28842268572522	5/558	80/21666
1732	Lymphoma, Mixed-Cell, Follicular	0.28842268572522	2/558	15/21666
1813	Plasmacytosis	0.28842268572522	2/558	15/21666
2507	Aortic root dilatation	0.28842268572522	2/558	15/21666
3014	Adult Immunoblastic Lymphoma	0.28842268572522	2/558	15/21666
3023	Childhood Immunoblastic Lymphoma	0.28842268572522	2/558	15/21666
3887	Composite Lymphoma	0.28842268572522	2/558	15/21666
4194	Apraxia, Developmental Verbal	0.28842268572522	5/558	80/21666
4395	Infection caused by Helicobacter pylori	0.28842268572522	14/558	337/21666
4721	Lymphocyte Rich Classical Hodgkin Lymphoma	0.28842268572522	2/558	15/21666
4730	T-lymphocyte immunodeficiency	0.28842268572522	2/558	15/21666
4756	Ocular Cicatricial Pemphigoid	0.28842268572522	2/558	15/21666
5049	Methamphetamine abuse	0.28842268572522	2/558	15/21666
5945	Lymphoma, Follicular, Grade 2	0.28842268572522	2/558	15/21666
6131	Anisocyte Measurement	0.28842268572522	2/558	15/21666
6293	Recurrent aphthous ulcer	0.28842268572522	5/558	80/21666
6811	Abnormality of bone marrow cell morphology	0.28842268572522	2/558	15/21666
6934	Impaired visuospatial constructive cognition	0.28842268572522	2/558	15/21666
7240	Limb myoclonus	0.28842268572522	2/558	15/21666
7286	Refractory Classic Hodgkin Lymphoma	0.28842268572522	2/558	15/21666
1707	Xerostomia	0.288593408238762	4/558	56/21666
2272	Diastrophic dysplasia	0.288593408238762	4/558	56/21666
3620	Social disinhibition	0.288593408238762	4/558	56/21666
3873	Mixed cryoglobulinemia	0.288593408238762	4/558	56/21666
5363	Childhood onset	0.288593408238762	4/558	56/21666
6860	Telangiectasia of the skin	0.288593408238762	4/558	56/21666
740	Hermaphroditism	0.289639013457876	3/558	34/21666
754	Hip Contracture	0.289639013457876	3/558	34/21666
1071	Menorrhagia	0.289639013457876	3/558	34/21666
1699	HMN (Hereditary Motor Neuropathy) Proximal Type I	0.289639013457876	3/558	34/21666
4674	Myxoid cyst	0.289639013457876	6/558	106/21666
6342	GASTRIC CANCER, INTESTINAL	0.289639013457876	3/558	34/21666
62	Alzheimer's Disease	0.289912429821665	102/558	3397/21666
731	Hepatitis, Alcoholic	0.289912429821665	7/558	133/21666
1311	Familial Mediterranean Fever	0.289912429821665	7/558	133/21666
1567	Substance Use Disorders	0.289912429821665	10/558	218/21666
1975	Non-arthropod borne lymphocytic choriomeningitis	0.289912429821665	7/558	133/21666
2297	Adult type dermatomyositis	0.289912429821665	10/558	218/21666
3611	Increased tendency to bruise	0.289912429821665	7/558	133/21666
3448	Helicobacter pylori (H. pylori) infection in conditions classified elsewhere and of unspecified site	0.291747644250484	22/558	593/21666
1465	Sarcoidosis, Pulmonary	0.295741933648383	5/558	81/21666
3856	Opiate Addiction	0.295741933648383	5/558	81/21666
2112	Autoimmune thyroid disease	0.297619674653734	6/558	107/21666
3081	stage, non-small cell lung cancer	0.297619674653734	6/558	107/21666
6385	Nonalcoholic Steatohepatitis	0.29843526032133	17/558	434/21666
2233	Ganglioneuroblastoma	0.299603414188642	4/558	57/21666
4063	heavy drinking	0.299603414188642	4/558	57/21666
4316	Myasthenic Syndromes, Congenital	0.299603414188642	4/558	57/21666
4605	Macrophage Activation Syndrome	0.299603414188642	4/558	57/21666
2138	Triglycerides measurement	0.300577786397611	21/558	563/21666
1723	B-Cell Lymphomas	0.300726307703377	46/558	1408/21666
6071	Pediatric Obesity	0.302527341260153	9/558	191/21666
672	Guillain-Barre Syndrome	0.305507189932299	8/558	163/21666
695	Congestive heart failure	0.305507189932299	56/558	1760/21666
924	Tuberculoid leprosy	0.305507189932299	3/558	35/21666
1369	Cardiomyopathies, Primary	0.305507189932299	6/558	108/21666
2586	Malignant neoplasm of lung	0.305507189932299	123/558	4173/21666
3213	Pilocytic Astrocytoma	0.305507189932299	8/558	163/21666
3701	Sagittal craniosynostosis	0.305507189932299	3/558	35/21666
7322	Narcolepsy type 1	0.305507189932299	3/558	35/21666
7400	Memory Impairment, CTCAE 5.0	0.305507189932299	6/558	108/21666
39	Primary Myelofibrosis	0.30600896633347	12/558	282/21666
159	Autosome Abnormalities	0.30600896633347	2/558	16/21666
324	Chromosome Aberrations	0.30600896633347	2/558	16/21666
844	Infectious Mononucleosis	0.30600896633347	4/558	58/21666
862	Iridocyclitis	0.30600896633347	2/558	16/21666
1222	Opioid withdrawal	0.30600896633347	2/558	16/21666
1537	Spinal Diseases	0.30600896633347	2/558	16/21666
1545	Status Epilepticus	0.30600896633347	20/558	533/21666
1572	Neuralgia, Supraorbital	0.30600896633347	2/558	16/21666
1681	Neuralgia, Vidian	0.30600896633347	2/558	16/21666
2314	Anisocytosis	0.30600896633347	2/558	16/21666
2392	Neuralgia, Atypical	0.30600896633347	2/558	16/21666
2393	Neuralgia, Stump	0.30600896633347	2/558	16/21666
2608	Bronchiolitis Obliterans Organizing Pneumonia	0.30600896633347	2/558	16/21666
2986	Ataxia, Motor	0.30600896633347	2/558	16/21666
3132	Juvenile cataract	0.30600896633347	2/558	16/21666
3365	Congenital aneurysm of ascending aorta	0.30600896633347	2/558	16/21666
3377	Multiple fibrofolliculomas	0.30600896633347	2/558	16/21666
3470	Familial Epilepsies	0.30600896633347	2/558	16/21666
3505	Myoclonic Astatic Epilepsy	0.30600896633347	2/558	16/21666
3607	Neuralgia, Perineal	0.30600896633347	2/558	16/21666
3608	Neuralgia, Iliohypogastric Nerve	0.30600896633347	2/558	16/21666
4019	Aggressive Adult Non-Hodgkin Lymphoma	0.30600896633347	2/558	16/21666
4136	Upper airway obstruction	0.30600896633347	2/558	16/21666
4167	lupus cutaneous	0.30600896633347	2/558	16/21666
4255	Neuralgia, Ilioinguinal	0.30600896633347	2/558	16/21666
4257	Paroxysmal Nerve Pain	0.30600896633347	2/558	16/21666
4548	Progressive Muscular Atrophy	0.30600896633347	2/558	16/21666
4584	Coronary Restenosis	0.30600896633347	2/558	16/21666
5081	Surgically-Created Resection Cavity	0.30600896633347	2/558	16/21666
5399	Upper motor neuron dysfunction	0.30600896633347	2/558	16/21666
5400	Spermatogenic Failure, Nonobstructive, Y-Linked	0.30600896633347	2/558	16/21666
5517	Recurrent sinopulmonary infections	0.30600896633347	2/558	16/21666
5658	Recurrent infection of the gastrointestinal tract	0.30600896633347	2/558	16/21666
5692	Impaired platelet aggregation	0.30600896633347	2/558	16/21666
5924	Frontonasal dysplasia	0.30600896633347	2/558	16/21666
5944	Lymphoma, Follicular, Grade 3	0.30600896633347	2/558	16/21666
6002	Bowel dysfunction	0.30600896633347	2/558	16/21666
6026	Motor disturbances	0.30600896633347	2/558	16/21666
6082	Thrombotic thrombocytopenic purpura, acquired	0.30600896633347	2/558	16/21666
6146	Enteritis due to Norovirus	0.30600896633347	2/558	16/21666
6365	Primary immunoglobulin A nephropathy (disorder)	0.30600896633347	2/558	16/21666
6861	Mucosal telangiectasiae	0.30600896633347	2/558	16/21666
7006	Abnormality of the anus	0.30600896633347	2/558	16/21666
7196	Gluten intolerance	0.30600896633347	2/558	16/21666
5975	Memory Impairment, CTCAE 3.0	0.306749939683019	6/558	109/21666
25	Adenocarcinoma	0.309516675566306	69/558	2235/21666
30	Tissue Adhesions	0.309516675566306	1/558	3/21666
42	Agraphia	0.309516675566306	1/558	3/21666
52	Alcoholic Intoxication, Chronic	0.309516675566306	21/558	577/21666
63	Amblyopia	0.309516675566306	5/558	85/21666
105	Anoxia	0.309516675566306	12/558	287/21666
110	Anus, Imperforate	0.309516675566306	7/558	139/21666
156	Autistic Disorder	0.309516675566306	37/558	1112/21666
299	Cheilitis	0.309516675566306	2/558	17/21666
302	Chikungunya Fever	0.309516675566306	7/558	137/21666
335	Cleft upper lip	0.309516675566306	11/558	255/21666
363	Allergic Conjunctivitis	0.309516675566306	3/558	38/21666
380	Corpus Luteum Cyst	0.309516675566306	3/558	36/21666
388	Crohn Disease	0.309516675566306	45/558	1382/21666
389	Cryoglobulinemia	0.309516675566306	3/558	37/21666
463	Congenital anomaly of gastrointestinal tract	0.309516675566306	1/558	3/21666
531	Endocervical polyp	0.309516675566306	1/558	3/21666
732	Hepatitis, Chronic	0.309516675566306	10/558	224/21666
747	Genital Herpes	0.309516675566306	2/558	17/21666
749	Herpes Simplex Infections	0.309516675566306	23/558	645/21666
770	Huntington Disease	0.309516675566306	33/558	978/21666
799	Hyperphagia	0.309516675566306	4/558	60/21666
841	Indeterminate leprosy	0.309516675566306	1/558	3/21666
954	Leukocytosis	0.309516675566306	8/558	168/21666
959	Leukopenia	0.309516675566306	17/558	440/21666
979	Liver Cirrhosis	0.309516675566306	39/558	1182/21666
999	Lupus Nephritis	0.309516675566306	19/558	503/21666
1075	Metabolic Diseases	0.309516675566306	32/558	945/21666
1077	Metrorrhagia	0.309516675566306	2/558	17/21666
1090	Mixed Connective Tissue Disease	0.309516675566306	4/558	61/21666
1107	Mucopolysaccharidosis III	0.309516675566306	2/558	17/21666
1136	Acute Myeloid Leukemia, M1	0.309516675566306	7/558	138/21666
1151	Nausea and vomiting	0.309516675566306	11/558	257/21666
1180	Neuralgia	0.309516675566306	27/558	767/21666
1372	Prognathism	0.309516675566306	1/558	3/21666
1376	prostatitis	0.309516675566306	5/558	86/21666
1379	Protein-Losing Enteropathies	0.309516675566306	2/558	17/21666
1382	Prurigo	0.309516675566306	1/558	3/21666
1389	Psychoses, Substance-Induced	0.309516675566306	2/558	17/21666
1442	Congenital retrognathism	0.309516675566306	1/558	3/21666
1443	Retroviridae Infections	0.309516675566306	6/558	112/21666
1470	Schizophrenia	0.309516675566306	87/558	2872/21666
1506	B Virus Infection	0.309516675566306	1/558	3/21666
1527	Somnambulism	0.309516675566306	1/558	3/21666
1546	Steatorrhea	0.309516675566306	3/558	37/21666
1565	Subchondral Cysts	0.309516675566306	1/558	3/21666
1569	Sudden infant death syndrome	0.309516675566306	7/558	140/21666
1620	Toxoplasmosis	0.309516675566306	6/558	112/21666
1686	Visceromegaly	0.309516675566306	1/558	3/21666
1748	Lymphoma, AIDS-Related	0.309516675566306	3/558	37/21666
1782	Polyendocrinopathies, Autoimmune	0.309516675566306	8/558	166/21666
1817	Foot Drop	0.309516675566306	1/558	3/21666
1851	Pfaundler-Hurler Syndrome	0.309516675566306	3/558	36/21666
1852	Rous Sarcoma	0.309516675566306	4/558	60/21666
1869	Abnormality of the lymph nodes	0.309516675566306	1/558	3/21666
1907	Oral Cavity Carcinoma	0.309516675566306	8/558	167/21666
1974	Plague, Septicemic	0.309516675566306	1/558	3/21666
1988	Malignant neoplasm of pharynx	0.309516675566306	3/558	37/21666
2002	Benign neoplasm of stomach	0.309516675566306	2/558	17/21666
2107	Cold Hemagglutinin Disease	0.309516675566306	1/558	3/21666
2172	Focal Epithelial Hyperplasia	0.309516675566306	1/558	3/21666
2192	Malignant Mixed Tumor	0.309516675566306	1/558	3/21666
2195	Angiolipoma	0.309516675566306	1/558	3/21666
2230	Mucoepidermoid Tumor	0.309516675566306	1/558	3/21666
2258	Lip and Oral Cavity Carcinoma	0.309516675566306	26/558	734/21666
2280	Xanthinuria	0.309516675566306	1/558	3/21666
2284	Mauriac's syndrome	0.309516675566306	1/558	3/21666
2321	Frontal bossing	0.309516675566306	13/558	321/21666
2355	P mitrale (finding)	0.309516675566306	1/558	3/21666
2356	Florid red complexion (finding)	0.309516675566306	1/558	3/21666
2439	Bladder papilloma	0.309516675566306	1/558	3/21666
2485	Gastrointestinal Stromal Tumors	0.309516675566306	20/558	538/21666
2509	Left atrial hypertrophy	0.309516675566306	1/558	3/21666
2513	Productive Cough	0.309516675566306	2/558	17/21666
2675	Acute Inferior Myocardial Infarction	0.309516675566306	1/558	3/21666
2710	Baller-Gerold syndrome	0.309516675566306	1/558	3/21666
2719	Ring Chromosome 20 Syndrome	0.309516675566306	1/558	3/21666
2732	Congenital fusion of ribs	0.309516675566306	3/558	37/21666
2749	Posterior crossbite	0.309516675566306	1/558	3/21666
2753	Cleft uvula	0.309516675566306	1/558	3/21666
2797	Superficial gastritis	0.309516675566306	2/558	17/21666
2817	Keshan disease	0.309516675566306	2/558	17/21666
2820	Adenine phosphoribosyltransferase deficiency	0.309516675566306	1/558	3/21666
2830	Neuraminidase 1 deficiency	0.309516675566306	1/558	3/21666
2845	Primary amyloidosis	0.309516675566306	4/558	59/21666
2848	Familial lichen amyloidosis	0.309516675566306	10/558	230/21666
2864	Periductal mastitis	0.309516675566306	1/558	3/21666
2873	Bing-Neel syndrome	0.309516675566306	1/558	3/21666
2946	Gray Platelet Syndrome	0.309516675566306	3/558	38/21666
2947	Severe hereditary factor VIII deficiency disease	0.309516675566306	3/558	37/21666
2967	Acute type B viral hepatitis	0.309516675566306	3/558	38/21666
2974	Infection by Haemonchus	0.309516675566306	1/558	3/21666
2975	Infestation by bed bug	0.309516675566306	1/558	3/21666
3015	Adult Burkitt Lymphoma	0.309516675566306	18/558	475/21666
3030	Childhood Burkitt Lymphoma	0.309516675566306	18/558	477/21666
3032	Metastatic melanoma	0.309516675566306	19/558	504/21666
3195	Inflammatory carcinoma	0.309516675566306	1/558	3/21666
3217	Malignant granular cell tumor	0.309516675566306	1/558	3/21666
3270	Acute viral bronchiolitis	0.309516675566306	1/558	3/21666
3282	Critical lower limb ischemia	0.309516675566306	1/558	3/21666
3301	Hypothyroidism, Autoimmune	0.309516675566306	2/558	17/21666
3328	Secondary hypercholesterolemia	0.309516675566306	1/558	3/21666
3331	Keratosis pilaris decalvans	0.309516675566306	1/558	3/21666
3341	African Burkitt's lymphoma	0.309516675566306	3/558	36/21666
3356	Chronic lymphoproliferative disease NOS	0.309516675566306	1/558	3/21666
3443	Ischemic cardiomyopathy	0.309516675566306	6/558	110/21666
3476	Acrodermatitis continua of Hallopeau	0.309516675566306	1/558	3/21666
3515	Congenital laryngeal adductor palsy	0.309516675566306	2/558	17/21666
3532	Mandibular condyle aplasia	0.309516675566306	1/558	3/21666
3535	Postoperative ileus	0.309516675566306	2/558	17/21666
3540	Steroid-sensitive nephrotic syndrome	0.309516675566306	3/558	36/21666
3641	Short ribs	0.309516675566306	4/558	60/21666
3683	Sacral dysgenesis	0.309516675566306	1/558	3/21666
3724	Carrier status	0.309516675566306	1/558	3/21666
3739	Light chain myeloma	0.309516675566306	1/558	3/21666
3748	Allodynia	0.309516675566306	5/558	84/21666
3771	Other primary thrombocytopenia	0.309516675566306	1/558	3/21666
3788	Neoplasm of uncertain or unknown behavior of stomach	0.309516675566306	2/558	17/21666
3803	Enzymopathy	0.309516675566306	2/558	17/21666
3818	Accommodation phosphene disorder	0.309516675566306	1/558	3/21666
3844	Focal dysplasia	0.309516675566306	1/558	3/21666
3872	Megaloblastic anemia, secondary	0.309516675566306	1/558	3/21666
3886	Myxoid/Round Cell Liposarcoma	0.309516675566306	4/558	61/21666
3896	Dilatation of the bladder	0.309516675566306	1/558	3/21666
3913	Renal artery occlusion	0.309516675566306	1/558	3/21666
3968	Osteosarcoma of bone	0.309516675566306	69/558	2247/21666
4037	Carcinoma of lung	0.309516675566306	120/558	4081/21666
4038	Bacterial sepsis	0.309516675566306	3/558	38/21666
4047	Biventricular congestive heart failure	0.309516675566306	1/558	3/21666
4076	Stomach Carcinoma	0.309516675566306	110/558	3720/21666
4092	Strudwick syndrome	0.309516675566306	2/558	17/21666
4096	Staggering gait	0.309516675566306	1/558	3/21666
4111	Cavernous hemangioma of retina	0.309516675566306	1/558	3/21666
4182	Scleroderma, Limited	0.309516675566306	2/558	17/21666
4187	Malabsorption of Vitamin B12	0.309516675566306	1/558	3/21666
4228	Hyperalgesia, Primary	0.309516675566306	5/558	84/21666
4261	Foley-Denny-Brown Syndrome	0.309516675566306	1/558	3/21666
4265	Post-Traumatic Osteoporosis	0.309516675566306	4/558	61/21666
4348	Neuromuscular Manifestations	0.309516675566306	1/558	3/21666
4361	Chromosome 12, trisomy 12q	0.309516675566306	1/558	3/21666
4377	MENTAL RETARDATION, X-LINKED 3	0.309516675566306	1/558	3/21666
4406	Pulmonary Alveolar Hemorrhage	0.309516675566306	1/558	3/21666
4416	Invasive carcinoma of breast	0.309516675566306	18/558	473/21666
4429	Bile duct cancer resectable	0.309516675566306	1/558	3/21666
4432	Angiosarcoma non-metastatic	0.309516675566306	1/558	3/21666
4435	Adenocarcinoma of lung, stage I	0.309516675566306	3/558	37/21666
4460	Stress induced hyperglycaemia	0.309516675566306	1/558	3/21666
4481	Finger spasticity	0.309516675566306	1/558	3/21666
4521	Sigmoid polyp	0.309516675566306	1/558	3/21666
4524	Cytomegalovirus viremia	0.309516675566306	2/558	17/21666
4602	Progressive multiple sclerosis	0.309516675566306	3/558	37/21666
4631	Plasma cell dyscrasia	0.309516675566306	3/558	36/21666
4650	Lung hyperinflation	0.309516675566306	1/558	3/21666
4677	Infective dermatitis	0.309516675566306	1/558	3/21666
4689	Lymphocytic infiltration	0.309516675566306	5/558	84/21666
4700	Refractory anemia with ringed sideroblasts	0.309516675566306	3/558	36/21666
4723	Congenital Thrombotic Thrombocytopenic Purpura	0.309516675566306	3/558	36/21666
4734	Cutaneous allodynia	0.309516675566306	1/558	3/21666
4745	Cutaneous lymphoma	0.309516675566306	3/558	36/21666
4765	Post-streptococcal reactive arthritis	0.309516675566306	1/558	3/21666
4775	Precursor B-cell lymphoblastic lymphoma	0.309516675566306	1/558	3/21666
4816	Body mass index	0.309516675566306	34/558	1014/21666
4829	Megaloblastic anemia due to inborn errors of metabolism	0.309516675566306	1/558	3/21666
4856	Mucocutaneous leishmaniasis	0.309516675566306	3/558	37/21666
4885	Haemangioma of bone	0.309516675566306	1/558	3/21666
4925	High Grade Intraepithelial Neoplasia	0.309516675566306	3/558	38/21666
4947	Optic Nerve Astrocytoma	0.309516675566306	1/558	3/21666
5047	Narcolepsy without cataplexy	0.309516675566306	1/558	3/21666
5062	Acrocephalosyndactylia	0.309516675566306	1/558	3/21666
5073	Grade II Meningioma	0.309516675566306	1/558	3/21666
5134	Non-ST elevation (NSTEMI) myocardial infarction	0.309516675566306	2/558	17/21666
5184	HCV coinfection	0.309516675566306	3/558	37/21666
5185	Acute promyelocytic leukaemia differentiation syndrome	0.309516675566306	1/558	3/21666
5194	Nephrotic Syndrome, Minimal Change	0.309516675566306	5/558	85/21666
5238	Platelet anisocytosis	0.309516675566306	1/558	3/21666
5241	Prostatic Hypertrophy	0.309516675566306	3/558	37/21666
5253	Allergic fungal sinusitis	0.309516675566306	1/558	3/21666
5273	Deafness, Autosomal Dominant 10	0.309516675566306	1/558	3/21666
5283	Retinitis Pigmentosa 17	0.309516675566306	1/558	3/21666
5298	MYOPIA 2 (disorder)	0.309516675566306	1/558	3/21666
5322	Carpal bone aplasia	0.309516675566306	1/558	3/21666
5341	Developmental stagnation at onset of seizures	0.309516675566306	1/558	3/21666
5375	Impaired ability to form peer relationships	0.309516675566306	1/558	3/21666
5420	Noncompaction cardiomyopathy	0.309516675566306	2/558	17/21666
5443	Scapuloperoneal weakness	0.309516675566306	1/558	3/21666
5450	SPONDYLOENCHONDRODYSPLASIA WITH IMMUNE DYSREGULATION	0.309516675566306	1/558	3/21666
5503	Siderius X-linked mental retardation syndrome	0.309516675566306	1/558	3/21666
5514	Aplasia of metacarpal bones	0.309516675566306	1/558	3/21666
5534	Absent facial hair	0.309516675566306	1/558	3/21666
5541	Xanthine nephrolithiasis	0.309516675566306	1/558	3/21666
5577	Peripheral thrombosis	0.309516675566306	1/558	3/21666
5589	CEROID LIPOFUSCINOSIS, NEURONAL, 1	0.309516675566306	1/558	3/21666
5596	Congenital myasthenic syndrome ib	0.309516675566306	1/558	3/21666
5601	LAURIN-SANDROW SYNDROME	0.309516675566306	3/558	36/21666
5612	INSULIN RESISTANCE, SUSCEPTIBILITY TO	0.309516675566306	1/558	3/21666
5682	Calvarial osteosclerosis	0.309516675566306	1/558	3/21666
5711	Limitation of joint mobility	0.309516675566306	5/558	84/21666
5712	Iliac crest serration	0.309516675566306	1/558	3/21666
5716	Flexion contracture of finger	0.309516675566306	2/558	17/21666
5729	Ivory epiphyses of the phalanges of the hand	0.309516675566306	1/558	3/21666
5740	ARRHYTHMOGENIC RIGHT VENTRICULAR DYSPLASIA, FAMILIAL, 5 (disorder)	0.309516675566306	1/558	3/21666
5751	Short Stature, Idiopathic, Autosomal	0.309516675566306	1/558	3/21666
5762	Thin long bone diaphyses	0.309516675566306	1/558	3/21666
5765	Femoral bowing	0.309516675566306	3/558	38/21666
5797	Small foramen magnum	0.309516675566306	1/558	3/21666
5827	Lacrimal gland hypoplasia	0.309516675566306	1/558	3/21666
5837	Prolonged miniature endplate currents	0.309516675566306	1/558	3/21666
5839	Muenke Syndrome	0.309516675566306	1/558	3/21666
5841	Limited neck flexion	0.309516675566306	1/558	3/21666
5872	Honeycomb palmoplantar keratoderma	0.309516675566306	1/558	3/21666
5887	Restricted neck movement due to contractures	0.309516675566306	1/558	3/21666
5896	Pterygium, Antecubital	0.309516675566306	1/558	3/21666
5909	Marked delay in bone age	0.309516675566306	1/558	3/21666
5923	Dysgnathia complex	0.309516675566306	1/558	3/21666
6032	Hodgkin lymphoma, nodular lymphocyte predominance	0.309516675566306	1/558	3/21666
6053	Adult Grade II Meningioma	0.309516675566306	1/558	3/21666
6055	Childhood Grade II Meningioma	0.309516675566306	1/558	3/21666
6060	Cluster headaches and other trigeminal autonomic cephalgias	0.309516675566306	1/558	3/21666
6097	Achondroplasia, Severe, With Developmental Delay And Acanthosis Nigricans	0.309516675566306	1/558	3/21666
6103	BARDET-BIEDL SYNDROME 1, MODIFIER OF	0.309516675566306	1/558	3/21666
6129	Interleukin 7 Measurement	0.309516675566306	1/558	3/21666
6135	Pleomorphic Variant Mantle Cell Lymphoma	0.309516675566306	1/558	3/21666
6158	Sudden arrhythmic death syndrome	0.309516675566306	1/558	3/21666
6160	Disseminated mycobacterium avium complex infection	0.309516675566306	1/558	3/21666
6185	Growth retardation, pre- and postnatal	0.309516675566306	1/558	3/21666
6216	Pleomorphic lobular carcinoma in situ	0.309516675566306	1/558	3/21666
6234	Dandy Walker variant	0.309516675566306	1/558	3/21666
6238	Cutis laxa, recessive	0.309516675566306	1/558	3/21666
6244	Scapuloperoneal myopathy	0.309516675566306	1/558	3/21666
6349	ANTERIOR SEGMENT DYSGENESIS 7	0.309516675566306	1/558	3/21666
6363	Tuberculin (skin test) positive	0.309516675566306	1/558	3/21666
6389	Dropped head syndrome	0.309516675566306	1/558	3/21666
6394	Axial myopathy	0.309516675566306	1/558	3/21666
6418	Enlarged cerebellum	0.309516675566306	1/558	3/21666
6517	MUSCULAR DYSTROPHY-DYSTROGLYCANOPATHY (CONGENITAL WITH BRAIN AND EYE ANOMALIES), TYPE A, 8	0.309516675566306	1/558	3/21666
6546	Passenger lymphocyte syndrome	0.309516675566306	1/558	3/21666
6551	Autosomal Dominant Nocturnal Frontal Lobe Epilepsy	0.309516675566306	2/558	17/21666
6555	Oculoskeletal dysplasia	0.309516675566306	1/558	3/21666
6594	Infantile axial hypotonia	0.309516675566306	2/558	17/21666
6613	SUCLA2	0.309516675566306	1/558	3/21666
6618	Congenital heart disease in children	0.309516675566306	1/558	3/21666
6652	Bone marrow infiltration	0.309516675566306	3/558	36/21666
6654	Osteoblastic bone metastases	0.309516675566306	1/558	3/21666
6676	Astrocytosis	0.309516675566306	3/558	37/21666
6683	Basilar invagination	0.309516675566306	1/558	3/21666
6758	Genitourinary dysplasia	0.309516675566306	1/558	3/21666
6772	Non-obstructive azoospermia	0.309516675566306	8/558	168/21666
6775	Generalized abnormality of skin	0.309516675566306	1/558	3/21666
6782	Cleft helix	0.309516675566306	1/558	3/21666
6783	Prominent crus of helix	0.309516675566306	1/558	3/21666
6784	Abnormality of the crus of the helix	0.309516675566306	1/558	3/21666
6790	Absent proximal phalanx of thumb	0.309516675566306	1/558	3/21666
6802	Hypoplasia of the lacrimal punctum	0.309516675566306	1/558	3/21666
6809	Lethal skeletal dysplasia	0.309516675566306	2/558	17/21666
6810	Bilateral triphalangeal thumbs	0.309516675566306	1/558	3/21666
6814	Abnormality of the abdominal wall	0.309516675566306	2/558	17/21666
6851	Pancreatic aplasia	0.309516675566306	1/558	3/21666
6857	Maternal seizures	0.309516675566306	1/558	3/21666
6864	Stenosis of the medullary cavity of the long bones	0.309516675566306	1/558	3/21666
6867	Limb apraxia	0.309516675566306	1/558	3/21666
6878	Hypoplastic female external genitalia	0.309516675566306	1/558	3/21666
6881	Focal T2 hypointense brainstem lesion	0.309516675566306	1/558	3/21666
6909	Glucocortocoid-insensitive primary hyperaldosteronism	0.309516675566306	1/558	3/21666
6945	Sunken cheeks	0.309516675566306	1/558	3/21666
6949	Aplasia of the parotid gland	0.309516675566306	1/558	3/21666
6971	Lacrimal gland aplasia	0.309516675566306	1/558	3/21666
7007	Irregular carpal bones	0.309516675566306	1/558	3/21666
7063	Multinucleate cell angiohistiocytoma	0.309516675566306	1/558	3/21666
7095	Gastrointestinal infection	0.309516675566306	2/558	17/21666
7107	Muscle hypoxia	0.309516675566306	1/558	3/21666
7108	Mite allergy	0.309516675566306	1/558	3/21666
7137	Multiple endocrine neoplasia type 4	0.309516675566306	1/558	3/21666
7165	Perforin Deficiency	0.309516675566306	1/558	3/21666
7212	Renal tubular injury	0.309516675566306	3/558	36/21666
7228	Obesity-Associated Insulin Resistance	0.309516675566306	3/558	36/21666
7231	Non-rapid eye movement parasomnia	0.309516675566306	1/558	3/21666
7264	B-cell lymphoma with features intermediate between diffuse large B-cell lymphoma and Burkitt lymphoma	0.309516675566306	1/558	3/21666
7281	Atherogenic dyslipidaemia	0.309516675566306	3/558	36/21666
7284	High-grade B-cell lymphoma, with MYC and BCL2 and/or BCL6 rearrangements	0.309516675566306	1/558	3/21666
7295	Walleye Dermal Sarcoma	0.309516675566306	1/558	3/21666
7298	Stage IV Thymoma AJCC v8	0.309516675566306	1/558	3/21666
7308	Fatty Liver Disease	0.309516675566306	26/558	741/21666
7376	Distal Myopathy 1	0.309516675566306	1/558	3/21666
7390	Productive Cough, CTCAE	0.309516675566306	2/558	17/21666
7408	Amyloidosis cutis dyschromia	0.309516675566306	5/558	84/21666
7411	Childhood Malignant Solid Neoplasm	0.309516675566306	1/558	3/21666
7412	BLEPHAROSPASM, BENIGN ESSENTIAL, SUSCEPTIBILITY TO	0.309516675566306	1/558	3/21666
7470	stage IV thymoma	0.309516675566306	1/558	3/21666
7495	CAPILLARY MALFORMATION-ARTERIOVENOUS MALFORMATION 1	0.309516675566306	1/558	3/21666
1589	Teratoma	0.309920439329717	8/558	171/21666
1724	High Grade Lymphoma (neoplasm)	0.309920439329717	4/558	62/21666
2636	Psoriasiform eczema	0.309920439329717	4/558	62/21666
2812	Pancreatitis, Acute Necrotizing	0.309920439329717	4/558	62/21666
4068	Recurrent pneumonia	0.309920439329717	4/558	62/21666
729	Hepatitis A	0.310937154256557	17/558	451/21666
780	Hyperalgesia	0.310937154256557	17/558	451/21666
953	White Blood Cell Count procedure	0.310937154256557	24/558	681/21666
989	Low Back Pain	0.310937154256557	5/558	88/21666
1231	Organic Mental Disorders, Substance-Induced	0.310937154256557	6/558	115/21666
1718	Helicobacter Infections	0.310937154256557	2/558	18/21666
1885	Sciatic Neuropathy	0.310937154256557	6/558	115/21666
2274	Niemann-Pick Disease, Type C	0.310937154256557	9/558	201/21666
2492	Chronic interstitial nephritis	0.310937154256557	2/558	18/21666
2537	Squamous Papilloma of the Larynx	0.310937154256557	2/558	18/21666
2548	Partial thromboplastin time increased (finding)	0.310937154256557	2/558	18/21666
2559	pustule	0.310937154256557	2/558	18/21666
2835	Gangliosidoses, GM2	0.310937154256557	2/558	18/21666
4012	Neurogenic Inflammation	0.310937154256557	2/558	18/21666
4199	Tremor, Rubral	0.310937154256557	2/558	18/21666
4229	Hyperalgesia, Secondary	0.310937154256557	5/558	88/21666
4256	Nerve Pain	0.310937154256557	2/558	18/21666
4313	Heredodegenerative Disorders, Nervous System	0.310937154256557	2/558	18/21666
4399	Pneumocystis Infections	0.310937154256557	2/558	18/21666
4447	Electrocardiogram change	0.310937154256557	2/558	18/21666
4751	Acute interstitial pneumonia	0.310937154256557	5/558	88/21666
4912	Diffuse Large B-Cell Lymphoma Germinal Center B-Cell Type	0.310937154256557	2/558	18/21666
5011	Intrinsic Factor Deficiency	0.310937154256557	2/558	18/21666
5016	Cleft palate and bilateral cleft lip	0.310937154256557	2/558	18/21666
5384	TIBIAL MUSCULAR DYSTROPHY, TARDIVE	0.310937154256557	2/558	18/21666
5866	ALZHEIMER DISEASE 5	0.310937154256557	2/558	18/21666
5927	Acute Myeloid Leukemia (AML-M2)	0.310937154256557	7/558	143/21666
5935	Microdeletion syndromes	0.310937154256557	2/558	18/21666
6488	Infection caused by Norovirus	0.310937154256557	2/558	18/21666
6656	Chronic active hepatitis C	0.310937154256557	2/558	18/21666
6875	Oral cavity bleeding	0.310937154256557	2/558	18/21666
6877	Increased female libido	0.310937154256557	2/558	18/21666
7047	Abnormality of body height	0.310937154256557	2/558	18/21666
7190	Prescription Drug Abuse	0.310937154256557	6/558	115/21666
7205	Adolescent Obesity	0.310937154256557	2/558	18/21666
995	Lupus Erythematosus, Cutaneous	0.314450983769255	3/558	39/21666
1481	Seborrheic dermatitis	0.314450983769255	3/558	39/21666
1906	Prolonged bleeding time	0.314450983769255	3/558	39/21666
3728	Mirror movements disorder	0.314450983769255	3/558	39/21666
4656	Pseudocholinesterase Measurement	0.314450983769255	3/558	39/21666
4913	Activated B-cell type diffuse large B-cell lymphoma	0.314450983769255	3/558	39/21666
6047	Cryopyrin-Associated Periodic Syndromes	0.314450983769255	3/558	39/21666
6329	POLYCYSTIC KIDNEY DISEASE 1	0.314450983769255	3/558	39/21666
6880	Neurodevelopmental delay	0.314450983769255	3/558	39/21666
5665	Absent speech	0.314566499793711	10/558	232/21666
3376	Malignant mesothelioma	0.315185567716308	16/558	420/21666
4860	Hormone refractory prostate cancer	0.315205574851912	24/558	683/21666
345	Collagen Diseases	0.315744185011164	4/558	63/21666
398	Cystic Fibrosis	0.315744185011164	29/558	852/21666
4914	Hereditary Malignant Neoplasm	0.315744185011164	4/558	63/21666
5675	Bowing of the long bones	0.315744185011164	4/558	63/21666
543	Eosinophilia	0.316130840975566	13/558	325/21666
1895	Sensory neuropathy	0.316859927707283	6/558	116/21666
2146	Carcinoma, Granular Cell	0.316859927707283	6/558	116/21666
5824	Amyotrophic Lateral Sclerosis, Sporadic	0.316859927707283	8/558	173/21666
37	Osteoporosis, Age-Related	0.317271246125216	5/558	89/21666
2676	Acute heart failure	0.317271246125216	5/558	89/21666
3629	Orbital separation diminished	0.317271246125216	5/558	89/21666
6279	Acquired Hypogammaglobulinemia	0.317271246125216	5/558	89/21666
5355	Cleft palate, isolated	0.322328660875843	12/558	295/21666
722	Severe Dengue	0.325591028603143	6/558	117/21666
2145	Carcinoma, Cribriform	0.325591028603143	6/558	117/21666
4657	Severe Acute Respiratory Syndrome	0.325591028603143	6/558	117/21666
1397	Pulmonary Fibrosis	0.326568585418593	31/558	924/21666
259	Renal Cell Carcinoma	0.32657518454461	64/558	2084/21666
548	Epidermodysplasia Verruciformis	0.327162513912286	4/558	64/21666
1922	Renal tubular disorder	0.327162513912286	4/558	64/21666
2159	Choroid Plexus Papilloma	0.327162513912286	4/558	64/21666
3998	Chronic interstitial cystitis	0.327162513912286	4/558	64/21666
878	Keratoconjunctivitis Sicca	0.327307929349624	5/558	90/21666
1110	Multiple Epiphyseal Dysplasia	0.327795922929573	3/558	40/21666
1561	Cerebrovascular accident	0.327795922929573	52/558	1658/21666
3287	Capillary malformation (disorder)	0.327795922929573	3/558	40/21666
4852	Achalasia	0.327795922929573	3/558	40/21666
6077	Neutrophilic asthma	0.327795922929573	3/558	40/21666
6275	Neointima	0.327795922929573	3/558	40/21666
6832	Abnormality of the metacarpal bones	0.327795922929573	3/558	40/21666
6967	Almond-shaped palpebral fissure	0.327795922929573	3/558	40/21666
422	Dengue Fever	0.32860986224666	14/558	360/21666
810	Hypertensive crisis	0.32860986224666	2/558	19/21666
858	Intestinal Diseases, Parasitic	0.32860986224666	2/558	19/21666
1208	Obsessive-Compulsive Disorder	0.32860986224666	8/558	175/21666
1217	Onchocerciasis	0.32860986224666	2/558	19/21666
1245	Osteoporosis	0.32860986224666	36/558	1098/21666
1297	Pemphigoid, Benign Mucous Membrane	0.32860986224666	2/558	19/21666
1710	Zoonoses	0.32860986224666	2/558	19/21666
1857	Chronic sinusitis	0.32860986224666	9/558	205/21666
1886	Annular pancreas	0.32860986224666	2/558	19/21666
2004	Carcinoma in situ of stomach	0.32860986224666	2/558	19/21666
2262	Metastatic malignant neoplasm to brain	0.32860986224666	15/558	392/21666
2501	Anaplastic thyroid carcinoma	0.32860986224666	15/558	392/21666
3751	Homozygous alpha thalassemia	0.32860986224666	2/558	19/21666
3938	Edema of foot (finding)	0.32860986224666	2/558	19/21666
4022	invasive cancer	0.32860986224666	7/558	146/21666
4164	infertility tubal factor	0.32860986224666	2/558	19/21666
4805	Primary cutaneous lymphoma	0.32860986224666	2/558	19/21666
4908	Primary Cutaneous Follicle Center Lymphoma	0.32860986224666	2/558	19/21666
5077	Human herpesvirus 8 infection	0.32860986224666	2/558	19/21666
5405	Decreased proportion of CD4-positive T cells	0.32860986224666	2/558	19/21666
5745	Shawl scrotum	0.32860986224666	2/558	19/21666
5767	Progressive spasticity	0.32860986224666	2/558	19/21666
5838	PREMATURE CHROMATID SEPARATION TRAIT	0.32860986224666	2/558	19/21666
5987	EEG with burst suppression	0.32860986224666	2/558	19/21666
6112	MYD88 Deficiency	0.32860986224666	2/558	19/21666
6262	Amelogenesis imperfecta nephrocalcinosis	0.32860986224666	2/558	19/21666
6443	FANCONI ANEMIA, COMPLEMENTATION GROUP A (disorder)	0.32860986224666	14/558	360/21666
6687	Protanomaly	0.32860986224666	2/558	19/21666
6769	Abnormal social behavior	0.32860986224666	2/558	19/21666
730	Hepatitis B	0.329781093035428	46/558	1449/21666
2257	Malignant neoplasm of salivary gland	0.332251092910356	5/558	91/21666
3423	Photosensitivity of skin	0.332251092910356	5/558	91/21666
197	Blood Coagulation Disorders	0.332929596408991	11/558	267/21666
3764	pricking of skin	0.333985353702891	4/558	65/21666
4285	Cancer of Urinary Tract	0.333985353702891	4/558	65/21666
6390	Multiple Chronic Conditions	0.335108734356853	31/558	929/21666
585	Fanconi Anemia	0.335516857024091	15/558	394/21666
1573	Syncope	0.336694082623813	6/558	119/21666
2086	Polysomnography	0.336694082623813	6/558	119/21666
3462	Hematologic Neoplasms	0.336694082623813	28/558	827/21666
7369	Gait Disturbance, CTCAE	0.336968518174258	12/558	299/21666
128	Cardiac Arrhythmia	0.336973026668288	20/558	559/21666
240	Carbon Monoxide Poisoning	0.336973026668288	1/558	4/21666
243	Malignant tumor of colon	0.336973026668288	88/558	2969/21666
298	Chediak-Higashi Syndrome	0.336973026668288	3/558	41/21666
437	Dermatitis Herpetiformis	0.336973026668288	3/558	43/21666
460	Diarrhea	0.336973026668288	22/558	632/21666
476	Drooling	0.336973026668288	5/558	95/21666
481	Drug Use Disorders	0.336973026668288	6/558	121/21666
495	Shigella Infections	0.336973026668288	6/558	121/21666
500	East Coast Fever	0.336973026668288	1/558	4/21666
503	Ecchymosis	0.336973026668288	3/558	41/21666
572	Esophageal Neoplasms	0.336973026668288	40/558	1254/21666
580	Disorder of eye	0.336973026668288	15/558	400/21666
633	Gastrointestinal Hemorrhage	0.336973026668288	6/558	122/21666
641	Gingivitis	0.336973026668288	7/558	152/21666
669	Granulomatous prostatitis	0.336973026668288	1/558	4/21666
703	Heartwater Disease	0.336973026668288	1/558	4/21666
714	Hemiplegia	0.336973026668288	3/558	41/21666
720	Hemoptysis	0.336973026668288	4/558	67/21666
819	Hypogonadism	0.336973026668288	12/558	305/21666
863	Iritis	0.336973026668288	1/558	4/21666
872	Icterus	0.336973026668288	10/558	241/21666
1037	Marburg Virus Disease	0.336973026668288	1/558	4/21666
1172	Nephrosclerosis	0.336973026668288	3/558	41/21666
1218	Onchocerciasis, Ocular	0.336973026668288	1/558	4/21666
1267	Pancreatic Neoplasm	0.336973026668288	26/558	764/21666
1346	Staphylococcal Pneumonia	0.336973026668288	1/558	4/21666
1447	Rheumatic Fever	0.336973026668288	5/558	94/21666
1450	Rhinitis	0.336973026668288	8/558	178/21666
1490	Serum total protein measurement	0.336973026668288	1/558	4/21666
1516	Skin Neoplasms	0.336973026668288	14/558	363/21666
1519	Skin Ulcer	0.336973026668288	7/558	151/21666
1585	Telangiectasis	0.336973026668288	3/558	43/21666
1629	Tremor	0.336973026668288	19/558	528/21666
1692	Vitiligo	0.336973026668288	15/558	395/21666
1756	Central Nervous System Neoplasms	0.336973026668288	8/558	180/21666
1781	Microsporidiosis	0.336973026668288	1/558	4/21666
1845	MPS III D	0.336973026668288	1/558	4/21666
1860	Congenital heart block	0.336973026668288	2/558	20/21666
1938	Hypocalcemic tetany	0.336973026668288	1/558	4/21666
1984	malignant neoplasm of lateral wall of oropharynx	0.336973026668288	1/558	4/21666
1985	Malignant neoplasm of posterior wall of oropharynx	0.336973026668288	1/558	4/21666
1992	Malignant neoplasm of connective and other soft tissue, site unspecified	0.336973026668288	1/558	4/21666
2025	Corneal pannus	0.336973026668288	4/558	66/21666
2031	Pulmonary artery aneurysm	0.336973026668288	1/558	4/21666
2038	Chronic obstructive asthma (with obstructive pulmonary disease)	0.336973026668288	1/558	4/21666
[truncated: 5,512 more rows]

## Sheet: CA
Cardiac Arrhythmia
	Describtion	RFDR	Ratio	BgRatio
7024	Persistent atrial fibrillation	2.38816e+06	29/870	156/21666
7484	familial atrial fibrillation	2.38816e+06	29/870	157/21666
2624	Paroxysmal atrial fibrillation	2.8117e+07	30/870	226/21666
1035	Lordosis	5.90166e+09	24/870	160/21666
5189	Anemia, Diamond-Blackfan	8.24331e+09	17/870	86/21666
6568	Spinal rigidity	0.000289867320865678	13/870	55/21666
126	Cardiac Arrhythmia	0.000381243154513726	49/870	559/21666
702	Hand deformities	0.00427197483297335	12/870	60/21666
4534	Muscular Dystrophies, Limb-Girdle	0.00482182372397615	17/870	118/21666
153	Atrial Fibrillation	0.00675870883169115	66/870	939/21666
1570	Scoliosis, unspecified	0.00675870883169115	61/870	850/21666
4634	Abnormality of the genital system	0.00675870883169115	9/870	36/21666
5930	Progressive proximal muscle weakness	0.00675870883169115	8/870	28/21666
1801	Vital capacity	0.00799669594688513	37/870	430/21666
2752	Creatine phosphokinase serum increased	0.0102139585653306	24/870	228/21666
1173	Myopathy	0.011432522389079	48/870	634/21666
5533	Peroneal muscle atrophy	0.011432522389079	5/870	10/21666
7260	Aase Smith syndrome 2	0.0114498239898914	6/870	16/21666
5901	BETHLEM MYOPATHY 1	0.0161946590859536	6/870	17/21666
2518	Proximal muscle weakness	0.0186138678887036	15/870	112/21666
951	Kyphosis deformity of spine	0.0190201723582001	28/870	305/21666
1254	Neuromuscular Diseases	0.024494179764241	19/870	171/21666
6115	Depressed nasal ridge	0.0259415258637503	15/870	117/21666
8594	Hypertrophic obstructive cardiomyopathy	0.0259415258637503	23/870	233/21666
207	Body Height	0.026072929295199	110/870	1903/21666
8065	Absent inner and outer dynein arms	0.0278240737593976	4/870	7/21666
2709	Deformity of limb	0.0293317379322532	8/870	37/21666
4993	Systolic Pressure	0.030128467867991	57/870	843/21666
4006	Dysmorphic facies	0.0319178436260469	25/870	271/21666
2109	Sprengel deformity	0.0347837203267642	7/870	29/21666
339	Cleft Palate	0.0396106499144336	44/870	611/21666
2749	Winged scapula	0.0396106499144336	11/870	73/21666
3812	Urethral intrinsic sphincter deficiency	0.0396106499144336	5/870	14/21666
8000	Abnormality of the urinary system	0.0396106499144336	9/870	50/21666
4254	Diaphragmatic paresis	0.0400216266327494	4/870	8/21666
83	Anemia, Macrocytic	0.042683083455013	9/870	51/21666
3793	Short stature	0.0496510112894477	70/870	1127/21666
7960	EMG: myopathic abnormalities	0.0496510112894477	14/870	115/21666
1719	Tonometry	0.0547921235683633	20/870	206/21666
4049	Distal muscle weakness	0.0547921235683633	14/870	117/21666
6344	Increased laxity of fingers	0.0547921235683633	3/870	4/21666
3469	Flexion contracture	0.0671831281359307	20/870	210/21666
4466	Acquired Kyphoscoliosis	0.0671831281359307	16/870	149/21666
5282	Lipoatrophy	0.0671831281359307	13/870	106/21666
3723	Congenital kyphoscoliosis	0.0763577609886269	16/870	151/21666
576	Facial paralysis	0.0779208899650059	18/870	182/21666
8024	Increased endomysial connective tissue	0.0838151784760102	4/870	10/21666
1340	Pallor	0.0854361538018432	14/870	124/21666
3607	Familial dilated cardiomyopathy	0.0855158850499058	11/870	83/21666
2507	Brachycephaly	0.0861959312732793	18/870	186/21666
2580	Absent reflex	0.0861959312732793	19/870	201/21666
4407	Kyphoscoliosis deformity of spine	0.0861959312732793	16/870	155/21666
5362	Age at menarche	0.0861959312732793	23/870	267/21666
6172	Widely spaced teeth	0.0861959312732793	10/870	71/21666
6381	Prostate Cancer, Hereditary, 7	0.0866549618627652	9/870	59/21666
6339	Exercise-induced myalgia	0.0892454889881683	7/870	37/21666
6342	Hyperextensibility at wrists	0.0892454889881683	3/870	5/21666
6401	HEREDITARY MOTOR AND SENSORY NEUROPATHY, TYPE IIC (disorder)	0.0892454889881683	3/870	5/21666
7902	Reduced muscle collagen VI	0.0892454889881683	3/870	5/21666
8182	Abnormal hand morphology	0.0892454889881683	3/870	5/21666
4253	Short neck	0.092380799281968	24/870	288/21666
7205	Short Stature, CTCAE	0.0926846951058059	62/870	1010/21666
271	Hypertrophic Cardiomyopathy	0.0931874390840645	39/870	560/21666
7953	Prolonged bleeding after surgery	0.0936554954760006	4/870	11/21666
5170	Ductal Carcinoma	0.0958434859060481	23/870	273/21666
5343	Body mass index	0.096122386547712	62/870	1014/21666
480	Dwarfism	0.0965002259304773	74/870	1261/21666
2712	Round face	0.0965002259304773	11/870	88/21666
4076	Diastolic blood pressure	0.0965002259304773	36/870	507/21666
5734	Cystic Kidney Diseases	0.0965002259304773	8/870	50/21666
6145	Increased variability in muscle fiber diameter	0.0965002259304773	8/870	50/21666
7605	Stevens-Johnson Syndrome Toxic Epidermal Necrolysis Spectrum	0.0965002259304773	8/870	50/21666
2214	Joint stiffness	0.104823750057048	16/870	163/21666
3156	Congenital myopathy (disorder)	0.104823750057048	9/870	63/21666
4053	Gait, Drop Foot	0.104823750057048	8/870	51/21666
6336	Proximal amyotrophy	0.104823750057048	6/870	29/21666
1894	Sudden Cardiac Death	0.107563178378476	14/870	133/21666
7273	Sarcoglycanopathies	0.109390200515929	5/870	20/21666
3097	Alstrom Syndrome	0.11020353816957	4/870	12/21666
2480	Muscular stiffness	0.125862163062123	11/870	92/21666
6082	Thickened cortex of long bones	0.126698295891621	3/870	6/21666
7478	Broad jaw	0.126698295891621	3/870	6/21666
2159	Corneal pannus	0.130701909691965	9/870	66/21666
4164	Delayed speech and language development	0.130701909691965	38/870	560/21666
5321	Perivascular Epithelioid Cell Neoplasms	0.13316367159318	6/870	31/21666
2300	Microinvasive tumor	0.139220736597295	4/870	13/21666
3966	Prolapsed cervical intervertebral disc	0.139220736597295	2/870	2/21666
4144	Winchester syndrome (disorder)	0.139220736597295	2/870	2/21666
4279	Serum albumin measurement	0.139220736597295	31/870	433/21666
4438	Calf muscle weakness	0.139220736597295	2/870	2/21666
4961	Posterior subcapsular cataract	0.139220736597295	9/870	67/21666
5209	Paralytic stroke	0.139220736597295	2/870	2/21666
5878	MATURITY-ONSET DIABETES OF THE YOUNG, TYPE IV (disorder)	0.139220736597295	2/870	2/21666
6231	Charcot-Marie-Tooth Disease, Dominant Intermediate A	0.139220736597295	2/870	2/21666
6283	Forearm reduction defects	0.139220736597295	2/870	2/21666
7047	BARDET-BIEDL SYNDROME 14 (disorder)	0.139220736597295	2/870	2/21666
7166	Waardenburg Syndrome, Type 4c	0.139220736597295	2/870	2/21666
8090	Demyelinating sensory neuropathy	0.139220736597295	2/870	2/21666
8092	Morphological abnormality of the inner ear	0.139220736597295	2/870	2/21666
8191	Sclerotic cranial sutures	0.139220736597295	2/870	2/21666
8510	BRACHYCEPHALY, TRICHOMEGALY, AND DEVELOPMENTAL DELAY	0.139220736597295	2/870	2/21666
8582	SWEENEY-COX SYNDROME	0.139220736597295	2/870	2/21666
5532	Generalized amyotrophy	0.144460713569833	8/870	56/21666
6419	Type 1 muscle fiber predominance	0.144598610671657	7/870	44/21666
6780	Atresia of the external auditory canal	0.144598610671657	7/870	44/21666
4286	Testosterone measurement	0.152870890810559	4/870	14/21666
6142	Nocturnal hypoventilation	0.152870890810559	4/870	14/21666
7268	Inherited Peripheral Neuropathy	0.152870890810559	4/870	14/21666
5	Congenital Abnormality	0.156905012740716	64/870	1098/21666
1618	Spastic Paraplegia	0.15762812510782	14/870	144/21666
1917	Ventricular arrhythmia	0.15762812510782	16/870	176/21666
8651	Ullrich congenital muscular dystrophy	0.15762812510782	3/870	7/21666
8756	HMSN Type V	0.15762812510782	3/870	7/21666
4950	Autistic behavior	0.160855851302374	21/870	261/21666
828	Hyperhidrosis disorder	0.160928547896791	12/870	114/21666
8364	Abnormality of radial ray	0.160928547896791	6/870	34/21666
6052	Thick lower lip vermilion	0.16221897999019	14/870	145/21666
6122	Calf muscle hypertrophy	0.167676372927786	7/870	46/21666
1569	Sclerosis	0.169750061361458	5/870	24/21666
5016	Disproportionate short stature	0.169750061361458	10/870	86/21666
6223	Distal sensory impairment	0.169750061361458	10/870	86/21666
4911	Arteriopathic disease	0.176294694458925	11/870	101/21666
2297	Triglycerides measurement	0.176389436372864	37/870	563/21666
3935	Flexion contracture - wrist	0.176389436372864	4/870	15/21666
6680	Variable expressivity	0.178541105063946	24/870	319/21666
8694	Hyperkeratosis, CTCAE	0.178541105063946	10/870	87/21666
1172	Spinal Muscular Atrophy	0.18443380080502	24/870	320/21666
3901	Class III malocclusion	0.184779352129421	16/870	181/21666
344	Congenital clubfoot	0.187300989006513	22/870	285/21666
6426	Slow progression	0.187300989006513	15/870	165/21666
4095	Dysgenesis of corpus callosum	0.188999924428688	5/870	25/21666
6800	Broad hallux	0.192396316531747	7/870	48/21666
270	Cardiomyopathy, Dilated	0.201335808011356	34/870	512/21666
2470	Welander Distal Myopathy	0.201335808011356	3/870	8/21666
6894	Failed Back Surgery Syndrome	0.201335808011356	3/870	8/21666
8175	Reduced systolic function	0.201335808011356	3/870	8/21666
5899	Myopathy, Centronuclear, Autosomal Dominant	0.202558335502776	4/870	16/21666
6487	Impaired platelet aggregation	0.202558335502776	4/870	16/21666
6574	Generalized hypotonia	0.202558335502776	56/870	955/21666
5704	Valgus deformities of feet	0.210314257682598	5/870	26/21666
6836	End stage cardiac failure	0.210314257682598	9/870	76/21666
2274	Blood basophil count (lab test)	0.210793067729708	21/870	272/21666
2742	Byzanthine arch palate	0.21604967981366	33/870	497/21666
4946	Post MI	0.21604967981366	17/870	203/21666
6260	Distal amyotrophy	0.216666825087295	11/870	106/21666
350	Collagen Diseases	0.217320027101929	8/870	63/21666
4052	Toe-walking gait	0.218709208239906	7/870	50/21666
588	Fatigue	0.220572791671715	46/870	760/21666
1015	Lipodystrophy	0.220572791671715	18/870	226/21666
2699	Difficulty walking up stairs	0.220572791671715	7/870	51/21666
2934	Baller-Gerold syndrome	0.220572791671715	2/870	3/21666
2950	Trigonocephaly	0.220572791671715	7/870	52/21666
3474	Platelet thrombus	0.220572791671715	4/870	17/21666
3486	Muscle fiber hypertrophy	0.220572791671715	2/870	3/21666
3952	Ullrich congenital muscular dystrophy 1	0.220572791671715	4/870	17/21666
4185	Hereditary factor VIII deficiency disease with inhibitor	0.220572791671715	2/870	3/21666
4252	Calcific tendinitis	0.220572791671715	2/870	3/21666
4284	Lysine measurement	0.220572791671715	2/870	3/21666
4550	Colon Carcinoma	0.220572791671715	141/870	2832/21666
5717	Myosclerosis	0.220572791671715	2/870	3/21666
5806	Endometrial Diseases	0.220572791671715	4/870	17/21666
5807	Sudden Cardiac Arrest	0.220572791671715	5/870	27/21666
5885	Carpal osteolysis	0.220572791671715	2/870	3/21666
5886	Osteolysis involving tarsal bones	0.220572791671715	2/870	3/21666
5895	CARDIOMYOPATHY, DILATED, 1S	0.220572791671715	3/870	9/21666
5958	Peripheral Demyelinating Neuropathy, Central Dysmyelination, Waardenburg Syndrome, and Hirschsprung Disease	0.220572791671715	2/870	3/21666
6003	Axonal degeneration	0.220572791671715	4/870	17/21666
6004	CHARCOT-MARIE-TOOTH DISEASE, AXONAL, TYPE 2L (disorder)	0.220572791671715	2/870	3/21666
6144	Axial muscle weakness	0.220572791671715	5/870	28/21666
6320	GIANT AXONAL NEUROPATHY 1	0.220572791671715	3/870	9/21666
6341	Distal joint laxity	0.220572791671715	2/870	3/21666
6517	Fragile nails	0.220572791671715	5/870	27/21666
6521	Dyssegmental dysplasia	0.220572791671715	2/870	3/21666
6530	Flexion contracture of finger	0.220572791671715	4/870	17/21666
6666	Metopic synostosis	0.220572791671715	5/870	28/21666
6734	Normal kidneys	0.220572791671715	2/870	3/21666
6821	Highly arched eyebrow	0.220572791671715	13/870	141/21666
6868	Mevalonic Aciduria	0.220572791671715	2/870	3/21666
7111	WAARDENBURG SYNDROME, TYPE IIE	0.220572791671715	2/870	3/21666
7614	intracranial glioma	0.220572791671715	11/870	108/21666
7718	Congenital heart disease in children	0.220572791671715	2/870	3/21666
8066	Dynein arm defect of respiratory motile cilia	0.220572791671715	2/870	3/21666
8248	Peripheral axonal degeneration	0.220572791671715	3/870	9/21666
8359	PEELING SKIN WITH LEUKONYCHIA, ACRAL PUNCTATE KERATOSES, CHEILITIS, AND KNUCKLE PADS	0.220572791671715	2/870	3/21666
8361	ULLRICH CONGENITAL MUSCULAR DYSTROPHY 1, AUTOSOMAL DOMINANT	0.220572791671715	2/870	3/21666
8390	Ciliopathies	0.220572791671715	19/870	241/21666
8571	Internally nucleated skeletal muscle fibers	0.220572791671715	2/870	3/21666
8590	Primary osteosarcoma	0.220572791671715	5/870	28/21666
2059	Periosteal Disorder	0.220597947623917	9/870	80/21666
4647	Generalized muscle weakness	0.224223180693044	12/870	126/21666
2012	Social Communication Disorder	0.22630184266955	6/870	40/21666
5544	Narrow palate	0.22630184266955	6/870	40/21666
6837	Limb-girdle muscular dystrophy type 2A	0.230101734026211	4/870	18/21666
4537	Nephronophthisis	0.235939986955974	10/870	96/21666
2953	Clinodactyly of fingers	0.237471956778445	14/870	160/21666
6413	Short nose	0.241745282554199	20/870	265/21666
272	Restrictive cardiomyopathy	0.244797212133855	6/870	41/21666
1322	Osteosclerosis	0.244797212133855	9/870	82/21666
3803	Arrhythmogenic Right Ventricular Dysplasia	0.244797212133855	9/870	82/21666
6575	Limb-girdle muscle weakness	0.244797212133855	6/870	41/21666
8301	obsolete Rod-cone dystrophy	0.244797212133855	5/870	29/21666
4548	Congenital muscular dystrophy (disorder)	0.245821509783745	7/870	54/21666
224	Branchioma	0.253594448877063	3/870	10/21666
1905	Autosomal Recessive Polycystic Kidney Disease	0.253594448877063	8/870	69/21666
2067	Retinal depigmentation	0.253594448877063	4/870	19/21666
2901	Familial cardiomyopathy	0.253594448877063	3/870	10/21666
3998	Distichiasis	0.253594448877063	3/870	10/21666
4079	Supraventricular arrhythmia	0.253594448877063	4/870	19/21666
4198	Electromyogram abnormal	0.253594448877063	12/870	130/21666
4375	Global developmental delay	0.253594448877063	95/870	1825/21666
4440	Muscle weakness of limb	0.253594448877063	6/870	42/21666
4769	Partial Paralysis (Paresis) Vocal Cords	0.253594448877063	3/870	10/21666
5098	Cardiomyopathy, Hypertrophic, Familial	0.253594448877063	9/870	83/21666
5902	Hyporeflexia of lower limbs	0.253594448877063	4/870	19/21666
6319	Mosaic variegated aneuploidy syndrome 1	0.253594448877063	3/870	10/21666
6437	Absent speech	0.253594448877063	18/870	232/21666
7183	XERODERMA PIGMENTOSUM, COMPLEMENTATION GROUP C	0.253594448877063	8/870	69/21666
7413	Valvular disease	0.253594448877063	3/870	10/21666
8009	Round ear	0.253594448877063	3/870	10/21666
5013	Cardiomyopathies	0.25408728524357	53/870	925/21666
2255	Saethre-Chotzen Syndrome	0.254684360458607	5/870	30/21666
4097	Absence of septum pellucidum	0.258862396162475	9/870	84/21666
521	Endocarditis	0.267176813678044	7/870	56/21666
1342	Palpitations	0.267176813678044	8/870	70/21666
3116	Simple renal cyst	0.267176813678044	10/870	100/21666
5926	Long face	0.267176813678044	15/870	182/21666
5992	Childhood onset	0.267176813678044	7/870	56/21666
6777	Foot dorsiflexor weakness	0.267176813678044	8/870	70/21666
1020	liposarcoma	0.269763686964989	16/870	200/21666
7680	Respiratory insufficiency due to muscle weakness	0.269763686964989	9/870	85/21666
4728	Distal Muscular Dystrophies	0.281095804192026	5/870	31/21666
6535	Slender finger	0.284385975662806	4/870	20/21666
4573	Acne	0.287575014025321	14/870	167/21666
901	Intelligence	0.291575129416362	39/870	645/21666
488	Dyskinetic syndrome	0.293524656886313	22/870	316/21666
520	Endocardial Fibroelastosis	0.293524656886313	3/870	11/21666
844	Orbital separation excessive	0.293524656886313	36/870	590/21666
2065	Hyporeflexia	0.293524656886313	22/870	312/21666
2071	Hypocalcemic tetany	0.293524656886313	2/870	4/21666
2089	Low Tension Glaucoma	0.293524656886313	10/870	103/21666
2763	Difficulty standing	0.293524656886313	4/870	21/21666
2769	Tongue nodules	0.293524656886313	3/870	11/21666
2780	Bulla of lung	0.293524656886313	3/870	11/21666
2897	Cardiac dilatation	0.293524656886313	2/870	4/21666
2910	Basilar artery occlusion	0.293524656886313	2/870	4/21666
3048	Osmotic diarrhea	0.293524656886313	2/870	4/21666
3640	Thyrotoxicosis due to pituitary thyroid hormone resistance	0.293524656886313	2/870	4/21666
3878	Congenital hypomyelinating neuropathy	0.293524656886313	3/870	11/21666
3937	Flexion contracture of proximal interphalangeal joint	0.293524656886313	14/870	168/21666
3959	Contracture of tendo achilles	0.293524656886313	5/870	32/21666
4080	Supraventricular Arrhythmia by ECG Finding	0.293524656886313	3/870	11/21666
4458	Inherited neuropathies	0.293524656886313	10/870	104/21666
4675	Proximal weakness	0.293524656886313	3/870	11/21666
5224	Chromophobe Renal Cell Carcinoma	0.293524656886313	15/870	185/21666
5225	Sarcomatoid Renal Cell Carcinoma	0.293524656886313	12/870	134/21666
5371	Barber Say syndrome	0.293524656886313	4/870	21/21666
5574	Serum total cholesterol measurement	0.293524656886313	31/870	486/21666
5905	Coronal cleft vertebrae	0.293524656886313	3/870	11/21666
5921	Loss of ability to walk in early childhood	0.293524656886313	2/870	4/21666
6151	COENZYME Q10 DEFICIENCY	0.293524656886313	4/870	21/21666
6391	PARKINSON DISEASE 7, AUTOSOMAL RECESSIVE EARLY-ONSET	0.293524656886313	2/870	4/21666
6537	Flat forehead	0.293524656886313	3/870	11/21666
6542	Flattened epiphysis	0.293524656886313	3/870	11/21666
6596	Abnormal lacrimal duct morphology	0.293524656886313	2/870	4/21666
6617	Inability to walk by childhood/adolescence	0.293524656886313	2/870	4/21666
6667	Infantile muscular hypotonia	0.293524656886313	11/870	118/21666
6806	Increased pulmonary vascular resistance	0.293524656886313	2/870	4/21666
6986	Skeletal muscle hypertrophy	0.293524656886313	4/870	21/21666
6989	Neonatal Hypotonia	0.293524656886313	14/870	169/21666
7787	Charcot-Marie-Tooth disease, Type 2I	0.293524656886313	2/870	4/21666
7806	Other License Status	0.293524656886313	2/870	4/21666
7974	Thickened superior cerebellar peduncle	0.293524656886313	2/870	4/21666
8181	Ventilator dependence with inability to wean	0.293524656886313	2/870	4/21666
8247	Abnormality of the urethra	0.293524656886313	2/870	4/21666
8333	Dupuytren's Disease	0.293524656886313	7/870	59/21666
4014	Orbital separation diminished	0.301448744022103	9/870	89/21666
2376	Embryonal Rhabdomyosarcoma	0.303296949766318	11/870	121/21666
4332	Congenital Fiber Type Disproportion	0.303296949766318	5/870	33/21666
5595	Mammary Neoplasms	0.303296949766318	136/870	2780/21666
7652	RETINOSCHISIS 1, X-LINKED, JUVENILE	0.303296949766318	5/870	33/21666
1135	Microstomia	0.305498719567669	14/870	172/21666
2577	Pyramidal sign	0.306677310982816	13/870	155/21666
4870	MICROPHTHALMIA, SYNDROMIC 7	0.306677310982816	6/870	46/21666
790	Hip Contracture	0.322233137774073	5/870	34/21666
1121	Menorrhagia	0.322233137774073	5/870	34/21666
1136	Mild Mental Retardation	0.322233137774073	23/870	340/21666
1800	Low Vision	0.322233137774073	13/870	157/21666
1816	HMN (Hereditary Motor Neuropathy) Proximal Type I	0.322233137774073	5/870	34/21666
2739	Bulbous nose	0.322233137774073	11/870	123/21666
2979	Failure of exfoliation of primary tooth	0.322233137774073	3/870	12/21666
3907	Chronic constipation	0.322233137774073	6/870	47/21666
4453	Islets of Langerhans hyperplasia	0.322233137774073	3/870	12/21666
4629	Central nervous system lesion	0.322233137774073	5/870	34/21666
5786	Lung Melanoma	0.322233137774073	3/870	12/21666
6247	WAARDENBURG SYNDROME, TYPE 4A	0.322233137774073	3/870	12/21666
6767	Proximal muscle weakness in upper limbs	0.322233137774073	4/870	22/21666
7691	Breathing dysregulation	0.322233137774073	3/870	12/21666
7811	Bodily Pain	0.322233137774073	4/870	22/21666
8199	Congenital lactic acidosis	0.322233137774073	3/870	12/21666
1001	White Blood Cell Count procedure	0.32688691591478	40/870	681/21666
12	Acanthosis Nigricans	0.336166555890687	7/870	64/21666
39	Aging	0.336166555890687	1/870	1/21666
71	Amyotrophic Lateral Sclerosis	0.336166555890687	58/870	1114/21666
130	Arteriovenous fistula	0.336166555890687	8/870	93/21666
131	Congenital arteriovenous malformation	0.336166555890687	12/870	163/21666
155	Atrioventricular Block	0.336166555890687	7/870	63/21666
196	Oral paracoccidioidomycosis	0.336166555890687	1/870	1/21666
247	Malignant tumor of colon	0.336166555890687	139/870	2969/21666
284	Cephalhematoma due to birth trauma	0.336166555890687	2/870	7/21666
338	Cleft upper lip	0.336166555890687	18/870	255/21666
366	Hepatic Fibrosis, Congenital	0.336166555890687	7/870	63/21666
369	Conjunctivitis, Giant Papillary	0.336166555890687	1/870	1/21666
373	Contracture	0.336166555890687	9/870	111/21666
489	Dysmenorrhea	0.336166555890687	7/870	71/21666
550	Epistaxis	0.336166555890687	8/870	82/21666
551	Epithelial hyperplasia	0.336166555890687	7/870	63/21666
572	Eye Abnormalities	0.336166555890687	6/870	55/21666
592	Femur Head Necrosis	0.336166555890687	2/870	8/21666
600	Periodic fever	0.336166555890687	3/870	19/21666
658	Glaucoma, Open-Angle	0.336166555890687	11/870	130/21666
678	Glycosuria	0.336166555890687	6/870	53/21666
717	Congenital Heart Defects	0.336166555890687	26/870	406/21666
729	Ventricular Septal Defects	0.336166555890687	26/870	426/21666
736	Hemarthrosis	0.336166555890687	3/870	13/21666
740	Hematuria	0.336166555890687	16/870	235/21666
750	Hemoperitoneum	0.336166555890687	1/870	1/21666
753	Hemorrhage	0.336166555890687	5/870	47/21666
754	Hemorrhagic Disorders	0.336166555890687	4/870	30/21666
856	Hypocalcemia	0.336166555890687	8/870	94/21666
875	Type II Mucolipidosis	0.336166555890687	5/870	43/21666
885	Incontinence	0.336166555890687	7/870	70/21666
944	Cystic kidney	0.336166555890687	8/870	89/21666
1087	Marfan Syndrome	0.336166555890687	11/870	130/21666
1092	Maxillary Diseases	0.336166555890687	1/870	1/21666
1139	Mitral Valve Prolapse Syndrome	0.336166555890687	9/870	111/21666
1174	Muscular Dystrophy	0.336166555890687	18/870	280/21666
1196	Myopia	0.336166555890687	30/870	490/21666
1311	Idiopathic Multicentric Osteolyses	0.336166555890687	1/870	1/21666
1328	Other specified peritonitis	0.336166555890687	2/870	8/21666
1382	Pericarditis, Constrictive	0.336166555890687	2/870	8/21666
1434	Postpartum Hemorrhage	0.336166555890687	2/870	6/21666
1442	Atrial Premature Complexes	0.336166555890687	13/870	183/21666
1481	Pulmonary Valve Stenosis	0.336166555890687	3/870	16/21666
1535	Rheumatism	0.336166555890687	14/870	197/21666
1580	SERUM CHLORIDE ION TESTS	0.336166555890687	1/870	1/21666
1627	Curvature of spine	0.336166555890687	1/870	1/21666
1645	Stevens-Johnson Syndrome	0.336166555890687	7/870	67/21666
1647	Stomach Neoplasms	0.336166555890687	44/870	820/21666
1669	Surgical Wound Dehiscence	0.336166555890687	1/870	1/21666
1724	Tooth, Supernumerary	0.336166555890687	4/870	31/21666
1725	Torticollis	0.336166555890687	6/870	55/21666
1766	Urinary Stress Incontinence	0.336166555890687	8/870	79/21666
1791	Tachycardia, Ventricular	0.336166555890687	9/870	104/21666
1805	Vitamin K Deficiency	0.336166555890687	3/870	19/21666
1844	Congenital torticollis	0.336166555890687	3/870	19/21666
1957	Joint laxity	0.336166555890687	15/870	224/21666
1990	Oral lesion	0.336166555890687	2/870	5/21666
2038	Premature ventricular contractions	0.336166555890687	6/870	56/21666
2053	Muscle Weakness	0.336166555890687	31/870	536/21666
2069	Dry skin	0.336166555890687	13/870	159/21666
2085	Hypertensive heart disease	0.336166555890687	4/870	32/21666
2101	Ankyloglossia	0.336166555890687	3/870	19/21666
2141	Toxic multinodular goiter	0.336166555890687	2/870	7/21666
2160	Peripheral opacity of cornea	0.336166555890687	1/870	1/21666
2194	Vascular anomaly	0.336166555890687	5/870	47/21666
2196	Polycystic liver disease	0.336166555890687	5/870	38/21666
2237	Polysomnography	0.336166555890687	10/870	119/21666
2239	Right Ventricular Hypertrophy	0.336166555890687	12/870	160/21666
2259	Centronuclear myopathy	0.336166555890687	5/870	40/21666
2289	Gamma glutamyl transferase measurement	0.336166555890687	2/870	5/21666
2291	Low density lipoprotein cholesterol measurement	0.336166555890687	29/870	483/21666
2313	Waist-Hip Ratio	0.336166555890687	34/870	565/21666
2318	Pelizaeus-Merzbacher Disease	0.336166555890687	4/870	30/21666
2347	Myocardial Stunning	0.336166555890687	2/870	6/21666
2348	Myopathies, Nemaline	0.336166555890687	5/870	47/21666
2350	Reticulocyte count (procedure)	0.336166555890687	16/870	234/21666
2476	Projectile vomiting	0.336166555890687	1/870	1/21666
2486	Comedone	0.336166555890687	6/870	53/21666
2488	Angular cheilitis	0.336166555890687	1/870	1/21666
2508	Brachydactyly	0.336166555890687	21/870	325/21666
2525	Myalgia	0.336166555890687	16/870	226/21666
2526	Muscle fibrillation	0.336166555890687	2/870	8/21666
2529	Ulnar deviation of the wrist	0.336166555890687	3/870	14/21666
2535	Cerebellar Gait Ataxia	0.336166555890687	1/870	1/21666
2541	Waddling gait	0.336166555890687	10/870	113/21666
2546	Rhythm from artificial pacing	0.336166555890687	1/870	1/21666
2552	Hyperactive bowel sounds	0.336166555890687	1/870	1/21666
2557	Complete breech presentation	0.336166555890687	1/870	1/21666
2567	Circumlocution	0.336166555890687	1/870	1/21666
2583	Gowers sign	0.336166555890687	6/870	54/21666
2585	Sore to touch	0.336166555890687	6/870	56/21666
2608	Morbilliform rash	0.336166555890687	1/870	1/21666
2634	Congenital diaphragmatic hernia	0.336166555890687	17/870	239/21666
2635	Decreased lacrimation	0.336166555890687	2/870	6/21666
2645	Small for gestational age (disorder)	0.336166555890687	13/870	181/21666
2649	Pick Disease of the Brain	0.336166555890687	15/870	213/21666
2687	Pycnodysostosis	0.336166555890687	2/870	7/21666
2717	Hand clenching	0.336166555890687	4/870	26/21666
2726	Coloboma of iris	0.336166555890687	12/870	153/21666
2735	Muscle hematoma	0.336166555890687	2/870	6/21666
2827	Tricuspid Atresia	0.336166555890687	3/870	18/21666
2851	Reduced concentration span	0.336166555890687	7/870	77/21666
2853	Abnormal vocal cord morphology	0.336166555890687	1/870	1/21666
2860	Keratosis pilaris	0.336166555890687	4/870	30/21666
2867	Longitudinal split nail	0.336166555890687	2/870	8/21666
2870	Hypertrophic disorder of skin, unspecified	0.336166555890687	6/870	62/21666
2884	Barrel chest	0.336166555890687	3/870	18/21666
2887	Hypertrophic rhinitis	0.336166555890687	1/870	1/21666
2892	Acute respiratory failure	0.336166555890687	8/870	78/21666
2948	Plagiocephaly	0.336166555890687	7/870	74/21666
2967	Hypoplasia of aorta	0.336166555890687	1/870	1/21666
2983	Posterior open bite	0.336166555890687	1/870	1/21666
2995	Double kidney (disorder)	0.336166555890687	2/870	6/21666
3024	Congenital coloboma of iris	0.336166555890687	11/870	148/21666
3033	Abnormal umbilical cord	0.336166555890687	1/870	1/21666
3065	Hypercupremia	0.336166555890687	1/870	1/21666
3123	Antepartum hemorrhage	0.336166555890687	1/870	1/21666
3124	Antepartum hemorrhage affecting fetus or newborn	0.336166555890687	1/870	1/21666
3129	Epidural Abscess	0.336166555890687	1/870	1/21666
3160	Reducing-body myopathy	0.336166555890687	2/870	5/21666
3172	Secondary Open Angle Glaucoma	0.336166555890687	3/870	13/21666
3173	Cortical cataract	0.336166555890687	7/870	69/21666
3193	Disorder of endocrine pancreas	0.336166555890687	2/870	6/21666
3233	Thrombocytopenia due to sequestration	0.336166555890687	2/870	5/21666
3240	Hereditary factor X deficiency disease	0.336166555890687	1/870	1/21666
3241	Acquired factor X deficiency disease	0.336166555890687	1/870	1/21666
3242	von Willebrand disease, type IIC	0.336166555890687	1/870	1/21666
3243	von Willebrand disease, type IID	0.336166555890687	1/870	1/21666
3247	Brisket disease	0.336166555890687	1/870	1/21666
3253	Pulmonary Nocardiosis	0.336166555890687	1/870	1/21666
3306	Adult Angiosarcoma	0.336166555890687	9/870	101/21666
3310	Adult Liposarcoma	0.336166555890687	11/870	143/21666
3340	Malignant Head and Neck Neoplasm	0.336166555890687	41/870	767/21666
3350	Adult Rhabdomyosarcoma	0.336166555890687	29/870	509/21666
3380	Childhood Liposarcoma	0.336166555890687	11/870	143/21666
3384	Childhood Angiosarcoma	0.336166555890687	9/870	101/21666
3401	Squamous cell carcinoma of the hypopharynx	0.336166555890687	9/870	103/21666
3440	Condyloma	0.336166555890687	5/870	40/21666
3459	Difficulty walking	0.336166555890687	16/870	224/21666
3467	Congenital contracture	0.336166555890687	4/870	31/21666
3470	Pseudocyst	0.336166555890687	2/870	8/21666
3471	Partial stenosis	0.336166555890687	1/870	1/21666
3479	Spontaneous Perforation	0.336166555890687	1/870	1/21666
3492	Phrynoderma	0.336166555890687	3/870	19/21666
3494	Adenosis	0.336166555890687	2/870	8/21666
3526	Adult rhabdomyoma	0.336166555890687	1/870	1/21666
3530	Arteriovenous hemangioma	0.336166555890687	7/870	76/21666
3578	Exposure keratoconjunctivitis	0.336166555890687	1/870	1/21666
3598	Anterior epistaxis	0.336166555890687	1/870	1/21666
3601	Catamenial pneumothorax	0.336166555890687	1/870	1/21666
3613	Paroxysmal familial ventricular fibrillation	0.336166555890687	3/870	18/21666
3614	Acute massive pulmonary embolism	0.336166555890687	1/870	1/21666
3645	Diabetes mellitus autosomal dominant type II (disorder)	0.336166555890687	2/870	8/21666
3665	Glycogen storage disease due to acid maltase deficiency, late-onset	0.336166555890687	2/870	8/21666
3695	Cerebellar decompression injury	0.336166555890687	3/870	14/21666
3719	Congenital constriction of pylorus	0.336166555890687	1/870	1/21666
3736	Skin Angiosarcoma	0.336166555890687	1/870	1/21666
3785	Cervical intraepithelial neoplasia grade 2	0.336166555890687	7/870	77/21666
3834	Carcinoid tumor, malignant	0.336166555890687	1/870	1/21666
3846	Acquired hypofibrinogenemia	0.336166555890687	1/870	1/21666
3847	Toxic effect of carbon tetrachloride	0.336166555890687	2/870	6/21666
3852	High density lipoprotein measurement	0.336166555890687	32/870	545/21666
3857	Distal Spinal Muscular Atrophy	0.336166555890687	3/870	16/21666
3868	Symptomatic Infantile Spasms	0.336166555890687	2/870	8/21666
3875	Hereditary motor and sensory neuropathy with optic atrophy (disorder)	0.336166555890687	2/870	7/21666
3886	Congenital von Willebrand's disease	0.336166555890687	1/870	1/21666
3888	Protein C Deficiency	0.336166555890687	5/870	43/21666
3896	Nijmegen Breakage Syndrome	0.336166555890687	8/870	94/21666
3924	Pseudofolliculitis	0.336166555890687	2/870	8/21666
3949	Muscle damage	0.336166555890687	13/870	163/21666
3951	Fukuyama Type Congenital Muscular Dystrophy	0.336166555890687	5/870	35/21666
3955	X-linked centronuclear myopathy	0.336166555890687	4/870	29/21666
3977	Intermittent divergent squint	0.336166555890687	2/870	5/21666
3995	Splits in nails (finding)	0.336166555890687	2/870	8/21666
4017	Learning difficulties	0.336166555890687	2/870	6/21666
4018	Premature development of the breasts	0.336166555890687	2/870	7/21666
4019	Breast size	0.336166555890687	3/870	16/21666
4031	Narrow thorax	0.336166555890687	9/870	112/21666
4046	Facial Paresis	0.336166555890687	5/870	44/21666
4048	Pelvic girdle weakness	0.336166555890687	3/870	16/21666
4061	Neutrophil abnormality	0.336166555890687	7/870	74/21666
4075	Senile sclerosis of aortic cusp	0.336166555890687	3/870	19/21666
4077	Mean blood pressure	0.336166555890687	12/870	146/21666
4084	Electrocardiogram: P-R interval	0.336166555890687	6/870	57/21666
4101	Colpocephaly	0.336166555890687	3/870	17/21666
4124	Midline facial cleft - Tessier cleft 0	0.336166555890687	2/870	8/21666
4130	Short rib-polydactyly syndrome, Verma-Naumoff type	0.336166555890687	2/870	6/21666
4131	Short rib-polydactyly syndrome, Beemer type	0.336166555890687	2/870	6/21666
4139	Osteopathia striata cranial sclerosis	0.336166555890687	1/870	1/21666
4141	Worth disease	0.336166555890687	1/870	1/21666
4153	Cardiac embolism	0.336166555890687	1/870	1/21666
4163	Word finding difficulty (disorder)	0.336166555890687	1/870	1/21666
4169	Growth delay	0.336166555890687	16/870	244/21666
4173	Muscle eye brain disease	0.336166555890687	3/870	19/21666
4204	Height	0.336166555890687	17/870	249/21666
4211	Congenital scoliosis due to bony malformation	0.336166555890687	1/870	1/21666
4234	Aseptic Necrosis of Bone	0.336166555890687	1/870	1/21666
4266	Clouding of corneal stroma	0.336166555890687	2/870	8/21666
4267	Corneal fibrosis	0.336166555890687	3/870	17/21666
4298	Neurodegenerative Disorders	0.336166555890687	75/870	1515/21666
4306	Skeletal muscle atrophy	0.336166555890687	20/870	306/21666
4308	Lupus-like rash	0.336166555890687	1/870	1/21666
4321	Psychosis, childhood onset	0.336166555890687	1/870	1/21666
4353	MALE GENITAL ABNORMALITIES	0.336166555890687	1/870	1/21666
4371	Florid cemento-osseous dysplasia	0.336166555890687	1/870	1/21666
4379	Arthritis/arthrosis	0.336166555890687	1/870	1/21666
4386	Difficulty running	0.336166555890687	5/870	38/21666
4398	Allergy to vaccine	0.336166555890687	1/870	1/21666
4405	Gait abnormality	0.336166555890687	21/870	312/21666
4408	Hypertrophy of upper limb	0.336166555890687	1/870	1/21666
4410	Thumb deformity	0.336166555890687	2/870	8/21666
4443	Intraocular pressure disorder	0.336166555890687	20/870	304/21666
4457	intestinal angiodysplasia	0.336166555890687	1/870	1/21666
4464	Arterial Stiffness	0.336166555890687	1/870	1/21666
4504	Serum chloride level result	0.336166555890687	1/870	1/21666
4512	parental alcoholism	0.336166555890687	2/870	6/21666
4517	Hypsarrhythmia	0.336166555890687	12/870	152/21666
4521	Malignant neoplasm of muscle	0.336166555890687	2/870	8/21666
4524	Congenital Camptodactyly	0.336166555890687	10/870	123/21666
4546	Blood thyroid stimulating hormone analysis	0.336166555890687	2/870	6/21666
4613	Aortic Aneurysm, Ruptured	0.336166555890687	3/870	13/21666
4619	carcinoma sarcoma	0.336166555890687	1/870	1/21666
4653	pituitary incidentaloma	0.336166555890687	1/870	1/21666
4665	Hematoma, Subdural, Acute	0.336166555890687	1/870	1/21666
4666	Active suicidal ideation	0.336166555890687	1/870	1/21666
4771	Hereditary Autosomal Dominant Spastic Paraplegia	0.336166555890687	4/870	27/21666
4781	Lymphangioleiomyomatosis	0.336166555890687	9/870	96/21666
4790	REM Sleep Behavior Disorder	0.336166555890687	5/870	46/21666
4801	Intracranial Hematoma, Traumatic	0.336166555890687	1/870	1/21666
4807	Gait Ataxia, Sensory	0.336166555890687	1/870	1/21666
4842	Congenital Structural Myopathy	0.336166555890687	3/870	18/21666
4849	Tetrasomy 5p	0.336166555890687	1/870	1/21666
4851	Chromosome 7, trisomy 7q	0.336166555890687	1/870	1/21666
4856	Chromosome 12 ring	0.336166555890687	1/870	1/21666
4864	MASA SYNDROME (disorder)	0.336166555890687	3/870	16/21666
4867	Krause-Kivlin syndrome	0.336166555890687	2/870	5/21666
4872	Nephroblastomatosis, fetal ascites, macrosomia and Wilms tumor	0.336166555890687	2/870	7/21666
4876	Scott Syndrome	0.336166555890687	3/870	15/21666
4900	Frequent falls	0.336166555890687	9/870	94/21666
4919	Invasive carcinoma of breast	0.336166555890687	29/870	473/21666
4929	Stage I Esophageal Squamous Cell Carcinoma	0.336166555890687	1/870	1/21666
4978	Stage IV Laryngeal Carcinoma	0.336166555890687	1/870	1/21666
4982	Thrombopathy	0.336166555890687	1/870	1/21666
5008	Heyde's syndrome	0.336166555890687	1/870	1/21666
5027	Chlamydophila Infections	0.336166555890687	1/870	1/21666
5053	Overriding toe	0.336166555890687	5/870	47/21666
5070	Anal infection	0.336166555890687	1/870	1/21666
5084	Lymphangiosis carcinomatosa	0.336166555890687	2/870	8/21666
5107	Drug-induced immune hemolytic anemia	0.336166555890687	1/870	1/21666
5124	Multifocal micronodular pneumocyte hyperplasia	0.336166555890687	2/870	6/21666
5128	Mast cell aggregation	0.336166555890687	1/870	1/21666
5136	Heart Failure, Diastolic	0.336166555890687	6/870	55/21666
5141	Posterior Tibial Tendon Dysfunction	0.336166555890687	1/870	1/21666
5159	Coagulation factor measurement	0.336166555890687	3/870	14/21666
5165	Apical myocardial infarction	0.336166555890687	1/870	1/21666
5178	Mammary Neoplasms, Human	0.336166555890687	30/870	527/21666
5194	Eccrine ductal carcinoma	0.336166555890687	1/870	1/21666
5226	Collecting Duct Carcinoma of the Kidney	0.336166555890687	13/870	162/21666
5238	Adenomyoepithelioma	0.336166555890687	2/870	8/21666
5255	Minimal deviation adenocarcinoma of endocervical type	0.336166555890687	1/870	1/21666
5266	Hyper-IgD periodic fever syndrome (HIDS)	0.336166555890687	1/870	1/21666
5283	Axenfeld syndrome	0.336166555890687	1/870	1/21666
5284	Von Willebrand disease, platelet type	0.336166555890687	2/870	8/21666
5290	Type 2 diabetes mellitus in nonobese	0.336166555890687	1/870	1/21666
5330	Talipes	0.336166555890687	7/870	74/21666
5334	Congenital lymphatic malformation	0.336166555890687	1/870	1/21666
5351	Chronic venous insufficiency	0.336166555890687	4/870	25/21666
5355	Congenital naevus	0.336166555890687	2/870	5/21666
5358	Papillary Renal Cell Carcinoma	0.336166555890687	15/870	223/21666
5376	Elliptical nystagmus	0.336166555890687	1/870	1/21666
5381	Gestosis	0.336166555890687	1/870	1/21666
5389	Laryngoonychocutaneous syndrome	0.336166555890687	1/870	1/21666
5411	Apocrine breast carcinoma	0.336166555890687	1/870	1/21666
5466	Minor Salivary Gland Adenocarcinoma	0.336166555890687	1/870	1/21666
5471	Non-Small Cell Adenocarcinoma	0.336166555890687	2/870	5/21666
5476	Ovarian Transitional Cell Carcinoma	0.336166555890687	1/870	1/21666
5481	Polymorphous low grade adenocarcinoma of salivary gland	0.336166555890687	1/870	1/21666
5482	Salivary Gland Sialoblastoma	0.336166555890687	1/870	1/21666
5487	Stage IA1 Cervical Cancer	0.336166555890687	1/870	1/21666
5531	Atrioventricular Septal Defect	0.336166555890687	6/870	58/21666
5535	Increased susceptibility to fractures	0.336166555890687	5/870	42/21666
5558	Kidney damage	0.336166555890687	2/870	5/21666
5564	HETEROTAXY, VISCERAL, 2, AUTOSOMAL	0.336166555890687	5/870	39/21666
5569	Actinic porokeratosis	0.336166555890687	1/870	1/21666
5584	Aortic valve sclerosis	0.336166555890687	3/870	18/21666
5585	Dental caries of smooth surface	0.336166555890687	2/870	7/21666
5590	Paranoia	0.336166555890687	5/870	35/21666
5611	Desmoplastic	0.336166555890687	10/870	117/21666
5655	Cardioembolic stroke	0.336166555890687	5/870	42/21666
5660	Disorder of skeletal muscle	0.336166555890687	4/870	29/21666
5665	Heart failure NYHA class II	0.336166555890687	1/870	1/21666
5687	Congenital hereditary endothelial dystrophy,CHED 2	0.336166555890687	1/870	1/21666
5718	Familial (FPAH)	0.336166555890687	57/870	1075/21666
5726	VENTRICULAR TACHYCARDIA, CATECHOLAMINERGIC POLYMORPHIC, 1 (disorder)	0.336166555890687	4/870	31/21666
5730	tumor vasculature	0.336166555890687	14/870	200/21666
5753	Glomerulonephritis, Minimal Change	0.336166555890687	2/870	7/21666
5779	Induced cataract	0.336166555890687	3/870	13/21666
5789	Nasopharyngeal Differentiated Carcinoma	0.336166555890687	1/870	1/21666
5855	Limb-girdle muscular dystrophy type 2F	0.336166555890687	2/870	5/21666
5857	MUSCULAR DYSTROPHY, LIMB-GIRDLE, TYPE 1C	0.336166555890687	2/870	5/21666
5859	Verloes Bourguignon syndrome	0.336166555890687	1/870	1/21666
5876	Synostotic Posterior Plagiocephaly	0.336166555890687	4/870	25/21666
5890	Retinal pigmentary degeneration	0.336166555890687	1/870	1/21666
5893	Abnormal vertebral morphology	0.336166555890687	4/870	28/21666
5896	ARTHROGRYPOSIS, DISTAL, TYPE 2B	0.336166555890687	4/870	25/21666
5911	Short stature, postnatal	0.336166555890687	1/870	1/21666
5915	Normocytic hypoplastic anemia	0.336166555890687	1/870	1/21666
5916	Fluctuating hepatomegaly	0.336166555890687	1/870	1/21666
5917	Fluctuating splenomegaly	0.336166555890687	1/870	1/21666
5927	Muscle fiber splitting	0.336166555890687	3/870	13/21666
5945	Nemaline myopathy 4	0.336166555890687	1/870	1/21666
5953	SPASTIC PARAPLEGIA 26, AUTOSOMAL RECESSIVE (disorder)	0.336166555890687	1/870	1/21666
5966	Pierson syndrome	0.336166555890687	2/870	7/21666
5967	Hypoplasia of the ciliary body	0.336166555890687	1/870	1/21666
5968	Arrhythmogenic Right Ventricular Dysplasia, Familial, 9	0.336166555890687	2/870	5/21666
5969	POSTERIOR COLUMN ATAXIA WITH RETINITIS PIGMENTOSA	0.336166555890687	1/870	1/21666
5983	Cleft palate, isolated	0.336166555890687	19/870	295/21666
5984	Intracerebral periventricular calcifications	0.336166555890687	2/870	5/21666
5995	Flat occiput	0.336166555890687	5/870	45/21666
6002	Thoracic hypoplasia	0.336166555890687	4/870	32/21666
6005	Gross motor development delay	0.336166555890687	10/870	118/21666
6006	Overfolded helix	0.336166555890687	5/870	46/21666
6029	Rapidly progressive	0.336166555890687	5/870	38/21666
6030	DEAFNESS, AUTOSOMAL RECESSIVE 2	0.336166555890687	2/870	7/21666
6037	Say Meyer syndrome	0.336166555890687	1/870	1/21666
6041	SPASTIC PARAPLEGIA 2, X-LINKED (disorder)	0.336166555890687	2/870	8/21666
6042	Abnormal form of the vertebral bodies	0.336166555890687	8/870	89/21666
6048	Severe muscular hypotonia	0.336166555890687	7/870	75/21666
6050	Calf muscle pseudohypertrophy	0.336166555890687	3/870	17/21666
6054	Tented upper lip vermilion	0.336166555890687	7/870	79/21666
6060	Noncompaction cardiomyopathy	0.336166555890687	3/870	17/21666
6064	CORPUS CALLOSUM, PARTIAL AGENESIS OF, X-LINKED	0.336166555890687	1/870	1/21666
6083	Metacarpal diaphyseal endosteal sclerosis	0.336166555890687	1/870	1/21666
6084	Metatarsal diaphyseal endosteal sclerosis	0.336166555890687	1/870	1/21666
6086	Abnormality of the carpal bones	0.336166555890687	2/870	6/21666
6088	Hepatic Adenomas, Familial	0.336166555890687	1/870	1/21666
6094	Sclerotic vertebral body	0.336166555890687	1/870	1/21666
6098	Centrally nucleated skeletal muscle fibers	0.336166555890687	4/870	25/21666
6100	Charcot-Marie-Tooth Disease, Recessive Intermediate A	0.336166555890687	1/870	1/21666
6105	Low anterior hairline	0.336166555890687	7/870	71/21666
6108	Limb-girdle muscle atrophy	0.336166555890687	2/870	8/21666
6111	Sensory axonal neuropathy	0.336166555890687	4/870	23/21666
6119	Charcot-Marie-Tooth Disease, Autosomal Dominant, Type 2k	0.336166555890687	1/870	1/21666
6130	Van Buchem disease type 2	0.336166555890687	1/870	1/21666
6131	OSTEOPETROSIS, AUTOSOMAL DOMINANT 1	0.336166555890687	1/870	1/21666
6137	BRAIN SMALL VESSEL DISEASE WITH HEMORRHAGE	0.336166555890687	1/870	1/21666
6140	LEPROSY, SUSCEPTIBILITY TO, 2	0.336166555890687	1/870	1/21666
6141	Neck flexor weakness	0.336166555890687	4/870	30/21666
6147	CARDIOMYOPATHY, DILATED, 1M	0.336166555890687	1/870	1/21666
6148	GIL BLOOD GROUP	0.336166555890687	1/870	1/21666
6150	BODY MASS INDEX QUANTITATIVE TRAIT LOCUS 4 (disorder)	0.336166555890687	1/870	1/21666
6153	Hydrocephalus, X-Linked, with Congenital Idiopathic Intestinal Pseudoobstruction	0.336166555890687	1/870	1/21666
6155	HETEROTAXY, VISCERAL, 1, X-LINKED	0.336166555890687	4/870	30/21666
6167	Unilateral breast hypoplasia	0.336166555890687	1/870	1/21666
6181	Cupped ears (finding)	0.336166555890687	5/870	45/21666
6184	Coarse facial features	0.336166555890687	14/870	194/21666
6189	MENTAL RETARDATION, X-LINKED, SYNDROMIC 11	0.336166555890687	1/870	1/21666
6216	Abnormal oral glucose tolerance	0.336166555890687	3/870	15/21666
6220	MYOPATHY, DISTAL, WITH ANTERIOR TIBIAL ONSET	0.336166555890687	1/870	1/21666
6222	CILIARY DYSKINESIA, PRIMARY, 2 (disorder)	0.336166555890687	1/870	1/21666
6228	CHARCOT-MARIE-TOOTH DISEASE, AXONAL, TYPE 2F	0.336166555890687	2/870	6/21666
6242	Large for gestational age	0.336166555890687	5/870	43/21666
6246	Short fourth metatarsal	0.336166555890687	2/870	8/21666
6248	von Willebrand Disease, Recessive Form	0.336166555890687	1/870	1/21666
6264	Metaphyseal widening	0.336166555890687	5/870	43/21666
6268	Loss of ability to walk	0.336166555890687	5/870	37/21666
6277	Generalized hirsutism	0.336166555890687	9/870	113/21666
6305	Pelizaeus-Merzbacher-like disease, autosomal recessive, 2	0.336166555890687	1/870	1/21666
6311	Interphalangeal joint erosions	0.336166555890687	1/870	1/21666
6312	Widened metacarpal shaft	0.336166555890687	1/870	1/21666
6314	Thin metatarsal cortices	0.336166555890687	1/870	1/21666
6323	Slender build	0.336166555890687	4/870	31/21666
6331	Anterior bowing of long bones	0.336166555890687	1/870	1/21666
6332	Myosclerosis, Autosomal Recessive	0.336166555890687	1/870	1/21666
6337	Miyoshi myopathy	0.336166555890687	2/870	7/21666
6340	Muscle fiber necrosis	0.336166555890687	2/870	7/21666
6343	Increased laxity of ankles	0.336166555890687	2/870	5/21666
6350	Limited shoulder movement	0.336166555890687	2/870	5/21666
6364	Digitotalar Dysmorphism	0.336166555890687	2/870	6/21666
6372	CRANIOMETAPHYSEAL DYSPLASIA, AUTOSOMAL DOMINANT	0.336166555890687	5/870	45/21666
6375	Cerebrooculofacioskeletal Syndrome 2	0.336166555890687	1/870	1/21666
6378	JOUBERT SYNDROME 6	0.336166555890687	1/870	1/21666
6379	Interhemispheric cysts	0.336166555890687	1/870	1/21666
6383	Isolated cases	0.336166555890687	9/870	111/21666
6389	Enlarged cisterna magna	0.336166555890687	3/870	18/21666
6390	Heterotaxy, Visceral, 3, Autosomal	0.336166555890687	4/870	29/21666
6397	Perivascular spaces	0.336166555890687	2/870	5/21666
6412	Prominent nasal bridge	0.336166555890687	13/870	180/21666
6414	Charcot-Marie-Tooth disease, Type 2B2	0.336166555890687	2/870	5/21666
6424	Axonal regeneration	0.336166555890687	2/870	5/21666
6433	Proximal tapering of metacarpals	0.336166555890687	1/870	1/21666
6443	Agenesis of central incisor	0.336166555890687	1/870	1/21666
6460	Thoracolumbar kyphosis	0.336166555890687	3/870	13/21666
6466	Pyruvate Dehydrogenase E3-Binding Protein Deficiency	0.336166555890687	1/870	1/21666
6470	Cartilaginous ossification of nose	0.336166555890687	1/870	1/21666
6471	Premature fusion of phalangeal epiphyses	0.336166555890687	1/870	1/21666
6472	Cartilaginous ossification of larynx	0.336166555890687	1/870	1/21666
6511	Down-sloping shoulders	0.336166555890687	4/870	32/21666
6513	Reduced pancreatic beta cells	0.336166555890687	2/870	7/21666
6541	Malformation of the hepatic ductal plate	0.336166555890687	1/870	1/21666
6561	JOUBERT SYNDROME 5	0.336166555890687	1/870	1/21666
6564	LEBER CONGENITAL AMAUROSIS 10 (disorder)	0.336166555890687	1/870	1/21666
6566	Prominent metopic ridge	0.336166555890687	5/870	39/21666
6576	CARDIOMYOPATHY, DILATED, 1I	0.336166555890687	1/870	1/21666
6578	Decreased number of peripheral myelinated nerve fibers	0.336166555890687	4/870	28/21666
6591	Denervation of the diaphragm	0.336166555890687	1/870	1/21666
6592	Shawl scrotum	0.336166555890687	3/870	19/21666
6614	Large tarsal bones	0.336166555890687	1/870	1/21666
6652	WAARDENBURG SYNDROME, TYPE IIA	0.336166555890687	2/870	7/21666
6662	CARDIOMYOPATHY, FAMILIAL HYPERTROPHIC, 7	0.336166555890687	1/870	1/21666
6673	TARSAL-CARPAL COALITION SYNDROME	0.336166555890687	17/870	261/21666
6679	Small hypothenar eminence	0.336166555890687	1/870	1/21666
6684	Charcot-Marie-Tooth Disease, Axonal, Type 2a1	0.336166555890687	1/870	1/21666
6685	Catatrichy	0.336166555890687	1/870	1/21666
6687	CATARACT, POSTERIOR POLAR, 1	0.336166555890687	1/870	1/21666
6693	CAMPOMELIC DYSPLASIA	0.336166555890687	7/870	68/21666
6710	Saethre-Chotzen Syndrome with Eyelid Anomalies	0.336166555890687	1/870	1/21666
6726	PREMATURE CHROMATID SEPARATION TRAIT	0.336166555890687	3/870	19/21666
6736	RETINAL CONE DYSTROPHY 4	0.336166555890687	1/870	1/21666
6740	Cataract, autosomal recessive congenital 2	0.336166555890687	1/870	1/21666
6755	HEMOCHROMATOSIS, TYPE 2A	0.336166555890687	1/870	1/21666
6756	Gracile bone dysplasia	0.336166555890687	1/870	1/21666
6766	Proximal muscle weakness in lower limbs	0.336166555890687	4/870	30/21666
6769	Increased connective tissue	0.336166555890687	3/870	16/21666
6770	BONE MINERAL DENSITY QUANTITATIVE TRAIT LOCUS 1	0.336166555890687	1/870	1/21666
6771	HIGH BONE MASS	0.336166555890687	1/870	1/21666
6778	EXUDATIVE VITREORETINOPATHY 4 (disorder)	0.336166555890687	1/870	1/21666
6785	Yemenite deaf-blind hypopigmentation syndrome	0.336166555890687	1/870	1/21666
6790	Steinfeld Syndrome	0.336166555890687	1/870	1/21666
6794	Structural brain abnormalities	0.336166555890687	1/870	1/21666
6797	Scapuloperoneal Syndrome, Neurogenic, Kaeser Type	0.336166555890687	1/870	1/21666
6801	Robinow Sorauf syndrome	0.336166555890687	1/870	1/21666
6804	RETINAL ARTERIES, TORTUOSITY OF	0.336166555890687	1/870	1/21666
6824	Nasopalpebral lipoma coloboma syndrome	0.336166555890687	1/870	1/21666
6851	Intravenous bisphosphonates	0.336166555890687	1/870	1/21666
6852	Kaposi's sarcoma-associated herpesvirus infection	0.336166555890687	2/870	8/21666
6862	Pulmonary Stenosis	0.336166555890687	9/870	106/21666
6904	Axonal degeneration/regeneration	0.336166555890687	2/870	8/21666
6915	PULMONARY HYPERTENSION, PRIMARY, DEXFENFLURAMINE-ASSOCIATED	0.336166555890687	2/870	7/21666
6916	Pulmonary Hypertension, Primary, Fenfluramine-Associated	0.336166555890687	2/870	7/21666
6921	MUSCULAR DYSTROPHY, LIMB-GIRDLE, TYPE 2L (disorder)	0.336166555890687	1/870	1/21666
6925	MECKEL SYNDROME, TYPE 4	0.336166555890687	1/870	1/21666
6948	Right ventricular cardiomyopathy	0.336166555890687	3/870	15/21666
6953	Charcot-Marie-Tooth disease, Type 2A	0.336166555890687	2/870	7/21666
6963	Acute cerebral ischemia	0.336166555890687	5/870	47/21666
6970	cephalohematoma	0.336166555890687	2/870	7/21666
6973	von Willebrand's factor (lab test)	0.336166555890687	6/870	55/21666
6981	Tumour compression	0.336166555890687	1/870	1/21666
7003	Destructive Arthritis	0.336166555890687	4/870	23/21666
7005	Clear-Cell Sugar Tumors	0.336166555890687	2/870	5/21666
7012	Neuronal choristoma	0.336166555890687	1/870	1/21666
7022	Qualitative platelet disorder	0.336166555890687	1/870	1/21666
7064	Diamond-Blackfan Anemia 7	0.336166555890687	1/870	1/21666
7066	Brain Small Vessel Disease With Axenfeld-Rieger Anomaly	0.336166555890687	1/870	1/21666
7068	Lipodystrophy, Congenital Generalized, Type 3	0.336166555890687	1/870	1/21666
7077	Porokeratosis, Disseminated Superficial Actinic, 3	0.336166555890687	1/870	1/21666
7082	Cerebral hypomyelination	0.336166555890687	4/870	29/21666
7083	Cardiomyopathy, Dilated, 1AA	0.336166555890687	1/870	1/21666
7084	CARDIOMYOPATHY, FAMILIAL HYPERTROPHIC, 12	0.336166555890687	1/870	1/21666
7091	Mental Retardation, X-Linked, Syndromic, Turner Type	0.336166555890687	1/870	1/21666
7093	Myofibrillar Myopathy	0.336166555890687	6/870	61/21666
7095	CARDIOMYOPATHY, DILATED, 2A (disorder)	0.336166555890687	1/870	1/21666
7100	Glucagon-like Peptide-1 measurement	0.336166555890687	1/870	1/21666
7102	Interleukin 17 Measurement	0.336166555890687	2/870	7/21666
7106	B lymphoblastic leukemia lymphoma with t(12;21)(p13;q22); TEL-AML1 (ETV6-RUNX1)	0.336166555890687	1/870	1/21666
7119	obsolete Combined hyperlipidemia	0.336166555890687	3/870	17/21666
7149	Leukocyte Adhesion Deficiency, Type III	0.336166555890687	2/870	7/21666
7152	Paranasal sinus hypoplasia	0.336166555890687	1/870	1/21666
7157	Lipodystrophy, Congenital Generalized, Type 4	0.336166555890687	1/870	1/21666
7159	Diamond-Blackfan Anemia 10	0.336166555890687	1/870	1/21666
7161	Cardiomyopathy, Dilated, 1FF	0.336166555890687	1/870	1/21666
7162	Cap Myopathy, Tpm2-Related	0.336166555890687	1/870	1/21666
7165	CORNEAL DYSTROPHY, FUCHS ENDOTHELIAL, 4	0.336166555890687	1/870	1/21666
7172	Tooth Agenesis, Selective, 6	0.336166555890687	1/870	1/21666
7174	Myopathy, Mitochondrial Progressive, With Congenital Cataract, Hearing Loss, And Developmental Delay	0.336166555890687	1/870	1/21666
7181	Glycogen Storage Disease XIII	0.336166555890687	1/870	1/21666
7184	Factor VII measurement	0.336166555890687	3/870	16/21666
7186	Vascular Cell Adhesion Molecule 1 Measurement	0.336166555890687	1/870	1/21666
7190	Coronary Microvascular Disease	0.336166555890687	5/870	45/21666
7191	HPV positive oropharyngeal squamous cell carcinoma	0.336166555890687	4/870	25/21666
7195	Deficiency of factor X [Stuart-Prower]	0.336166555890687	1/870	1/21666
7203	Hemivertebra fusion or failure of segmentation with scoliosis	0.336166555890687	1/870	1/21666
7215	Familial vascular leukoencephalopathy	0.336166555890687	1/870	1/21666
7227	Synostotic Anterior Plagiocephaly	0.336166555890687	3/870	16/21666
7249	Chromosome 4q- Syndrome	0.336166555890687	1/870	1/21666
7251	Dysferlinopathy	0.336166555890687	4/870	30/21666
7265	Oral-facial-digital syndrome, type 2	0.336166555890687	1/870	1/21666
7272	Peri-Implantitis	0.336166555890687	6/870	62/21666
7340	MITOCHONDRIAL DNA DEPLETION SYNDROME 2 (MYOPATHIC TYPE)	0.336166555890687	1/870	1/21666
7344	Ventral septal defect (VSD)	0.336166555890687	1/870	1/21666
7349	Distal upper limb muscle weakness	0.336166555890687	3/870	13/21666
7353	NEPHRONOPHTHISIS 11	0.336166555890687	1/870	1/21666
7356	CHARCOT-MARIE-TOOTH DISEASE, RECESSIVE INTERMEDIATE B	0.336166555890687	1/870	1/21666
7359	HETEROTAXY, VISCERAL, 4, AUTOSOMAL	0.336166555890687	4/870	29/21666
7361	DEAFNESS, AUTOSOMAL RECESSIVE 61	0.336166555890687	1/870	1/21666
7362	CARDIOMYOPATHY, FAMILIAL HYPERTROPHIC, 17	0.336166555890687	1/870	1/21666
7364	DEAFNESS, AUTOSOMAL RECESSIVE 89	0.336166555890687	1/870	1/21666
7367	VENTRICULAR TACHYCARDIA, CATECHOLAMINERGIC POLYMORPHIC, 3	0.336166555890687	1/870	1/21666
7368	PROTEIN Z DEFICIENCY	0.336166555890687	1/870	1/21666
7371	CONGENITAL HEART DEFECTS, MULTIPLE TYPES, 1, X-LINKED	0.336166555890687	4/870	30/21666
7373	Palpitations, CTCAE	0.336166555890687	7/870	64/21666
7392	Bisphosphonate-Associated Osteonecrosis of the Jaw	0.336166555890687	1/870	1/21666
7411	MYOTONIC DYSTROPHY 1	0.336166555890687	13/870	179/21666
7414	Pigmented actinic keratosis	0.336166555890687	1/870	1/21666
7424	Gastric Plexiform Fibromyxoma	0.336166555890687	1/870	1/21666
7427	Rectal Tubular Adenoma	0.336166555890687	1/870	1/21666
7434	AUTISM, SUSCEPTIBILITY TO, X-LINKED 5	0.336166555890687	1/870	1/21666
7441	BARRETT ESOPHAGUS/ESOPHAGEAL ADENOCARCINOMA	0.336166555890687	1/870	1/21666
7445	Lack of facial subcutaneous fat	0.336166555890687	1/870	1/21666
7453	Axonal polyneuropathy	0.336166555890687	1/870	1/21666
7457	Distal ileal atresia	0.336166555890687	1/870	1/21666
7460	alpha-2-Macroglobulin Deficiency	0.336166555890687	1/870	1/21666
7461	ATRIAL FIBRILLATION, FAMILIAL, 11	0.336166555890687	1/870	1/21666
7462	N-ACETYLASPARTATE DEFICIENCY	0.336166555890687	1/870	1/21666
7464	HERMANSKY-PUDLAK SYNDROME 7	0.336166555890687	1/870	1/21666
7467	NEPHROTIC SYNDROME, TYPE 5, WITH OR WITHOUT OCULAR ABNORMALITIES	0.336166555890687	1/870	1/21666
7468	RETINAL ARTERIAL MACROANEURYSM WITH SUPRAVALVULAR PULMONIC STENOSIS	0.336166555890687	1/870	1/21666
7469	HOLOPROSENCEPHALY 11	0.336166555890687	1/870	1/21666
7472	PITT-HOPKINS-LIKE SYNDROME 2	0.336166555890687	1/870	1/21666
7474	THIAMINE METABOLISM DYSFUNCTION SYNDROME 5 (EPISODIC ENCEPHALOPATHY TYPE)	0.336166555890687	1/870	1/21666
7475	JOUBERT SYNDROME 15	0.336166555890687	1/870	1/21666
7480	FIBROCHONDROGENESIS 2	0.336166555890687	1/870	1/21666
7501	Familial mesangial sclerosis	0.336166555890687	1/870	1/21666
7511	Gigantiform Cementoma, Familial	0.336166555890687	1/870	1/21666
7526	Nephrotic Syndrome, Congenital, With Ocular Abnormalities And Congenital Myasthenic Syndrome	0.336166555890687	1/870	1/21666
7532	Mitochondrial DNA Depletion Syndrome, Myopathic Form	0.336166555890687	1/870	1/21666
7549	INTERLEUKIN 6, SERUM LEVEL OF, QUANTITATIVE TRAIT LOCUS	0.336166555890687	1/870	1/21666
7552	NEPHRONOPHTHISIS 15	0.336166555890687	1/870	1/21666
7555	SPASTIC PARAPLEGIA 49, AUTOSOMAL RECESSIVE	0.336166555890687	1/870	1/21666
7566	Aged leonine appearance	0.336166555890687	1/870	1/21666
7567	Multiple rows of eyelashes	0.336166555890687	1/870	1/21666
7574	EMERY-DREIFUSS MUSCULAR DYSTROPHY 7, AUTOSOMAL DOMINANT	0.336166555890687	1/870	1/21666
7575	UV-SENSITIVE SYNDROME 3	0.336166555890687	1/870	1/21666
7578	SOLUBLE INTERLEUKIN-6 RECEPTOR, SERUM LEVEL OF, QUANTITATIVE TRAIT LOCUS	0.336166555890687	1/870	1/21666
7579	HYPERPHOSPHATASIA WITH MENTAL RETARDATION SYNDROME 2	0.336166555890687	1/870	1/21666
7580	HETEROTAXY, VISCERAL, 6, AUTOSOMAL	0.336166555890687	4/870	30/21666
7583	DIAMOND-BLACKFAN ANEMIA 11	0.336166555890687	1/870	1/21666
7586	UROFACIAL SYNDROME 2	0.336166555890687	1/870	1/21666
7587	Young adult onset	0.336166555890687	2/870	8/21666
7588	MAPLE SYRUP URINE DISEASE, MILD VARIANT	0.336166555890687	1/870	1/21666
7589	Adducted thumb	0.336166555890687	7/870	74/21666
7590	Light complexion	0.336166555890687	1/870	1/21666
7591	CHARCOT-MARIE-TOOTH DISEASE, DOMINANT INTERMEDIATE F	0.336166555890687	1/870	1/21666
7592	Clavicular sclerosis	0.336166555890687	1/870	1/21666
7593	IMMUNODEFICIENCY 11	0.336166555890687	1/870	1/21666
7599	Autosomal Recessive Centronuclear Myopathy	0.336166555890687	3/870	16/21666
7621	Intracranial artery dissection	0.336166555890687	1/870	1/21666
7659	Pulmonary Hypertension, Primary, 1, With Hereditary Hemorrhagic Telangiectasia	0.336166555890687	2/870	7/21666
7669	Congenital heart disease (variable)	0.336166555890687	1/870	1/21666
7671	Hyperpigmented nevi and streak	0.336166555890687	1/870	1/21666
7673	Elevated pulmonary artery pressure	0.336166555890687	1/870	1/21666
7676	Episodic tachypnea	0.336166555890687	4/870	31/21666
7683	Disproportionate shortening of the tibia	0.336166555890687	1/870	1/21666
7687	PARTIAL LIPODYSTROPHY, CONGENITAL CATARACTS, AND NEURODEGENERATION SYNDROME	0.336166555890687	1/870	1/21666
7688	CAP MYOPATHY 2	0.336166555890687	1/870	1/21666
7695	CHROMOSOME 2p16.3 DELETION SYNDROME	0.336166555890687	1/870	1/21666
7696	POLYDACTYLY, POSTAXIAL, TYPE A6	0.336166555890687	1/870	1/21666
7701	PERIVENTRICULAR NODULAR HETEROTOPIA 6	0.336166555890687	1/870	1/21666
7703	VAN MALDERGEM SYNDROME 2	0.336166555890687	1/870	1/21666
7704	COMBINED OXIDATIVE PHOSPHORYLATION DEFICIENCY 18	0.336166555890687	1/870	1/21666
7707	NEUROPATHY, HEREDITARY SENSORY, TYPE IF	0.336166555890687	1/870	1/21666
7710	Central visual impairment	0.336166555890687	12/870	158/21666
7711	MENTAL RETARDATION, AUTOSOMAL DOMINANT 23	0.336166555890687	1/870	1/21666
7722	Pre-Gestational Diabetes	0.336166555890687	2/870	8/21666
7750	Acute pulmonary thromboembolism	0.336166555890687	3/870	15/21666
7755	Head and Neck Carcinoma	0.336166555890687	43/870	786/21666
7759	Renal cyst	0.336166555890687	13/870	170/21666
7778	Decreased urine output	0.336166555890687	1/870	1/21666
7784	PULMONARY HYPERTENSION, PRIMARY, 2	0.336166555890687	1/870	1/21666
7788	SMITH-MCCORT DYSPLASIA 1	0.336166555890687	6/870	62/21666
7791	LOW DENSITY LIPOPROTEIN CHOLESTEROL LEVEL QUANTITATIVE TRAIT LOCUS 3	0.336166555890687	1/870	1/21666
7804	Ascending aortic dilatation	0.336166555890687	2/870	7/21666
7814	PANCREATIC AGENESIS 1	0.336166555890687	1/870	1/21666
7823	Keratitis caused by infection	0.336166555890687	2/870	6/21666
7839	BRAIN SMALL VESSEL DISEASE WITH OR WITHOUT OCULAR ANOMALIES	0.336166555890687	1/870	1/21666
7841	SPERMATOGENIC FAILURE 14	0.336166555890687	1/870	1/21666
7842	HYPOTRICHOSIS 12	0.336166555890687	1/870	1/21666
7843	BLEEDING DISORDER, PLATELET-TYPE, 18	0.336166555890687	1/870	1/21666
7844	DIAMOND-BLACKFAN ANEMIA 13	0.336166555890687	1/870	1/21666
7847	HENNEKAM LYMPHANGIECTASIA-LYMPHEDEMA SYNDROME 2	0.336166555890687	1/870	1/21666
7852	Woolly scalp hair	0.336166555890687	1/870	1/21666
7853	CHARCOT-MARIE-TOOTH DISEASE, AXONAL, TYPE 2S	0.336166555890687	1/870	1/21666
7854	MACULAR DYSTROPHY WITH CENTRAL CONE INVOLVEMENT	0.336166555890687	1/870	1/21666
7856	LETHAL CONGENITAL CONTRACTURE SYNDROME 6	0.336166555890687	1/870	1/21666
7857	Caused by mutation in the zinc finger- and BTB domain-containing protein-42 (ZBTB42, 613915.0001)	0.336166555890687	1/870	1/21666
7859	GERBICH BLOOD GROUP SYSTEM, GERBICH PHENOTYPE	0.336166555890687	1/870	1/21666
7860	ATRIAL FIBRILLATION, SOMATIC	0.336166555890687	1/870	1/21666
7861	ESTROGEN RECEPTOR MUTANT, TEMPERATURE-SENSITIVE	0.336166555890687	1/870	1/21666
7862	RETINAL ARTERIAL MACROANEURYSM WITH SUPRAVASCULAR PULMONIC STENOSIS	0.336166555890687	1/870	1/21666
7863	EXUDATIVE VITREORETINOPATHY 4, AUTOSOMAL DOMINANT	0.336166555890687	1/870	1/21666
7864	EXUDATIVE VITREORETINOPATHY 4, AUTOSOMAL RECESSIVE	0.336166555890687	1/870	1/21666
7865	EXUDATIVE VITREORETINOPATHY 4, DIGENIC	0.336166555890687	1/870	1/21666
7867	MEGALOBLASTIC ANEMIA 1, NORWEGIAN TYPE	0.336166555890687	1/870	1/21666
7868	NEUROPATHY, AXONAL, WITH VOCAL CORD PARESIS, AUTOSOMAL RECESSIVE	0.336166555890687	1/870	1/21666
7869	CATARACT 18, AUTOSOMAL RECESSIVE	0.336166555890687	1/870	1/21666
7871	MCARDLE DISEASE, MILD	0.336166555890687	1/870	1/21666
7872	MACULAR DEGENERATION, AGE-RELATED, 1, SUSCEPTIBILITY TO	0.336166555890687	1/870	1/21666
7873	BARDET-BIEDL SYNDROME 14, MODIFIER OF	0.336166555890687	1/870	1/21666
7874	MYOPATHY, CENTRONUCLEAR, AUTOSOMAL DOMINANT, MODIFIER OF	0.336166555890687	1/870	1/21666
7875	VON WILLEBRAND DISEASE, TYPE 1, SUSCEPTIBILITY TO	0.336166555890687	1/870	1/21666
7876	VON WILLEBRAND FACTOR VICENZA PHENOTYPE	0.336166555890687	1/870	1/21666
7877	HYDROCEPHALUS, X-LINKED, WITH HIRSCHSPRUNG DISEASE	0.336166555890687	1/870	1/21666
7885	Elevated urinary homovanillic acid	0.336166555890687	1/870	1/21666
7899	Abnormality of the medullary cavity of the long bones	0.336166555890687	1/870	1/21666
7903	Fatty replacement of skeletal muscle	0.336166555890687	3/870	17/21666
7908	Bicoronal synostosis	0.336166555890687	2/870	6/21666
7914	Elevated tissue non-specific alkaline phosphatase	0.336166555890687	1/870	1/21666
7918	Complete duplication of hallux phalanx	0.336166555890687	1/870	1/21666
7919	Broad proximal phalanx of the hallux	0.336166555890687	1/870	1/21666
7928	Depletion of mitochondrial DNA in muscle tissue	0.336166555890687	1/870	1/21666
7930	Abnormal adipose tissue morphology	0.336166555890687	2/870	6/21666
7931	Abnormal pelvis bone ossification	0.336166555890687	2/870	7/21666
7937	Recurrent loss of toenails and fingernails	0.336166555890687	1/870	1/21666
7940	Irregular tarsal ossification	0.336166555890687	1/870	1/21666
7944	Distal upper limb amyotrophy	0.336166555890687	2/870	8/21666
7947	Abnormal metacarpal morphology	0.336166555890687	1/870	1/21666
7948	Polysyndactyly of hallux	0.336166555890687	1/870	1/21666
7971	Abnormal B cell morphology	0.336166555890687	1/870	1/21666
7986	Interphalangeal joint contracture of finger	0.336166555890687	1/870	1/21666
7992	Abnormality of the thorax	0.336166555890687	5/870	40/21666
8010	Abnormally straight spine	0.336166555890687	1/870	1/21666
8022	Aplasia/hypoplasia of the proximal phalanx of the 5th toe	0.336166555890687	1/870	1/21666
8027	Abnormal sensory nerve conduction velocity	0.336166555890687	1/870	1/21666
8038	Peripheral amyelination	0.336166555890687	1/870	1/21666
8042	Absent muscle fiber dysferlin	0.336166555890687	1/870	1/21666
8048	Stellate iris	0.336166555890687	1/870	1/21666
8056	Reduced ejection fraction	0.336166555890687	3/870	18/21666
8073	Abnormality of skeletal muscle fiber size	0.336166555890687	2/870	8/21666
8086	Adrenocorticotropin deficient adrenal insufficiency	0.336166555890687	2/870	6/21666
8088	Transitional atrioventricular canal defect	0.336166555890687	1/870	1/21666
8099	Long-segment aganglionic megacolon	0.336166555890687	1/870	1/21666
8116	Hypertrophy of the lower limb	0.336166555890687	1/870	1/21666
8117	Aplasia/Hypoplasia of the testes	0.336166555890687	1/870	1/21666
8121	Ivory epiphyses of the toes	0.336166555890687	1/870	1/21666
8128	Broad phalanges of the 5th finger	0.336166555890687	1/870	1/21666
8133	Necrotizing myopathy	0.336166555890687	2/870	8/21666
8135	Tibialis muscle weakness	0.336166555890687	2/870	5/21666
8141	Factor X activation deficiency	0.336166555890687	1/870	1/21666
8148	Distal tapering of metatarsals	0.336166555890687	1/870	1/21666
8149	Ankylosis of feet small joints	0.336166555890687	1/870	1/21666
8167	Peripheral hypomyelination	0.336166555890687	2/870	7/21666
8179	Abnormality of femoral epiphysis	0.336166555890687	1/870	1/21666
8183	Aphalangy of the hands	0.336166555890687	1/870	1/21666
8186	Bilateral intracranial calcifications	0.336166555890687	1/870	1/21666
8193	Anomalous splenoportal venous system	0.336166555890687	1/870	1/21666
8194	Stiff interphalangeal joints	0.336166555890687	1/870	1/21666
8197	Aplasia/Hypoplasia of the capital femoral epiphysis	0.336166555890687	1/870	1/21666
8201	Anterior beaking of lower thoracic vertebrae	0.336166555890687	1/870	1/21666
8220	Abnormality of the femoral neck or head region	0.336166555890687	1/870	1/21666
8255	Abnormality of the orbital region	0.336166555890687	2/870	5/21666
8258	Abnormal oral frenulum morphology	0.336166555890687	3/870	19/21666
8261	Abnormality of male external genitalia	0.336166555890687	1/870	1/21666
8265	Right-Sided Breast Neoplasms	0.336166555890687	1/870	1/21666
8278	Anti-Mullerian Hormone Measurement	0.336166555890687	2/870	7/21666
8302	Abnormal circulating follicle-stimulating hormone level	0.336166555890687	1/870	1/21666
8308	Visual acuity light perception with projection	0.336166555890687	1/870	1/21666
8314	Osteolysis involving bones of the upper limbs	0.336166555890687	1/870	1/21666
8338	DEAFNESS, AUTOSOMAL DOMINANT 67	0.336166555890687	1/870	1/21666
8349	CARDIOENCEPHALOMYOPATHY, FATAL INFANTILE, DUE TO CYTOCHROME c OXIDASE DEFICIENCY 3	0.336166555890687	1/870	1/21666
8350	HYPOTONIA, INFANTILE, WITH PSYCHOMOTOR RETARDATION AND CHARACTERISTIC FACIES 3	0.336166555890687	1/870	1/21666
8351	MENTAL RETARDATION, AUTOSOMAL RECESSIVE 52	0.336166555890687	1/870	1/21666
8353	NEPHROTIC SYNDROME, TYPE 11	0.336166555890687	1/870	1/21666
8355	EPILEPSY, HEARING LOSS, AND MENTAL RETARDATION SYNDROME	0.336166555890687	1/870	1/21666
8356	BETHLEM MYOPATHY 2	0.336166555890687	1/870	1/21666
8357	ULLRICH CONGENITAL MUSCULAR DYSTROPHY 2	0.336166555890687	1/870	1/21666
8358	White Sutton syndrome	0.336166555890687	1/870	1/21666
8362	BETHLEM MYOPATHY 1, AUTOSOMAL RECESSIVE	0.336166555890687	1/870	1/21666
8365	Absent thumb, bilateral	0.336166555890687	1/870	1/21666
8366	Hypoplasia or aplasia of radius, unilateral	0.336166555890687	1/870	1/21666
8368	Unspecified neurodevelopmental disorder	0.336166555890687	1/870	1/21666
8386	Autosomal recessive limb girdle muscular dystrophy type 2D	0.336166555890687	1/870	1/21666
8393	Facet joint arthrosis	0.336166555890687	1/870	1/21666
8395	Modic type vertebral endplate changes	0.336166555890687	1/870	1/21666
8434	Hyperinsulinism due to uncoupling protein 2 deficiency	0.336166555890687	1/870	1/21666
8436	Hyperinsulinism due to HNF1A deficiency	0.336166555890687	1/870	1/21666
8440	6q terminal deletion syndrome	0.336166555890687	1/870	1/21666
8442	ICHTHYOSIS, CONGENITAL, AUTOSOMAL RECESSIVE 12	0.336166555890687	1/870	1/21666
8443	MYOPIA 25, AUTOSOMAL DOMINANT	0.336166555890687	1/870	1/21666
8444	PROGRESSIVE EXTERNAL OPHTHALMOPLEGIA WITH MITOCHONDRIAL DNA DELETIONS, AUTOSOMAL RECESSIVE 3	0.336166555890687	1/870	1/21666
8446	MACROCEPHALY, DYSMORPHIC FACIES, AND PSYCHOMOTOR RETARDATION	0.336166555890687	1/870	1/21666
8462	Generalized Lipodystrophy	0.336166555890687	3/870	18/21666
8472	K ATP Permanent Neonatal Diabetes	0.336166555890687	2/870	8/21666
8482	Anemia due to Decreased Production	0.336166555890687	1/870	1/21666
8488	Vitamin D Dependent Rickets 2	0.336166555890687	1/870	1/21666
8496	Stooped posture	0.336166555890687	2/870	6/21666
8499	Microcoria	0.336166555890687	1/870	1/21666
8500	Impaired feeding ability	0.336166555890687	1/870	1/21666
8504	Hypoplasia of the olfactory bulb	0.336166555890687	2/870	5/21666
8505	Unilateral alveolar cleft of maxilla	0.336166555890687	1/870	1/21666
8506	MENTAL RETARDATION, X-LINKED, SYNDROMIC, 35	0.336166555890687	1/870	1/21666
8507	CONGENITAL HEART DEFECTS AND ECTODERMAL DYSPLASIA	0.336166555890687	1/870	1/21666
8509	DIAMOND-BLACKFAN ANEMIA 17	0.336166555890687	1/870	1/21666
8512	IMMUNODEFICIENCY 52	0.336166555890687	1/870	1/21666
8513	NEURODEVELOPMENTAL DISORDER WITH HYPOTONIA, NEUROPATHY, AND DEAFNESS	0.336166555890687	1/870	1/21666
8518	Rheumatoid arthritis in remission	0.336166555890687	1/870	1/21666
8533	Immunoglobulin G subclass deficiency (finding)	0.336166555890687	1/870	1/21666
8537	Polyarticular juvenile idiopathic arthritis	0.336166555890687	2/870	8/21666
8541	AUDITORY NEUROPATHY AND OPTIC ATROPHY	0.336166555890687	1/870	1/21666
8546	Philadelphia positive acute lymphocytic leukaemia	0.336166555890687	1/870	1/21666
8563	Rectal Neuroendocrine Tumor	0.336166555890687	1/870	1/21666
8573	PITUITARY ADENOMA 1, MULTIPLE TYPES	0.336166555890687	1/870	1/21666
8574	ICHTHYOSIS, CONGENITAL, AUTOSOMAL RECESSIVE 13	0.336166555890687	1/870	1/21666
8575	Absent sperm flagella	0.336166555890687	2/870	7/21666
8576	Short sperm flagella	0.336166555890687	2/870	7/21666
8577	Coiled sperm flagella	0.336166555890687	2/870	8/21666
8578	SPERMATOGENIC FAILURE 19	0.336166555890687	1/870	1/21666
8579	SPERMATOGENIC FAILURE 20	0.336166555890687	1/870	1/21666
8580	IMMUNODEFICIENCY 11B WITH ATOPIC DERMATITIS	0.336166555890687	1/870	1/21666
8581	AL KAISSI SYNDROME	0.336166555890687	1/870	1/21666
8583	MENTAL RETARDATION, AUTOSOMAL DOMINANT 49	0.336166555890687	1/870	1/21666
8584	KLEEFSTRA SYNDROME 2	0.336166555890687	1/870	1/21666
8585	NEPHROTIC SYNDROME, TYPE 16	0.336166555890687	1/870	1/21666
8586	MENTAL RETARDATION, AUTOSOMAL DOMINANT 52	0.336166555890687	1/870	1/21666
8587	GELEOPHYSIC DYSPLASIA 3	0.336166555890687	1/870	1/21666
8589	Postmenopausal osteopenia	0.336166555890687	1/870	1/21666
8597	Clinodactyly	0.336166555890687	11/870	148/21666
8599	Bifid uvula	0.336166555890687	9/870	97/21666
8611	Joubert syndrome 1	0.336166555890687	4/870	26/21666
8622	Cystic liver disease	0.336166555890687	3/870	19/21666
8628	Keratoderma, Palmoplantar	0.336166555890687	13/870	165/21666
8653	Ophthalmoplegia, Progressive Supranuclear	0.336166555890687	2/870	6/21666
8654	Supranuclear Palsy, Progressive, 1	0.336166555890687	2/870	6/21666
8657	Craniosynostosis, Type 1	0.336166555890687	3/870	18/21666
8668	Miyoshi Muscular Dystrophy 1	0.336166555890687	2/870	7/21666
8672	Episodic Kinesigenic Dyskinesia 1	0.336166555890687	12/870	153/21666
8686	Generalized Muscle Weakness, CTCAE	0.336166555890687	10/870	117/21666
8708	POLYCYSTIC LIVER DISEASE 3 WITH OR WITHOUT KIDNEY CYSTS	0.336166555890687	1/870	1/21666
8709	POLYCYSTIC LIVER DISEASE 4 WITH OR WITHOUT KIDNEY CYSTS	0.336166555890687	1/870	1/21666
8710	AMYOTROPHIC LATERAL SCLEROSIS, SUSCEPTIBILITY TO, 24	0.336166555890687	1/870	1/21666
8711	EPILEPTIC ENCEPHALOPATHY, EARLY INFANTILE, 63	0.336166555890687	1/870	1/21666
8712	LEUKODYSTROPHY, HYPOMYELINATING, 17	0.336166555890687	1/870	1/21666
8713	EPILEPTIC ENCEPHALOPATHY, EARLY INFANTILE, 65	0.336166555890687	1/870	1/21666
8714	POLYCYSTIC LIVER DISEASE 4 WITH KIDNEY CYSTS	0.336166555890687	1/870	1/21666
8717	Aborted sudden cardiac death	0.336166555890687	1/870	1/21666
8723	Mammary Carcinoma, Human	0.336166555890687	32/870	545/21666
8743	Stage I Esophageal Squamous Cell Carcinoma AJCC v7	0.336166555890687	1/870	1/21666
8751	Adenylosuccinate lyase deficiency type 1	0.336166555890687	1/870	1/21666
8752	Adenylosuccinate lyase deficiency type 4	0.336166555890687	1/870	1/21666
8753	Adenylosuccinate lyase deficiency type 3	0.336166555890687	1/870	1/21666
8754	Adenylosuccinate lyase deficiency type 2	0.336166555890687	1/870	1/21666
8770	Advanced Urothelial Carcinoma	0.336166555890687	3/870	18/21666
8786	Leg dystonia	0.336166555890687	1/870	1/21666
8801	CILIARY DYSKINESIA, PRIMARY, 38	0.336166555890687	1/870	1/21666
8802	EPILEPTIC ENCEPHALOPATHY, EARLY INFANTILE, 66	0.336166555890687	1/870	1/21666
8803	OVARIAN DYSGENESIS 6	0.336166555890687	1/870	1/21666
8804	BONE MARROW FAILURE SYNDROME 4	0.336166555890687	1/870	1/21666
8805	IMMUNODEFICIENCY 58	0.336166555890687	1/870	1/21666
8806	DIARRHEA 9	0.336166555890687	1/870	1/21666
8807	NEPHROTIC SYNDROME, TYPE 19	0.336166555890687	1/870	1/21666
8808	VERTEBRAL ANOMALIES AND VARIABLE ENDOCRINE AND T-CELL DYSFUNCTION	0.336166555890687	1/870	1/21666
8809	MITOCHONDRIAL COMPLEX I DEFICIENCY, NUCLEAR TYPE 9	0.336166555890687	1/870	1/21666
8811	EPILEPTIC ENCEPHALOPATHY, EARLY INFANTILE, 69	0.336166555890687	1/870	1/21666
8814	Late-onset isolated adrenocorticotropic hormone deficiency	0.336166555890687	1/870	1/21666
2629	Reduced fetal movement	0.337510648052991	12/870	169/21666
6458	Bowing of the long bones	0.337510648052991	6/870	63/21666
1936	Acute leukemia	0.339687864694939	35/870	639/21666
5506	Epithelioma	0.341175116581867	20/870	326/21666
246	Carcinoma	0.34937901743344	116/870	2462/21666
4826	Autosomal Recessive Parkinsonism	0.34937901743344	4/870	33/21666
6436	Progressive neurologic deterioration	0.34937901743344	4/870	33/21666
2078	Congenital heart disease	0.3499188522559	17/870	267/21666
7613	Abnormal vision	0.3499188522559	9/870	115/21666
650	Giardiasis	0.353661812674672	5/870	48/21666
6453	Protruding ear	0.357097352245207	11/870	152/21666
1319	Osteoporosis, Postmenopausal	0.360387937911615	12/870	171/21666
2643	Growth hormone excess	0.364336172462807	3/870	20/21666
2992	Congenital hypoplasia of pancreas	0.364336172462807	3/870	20/21666
5183	Ileus	0.364336172462807	3/870	20/21666
5870	DIABETES MELLITUS, PERMANENT NEONATAL	0.364336172462807	3/870	20/21666
6498	Coronal craniosynostosis	0.364336172462807	3/870	20/21666
4070	Serum LDL cholesterol measurement	0.367762921302083	17/870	269/21666
2430	Childhood Rhabdomyosarcoma	0.373528467786245	29/870	517/21666
479	Dupuytren Contracture	0.375972866492802	4/870	34/21666
777	Hermaphroditism	0.375972866492802	4/870	34/21666
1886	Cerebral Amyloid Angiopathy	0.375972866492802	6/870	65/21666
2830	Cardiovascular Abnormalities	0.375972866492802	8/870	99/21666
3568	Optic Atrophy 1	0.375972866492802	9/870	117/21666
4118	Hypoplasia of thumb	0.375972866492802	5/870	49/21666
4160	Sensorineural hearing loss, bilateral	0.375972866492802	9/870	117/21666
4698	Cockayne Syndrome, Type II	0.375972866492802	4/870	34/21666
6032	Anteriorly placed anus	0.375972866492802	4/870	34/21666
6133	Poor school performance	0.375972866492802	14/870	211/21666
7056	Narrow palpebral fissure	0.375972866492802	4/870	34/21666
30	Postoperative adhesion	0.382826381717629	2/870	9/21666
1098	Megacolon	0.382826381717629	2/870	9/21666
1130	Microcephaly	0.382826381717629	54/870	1064/21666
1751	Tularemia	0.382826381717629	2/870	9/21666
2184	Irregular Menstruation	0.382826381717629	2/870	9/21666
2445	ARTHROGRYPOSIS, DISTAL, TYPE 1	0.382826381717629	2/870	9/21666
2524	Premature aging syndrome	0.382826381717629	10/870	136/21666
2731	Leukonychia	0.382826381717629	2/870	9/21666
3273	Phaeohyphomycosis	0.382826381717629	2/870	9/21666
3780	Manic episode	0.382826381717629	2/870	9/21666
4033	Broad clavicle	0.382826381717629	2/870	9/21666
4852	KLEEFSTRA SYNDROME 1	0.382826381717629	2/870	9/21666
5864	MYOCARDIAL INFARCTION, SUSCEPTIBILITY TO	0.382826381717629	2/870	9/21666
6292	Increased red cell osmotic fragility	0.382826381717629	2/870	9/21666
6373	Hypoplastic male external genitalia	0.382826381717629	2/870	9/21666
6393	Widow's peak	0.382826381717629	2/870	9/21666
6406	Parkinson Disease 6, Autosomal Recessive Early-Onset	0.382826381717629	2/870	9/21666
6699	Ovalocytosis, Malaysian-Melanesian-Filipino Type	0.382826381717629	2/870	9/21666
7274	Alpha-Sarcoglycanopathies	0.382826381717629	2/870	9/21666
8272	Cortical visual impairment	0.382826381717629	10/870	136/21666
8379	Autosomal dominant late onset Parkinson disease	0.382826381717629	2/870	9/21666
8642	Kleefstra syndrome	0.382826381717629	2/870	9/21666
8644	Megaloblastic Anemia 1	0.382826381717629	2/870	9/21666
8675	Pulmonary Hypertension, Primary, 1	0.382826381717629	2/870	9/21666
1447	Progeria	0.384326695281475	9/870	118/21666
206	Bloom Syndrome	0.385047470069467	11/870	155/21666
4536	Secondary malignant neoplasm of lymph node	0.385698126803435	131/870	2825/21666
1682	Talipes cavus	0.389830694133502	14/870	213/21666
4916	Bipolar I disorder	0.389830694133502	7/870	83/21666
8457	Diverticular Diseases	0.389830694133502	7/870	83/21666
502	Ectropion	0.390829804295639	5/870	50/21666
2684	Male Pseudohermaphroditism	0.390829804295639	5/870	50/21666
6764	Bilateral ptosis	0.390829804295639	5/870	50/21666
6886	Dry Skin, CTCAE	0.392341218229545	10/870	137/21666
1137	Diseases of mitral valve	0.392932521918494	3/870	21/21666
1589	Short Rib-Polydactyly Syndrome	0.392932521918494	3/870	21/21666
2767	Thumb absent	0.392932521918494	3/870	21/21666
2917	Walker-Warburg congenital muscular dystrophy	0.392932521918494	3/870	21/21666
7733	Late closure of anterior fontanel	0.392932521918494	3/870	21/21666
7816	response to simvastatin	0.392932521918494	3/870	21/21666
8156	Chorioretinal dysplasia	0.392932521918494	3/870	21/21666
2079	Polyneuropathy	0.39324643641058	11/870	156/21666
3447	Small for gestational age fetus	0.39324643641058	11/870	156/21666
4040	Large hand	0.39324643641058	4/870	35/21666
4126	Sagittal craniosynostosis	0.39324643641058	4/870	35/21666
5342	Diastolic blood pressure measurement	0.39324643641058	4/870	35/21666
5803	Central corneal thickness	0.39324643641058	4/870	35/21666
6404	Muscular hypotonia of the trunk	0.39324643641058	11/870	156/21666
6747	Molar tooth sign on MRI	0.39324643641058	4/870	35/21666
1785	Vasculitis	0.39849349362998	18/870	294/21666
923	Kartagener Syndrome	0.402612122135275	6/870	67/21666
3359	Childhood Embryonal Rhabdomyosarcoma	0.402612122135275	6/870	67/21666
3728	Large cell carcinoma of lung	0.402612122135275	6/870	67/21666
4786	Inclusion Body Myopathy, Sporadic	0.402612122135275	7/870	84/21666
5244	Atypical Teratoid Rhabdoid Tumor	0.402612122135275	7/870	84/21666
420	Presenile dementia	0.404910825605031	38/870	718/21666
2511	Acquired Camptodactyly	0.407736464429289	9/870	120/21666
1473	Delayed Puberty	0.41226418401632	13/870	196/21666
1474	Precocious Puberty	0.415808264016572	10/870	139/21666
2	Abdominal mass	0.422235910921529	1/870	2/21666
118	Aphasia, Acquired	0.422235910921529	1/870	2/21666
132	Arthralgia	0.422235910921529	15/870	248/21666
138	Arthrogryposis	0.422235910921529	13/870	198/21666
219	Brachial plexus lesion	0.422235910921529	1/870	2/21666
220	Brain Damage, Chronic	0.422235910921529	1/870	2/21666
240	Calciphylaxis	0.422235910921529	2/870	10/21666
267	Carcinoma, Transitional Cell	0.422235910921529	33/870	623/21666
334	Chylothorax	0.422235910921529	3/870	23/21666
374	Contracture of joint	0.422235910921529	4/870	36/21666
447	Lipoatrophic Diabetes Mellitus	0.422235910921529	2/870	11/21666
499	Ecthyma, Contagious	0.422235910921529	1/870	2/21666
504	Edema	0.422235910921529	9/870	126/21666
519	Endocardial Cushion Defects	0.422235910921529	6/870	71/21666
565	Esotropia	0.422235910921529	9/870	121/21666
575	Eye Neoplasms	0.422235910921529	3/870	24/21666
578	Factor VII Deficiency	0.422235910921529	2/870	10/21666
582	Hereditary Factor XIII Deficiency	0.422235910921529	2/870	10/21666
585	Fanconi Anemia	0.422235910921529	22/870	394/21666
597	Fetal Macrosomia	0.422235910921529	1/870	2/21666
633	Gangrene	0.422235910921529	6/870	69/21666
644	Gastrointestinal Hemorrhage	0.422235910921529	9/870	122/21666
654	Chronic desquamative gingivitis	0.422235910921529	1/870	2/21666
668	Glossalgia	0.422235910921529	2/870	11/21666
671	Glycogen Storage Disease Type I	0.422235910921529	3/870	24/21666
735	Hemangiosarcoma	0.422235910921529	11/870	162/21666
761	Hepatic Veno-Occlusive Disease	0.422235910921529	4/870	37/21666
768	Hepatitis, Viral, Human	0.422235910921529	1/870	2/21666
787	Keratitis, Herpetic	0.422235910921529	3/870	23/21666
794	Hirsutism	0.422235910921529	7/870	88/21666
802	Horner Syndrome	0.422235910921529	1/870	2/21666
816	Hydrops Fetalis	0.422235910921529	7/870	92/21666
836	Hyperopia	0.422235910921529	10/870	142/21666
869	Inherited Factor II deficiency	0.422235910921529	1/870	2/21666
890	Infertility	0.422235910921529	9/870	130/21666
930	Keratoconus	0.422235910921529	16/870	269/21666
946	Kienbock Disease	0.422235910921529	1/870	2/21666
1033	Long QT Syndrome	0.422235910921529	8/870	105/21666
1082	Mandibular Diseases	0.422235910921529	1/870	2/21666
1114	Meningitis, Pneumococcal	0.422235910921529	7/870	88/21666
1132	Micrognathism	0.422235910921529	31/870	586/21666
1162	Multiple Epiphyseal Dysplasia	0.422235910921529	4/870	40/21666
1190	Myocardial Infarction	0.422235910921529	85/870	1800/21666
1208	Natal Teeth	0.422235910921529	3/870	22/21666
1220	Neoplasm Recurrence, Local	0.422235910921529	4/870	39/21666
1273	Nystagmus	0.422235910921529	43/870	833/21666
1281	Ocular Larva Migrans	0.422235910921529	1/870	2/21666
1308	Osteochondrodysplasias	0.422235910921529	13/870	207/21666
1334	Ovarian Cysts	0.422235910921529	6/870	74/21666
1389	Peripheral angiopathy in diseases classified elsewhere	0.422235910921529	1/870	2/21666
1390	Peripheral Neuropathy	0.422235910921529	20/870	351/21666
1412	Platelet Storage Pool Deficiency	0.422235910921529	3/870	22/21666
1566	Sciatica	0.422235910921529	3/870	24/21666
1581	Severe intellectual disability	0.422235910921529	24/870	429/21666
1597	Skin Abnormalities	0.422235910921529	8/870	106/21666
1605	Skin Pigmentation	0.422235910921529	3/870	24/21666
1619	Spastic Paraplegia, Hereditary	0.422235910921529	9/870	123/21666
1639	Staphylococcal Infections	0.422235910921529	4/870	37/21666
1658	Sturge-Weber Syndrome	0.422235910921529	3/870	25/21666
1687	Temperament	0.422235910921529	1/870	2/21666
1693	Androgen-Insensitivity Syndrome	0.422235910921529	15/870	247/21666
1943	Aganglionosis, Colonic	0.422235910921529	4/870	36/21666
2005	Migraine Disorders	0.422235910921529	28/870	512/21666
2031	Cogwheel Rigidity	0.422235910921529	3/870	24/21666
2049	Intracranial Hypertension	0.422235910921529	6/870	72/21666
2129	Malignant neoplasm of penis	0.422235910921529	4/870	39/21666
2150	Migraine with Aura	0.422235910921529	7/870	87/21666
2151	Myopia, Degenerative	0.422235910921529	4/870	39/21666
2161	Cicatricial ectropion	0.422235910921529	1/870	2/21666
2182	Polyp of vagina	0.422235910921529	1/870	2/21666
2187	Contracture of joint of hand	0.422235910921529	5/870	55/21666
2191	Idiopathic osteoporosis	0.422235910921529	2/870	10/21666
2204	Neonatal hypoglycemia	0.422235910921529	5/870	55/21666
2221	Granuloma, Giant Cell Reparative	0.422235910921529	2/870	11/21666
2266	Orofacial Pain	0.422235910921529	4/870	40/21666
2270	Neutrophil count (procedure)	0.422235910921529	10/870	145/21666
2271	Lymphocyte Count measurement	0.422235910921529	20/870	338/21666
2283	Calcium measurement	0.422235910921529	3/870	23/21666
2368	Desmoplastic fibroma	0.422235910921529	2/870	10/21666
2378	Smooth Muscle Tumor	0.422235910921529	4/870	36/21666
2462	Malignant Atrophic Papulosis	0.422235910921529	1/870	2/21666
2505	Frontal bossing	0.422235910921529	19/870	321/21666
2506	Macrocephaly	0.422235910921529	21/870	367/21666
2520	alpha 1-Antitrypsin Deficiency	0.422235910921529	6/870	73/21666
2570	Hallucinations, Olfactory	0.422235910921529	1/870	2/21666
2596	Aphasia, Ageusic	0.422235910921529	1/870	2/21666
2597	Aphasia, Global	0.422235910921529	1/870	2/21666
2598	Aphasia, Functional	0.422235910921529	1/870	2/21666
2599	Aphasia, Graphomotor	0.422235910921529	1/870	2/21666
2600	Aphasia, Intellectual	0.422235910921529	1/870	2/21666
2601	Aphasia, Semantic	0.422235910921529	1/870	2/21666
2602	Aphasia, Syntactical	0.422235910921529	1/870	2/21666
2617	Respiratory Depression	0.422235910921529	3/870	24/21666
2647	Muscle hypertrophy	0.422235910921529	1/870	2/21666
2681	Cancer of Nasopharynx	0.422235910921529	10/870	145/21666
2694	Adactyly	0.422235910921529	1/870	2/21666
2707	Low set ears	0.422235910921529	27/870	489/21666
2765	Absence of subcutaneous fat	0.422235910921529	2/870	11/21666
2832	Autosomal recessive SCID	0.422235910921529	1/870	2/21666
2844	Compression fracture of vertebral column	0.422235910921529	3/870	25/21666
2899	Rheumatic disease of mitral valve	0.422235910921529	1/870	2/21666
2909	Basilar Artery Stenosis	0.422235910921529	1/870	2/21666
2920	Wildervanck's syndrome	0.422235910921529	1/870	2/21666
2947	Osteopathia striata	0.422235910921529	1/870	2/21666
2951	Congenital macrodactylia	0.422235910921529	2/870	10/21666
2952	Acheiropodia	0.422235910921529	1/870	2/21666
2957	Congenital kyphosis	0.422235910921529	5/870	54/21666
2977	Congenital hypoplasia of breast	0.422235910921529	4/870	38/21666
3022	Microcornea	0.422235910921529	9/870	129/21666
3035	Subgingival dental calculus	0.422235910921529	1/870	2/21666
3037	Torus palatinus	0.422235910921529	1/870	2/21666
3046	Acute ischemic colitis	0.422235910921529	1/870	2/21666
3059	Fibrosis of pancreas	0.422235910921529	6/870	72/21666
3069	Adenylosuccinate lyase deficiency (disorder)	0.422235910921529	1/870	2/21666
3070	DNA Repair-Deficiency	0.422235910921529	1/870	2/21666
3108	Arakawa syndrome 2	0.422235910921529	1/870	2/21666
3114	Diffuse mesangial sclerosis (disorder)	0.422235910921529	3/870	22/21666
3125	TORCH syndrome	0.422235910921529	1/870	2/21666
3134	Cerebral ataxia	0.422235910921529	1/870	2/21666
3164	Absent anterior chamber of eye	0.422235910921529	1/870	2/21666
3165	Phthisis bulbi	0.422235910921529	2/870	11/21666
3176	Blindness of one eye (disorder)	0.422235910921529	2/870	11/21666
3235	Hereditary factor II deficiency disease	0.422235910921529	1/870	2/21666
3254	Tuberculosis, Central Nervous System	0.422235910921529	2/870	11/21666
3255	Glasser's disease	0.422235910921529	1/870	2/21666
3263	Disease due to Parvoviridae	0.422235910921529	6/870	71/21666
3264	Mink parvovirus infection	0.422235910921529	2/870	10/21666
3274	Infection by Trypanosoma evansi	0.422235910921529	1/870	2/21666
3282	Aciduria	0.422235910921529	1/870	2/21666
3293	Breast cancer stage II	0.422235910921529	2/870	10/21666
3304	Metastatic Ewing's Sarcoma	0.422235910921529	1/870	2/21666
3322	Recurrent Adult Acute Lymphoblastic Leukemia	0.422235910921529	1/870	2/21666
3334	Adult Glioblastoma	0.422235910921529	116/870	2528/21666
3404	Childhood Glioblastoma	0.422235910921529	116/870	2527/21666
3468	Congenital hypertrophy	0.422235910921529	1/870	2/21666
3472	Occlusive thrombus	0.422235910921529	1/870	2/21666
3485	Muscle fiber atrophy	0.422235910921529	3/870	25/21666
3503	Transitional cell papilloma, benign	0.422235910921529	1/870	2/21666
3514	Hidradenoma Papilliferum	0.422235910921529	2/870	10/21666
3548	Fibrinogen assay	0.422235910921529	5/870	55/21666
3610	Re-entrant atrioventricular tachycardia	0.422235910921529	1/870	2/21666
3612	Lone atrial fibrillation	0.422235910921529	3/870	25/21666
3620	Deep vein thrombosis of lower limb	0.422235910921529	1/870	2/21666
3643	Transient neonatal diabetes mellitus	0.422235910921529	3/870	23/21666
3705	Hypoplasia of corpus callosum	0.422235910921529	22/870	385/21666
3712	Ostium secundum atrial septal defect	0.422235910921529	4/870	37/21666
3743	Cervical Adenocarcinoma In Situ	0.422235910921529	1/870	2/21666
3756	Multiple malignancy	0.422235910921529	11/870	163/21666
3763	Secondary malignant neoplasm of pancreas	0.422235910921529	6/870	69/21666
3801	Hypergranular promyelocytic leukemia	0.422235910921529	1/870	2/21666
3843	Hemiplegia, Infantile	0.422235910921529	1/870	2/21666
3882	Stenosis of external auditory canal	0.422235910921529	3/870	25/21666
3884	Abdominal aortic atherosclerosis	0.422235910921529	1/870	2/21666
3909	Steroid-resistant nephrotic syndrome	0.422235910921529	6/870	73/21666
3913	Low renal threshold for glucose	0.422235910921529	1/870	2/21666
3929	Growth retardation, Alopecia, Pseudoanodontia and Optic atrophy	0.422235910921529	1/870	2/21666
3934	Flexion contracture - elbow	0.422235910921529	6/870	73/21666
3936	Contracture of joint of thumb	0.422235910921529	1/870	2/21666
3939	Protrusio acetabuli	0.422235910921529	2/870	10/21666
3954	Autosomal Dominant Emery-Dreifuss Muscular Dystrophy (disorder)	0.422235910921529	2/870	10/21666
3996	Ridged nails	0.422235910921529	3/870	22/21666
4010	Body Fat Distribution	0.422235910921529	7/870	90/21666
4011	Lean body mass	0.422235910921529	10/870	144/21666
4012	Small head	0.422235910921529	2/870	11/21666
4043	Telescoping of limb at hip	0.422235910921529	1/870	2/21666
4062	Cerebrospinal fluid lymphocytosis	0.422235910921529	1/870	2/21666
4063	Leucine measurement	0.422235910921529	1/870	2/21666
4082	P wave duration (observable entity)	0.422235910921529	2/870	10/21666
4094	Partial agenesis of corpus callosum	0.422235910921529	4/870	38/21666
4134	Wolcott-Rallison syndrome	0.422235910921529	2/870	10/21666
4151	Scotoma, Ring	0.422235910921529	1/870	2/21666
4156	Periungual fibroma	0.422235910921529	1/870	2/21666
4162	Aphasia, Mixed	0.422235910921529	1/870	2/21666
4189	Nevus elasticus	0.422235910921529	4/870	37/21666
4208	Alzheimer Disease, Late Onset	0.422235910921529	22/870	385/21666
4241	Unexplained sudden death	0.422235910921529	1/870	2/21666
4271	Electrocardiogram abnormal	0.422235910921529	2/870	11/21666
4280	Asparagine measurement	0.422235910921529	1/870	2/21666
4283	Histidine measurement	0.422235910921529	1/870	2/21666
4291	Pervasive Development Disorder	0.422235910921529	19/870	328/21666
4301	Hepatitis, Chronic, Drug-Induced	0.422235910921529	1/870	2/21666
4343	Thrombosis of inferior vena cava	0.422235910921529	1/870	2/21666
4348	Low APGAR score	0.422235910921529	1/870	2/21666
4387	Perineal fistula	0.422235910921529	1/870	2/21666
4431	Hypoglossal Nerve Palsy	0.422235910921529	1/870	2/21666
4499	Anemia of inadequate production	0.422235910921529	2/870	10/21666
4514	renin-dependent hypertension	0.422235910921529	1/870	2/21666
4561	Brachial Plexus Neuropathies	0.422235910921529	1/870	2/21666
4608	Malignant neoplasm of kidney	0.422235910921529	35/870	664/21666
4655	Postobstructive pneumonia	0.422235910921529	1/870	2/21666
4663	Metastatic small cell carcinoma	0.422235910921529	1/870	2/21666
4668	Benign thyroid nodule	0.422235910921529	1/870	2/21666
4669	tonsillopharyngitis	0.422235910921529	1/870	2/21666
4680	Aphasia, Auditory Discriminatory	0.422235910921529	1/870	2/21666
4681	Aphasia, Commisural	0.422235910921529	1/870	2/21666
4682	Aphasia, Post-Ictal	0.422235910921529	1/870	2/21666
4683	Aphasia, Post-Traumatic	0.422235910921529	1/870	2/21666
4684	Dejerine-Lichtheim Phenomenon	0.422235910921529	1/870	2/21666
4773	Hereditary X-Linked Recessive Spastic Paraplegia	0.422235910921529	2/870	10/21666
4787	Adult Neuroaxonal Dystrophy	0.422235910921529	1/870	2/21666
4788	Juvenile Neuroaxonal Dystrophy	0.422235910921529	1/870	2/21666
4789	Late Infantile Neuroaxonal Dystrophy	0.422235910921529	1/870	2/21666
4799	Lafora Body Disease, Late Onset	0.422235910921529	1/870	2/21666
4829	Parkinsonism, Juvenile	0.422235910921529	4/870	40/21666
4840	Bardet-Biedl Syndrome	0.422235910921529	7/870	86/21666
4850	Chromosome 7, trisomy 7p	0.422235910921529	1/870	2/21666
4881	PARTINGTON X-LINKED MENTAL RETARDATION SYNDROME	0.422235910921529	2/870	11/21666
4934	Primary leiomyosarcoma	0.422235910921529	1/870	2/21666
4959	Breast adenocarcinoma	0.422235910921529	14/870	219/21666
4986	postoperative stroke	0.422235910921529	1/870	2/21666
5005	Peripartum cardiomyopathy	0.422235910921529	1/870	2/21666
5023	Cardiac troponin I measurement	0.422235910921529	2/870	11/21666
5028	Becker Muscular Dystrophy	0.422235910921529	7/870	86/21666
5048	Anti-neutrophil cytoplasmic antibody positive vasculitis	0.422235910921529	1/870	2/21666
5059	Metastatic Prostate Carcinoma	0.422235910921529	21/870	362/21666
5147	Abdominal Compartment Syndrome	0.422235910921529	1/870	2/21666
5149	Autoimmune nephritis	0.422235910921529	1/870	2/21666
5172	Lumbar hyperlordosis	0.422235910921529	7/870	92/21666
5180	Henipavirus Infections	0.422235910921529	1/870	2/21666
5242	High grade surface osteosarcoma	0.422235910921529	1/870	2/21666
5259	Recurrent herpes simplex infection of eye	0.422235910921529	1/870	2/21666
5278	Chlamydial urethritis	0.422235910921529	1/870	2/21666
5288	Metastasis from malignant tumor of prostate	0.422235910921529	20/870	342/21666
5296	Degenerative disorder	0.422235910921529	11/870	160/21666
5300	Failure of tooth eruption	0.422235910921529	1/870	2/21666
5332	Complex atypical endometrial hyperplasia	0.422235910921529	1/870	2/21666
5346	After-cataract	0.422235910921529	3/870	22/21666
5374	Cervical Squamous Cell Carcinoma In Situ	0.422235910921529	2/870	10/21666
5395	Tubular breast carcinoma	0.422235910921529	1/870	2/21666
5414	Small cell neuroendocrine carcinoma of bladder	0.422235910921529	1/870	2/21666
5436	Conjunctival intraepithelial neoplasia	0.422235910921529	1/870	2/21666
5459	Invasive Ductal and Lobular Carcinoma	0.422235910921529	1/870	2/21666
5467	Mucinous carcinoma of breast	0.422235910921529	2/870	10/21666
5474	Ovarian mucinous tumor	0.422235910921529	2/870	11/21666
5503	Solitary Myofibromatosis	0.422235910921529	2/870	11/21666
5528	Grass allergy	0.422235910921529	1/870	2/21666
5530	ATRIOVENTRICULAR CANAL DEFECT	0.422235910921529	5/870	55/21666
5536	Cancer cachexia	0.422235910921529	8/870	110/21666
5554	Flexion contracture of toe	0.422235910921529	2/870	10/21666
5560	Calcification of the auricular cartilage	0.422235910921529	1/870	2/21666
5568	Exostoses	0.422235910921529	4/870	37/21666
5579	Pseudohypoaldosteronism, Type I, Autosomal Recessive	0.422235910921529	2/870	10/21666
5582	Tibial Muscular Dystrophy	0.422235910921529	1/870	2/21666
5593	Aggressive reaction	0.422235910921529	2/870	10/21666
5610	Breast Carcinoma with Choriocarcinomatous Features	0.422235910921529	1/870	2/21666
5661	Neurodevelopmental Disorders	0.422235910921529	29/870	535/21666
5670	Cerebral seizure	0.422235910921529	1/870	2/21666
5688	DNA Repair-Deficiency Disorders	0.422235910921529	1/870	2/21666
5716	Congenital corneal dystrophy	0.422235910921529	1/870	2/21666
5739	obsolete Prominent epicanthal folds	0.422235910921529	1/870	2/21666
5784	Low Grade Fibromyxoid Sarcoma with Giant Collagen Rosettes	0.422235910921529	1/870	2/21666
5817	Female Athlete Triad Syndrome	0.422235910921529	1/870	2/21666
5844	Short humerus	0.422235910921529	3/870	24/21666
5856	Lamellar ichthyosis, type 2	0.422235910921529	1/870	2/21666
5872	DIABETES MELLITUS, INSULIN-DEPENDENT, 8	0.422235910921529	1/870	2/21666
5888	Diaphyseal cortical sclerosis	0.422235910921529	1/870	2/21666
5903	MYXOMATOUS MITRAL VALVE PROLAPSE 1	0.422235910921529	1/870	2/21666
5919	AICARDI-GOUTIERES SYNDROME 3	0.422235910921529	1/870	2/21666
5920	CARDIOMYOPATHY, DILATED, 1P	0.422235910921529	1/870	2/21666
5924	Hyperreflexia proximally	0.422235910921529	1/870	2/21666
5928	LEFT VENTRICULAR NONCOMPACTION 2	0.422235910921529	1/870	2/21666
5941	Muscle Weakness Lower Limb	0.422235910921529	6/870	74/21666
5964	Tortuous cerebral arteries	0.422235910921529	1/870	2/21666
5991	MUSCULAR DYSTROPHY, LIMB-GIRDLE, TYPE 2J	0.422235910921529	1/870	2/21666
5994	Severe global developmental delay	0.422235910921529	9/870	130/21666
6009	Decreased adipose tissue around neck	0.422235910921529	1/870	2/21666
6010	Loss of subcutaneous adipose tissue in limbs	0.422235910921529	2/870	11/21666
6017	Mesomelia-synostoses syndrome	0.422235910921529	1/870	2/21666
6019	Polycystic kidneys, severe infantile with tuberous sclerosis	0.422235910921529	1/870	2/21666
6025	Retinitis Pigmentosa 14	0.422235910921529	1/870	2/21666
6077	THYROID HORMONE RESISTANCE, SELECTIVE PITUITARY	0.422235910921529	1/870	2/21666
6081	Renal hamartoma	0.422235910921529	1/870	2/21666
6085	MULTICYSTIC RENAL DYSPLASIA, BILATERAL	0.422235910921529	1/870	2/21666
6087	HIP DYSPLASIA, BEUKES TYPE	0.422235910921529	2/870	10/21666
6093	Irregular vertebral endplates	0.422235910921529	3/870	24/21666
6103	CORONARY ARTERY DISEASE, AUTOSOMAL DOMINANT, 1	0.422235910921529	3/870	25/21666
6118	CHARCOT-MARIE-TOOTH DISEASE, AXONAL, TYPE 2K	0.422235910921529	1/870	2/21666
6127	Charcot-Marie-Tooth disease, Type 4A, axonal form	0.422235910921529	1/870	2/21666
6128	Hypotrophy of the small hand muscles	0.422235910921529	1/870	2/21666
6146	Basal ganglia disease, biotin-responsive	0.422235910921529	1/870	2/21666
6149	Deafness, Autosomal Dominant 44	0.422235910921529	1/870	2/21666
6168	Hypoplastic nasal tip	0.422235910921529	1/870	2/21666
6178	PARKINSON DISEASE 12	0.422235910921529	1/870	2/21666
6183	Dyserythropoietic Anemia with Thrombocytopenia	0.422235910921529	1/870	2/21666
6200	Hypoplasia of the odontoid process	0.422235910921529	3/870	23/21666
6207	Thigh hypertrophy	0.422235910921529	1/870	2/21666
6256	Profound sensorineural hearing loss	0.422235910921529	3/870	22/21666
6279	Cleft of chin	0.422235910921529	1/870	2/21666
6287	Midface capillary hemangioma	0.422235910921529	1/870	2/21666
6289	Retinoschisis of Fovea	0.422235910921529	1/870	2/21666
6291	Rapadilino syndrome	0.422235910921529	1/870	2/21666
6295	Prenatal movement abnormality	0.422235910921529	2/870	11/21666
6308	Pancreatic Agenesis, Congenital	0.422235910921529	1/870	2/21666
6310	TORG-WINCHESTER SYNDROME	0.422235910921529	1/870	2/21666
6313	Thin metacarpal cortices	0.422235910921529	1/870	2/21666
6330	Long eyelashes in irregular rows	0.422235910921529	1/870	2/21666
6334	EPILEPSY, PROGRESSIVE MYOCLONIC 2B	0.422235910921529	1/870	2/21666
6352	Peripheral retinal avascularization	0.422235910921529	1/870	2/21666
6353	Limited hip movement	0.422235910921529	2/870	10/21666
6388	MATURITY-ONSET DIABETES OF THE YOUNG, TYPE 8, WITH EXOCRINE DYSFUNCTION	0.422235910921529	1/870	2/21666
6398	Broad neck	0.422235910921529	3/870	22/21666
6428	Metacarpal osteolysis	0.422235910921529	1/870	2/21666
6429	Metatarsal osteolysis	0.422235910921529	1/870	2/21666
6432	J-shaped sella turcica	0.422235910921529	2/870	10/21666
6439	Mucolipidosis III Gamma	0.422235910921529	1/870	2/21666
6441	Severe psychomotor retardation	0.422235910921529	3/870	22/21666
6446	Methylmalonic aciduria cblB type	0.422235910921529	1/870	2/21666
6449	Methylcobalamin Deficiency, CblG Type	0.422235910921529	1/870	2/21666
6451	Shortening of the tibia	0.422235910921529	1/870	2/21666
6455	Megaepiphyseal dwarfism	0.422235910921529	1/870	2/21666
6469	Costal cartilage calcification	0.422235910921529	1/870	2/21666
6474	KENNY-CAFFEY SYNDROME, TYPE 1	0.422235910921529	1/870	2/21666
6483	Hypoplasia of the primary teeth	0.422235910921529	1/870	2/21666
6486	Hypocalcemic seizures	0.422235910921529	2/870	11/21666
6493	Mowat-Wilson syndrome	0.422235910921529	2/870	10/21666
6495	Pericardial lymphangiectasia	0.422235910921529	1/870	2/21666
6496	ALZHEIMER DISEASE, SUSCEPTIBILITY TO	0.422235910921529	1/870	2/21666
6508	Areflexia of lower limbs	0.422235910921529	3/870	24/21666
6552	Prematurely aged appearance	0.422235910921529	4/870	40/21666
6559	Arrhythmogenic Right Ventricular Dysplasia, Familial, 10	0.422235910921529	1/870	2/21666
6560	SENIOR-LOKEN SYNDROME 6	0.422235910921529	1/870	2/21666
6562	Thoracic scoliosis	0.422235910921529	3/870	23/21666
6577	CRANIOSYNOSTOSIS, TYPE 2	0.422235910921529	3/870	23/21666
6579	SPINOCEREBELLAR ATAXIA 11	0.422235910921529	1/870	2/21666
6602	Poikiloderma with Neutropenia	0.422235910921529	3/870	25/21666
6604	Cardiomyopathy, Dilated, 1g	0.422235910921529	1/870	2/21666
6606	DEAFNESS, AUTOSOMAL DOMINANT 16	0.422235910921529	1/870	2/21666
6610	COPPER TOXICOSIS, IDIOPATHIC	0.422235910921529	1/870	2/21666
6642	Impaired renal concentrating ability	0.422235910921529	1/870	2/21666
6661	Giant cell astrocytoma	0.422235910921529	1/870	2/21666
6668	CARDIOMYOPATHY, FAMILIAL HYPERTROPHIC, 9	0.422235910921529	1/870	2/21666
6670	Glanzmann Thrombasthenia, Autosomal Dominant	0.422235910921529	1/870	2/21666
6683	Stickler syndrome, type 3	0.422235910921529	1/870	2/21666
6709	PITUITARY ADENOMA PREDISPOSITION (disorder)	0.422235910921529	1/870	2/21666
6711	Absent first metatarsal	0.422235910921529	1/870	2/21666
6712	Apert-Crouzon Disease	0.422235910921529	1/870	2/21666
6733	Deafness, Autosomal Recessive 53	0.422235910921529	1/870	2/21666
6735	Combined Oxidative Phosphorylation Deficiency 2	0.422235910921529	1/870	2/21666
6742	Long philtrum	0.422235910921529	17/870	282/21666
6746	Broad toe	0.422235910921529	2/870	11/21666
6753	Diffuse axonal swelling	0.422235910921529	1/870	2/21666
6757	Spondylometaphyseal dysplasia, axial	0.422235910921529	1/870	2/21666
6781	Downturned corners of mouth	0.422235910921529	9/870	122/21666
6782	Full cheeks	0.422235910921529	8/870	103/21666
6795	Reduced tendon reflexes	0.422235910921529	9/870	121/21666
6802	Retinal calcification	0.422235910921529	1/870	2/21666
6811	Posterior column ataxia	0.422235910921529	1/870	2/21666
6814	PORENCEPHALY, FAMILIAL	0.422235910921529	1/870	2/21666
6839	Ataxia-Telangiectasia Variant	0.422235910921529	1/870	2/21666
6882	TRICHOMONAS VAGINALIS (finding)	0.422235910921529	5/870	56/21666
6893	Oculorespiratory syndrome	0.422235910921529	1/870	2/21666
6910	Tyrosine Kinase 2 Deficiency	0.422235910921529	1/870	2/21666
6923	Limb joint contracture	0.422235910921529	2/870	10/21666
6931	Hypoplastic spleen	0.422235910921529	1/870	2/21666
6978	Chronic myeloid leukaemia transformation	0.422235910921529	2/870	11/21666
7019	Systemic sclerosis [scleroderma]	0.422235910921529	2/870	11/21666
7037	Increased serum beta-hexosaminidase	0.422235910921529	1/870	2/21666
7045	Myopathy, Early-Onset, with Fatal Cardiomyopathy	0.422235910921529	1/870	2/21666
7054	Feeding difficulties in infancy	0.422235910921529	18/870	305/21666
7057	BEST VITELLIFORM MACULAR DYSTROPHY, MULTIFOCAL (disorder)	0.422235910921529	1/870	2/21666
7058	HIGH DENSITY LIPOPROTEIN CHOLESTEROL LEVEL QUANTITATIVE TRAIT LOCUS 12	0.422235910921529	1/870	2/21666
7060	Spherocytosis, Type 5	0.422235910921529	1/870	2/21666
7061	Capillary Malformation Without Arteriovenous Malformation	0.422235910921529	1/870	2/21666
7063	Mental Retardation, Autosomal Dominant 4	0.422235910921529	1/870	2/21666
7065	Nephroblastomatosis	0.422235910921529	1/870	2/21666
7067	Diamond-Blackfan Anemia 5	0.422235910921529	1/870	2/21666
7069	DIABETES MELLITUS, INSULIN-DEPENDENT, 20 (disorder)	0.422235910921529	1/870	2/21666
7070	Chromosome 1q21.1 Deletion Syndrome, 1.35-Mb	0.422235910921529	1/870	2/21666
7074	Increased serum insulin-like growth factor 1	0.422235910921529	1/870	2/21666
7121	Hyperpotassemia and Hypertension, Familial	0.422235910921529	2/870	10/21666
7123	Degenerative Intervertebral Discs	0.422235910921529	3/870	23/21666
7129	Macroencephaly	0.422235910921529	3/870	22/21666
7142	OROFACIODIGITAL SYNDROME VI	0.422235910921529	2/870	11/21666
7158	Miyoshi Muscular Dystrophy 3	0.422235910921529	1/870	2/21666
7168	Chromosome 17p13.3 Duplication Syndrome	0.422235910921529	1/870	2/21666
7169	Polymicrogyria With Optic Nerve Hypoplasia	0.422235910921529	1/870	2/21666
7182	Cardiomyopathy, Dilated, 1BB	0.422235910921529	1/870	2/21666
7187	Mixed phenotype acute leukemia T/myeloid	0.422235910921529	1/870	2/21666
7218	Congenital disorder of glycosylation type 1H	0.422235910921529	1/870	2/21666
7223	Marfan Syndrome type 2	0.422235910921529	1/870	2/21666
7225	Myostatin-related muscle hypertrophy	0.422235910921529	1/870	2/21666
7253	Chromosome 17 deletion	0.422235910921529	1/870	2/21666
7281	Chronic Liver Failure	0.422235910921529	3/870	25/21666
7289	Focal facial dermal dysplasia	0.422235910921529	1/870	2/21666
7333	Cervix Intraepithelial Neoplasia Grade 3 AJCC v7	0.422235910921529	3/870	25/21666
7341	POLYCYSTIC KIDNEY DISEASE 1	0.422235910921529	4/870	39/21666
7348	Long toe	0.422235910921529	3/870	24/21666
7357	CONGENITAL DISORDER OF GLYCOSYLATION, TYPE Ip	0.422235910921529	1/870	2/21666
7363	CARDIOMYOPATHY, FAMILIAL HYPERTROPHIC, 18	0.422235910921529	1/870	2/21666
7366	MENTAL RETARDATION, AUTOSOMAL RECESSIVE 14	0.422235910921529	1/870	2/21666
7388	Recurrent lower respiratory tract infection	0.422235910921529	3/870	23/21666
7396	Heterotaxy Syndrome	0.422235910921529	4/870	39/21666
7398	Glanzmann Thrombasthenia, Type A	0.422235910921529	1/870	2/21666
7406	Fowler syndrome	0.422235910921529	1/870	2/21666
7415	Steroid resistant nephrotic syndrome of childhood	0.422235910921529	6/870	73/21666
7423	Gastric Neuroendocrine Carcinoma	0.422235910921529	1/870	2/21666
7430	Arterionephrosclerosis	0.422235910921529	2/870	11/21666
7435	Cutaneous capillary malformation	0.422235910921529	1/870	2/21666
7438	Fifth metacarpal with ulnar notch	0.422235910921529	1/870	2/21666
7451	Thumb aplasia	0.422235910921529	3/870	22/21666
7466	RETINITIS PIGMENTOSA 62	0.422235910921529	1/870	2/21666
7470	MICROCEPHALY, EPILEPSY, AND DIABETES SYNDROME	0.422235910921529	1/870	2/21666
7476	JOUBERT SYNDROME 9/15, DIGENIC	0.422235910921529	1/870	2/21666
7477	JOUBERT SYNDROME 12/15, DIGENIC	0.422235910921529	1/870	2/21666
7479	HEMORRHAGE, INTRACEREBRAL, SUSCEPTIBILITY TO	0.422235910921529	1/870	2/21666
7483	FANCONI ANEMIA, COMPLEMENTATION GROUP C	0.422235910921529	3/870	22/21666
7486	FANCONI ANEMIA, COMPLEMENTATION GROUP A (disorder)	0.422235910921529	21/870	360/21666
7492	HERMANSKY-PUDLAK SYNDROME 4	0.422235910921529	1/870	2/21666
7506	Dentofacial Deformities	0.422235910921529	1/870	2/21666
7534	Pacing-induced cardiomyopathy	0.422235910921529	1/870	2/21666
7554	AORTIC VALVE DISEASE 2	0.422235910921529	1/870	2/21666
7556	CILIARY DYSKINESIA, PRIMARY, 17	0.422235910921529	1/870	2/21666
7576	COENZYME Q10 DEFICIENCY, PRIMARY, 6	0.422235910921529	1/870	2/21666
7584	EPIDERMOLYSIS BULLOSA, NONSPECIFIC, AUTOSOMAL RECESSIVE	0.422235910921529	1/870	2/21666
7620	Dental fluorosis	0.422235910921529	3/870	24/21666
7625	Chromosome 17p Deletion Syndrome	0.422235910921529	1/870	2/21666
7633	Post-traumatic Porencephaly	0.422235910921529	1/870	2/21666
7693	Reduced forced vital capacity	0.422235910921529	2/870	10/21666
7697	PULMONARY HYPERTENSION, PRIMARY, 3	0.422235910921529	1/870	2/21666
7706	ALZHEIMER DISEASE 18	0.422235910921529	1/870	2/21666
7709	MORBID OBESITY AND SPERMATOGENIC FAILURE	0.422235910921529	1/870	2/21666
7716	Osteoporosis in children	0.422235910921529	1/870	2/21666
7721	Diabetes in children	0.422235910921529	3/870	22/21666
7745	Skin adhesion	0.422235910921529	1/870	2/21666
7831	Adult Penile Carcinoma	0.422235910921529	4/870	37/21666
7837	Ataxia-Telangiectasisa-Like Disorder 1	0.422235910921529	2/870	11/21666
7845	MENTAL RETARDATION, AUTOSOMAL RECESSIVE 44	0.422235910921529	1/870	2/21666
7848	GLYCOSYLPHOSPHATIDYLINOSITOL BIOSYNTHESIS DEFECT 11	0.422235910921529	1/870	2/21666
7866	OBESITY, MILD, EARLY-ONSET	0.422235910921529	1/870	2/21666
7870	ATAXIA-TELANGIECTASIA WITHOUT IMMUNODEFICIENCY	0.422235910921529	1/870	2/21666
7884	Elevated urinary vanillylmandelic acid	0.422235910921529	1/870	2/21666
7887	Abnormality of pelvic girdle bone morphology	0.422235910921529	5/870	55/21666
7904	Abnormality of brain morphology	0.422235910921529	8/870	104/21666
7911	EEG with persistent abnormal rhythmic activity	0.422235910921529	1/870	2/21666
7921	Partial duplication of the distal phalanx of the 3rd finger	0.422235910921529	1/870	2/21666
7922	Partial duplication of the distal phalanx of the 2nd finger	0.422235910921529	1/870	2/21666
7927	Finger symphalangism	0.422235910921529	1/870	2/21666
7957	Abnormality of muscle fibers	0.422235910921529	1/870	2/21666
7980	Decreased platelet glycoprotein IIb-IIIa	0.422235910921529	1/870	2/21666
7988	Abnormal diaphysis morphology	0.422235910921529	2/870	11/21666
7995	Abnormal eyelid morphology	0.422235910921529	2/870	10/21666
7998	Abnormal palate morphology	0.422235910921529	4/870	40/21666
8004	Sacral lipoma	0.422235910921529	1/870	2/21666
8012	Muscular edema	0.422235910921529	1/870	2/21666
8015	Lack of skin elasticity	0.422235910921529	3/870	22/21666
8031	Unfavorable response of muscle weakness to acetylcholine esterase inhibitors	0.422235910921529	1/870	2/21666
8044	Abnormal muscle fiber protein expression	0.422235910921529	1/870	2/21666
8045	Mitochondrial depletion	0.422235910921529	1/870	2/21666
8047	Sperm head anomaly	0.422235910921529	1/870	2/21666
8059	Extra-axial cerebrospinal fluid accumulation	0.422235910921529	1/870	2/21666
8071	Reduced quantity of Von Willebrand factor	0.422235910921529	1/870	2/21666
8083	Submucous cleft soft palate	0.422235910921529	2/870	11/21666
8087	Atrial reentry tachycardia	0.422235910921529	1/870	2/21666
8089	Gastrostomy tube feeding in infancy	0.422235910921529	4/870	38/21666
8095	Dilated vestibule of the inner ear	0.422235910921529	1/870	2/21666
8097	Hemifacial hypoplasia	0.422235910921529	1/870	2/21666
8129	Osteolysis involving bones of the feet	0.422235910921529	1/870	2/21666
8142	Reduced von Willebrand factor activity	0.422235910921529	1/870	2/21666
8145	Secondary growth hormone deficiency	0.422235910921529	2/870	11/21666
8176	Impaired myocardial contractility	0.422235910921529	1/870	2/21666
8177	Straight clavicles	0.422235910921529	1/870	2/21666
8185	Increased bone density with cystic changes	0.422235910921529	1/870	2/21666
8207	Cortical subperiosteal resorption of humeral metaphyses	0.422235910921529	1/870	2/21666
8208	Cortical diaphyseal thickening of the upper limbs	0.422235910921529	1/870	2/21666
8210	Genetic anticipation with paternal anticipation bias	0.422235910921529	1/870	2/21666
8215	Increased serum iduronate sulfatase activity	0.422235910921529	1/870	2/21666
8227	Cerebellar malformation	0.422235910921529	1/870	2/21666
8256	Abnormality of the mandible	0.422235910921529	1/870	2/21666
8271	Hydronephrosis Due To Pujo	0.422235910921529	1/870	2/21666
8283	Tumour budding	0.422235910921529	6/870	71/21666
8284	Neointimal hyperplasia	0.422235910921529	13/870	198/21666
8312	White scaling skin	0.422235910921529	1/870	2/21666
8320	Metatarsal Valgus	0.422235910921529	3/870	22/21666
8327	Developmental Porencephaly	0.422235910921529	1/870	2/21666
8345	Paravalvular aortic regurgitation	0.422235910921529	1/870	2/21666
8360	Spondylo-ocular syndrome	0.422235910921529	3/870	24/21666
8375	Peripheral resistance to thyroid hormone	0.422235910921529	1/870	2/21666
8376	Autosomal recessive limb girdle muscular dystrophy type 2B	0.422235910921529	1/870	2/21666
8377	Pelizaeus Merzbacher like disease	0.422235910921529	2/870	10/21666
8445	LETHAL CONGENITAL CONTRACTURE SYNDROME 10	0.422235910921529	1/870	2/21666
8449	Kenny-Caffey syndrome, type 2	0.422235910921529	1/870	2/21666
8450	Fibrinogen Deficiency	0.422235910921529	5/870	56/21666
8467	Simple partial occipital seizures	0.422235910921529	1/870	2/21666
8493	Retinal arterial macroaneurysms	0.422235910921529	1/870	2/21666
8501	Impaired clot retraction	0.422235910921529	1/870	2/21666
8503	Finger flexor weakness	0.422235910921529	1/870	2/21666
8528	Stage II Breast Cancer AJCC v6 and v7	0.422235910921529	2/870	11/21666
8592	Exacerbation of allergic asthma	0.422235910921529	2/870	11/21666
8632	Paralysis of diaphragm	0.422235910921529	1/870	2/21666
8638	Pigmentary retinopathy	0.422235910921529	2/870	11/21666
8648	HYPOPLASTIC LEFT HEART SYNDROME 1	0.422235910921529	4/870	37/21666
8649	Asphyxiating Thoracic Dystrophy 1	0.422235910921529	2/870	11/21666
8660	Gait Disturbance, CTCAE	0.422235910921529	18/870	299/21666
8664	ATRIAL STANDSTILL 1	0.422235910921529	1/870	2/21666
8665	B-CELL EXPANSION WITH NFKB AND T-CELL ANERGY	0.422235910921529	1/870	2/21666
8671	Porencephaly, Type 1, Autosomal Dominant	0.422235910921529	1/870	2/21666
8733	Peripheral Nervous System Diseases	0.422235910921529	30/870	549/21666
8755	Marfan Syndrome, Type I	0.422235910921529	2/870	11/21666
8762	E-selectin Measurement	0.422235910921529	1/870	2/21666
8777	Metastatic Cervical Squamous Cell Carcinoma, Not Otherwise Specified	0.422235910921529	1/870	2/21666
8784	PIK3CA related overgrowth spectrum	0.422235910921529	2/870	11/21666
8810	MITOCHONDRIAL COMPLEX I DEFICIENCY, NUCLEAR TYPE 18	0.422235910921529	1/870	2/21666
496	Ecchymosis	0.425082598784046	4/870	41/21666
1205	Opioid-Related Disorders	0.425082598784046	2/870	12/21666
1240	Nesidioblastosis	0.425082598784046	2/870	12/21666
1525	Retinal Neovascularization	0.425082598784046	2/870	12/21666
2044	Decreased HDL cholesterol concentration	0.425082598784046	2/870	12/21666
2171	Chronic nasopharyngitis	0.425082598784046	2/870	12/21666
2199	Hand polydactyly	0.425082598784046	6/870	75/21666
2250	Aortic Aneurysm, Thoracic	0.425082598784046	4/870	41/21666
2285	Cortisol Measurement	0.425082598784046	2/870	12/21666
2312	Infections, Arenavirus	0.425082598784046	2/870	12/21666
2353	Canavan Disease	0.425082598784046	2/870	12/21666
3030	Accessory spleen	0.425082598784046	4/870	41/21666
3228	Hyperimmunoglobulin M syndrome	0.425082598784046	2/870	12/21666
3285	Abnormal male sexual function	0.425082598784046	2/870	12/21666
3449	MCV - raised	0.425082598784046	2/870	12/21666
3699	White forelock	0.425082598784046	2/870	12/21666
3799	Pulmonary lymphangioleiomyomatosis	0.425082598784046	2/870	12/21666
3894	Hyperimmunoglobulinemia D	0.425082598784046	2/870	12/21666
3927	Ocular Rosacea	0.425082598784046	2/870	12/21666
3989	Pain in spine	0.425082598784046	2/870	12/21666
4060	Elliptocytosis found	0.425082598784046	2/870	12/21666
4083	QT interval feature (observable entity)	0.425082598784046	6/870	75/21666
4190	Labor Pain	0.425082598784046	2/870	12/21666
4425	Decompensated cardiac failure	0.425082598784046	2/870	12/21666
5127	Male sexual dysfunction	0.425082598784046	2/870	12/21666
5526	Intrauterine retardation	0.425082598784046	4/870	41/21666
5748	Familial pulmonary arterial hypertension	0.425082598784046	2/870	12/21666
5775	Hereditary Diffuse Gastric Cancer	0.425082598784046	18/870	312/21666
5834	Temperature instability	0.425082598784046	2/870	12/21666
5874	NEURONOPATHY, DISTAL HEREDITARY MOTOR, TYPE V	0.425082598784046	2/870	12/21666
5904	Cystic renal dysplasia	0.425082598784046	2/870	12/21666
6101	Broad metacarpals	0.425082598784046	2/870	12/21666
6166	Platyspondyly	0.425082598784046	7/870	93/21666
6374	CORNEAL ENDOTHELIAL DYSTROPHY 1, AUTOSOMAL DOMINANT	0.425082598784046	2/870	12/21666
6569	Asymmetry of the thorax	0.425082598784046	2/870	12/21666
6582	ATAXIA-TELANGIECTASIA-LIKE DISORDER	0.425082598784046	2/870	12/21666
6629	Large basal ganglia	0.425082598784046	4/870	41/21666
6974	Vascular Endothelial Growth Factor Measurement	0.425082598784046	2/870	12/21666
7072	Diamond-Blackfan Anemia 1	0.425082598784046	2/870	12/21666
7238	Spastic paraplegia 17	0.425082598784046	2/870	12/21666
7748	FNAITP	0.425082598784046	2/870	12/21666
8260	Abnormal oral cavity morphology	0.425082598784046	2/870	12/21666
8273	Decreased antibody level in blood	0.425082598784046	6/870	75/21666
8321	Partial duplication of thumb phalanx	0.425082598784046	2/870	12/21666
8798	Metastatic Colon Carcinoma	0.425082598784046	2/870	12/21666
7387	Profound intellectual disabilities	0.426390970200603	8/870	112/21666
48	Alcohol consumption	0.426884111937992	13/870	210/21666
1003	Leukodystrophy	0.427509014935571	12/870	190/21666
7321	Uranostaphyloschisis	0.427509014935571	12/870	190/21666
6	Multiple congenital anomalies	0.428927580864089	15/870	251/21666
1143	Moderate intellectual disability	0.428927580864089	15/870	251/21666
7653	Intellectual Disability	0.429063503970814	100/870	2165/21666
5191	Abnormal pigmentation	0.43037671822213	5/870	58/21666
631	Congenital pectus excavatum	0.432312085081845	16/870	272/21666
216	Bone neoplasms	0.433499359550379	10/870	151/21666
1536	Rheumatic Fever	0.435454194371599	7/870	94/21666
1159	Mucopolysaccharidosis II	0.436698587746302	3/870	26/21666
1918	First degree atrioventricular block	0.436698587746302	3/870	26/21666
2563	Maladaptive behavior associated with physical illness	0.436698587746302	3/870	26/21666
2918	Freeman-Sheldon syndrome	0.436698587746302	3/870	26/21666
3055	Liver cyst	0.436698587746302	3/870	26/21666
4035	Short clavicle	0.436698587746302	3/870	26/21666
6752	OSSIFICATION OF THE POSTERIOR LONGITUDINAL LIGAMENT OF SPINE	0.436698587746302	3/870	26/21666
7228	Juvenile pauciarticular chronic arthritis	0.436698587746302	3/870	26/21666
7809	Polyarticular Juvenile Idiopathic Arthritis, Rheumatoid Factor Negative	0.436698587746302	3/870	26/21666
6407	NONAKA MYOPATHY	0.436855729405214	9/870	132/21666
238	Cachexia	0.439688535458373	16/870	273/21666
258	Noninfiltrating Intraductal Carcinoma	0.442445317736273	26/870	486/21666
7416	Multiple Chronic Conditions	0.442445317736273	46/870	929/21666
659	Glioblastoma	0.442868824441917	143/870	3177/21666
1808	Vocal Cord Paralysis	0.444614123988418	4/870	42/21666
2203	Neonatal diabetes mellitus	0.444614123988418	4/870	42/21666
2607	Weak cry	0.444614123988418	4/870	42/21666
3140	Quadriparesis	0.444614123988418	4/870	42/21666
5576	Cardiomyopathy, Familial Idiopathic	0.444614123988418	39/870	773/21666
5922	Facial diplegia	0.444614123988418	4/870	42/21666
6259	Elevated hepatic transaminase	0.444614123988418	13/870	212/21666
6440	Short long bone	0.444614123988418	4/870	42/21666
7991	Abnormality of the clavicle	0.444614123988418	4/870	42/21666
8106	Abnormality of immune system physiology	0.444614123988418	4/870	42/21666
8728	Metastatic human epidermal growth factor 2 positive carcinoma of breast	0.444614123988418	4/870	42/21666
3152	Axonal neuropathy	0.447357923381557	5/870	59/21666
3153	Peripheral demyelinating neuropathy	0.447357923381557	7/870	95/21666
4103	Familial aplasia of the vermis	0.447357923381557	7/870	95/21666
4305	Delayed bone age	0.447472211034489	17/870	295/21666
166	Bacteremia	0.448722772669974	14/870	233/21666
3029	Congenital anomaly of face	0.45037133798705	8/870	114/21666
506	Ehlers-Danlos Syndrome	0.452126401387142	6/870	77/21666
3990	Thin skin	0.452126401387142	6/870	77/21666
4170	Large fontanelle	0.452126401387142	6/870	77/21666
6043	Progressive visual loss	0.452126401387142	6/870	77/21666
2697	bone destruction	0.45905188881695	14/870	234/21666
804	HTLV-I Infections	0.461851156416892	9/870	134/21666
3	Abdominal Neoplasms	0.46387514175356	2/870	13/21666
52	Alcoholic Intoxication, Chronic	0.46387514175356	30/870	577/21666
113	Aortic Diseases	0.46387514175356	4/870	43/21666
570	Exotropia	0.46387514175356	6/870	78/21666
593	Fenestration (morphologic abnormality)	0.46387514175356	4/870	43/21666
783	Ventral Hernia	0.46387514175356	2/870	13/21666
815	Hydrophthalmos	0.46387514175356	5/870	60/21666
1076	Malignant hyperpyrexia due to anesthesia	0.46387514175356	5/870	60/21666
1686	Telangiectasis	0.46387514175356	4/870	43/21666
1984	Bicuspid aortic valve	0.46387514175356	10/870	154/21666
2638	Pulmonary Infiltrate	0.46387514175356	4/870	43/21666
2846	Embolic stroke	0.46387514175356	2/870	13/21666
2949	Scaphycephaly	0.46387514175356	4/870	43/21666
2998	True Hermaphroditism (disorder)	0.46387514175356	3/870	27/21666
3234	Coagulation factor deficiency syndrome	0.46387514175356	2/870	13/21666
3421	Desmoplastic Small Round Cell Tumor	0.46387514175356	4/870	43/21666
3605	Ventricular hypertrophy	0.46387514175356	5/870	60/21666
3840	Epiphyseal dysplasia	0.46387514175356	3/870	27/21666
4128	Aplasia of muscle	0.46387514175356	2/870	13/21666
4157	Spastic	0.46387514175356	2/870	13/21666
4316	Atherosclerotic occlusive disease	0.46387514175356	2/870	13/21666
4361	Hypofibrinogenemia	0.46387514175356	5/870	60/21666
4532	Gender Dysphoria	0.46387514175356	2/870	13/21666
5233	Myofibroma (morphologic abnormality)	0.46387514175356	2/870	13/21666
5578	Pseudohypoaldosteronism, Type I, Autosomal Dominant	0.46387514175356	2/870	13/21666
5580	Pseudohypoaldosteronism, Type II	0.46387514175356	3/870	27/21666
5831	Opitz-G syndrome, type 2	0.46387514175356	2/870	13/21666
6303	Limited elbow movement	0.46387514175356	2/870	13/21666
6503	Beaking of vertebral bodies	0.46387514175356	2/870	13/21666
6587	Thickened calvaria	0.46387514175356	3/870	27/21666
7117	Hepatitis B and hepatitis C	0.46387514175356	2/870	13/21666
7130	Meniscal degeneration	0.46387514175356	2/870	13/21666
7155	Motor axonal neuropathy	0.46387514175356	3/870	27/21666
7488	FANCONI ANEMIA, COMPLEMENTATION GROUP F	0.46387514175356	2/870	13/21666
7572	Sparse or absent eyelashes	0.46387514175356	2/870	13/21666
7606	Autosomal Dominant Myotubular Myopathy	0.46387514175356	2/870	13/21666
7749	Autoinflammatory disorder	0.46387514175356	5/870	60/21666
7999	Abnormality of the gingiva	0.46387514175356	2/870	13/21666
8200	Microspherocytosis	0.46387514175356	2/870	13/21666
8213	Large beaked nose	0.46387514175356	2/870	13/21666
8413	C5 palsy	0.46387514175356	2/870	13/21666
8572	Increased mean corpuscular hemoglobin concentration	0.46387514175356	2/870	13/21666
8630	Generalized osteoporosis	0.46387514175356	2/870	13/21666
8659	Ciliary Dyskinesia, Primary, 1, With Or Without Situs Inversus	0.46387514175356	4/870	43/21666
8663	Myopathy, Centronuclear, 1	0.46387514175356	2/870	13/21666
4219	Lymphadenopathy	0.464481959724114	16/870	277/21666
1642	Stereotyped Behavior	0.465649522512758	9/870	135/21666
10	Agenesis	0.471313066396507	10/870	161/21666
108	Anus, Imperforate	0.471313066396507	9/870	139/21666
111	Aortic Aneurysm	0.471313066396507	16/870	278/21666
183	Bernard-Soulier Syndrome	0.471313066396507	4/870	46/21666
261	Mucinous Adenocarcinoma	0.471313066396507	10/870	159/21666
327	Ectopic Tissue	0.471313066396507	1/870	3/21666
389	Craniofacial Dysostosis	0.471313066396507	2/870	14/21666
450	Diabetic Ketoacidosis	0.471313066396507	5/870	63/21666
505	Edema, Cardiac	0.471313066396507	1/870	3/21666
524	Endocervical polyp	0.471313066396507	1/870	3/21666
613	Flatfoot	0.471313066396507	16/870	285/21666
635	Gas Gangrene	0.471313066396507	1/870	3/21666
684	Gonococcal urethritis	0.471313066396507	1/870	3/21666
811	Hydrocephalus	0.471313066396507	25/870	473/21666
887	Indeterminate leprosy	0.471313066396507	1/870	3/21666
940	Kidney Diseases	0.471313066396507	56/870	1180/21666
1100	melanoma	0.471313066396507	138/870	3087/21666
1115	Viral meningitis	0.471313066396507	2/870	14/21666
1120	Premature Menopause	0.471313066396507	17/870	299/21666
1160	Mucopolysaccharidosis IV	0.471313066396507	3/870	28/21666
1176	Musculoskeletal Pain	0.471313066396507	1/870	3/21666
1269	Nodule	0.471313066396507	16/870	278/21666
1271	Nose Neoplasms	0.471313066396507	1/870	3/21666
1314	Osteomyelitis	0.471313066396507	8/870	121/21666
1383	Pericementitis	0.471313066396507	1/870	3/21666
1393	Persistent Ostium Primum	0.471313066396507	1/870	3/21666
1451	Prostatic Neoplasms	0.471313066396507	80/870	1722/21666
1488	Pyloric Stenosis	0.471313066396507	8/870	121/21666
1495	Raynaud Phenomenon	0.471313066396507	5/870	63/21666
1534	Rhabdomyosarcoma	0.471313066396507	29/870	565/21666
1542	Rocky Mountain Spotted Fever	0.471313066396507	1/870	3/21666
1629	Spinocerebellar Degeneration	0.471313066396507	2/870	14/21666
1638	Staphylococcal Food Poisoning	0.471313066396507	1/870	3/21666
1713	Tinea corporis (disorder)	0.471313066396507	1/870	3/21666
1775	Uterine hemorrhage	0.471313066396507	1/870	3/21666
1798	Visceromegaly	0.471313066396507	1/870	3/21666
1803	Vitamin B 12 Deficiency	0.471313066396507	3/870	29/21666
1829	Yellow Fever	0.471313066396507	3/870	28/21666
1880	Leukemia, Feline	0.471313066396507	1/870	3/21666
1929	Falls	0.471313066396507	1/870	3/21666
1976	Thrombus	0.471313066396507	4/870	46/21666
1997	Hypertrophy of adenoids	0.471313066396507	2/870	14/21666
2022	Arterial malformation	0.471313066396507	1/870	3/21666
2033	Reflex, Corneal, Decreased	0.471313066396507	2/870	14/21666
2034	Abnormality of the cerebrospinal fluid	0.471313066396507	1/870	3/21666
2055	Subcutaneous nodule	0.471313066396507	6/870	80/21666
2083	Traumatic spondylopathy	0.471313066396507	1/870	3/21666
2086	Juvenile Spinal Muscular Atrophy	0.471313066396507	2/870	14/21666
2097	Bone Cysts, Aneurysmal	0.471313066396507	6/870	79/21666
2118	Malignant neoplasm of nasopharynx	0.471313066396507	9/870	136/21666
2197	Congenital malformation of the urinary system	0.471313066396507	1/870	3/21666
2200	Polydactyly of toes	0.471313066396507	5/870	61/21666
2323	Choroid Plexus Papilloma	0.471313066396507	5/870	64/21666
2364	Liposarcoma, Myxoid	0.471313066396507	6/870	79/21666
2386	Syringoma	0.471313066396507	1/870	3/21666
2417	Angiofibroma	0.471313066396507	4/870	45/21666
2533	Gait, Shuffling	0.471313066396507	3/870	28/21666
2544	Tachypnea	0.471313066396507	6/870	82/21666
2549	No-Reflow Phenomenon	0.471313066396507	1/870	3/21666
2622	Hypoplasia of teeth	0.471313066396507	2/870	14/21666
2623	Wide QRS complex	0.471313066396507	1/870	3/21666
2626	Qualitative platelet deficiency	0.471313066396507	1/870	3/21666
2639	Cerebral atrophy	0.471313066396507	24/870	454/21666
2668	Concentric hypertrophic cardiomyopathy	0.471313066396507	1/870	3/21666
2686	Pulmonary lymphangiomyomatosis	0.471313066396507	1/870	3/21666
2705	Late tooth eruption	0.471313066396507	9/870	139/21666
2719	Hand muscle weakness	0.471313066396507	2/870	14/21666
2736	Progressive muscle weakness	0.471313066396507	4/870	44/21666
2754	Decreased serum ferritin	0.471313066396507	1/870	3/21666
2784	Jaundice, Hemolytic	0.471313066396507	1/870	3/21666
2802	Ramsay Hunt Paralysis Syndrome	0.471313066396507	3/870	28/21666
2805	Anus Prolapse	0.471313066396507	1/870	3/21666
2840	Borderline hypertension	0.471313066396507	1/870	3/21666
2880	Knuckle pads	0.471313066396507	1/870	3/21666
2900	Mitral and aortic incompetence	0.471313066396507	1/870	3/21666
2927	Holt-Oram syndrome	0.471313066396507	3/870	28/21666
2930	Fibrochondrogenesis	0.471313066396507	1/870	3/21666
2935	Neurocutaneous Syndromes	0.471313066396507	3/870	28/21666
2974	Subungual fibroma	0.471313066396507	1/870	3/21666
2981	Posterior crossbite	0.471313066396507	1/870	3/21666
2997	Congenital dilatation of ureter	0.471313066396507	1/870	3/21666
3010	Polymicrogyria	0.471313066396507	12/870	199/21666
3050	Congenital chloride diarrhea	0.471313066396507	1/870	3/21666
3100	gamma-Glutamyltransferase deficiency	0.471313066396507	1/870	3/21666
3106	Methylmalonic acidemia	0.471313066396507	4/870	44/21666
3132	Bing-Neel syndrome	0.471313066396507	1/870	3/21666
3149	Basilar-Type Migraine	0.471313066396507	1/870	3/21666
3171	Ectopic pupil	0.471313066396507	1/870	3/21666
3184	Eustachian tube disorder	0.471313066396507	1/870	3/21666
3203	Familial partial lipodystrophy	0.471313066396507	3/870	28/21666
3232	Drug-induced immune thrombocytopenia	0.471313066396507	1/870	3/21666
3268	Familial Alzheimer Disease (FAD)	0.471313066396507	15/870	260/21666
3370	Gallbladder squamous cell carcinoma	0.471313066396507	1/870	3/21666
3444	Porokeratosis, Linear	0.471313066396507	1/870	3/21666
3516	Serous surface papillary carcinoma	0.471313066396507	2/870	14/21666
3518	Inflammatory carcinoma	0.471313066396507	1/870	3/21666
3525	Bizarre leiomyoma	0.471313066396507	1/870	3/21666
3531	Epithelioid hemangioendothelioma, malignant	0.471313066396507	3/870	29/21666
3546	Malignant myoepithelioma	0.471313066396507	2/870	14/21666
3588	X-linked retinitis pigmentosa	0.471313066396507	3/870	29/21666
3608	Familial restrictive cardiomyopathy (disorder)	0.471313066396507	1/870	3/21666
3617	Aortic aneurysm without mention of rupture NOS	0.471313066396507	7/870	100/21666
3636	Hyperthyroidism secondary to amiodarone	0.471313066396507	1/870	3/21666
3662	Deficiency of Cobalamin G	0.471313066396507	1/870	3/21666
3672	Secondary hypercholesterolemia	0.471313066396507	1/870	3/21666
3697	Posterior lenticonus	0.471313066396507	1/870	3/21666
3709	Congenital retinal fold	0.471313066396507	1/870	3/21666
3735	Neuromuscular hamartoma	0.471313066396507	1/870	3/21666
3741	Immature Ovarian Teratoma	0.471313066396507	1/870	3/21666
3761	Malignant neoplasm of cerebrum	0.471313066396507	1/870	3/21666
3788	Isolated aortic stenosis	0.471313066396507	1/870	3/21666
3821	Gingival Overgrowth	0.471313066396507	7/870	100/21666
3836	Unilateral cleft lip	0.471313066396507	2/870	14/21666
3861	Chorea Acanthocytosis Syndrome	0.471313066396507	3/870	29/21666
3862	Pallidoluysian degeneration	0.471313066396507	1/870	3/21666
3863	AICARDI-GOUTIERES SYNDROME	0.471313066396507	8/870	117/21666
3891	Sarcoid myopathy	0.471313066396507	1/870	3/21666
3902	Stress ulcer of stomach	0.471313066396507	2/870	14/21666
3943	Idiopathic osteoarthritis	0.471313066396507	5/870	63/21666
3950	Severe autosomal recessive muscular dystrophy of childhood - North African type (disorder)	0.471313066396507	2/870	14/21666
3953	Muscular Dystrophy, Emery-Dreifuss	0.471313066396507	4/870	44/21666
4032	Congenital hypoplasia of clavicle	0.471313066396507	3/870	28/21666
4034	Hooked clavicle	0.471313066396507	2/870	14/21666
4064	Methionine measurement	0.471313066396507	1/870	3/21666
4100	Cortical Dysplasia	0.471313066396507	8/870	118/21666
4117	Thumb in palm deformity	0.471313066396507	1/870	3/21666
4135	Brachyolmia	0.471313066396507	1/870	3/21666
4171	Severe childhood autosomal recessive muscular dystrophy	0.471313066396507	1/870	3/21666
4172	Blindness	0.471313066396507	21/870	393/21666
4184	Hemophilia A carrier	0.471313066396507	1/870	3/21666
4187	Fecal peritonitis	0.471313066396507	1/870	3/21666
4200	Other primary thrombocytopenia	0.471313066396507	1/870	3/21666
4222	Dementia	0.471313066396507	40/870	816/21666
4259	Obstruction of pelviureteric junction	0.471313066396507	2/870	14/21666
4278	Alanine measurement	0.471313066396507	1/870	3/21666
4281	VLDL cholesterol measurement	0.471313066396507	1/870	3/21666
4289	Tryptophan measurement	0.471313066396507	1/870	3/21666
4307	Erythroid hypoplasia	0.471313066396507	2/870	14/21666
4324	Orthostatic hypertension	0.471313066396507	1/870	3/21666
4328	Myxoid/Round Cell Liposarcoma	0.471313066396507	5/870	61/21666
4401	Liver calculus	0.471313066396507	4/870	45/21666
4439	Left ventricular thrombus	0.471313066396507	1/870	3/21666
4442	Severe depression	0.471313066396507	4/870	46/21666
4505	alcohol sensitivity	0.471313066396507	1/870	3/21666
4674	Malabsorption of Vitamin B12	0.471313066396507	1/870	3/21666
4719	Metachromatic Leukodystrophy, Adult-Type (disorder)	0.471313066396507	1/870	3/21666
4733	Cancer of Nose	0.471313066396507	1/870	3/21666
4824	Autosomal Dominant Juvenile Parkinson Disease	0.471313066396507	3/870	28/21666
4827	Parkinsonism, Experimental	0.471313066396507	3/870	28/21666
4828	Familial Juvenile Parkinsonism	0.471313066396507	3/870	28/21666
4838	Brain Thrombosis	0.471313066396507	1/870	3/21666
4855	Jacobsen Distal 11q Deletion Syndrome	0.471313066396507	3/870	28/21666
4861	Alpha-Thalassemia Mental Retardation Syndrome, Deletion-Type	0.471313066396507	1/870	3/21666
4930	stage IV pancreatic cancer	0.471313066396507	1/870	3/21666
4988	Hyperkeratosis	0.471313066396507	11/870	176/21666
5032	Optic Atrophy, Hereditary, Leber	0.471313066396507	7/870	100/21666
5062	Cerebral Thrombus	0.471313066396507	1/870	3/21666
5120	Panencephalitis	0.471313066396507	1/870	3/21666
5130	Hypertonic dehydration	0.471313066396507	1/870	3/21666
5142	Hammer Toe	0.471313066396507	4/870	46/21666
5156	2-oxo-hept-3-ene-1,7-dioate hydratase activity	0.471313066396507	2/870	14/21666
5192	Morphologically altered structure	0.471313066396507	4/870	46/21666
5203	Grip strength decreased	0.471313066396507	1/870	3/21666
5229	Thymoma, type AB	0.471313066396507	1/870	3/21666
5237	Benign cystic nephroma	0.471313066396507	1/870	3/21666
5253	Congenital ectopic pupil	0.471313066396507	2/870	14/21666
5263	Cardio-facio-cutaneous syndrome	0.471313066396507	3/870	28/21666
5294	von Willebrand disease type 2M	0.471313066396507	1/870	3/21666
5301	Osteomyelitis of mandible	0.471313066396507	1/870	3/21666
5312	Partial Trisomy	0.471313066396507	3/870	29/21666
5337	Microcoria, congenital	0.471313066396507	1/870	3/21666
5359	Megaloblastic anemia due to inborn errors of metabolism	0.471313066396507	1/870	3/21666
5413	Atypical Small Acinar Proliferation of the Prostate Gland	0.471313066396507	1/870	3/21666
5415	Haemangioma of bone	0.471313066396507	1/870	3/21666
5447	Grade 3 Invasive Breast Carcinoma	0.471313066396507	1/870	3/21666
5480	Salivary Gland Epithelial Myoepithelial Carcinoma	0.471313066396507	1/870	3/21666
5521	Generalized osteoarthritis	0.471313066396507	5/870	63/21666
5541	Epidemic polyarthritis	0.471313066396507	1/870	3/21666
5547	Short uvula	0.471313066396507	1/870	3/21666
5551	Limb-girdle myopathy	0.471313066396507	1/870	3/21666
5565	Immune diffusion	0.471313066396507	1/870	3/21666
5597	Pyramidal Tract Dysfunction	0.471313066396507	1/870	3/21666
5600	Acrocephalosyndactylia	0.471313066396507	1/870	3/21666
5684	Vein of Galen Malformations	0.471313066396507	1/870	3/21666
5710	ADHF	0.471313066396507	4/870	46/21666
5731	Complete paraplegia	0.471313066396507	1/870	3/21666
5772	Classic medulloblastoma	0.471313066396507	1/870	3/21666
5813	Hyper-IgM Immunodeficiency Syndrome, Type 2	0.471313066396507	1/870	3/21666
5814	Hyper-IgM Immunodeficiency Syndrome, Type 3	0.471313066396507	1/870	3/21666
5815	Hyper-IgM Immunodeficiency Syndrome, Type 5	0.471313066396507	1/870	3/21666
5820	Platelet anisocytosis	0.471313066396507	1/870	3/21666
5823	Takotsubo Cardiomyopathy	0.471313066396507	4/870	44/21666
5824	Aortic wall hypertrophy	0.471313066396507	1/870	3/21666
5826	CLL progression	0.471313066396507	3/870	28/21666
5828	Congenital ectodermal dysplasia of face	0.471313066396507	1/870	3/21666
5846	Pursed lips	0.471313066396507	1/870	3/21666
5860	Herniation of intervertebral nuclei	0.471313066396507	1/870	3/21666
5897	MYOPIA 2 (disorder)	0.471313066396507	1/870	3/21666
5907	Sparse lower eyelashes	0.471313066396507	1/870	3/21666
5912	Diaphyseal thickening	0.471313066396507	2/870	14/21666
5923	Spastic Paraplegia, Optic Atrophy, and Neuropathy	0.471313066396507	1/870	3/21666
5936	Carpal bone aplasia	0.471313066396507	1/870	3/21666
5942	ERYTHROKERATODERMIA VARIABILIS 3 (disorder)	0.471313066396507	1/870	3/21666
5985	Malformations of Cortical Development, Group II	0.471313066396507	11/870	180/21666
5987	Increased muscle lipid content	0.471313066396507	2/870	14/21666
5997	Ankle contracture	0.471313066396507	1/870	3/21666
6012	Prominent umbilicus	0.471313066396507	1/870	3/21666
6023	Ceroid Lipofuscinosis, Neuronal, 7	0.471313066396507	1/870	3/21666
6044	Pyruvate Dehydrogenase E1 Alpha Deficiency	0.471313066396507	1/870	3/21666
6067	Sandal gap	0.471313066396507	5/870	62/21666
6072	Short 4th metacarpal	0.471313066396507	2/870	14/21666
6075	HYPOPHOSPHATEMIC BONE DISEASE	0.471313066396507	1/870	3/21666
6078	Cerebellar vermis hypoplasia	0.471313066396507	7/870	100/21666
6097	Scapuloperoneal weakness	0.471313066396507	1/870	3/21666
[truncated: 6,817 more rows]

## Sheet: CAD
CAD
	Describtion	RFDR	Ratio	BgRatio
10942	Abnormality of radial ray	9.52517e+08	15/1406	34/21666
6557	Anemia, Diamond-Blackfan	0.000113396604227671	22/1406	86/21666
852	Hand deformities	0.000565823194980834	17/1406	60/21666
5804	Abnormality of the genital system	0.000565823194980834	13/1406	36/21666
7773	Depressed nasal ridge	0.000804498572638877	24/1406	117/21666
10359	Abnormality of the urinary system	0.000804498572638877	15/1406	50/21666
184	Astigmatism	0.00158232021531941	27/1406	148/21666
1564	Pallor	0.00182852202272587	24/1406	124/21666
3869	Congenital myopathy (disorder)	0.00236238234835686	16/1406	63/21666
106	Anemia, Macrocytic	0.00263641879961131	14/1406	51/21666
407	Cleft Palate	0.00263641879961131	70/1406	611/21666
8751	Coronary Artery Disease	0.00263641879961131	159/1406	1708/21666
9328	Aase Smith syndrome 2	0.00263641879961131	8/1406	16/21666
509	Presenile dementia	0.00268824850353139	79/1406	718/21666
5380	Congenital Fiber Type Disproportion	0.00329084742240355	11/1406	33/21666
1351	Micrognathism	0.00654457026855451	66/1406	586/21666
3118	Weak cry	0.00654457026855451	12/1406	42/21666
3304	Byzanthine arch palate	0.00737614844212404	58/1406	497/21666
161	Cardiac Arrhythmia	0.00905778940109308	63/1406	559/21666
1346	Metatarsalgia	0.0100768899435725	7/1406	15/21666
1840	Scoliosis, unspecified	0.0100768899435725	87/1406	850/21666
5246	Dementia	0.0100768899435725	84/1406	816/21666
7709	Thick lower lip vermilion	0.0100768899435725	24/1406	145/21666
8111	CRANIOMETAPHYSEAL DYSPLASIA, AUTOSOMAL DOMINANT	0.0100768899435725	12/1406	45/21666
1420	Myotonic Dystrophy	0.0103631238179769	25/1406	155/21666
3333	Thumb absent	0.0130999863096128	8/1406	21/21666
10994	Melatonin deficiency	0.0139917863345828	7/1406	16/21666
251	Body Height	0.016314747396943	167/1406	1903/21666
426	Colonic Neoplasms	0.016314747396943	93/1406	947/21666
1233	Liver diseases	0.016314747396943	99/1406	1019/21666
2272	Acute leukemia	0.016314747396943	68/1406	639/21666
4223	MCV - raised	0.016314747396943	6/1406	12/21666
4387	Impaired cognition	0.016314747396943	146/1406	1630/21666
6586	Muscular dystrophy congenital, merosin negative	0.016314747396943	6/1406	12/21666
9580	Thumb aplasia	0.016314747396943	8/1406	22/21666
3315	Winged scapula	0.0187906948534469	15/1406	73/21666
199	Autoimmune Diseases	0.01986772253217	155/1406	1758/21666
6307	Systolic Pressure	0.01986772253217	84/1406	843/21666
478	Cryptorchidism	0.0237644288823694	74/1406	725/21666
978	Polyhydramnios	0.0237644288823694	29/1406	208/21666
3282	Fibrosis, Liver	0.0237644288823694	110/1406	1179/21666
6330	Cardiomyopathies	0.0237644288823694	90/1406	925/21666
873	Heart failure	0.0286544564328634	134/1406	1499/21666
9224	Coronary Microvascular Disease	0.0286544564328634	11/1406	45/21666
9390	Pulmonary arterial hypertension	0.0350233466960855	47/1406	413/21666
5349	Erythroid hypoplasia	0.035666484659399	6/1406	14/21666
980	Hydrocephalus	0.0368268797773057	52/1406	473/21666
4982	Hyperactive behavior	0.038422884701365	115/1406	1263/21666
7761	Low anterior hairline	0.038422884701365	14/1406	71/21666
826	Nodular Goiter	0.039099432534781	12/1406	55/21666
2611	Contracture of joint of hand	0.039099432534781	12/1406	55/21666
3621	Precocious exfoliation of primary tooth	0.039099432534781	7/1406	20/21666
1084	Intelligence	0.0392438867212247	66/1406	645/21666
3155	Congenital diaphragmatic hernia	0.0402594430825487	31/1406	239/21666
874	Congestive heart failure	0.0425576400117622	152/1406	1760/21666
7497	NOONAN-LIKE/MULTIPLE GIANT CELL LESION SYNDROME (disorder)	0.0494580916474202	4/1406	6/21666
452	Contracture	0.0515415280900897	18/1406	111/21666
2992	Macrocephaly	0.0515415280900897	42/1406	367/21666
8162	Prominent nasal bridge	0.0515415280900897	25/1406	180/21666
8293	Dyssegmental dysplasia	0.0515415280900897	3/1406	3/21666
9297	Scapuloperoneal myopathy	0.0515415280900897	3/1406	3/21666
9652	Retrognathia	0.0515415280900897	26/1406	191/21666
10174	Neonatal Marfan syndrome	0.0515415280900897	3/1406	3/21666
157	Arachnodactyly	0.0525023247391702	17/1406	102/21666
9866	Multicystic Dysplastic Kidney	0.0525023247391702	19/1406	121/21666
2466	Idiopathic pulmonary hypertension	0.0533587084499668	23/1406	161/21666
585	Dwarfism	0.0566323872362851	113/1406	1261/21666
941	Hernia, Inguinal	0.0566323872362851	29/1406	225/21666
2103	Vital capacity	0.0566323872362851	47/1406	430/21666
3574	Scaphycephaly	0.0566323872362851	10/1406	43/21666
9910	Respiratory insufficiency due to muscle weakness	0.0566323872362851	15/1406	85/21666
8517	CAMPOMELIC DYSPLASIA	0.0609680066006298	13/1406	68/21666
6396	Vascular inflammations	0.0624874374898531	36/1406	305/21666
1020	Orbital separation excessive	0.0632292212602783	60/1406	590/21666
3299	Progressive muscle weakness	0.0648047331999033	10/1406	44/21666
9241	Short Stature, CTCAE	0.0686680222389176	93/1406	1010/21666
6261	Reticulocytopenia	0.074152163754763	6/1406	17/21666
582	Patent ductus arteriosus	0.0764354678103884	53/1406	510/21666
5161	Delayed speech and language development	0.0796746805104597	57/1406	560/21666
5283	Short neck	0.0810884359318983	34/1406	288/21666
163	Arteriosclerosis	0.0832321443868147	167/1406	2006/21666
1698	Prostatic Neoplasms	0.0832321443868147	146/1406	1722/21666
7244	Polycystic Kidney - body part	0.0832321443868147	11/1406	54/21666
7781	Calf muscle hypertrophy	0.0832321443868147	10/1406	46/21666
8923	Neonatal Hypotonia	0.0832321443868147	23/1406	169/21666
9034	Diamond-Blackfan Anemia 1	0.0832321443868147	5/1406	12/21666
9512	Idiopathic pulmonary arterial hypertension	0.08344306023466	74/1406	776/21666
5922	Distal Muscular Dystrophies	0.0837819672195565	8/1406	31/21666
2099	Virus Diseases	0.0861502387479059	127/1406	1471/21666
7967	Hypoplastic feet	0.08618364973493	19/1406	129/21666
8164	Motor delay	0.0866970215878817	42/1406	384/21666
323	Cardiovascular Diseases	0.0885952144479011	148/1406	1756/21666
8000	Long palpebral fissure	0.0960184830462987	13/1406	73/21666
5413	Abnormal delivery	0.09764910650249	8/1406	32/21666
8692	Highly arched eyebrow	0.09764910650249	20/1406	141/21666
6439	Cardiomyopathy, Hypertrophic, Familial	0.104068453036391	14/1406	83/21666
463	Coronary heart disease	0.104078208908762	134/1406	1576/21666
2978	Cafe-au-Lait Spots	0.104078208908762	13/1406	74/21666
3318	Creatine phosphokinase serum increased	0.105018155951192	28/1406	228/21666
5	Congenital Abnormality	0.105807746569581	98/1406	1098/21666
3104	Resting Tremor	0.107668383962658	11/1406	57/21666
4732	Bilateral cleft lip	0.107668383962658	4/1406	8/21666
4969	Increased tendency to bruise	0.107668383962658	19/1406	133/21666
7550	Muscle fiber splitting	0.107668383962658	5/1406	13/21666
8213	Megacystis	0.107668383962658	4/1406	8/21666
8382	Duplicated collecting system	0.107668383962658	6/1406	19/21666
10338	Abnormality of the liver	0.107668383962658	13/1406	75/21666
10753	Anemic pallor	0.107668383962658	4/1406	8/21666
3261	Low set ears	0.108667290842047	50/1406	489/21666
9864	Lymphoma, Diffuse	0.108667290842047	10/1406	49/21666
10477	Abnormality of endocrine pancreas physiology	0.108667290842047	3/1406	4/21666
8666	Limited elbow extension	0.109238039320006	7/1406	26/21666
11310	Situs inversus totalis	0.110226190780454	16/1406	104/21666
8163	Short nose	0.112940568997379	31/1406	265/21666
954	Hip Contracture	0.124018364851513	8/1406	34/21666
548	Diabetic Nephropathy	0.124169232900369	104/1406	1189/21666
881	Atrial Septal Defects	0.124169232900369	41/1406	384/21666
2728	Alkaline phosphatase measurement	0.124169232900369	9/1406	42/21666
7714	Deep philtrum	0.124169232900369	9/1406	42/21666
190	Atherosclerosis	0.127875586997566	167/1406	2044/21666
864	Conductive hearing loss	0.127875586997566	33/1406	291/21666
1046	Hypophosphatasia	0.127875586997566	7/1406	27/21666
720	Fatigue	0.128716518559333	71/1406	760/21666
4450	Lip pit	0.128716518559333	5/1406	14/21666
6610	Metaplastic carcinoma	0.128716518559333	5/1406	14/21666
8863	(Idiopathic) normal pressure hydrocephalus	0.128716518559333	5/1406	14/21666
5336	Neurodegenerative Disorders	0.130163480355902	128/1406	1515/21666
1249	Lupus Erythematosus, Systemic	0.13096316833147	155/1406	1883/21666
2966	Neck webbing	0.13096316833147	13/1406	78/21666
147	Aortic Diseases	0.133602430464593	9/1406	43/21666
1142	Kyphosis deformity of spine	0.133602430464593	34/1406	305/21666
1229	Liver Cirrhosis	0.133602430464593	103/1406	1182/21666
2675	Right Ventricular Hypertrophy	0.14308814890962	21/1406	160/21666
2857	Carcinoma, Giant Cell	0.143912854435606	6/1406	21/21666
3783	Adult hypophosphatasia (disorder)	0.143912854435606	4/1406	9/21666
5229	Height	0.143912854435606	29/1406	249/21666
8518	Cafe au lait spots, multiple	0.143912854435606	11/1406	61/21666
8639	Foot dorsiflexor weakness	0.143912854435606	12/1406	70/21666
10334	Camptodactyly of toe	0.143912854435606	4/1406	9/21666
6049	Central Core Myopathy (disorder)	0.147355393490584	9/1406	44/21666
8169	Type 1 muscle fiber predominance	0.147355393490584	9/1406	44/21666
681	Red Blood Cell Count measurement	0.149526439084387	67/1406	717/21666
979	Hydranencephaly	0.153570366351137	5/1406	15/21666
2011	Tonometry	0.153570366351137	25/1406	206/21666
2172	Lymphoma, Mixed-Cell, Follicular	0.153570366351137	5/1406	15/21666
5176	Blindness	0.153570366351137	41/1406	393/21666
5277	Clumsiness - motor delay	0.153570366351137	41/1406	393/21666
7021	Aneurysm of descending thoracic aorta	0.153570366351137	5/1406	15/21666
8747	Lymphoma, Follicular, Grade 2	0.153570366351137	5/1406	15/21666
10448	Descending aortic dissection	0.153570366351137	5/1406	15/21666
870	Congenital Heart Defects	0.154221253911257	42/1406	406/21666
4679	Short stature	0.157742403801298	98/1406	1127/21666
2486	Sprengel deformity	0.159919366899079	7/1406	29/21666
825	Goiter	0.160630958121631	19/1406	142/21666
5672	Congenital muscular dystrophy (disorder)	0.167575221059062	10/1406	54/21666
600	Dyspnea, Paroxysmal	0.169466342197667	5/1406	16/21666
975	Huntington Disease	0.169466342197667	86/1406	978/21666
1733	Pulmonary Valve Stenosis	0.169466342197667	5/1406	16/21666
1935	Strabismus	0.169466342197667	66/1406	716/21666
2485	Polydactyly	0.169466342197667	23/1406	188/21666
2686	Aortic Aneurysm, Abdominal	0.169466342197667	56/1406	586/21666
3032	Waddling gait	0.169466342197667	16/1406	113/21666
3547	Achondrogenesis, type IB (disorder)	0.169466342197667	3/1406	5/21666
3645	Congenital absence of ovary	0.169466342197667	3/1406	5/21666
3861	Facial Myokymia	0.169466342197667	3/1406	5/21666
3870	Multi-core congenital myopathy	0.169466342197667	5/1406	16/21666
4218	Small for gestational age fetus	0.169466342197667	20/1406	156/21666
4459	Parastomal hernia	0.169466342197667	3/1406	5/21666
4556	Schistocytosis	0.169466342197667	3/1406	5/21666
4830	Complement Factor H Deficiency	0.169466342197667	3/1406	5/21666
6536	Lumbar hyperlordosis	0.169466342197667	14/1406	92/21666
6608	Intraductal papillary-mucinous adenoma	0.169466342197667	3/1406	5/21666
6775	Body mass index	0.169466342197667	89/1406	1014/21666
7195	Neurodevelopmental Disorders	0.169466342197667	52/1406	535/21666
8088	Dural ectasia	0.169466342197667	5/1406	16/21666
8467	Abnormality of the sternum	0.169466342197667	9/1406	46/21666
8631	Increased connective tissue	0.169466342197667	5/1406	16/21666
8746	Lymphoma, Follicular, Grade 3	0.169466342197667	5/1406	16/21666
8750	Familial Thrombotic Thrombocytopenic Purpura	0.169466342197667	3/1406	5/21666
9317	Dysferlinopathy	0.169466342197667	7/1406	30/21666
9341	Plaque, Amyloid	0.169466342197667	17/1406	123/21666
9364	Prostatic Hyperplasia	0.169466342197667	16/1406	112/21666
9524	Valvular disease	0.169466342197667	4/1406	10/21666
9708	Discordant ventriculoarterial connection	0.169466342197667	4/1406	10/21666
9787	Autosomal Recessive Centronuclear Myopathy	0.169466342197667	5/1406	16/21666
10080	Degenerative mitral valve disease	0.169466342197667	4/1406	10/21666
10496	Type 1 muscle fiber atrophy	0.169466342197667	5/1406	16/21666
11130	Carotid artery dilatation	0.169466342197667	5/1406	16/21666
11566	Left anterior descending coronary artery occlusion	0.169466342197667	3/1406	5/21666
1040	Hypogonadism	0.174324146399738	33/1406	305/21666
2798	Myopathies, Nemaline	0.174629426033776	9/1406	47/21666
6482	Invasive Ductal Breast Carcinoma	0.174629426033776	42/1406	414/21666
1980	Androgen-Insensitivity Syndrome	0.178077412241513	28/1406	247/21666
967	Homocystinuria	0.185730645258252	8/1406	39/21666
6728	Aneurysm of aortic root	0.185730645258252	8/1406	39/21666
731	Fetal Growth Retardation	0.191088009199305	90/1406	1037/21666
770	Congenital pectus excavatum	0.191449754756388	30/1406	272/21666
3670	Congenital ear anomaly NOS (disorder)	0.196764254346958	18/1406	137/21666
3169	Small for gestational age (disorder)	0.198384651387555	22/1406	181/21666
3668	Congenital coloboma of iris	0.198384651387555	19/1406	148/21666
91	Oppenheim's Disease	0.200387752894427	2/1406	2/21666
120	Fabry Disease	0.200387752894427	15/1406	108/21666
641	Endocardial Fibroelastosis	0.200387752894427	4/1406	11/21666
643	Bacterial Endocarditis	0.200387752894427	11/1406	68/21666
877	Heart Neoplasm	0.200387752894427	5/1406	17/21666
1236	Liver neoplasms	0.200387752894427	118/1406	1424/21666
1240	Lordosis	0.200387752894427	20/1406	160/21666
1571	Pancreatic Neoplasm	0.200387752894427	69/1406	764/21666
1703	Protein-Losing Enteropathies	0.200387752894427	5/1406	17/21666
2178	Oligohydramnios	0.200387752894427	17/1406	129/21666
2964	Congenital malrotation of intestine	0.200387752894427	12/1406	77/21666
3024	Wrist-Drop	0.200387752894427	2/1406	2/21666
3544	Aase syndrome	0.200387752894427	2/1406	2/21666
3589	Congenital hemivertebra	0.200387752894427	9/1406	49/21666
3619	Peg-shaped teeth	0.200387752894427	5/1406	17/21666
4524	Apolipoprotein A-I deficiency	0.200387752894427	2/1406	2/21666
4752	Cystic medial necrosis of aorta	0.200387752894427	2/1406	2/21666
5036	Distal muscle weakness	0.200387752894427	16/1406	117/21666
5146	Periungual fibroma	0.200387752894427	2/1406	2/21666
5159	Extrapyramidal dysarthria	0.200387752894427	2/1406	2/21666
5526	Parkinsonian tremor	0.200387752894427	2/1406	2/21666
6530	Squamous cell carcinoma of the head and neck	0.200387752894427	127/1406	1543/21666
7533	CIRRHOSIS, NONCRYPTOGENIC, SUSCEPTIBILITY TO (finding)	0.200387752894427	2/1406	2/21666
7541	DEAFNESS, AUTOSOMAL RECESSIVE 68	0.200387752894427	2/1406	2/21666
7549	Long face	0.200387752894427	22/1406	182/21666
7623	High, narrow palate	0.200387752894427	17/1406	129/21666
7980	Relative macrocephaly	0.200387752894427	9/1406	49/21666
7982	Metaphyseal striations	0.200387752894427	2/1406	2/21666
8304	Donnai-Barrow syndrome	0.200387752894427	2/1406	2/21666
8307	Flexion contracture of finger	0.200387752894427	5/1406	17/21666
8347	MORM syndrome	0.200387752894427	2/1406	2/21666
8459	Unossified vertebral bodies	0.200387752894427	2/1406	2/21666
8473	Giant cell astrocytoma	0.200387752894427	2/1406	2/21666
8505	Cirrhosis, Familial	0.200387752894427	2/1406	2/21666
9027	Diamond-Blackfan Anemia 5	0.200387752894427	2/1406	2/21666
9175	Diamond-Blackfan Anemia 9	0.200387752894427	2/1406	2/21666
9439	NOONAN SYNDROME-LIKE DISORDER WITH OR WITHOUT JUVENILE MYELOMONOCYTIC LEUKEMIA	0.200387752894427	2/1406	2/21666
9498	High density lipoprotein deficiency	0.200387752894427	2/1406	2/21666
9702	Grand mal status epilepticus, refractory	0.200387752894427	2/1406	2/21666
9877	Intellectual Disability	0.200387752894427	172/1406	2165/21666
11161	BRACHYCEPHALY, TRICHOMEGALY, AND DEVELOPMENTAL DELAY	0.200387752894427	2/1406	2/21666
11350	Paralysis of diaphragm	0.200387752894427	2/1406	2/21666
11449	BODY MASS INDEX QUANTITATIVE TRAIT LOCUS 19	0.200387752894427	2/1406	2/21666
11470	Increased level of propylene glycol in blood	0.200387752894427	2/1406	2/21666
939	Diaphragmatic Hernia	0.201356204278196	12/1406	78/21666
2687	Aortic Aneurysm, Thoracic	0.201356204278196	8/1406	41/21666
3508	Conduction disorder of the heart	0.201356204278196	8/1406	41/21666
4996	Single transverse palmar crease	0.201356204278196	12/1406	78/21666
8361	Limb-girdle muscle weakness	0.201356204278196	8/1406	41/21666
1723	Delayed Puberty	0.202383460491406	23/1406	196/21666
1080	INJECTED EYE	0.203052644036844	3/1406	6/21666
3494	Coronary artery atheroma	0.203052644036844	3/1406	6/21666
4139	Solid Neoplasm	0.203052644036844	97/1406	1145/21666
5374	Autophagic vaculoes (finding)	0.203052644036844	3/1406	6/21666
5414	Jackknife Seizures	0.203052644036844	3/1406	6/21666
6048	Paraneoplastic Encephalomyelitis	0.203052644036844	3/1406	6/21666
6473	Multifocal micronodular pneumocyte hyperplasia	0.203052644036844	3/1406	6/21666
6793	Age at menarche	0.203052644036844	29/1406	267/21666
6867	Cardiac rhabdomyoma	0.203052644036844	3/1406	6/21666
7166	spasmus nutans	0.203052644036844	3/1406	6/21666
7754	Centrally nucleated skeletal muscle fibers	0.203052644036844	6/1406	25/21666
7807	Increased variability in muscle fiber diameter	0.203052644036844	9/1406	50/21666
8260	U-Shaped upper lip vermilion	0.203052644036844	3/1406	6/21666
8469	ULNAR HYPOPLASIA	0.203052644036844	9/1406	50/21666
9554	Chronic Total Occlusion Vessel	0.203052644036844	7/1406	33/21666
10324	Abnormality of femur morphology	0.203052644036844	7/1406	33/21666
10568	Crumpled ear	0.203052644036844	3/1406	6/21666
10573	Papillary cystadenoma of the epididymis	0.203052644036844	3/1406	6/21666
10699	Type 1 fibers relatively smaller than type 2 fibers	0.203052644036844	3/1406	6/21666
1245	Lung Neoplasms	0.203744899154289	122/1406	1486/21666
563	Dissecting aortic aneurysm	0.204517915978754	5/1406	18/21666
2067	Urinary Stress Incontinence	0.204517915978754	12/1406	79/21666
2157	Helicobacter Infections	0.204517915978754	5/1406	18/21666
7285	Cirrhosis	0.206085439369433	80/1406	919/21666
3287	Coloboma of iris	0.20824853727742	19/1406	153/21666
725	Fecal Incontinence	0.208492911092523	10/1406	60/21666
1763	Kidney Failure	0.214527148840581	38/1406	378/21666
2342	Left Ventricular Hypertrophy	0.215702199410004	40/1406	403/21666
10756	Abnormality of the hypothalamus-pituitary axis	0.217409710563709	11/1406	70/21666
4950	Downward slant of palpebral fissure	0.217945630285959	39/1406	391/21666
365	Chest Pain	0.218720840861365	19/1406	154/21666
4856	Idiopathic crescentic glomerulonephritis	0.218987498909791	12/1406	80/21666
1399	Mycoplasma Infections	0.221119383126479	22/1406	188/21666
1358	Mitral Valve Prolapse Syndrome	0.221527991666032	15/1406	111/21666
369	Developmental Disabilities	0.22404281272784	36/1406	355/21666
1730	Pulmonary Fibrosis	0.226013081852426	80/1406	924/21666
2239	Normocytic anemia	0.229850366296446	4/1406	12/21666
3618	Macrodontia	0.229850366296446	4/1406	12/21666
3782	Infantile hypophosphatasia	0.229850366296446	4/1406	12/21666
6497	Sclerocystic Ovaries	0.229850366296446	18/1406	144/21666
2253	Akinesia	0.231547235317996	8/1406	43/21666
5687	Hypoxemia	0.231547235317996	9/1406	52/21666
7834	Widely spaced teeth	0.231547235317996	11/1406	71/21666
5014	Narrow thorax	0.232647725306614	15/1406	112/21666
39	Adenocarcinoma	0.236895497159418	175/1406	2235/21666
762	Forced expiratory volume function	0.236895497159418	29/1406	272/21666
2739	Low density lipoprotein cholesterol measurement	0.236895497159418	46/1406	483/21666
3512	Secondary pulmonary hypertension	0.236895497159418	5/1406	19/21666
4284	cystic disease	0.236895497159418	5/1406	19/21666
6061	Spinocerebellar Ataxia Type 1	0.236895497159418	14/1406	102/21666
7221	Limbal stem cell deficiency	0.236895497159418	5/1406	19/21666
7275	Familial (FPAH)	0.236895497159418	91/1406	1075/21666
7509	Myoclonic dystonia	0.236895497159418	5/1406	19/21666
189	Atelectasis	0.238516709087586	10/1406	62/21666
412	Congenital clubfoot	0.238516709087586	30/1406	285/21666
752	Flatfoot	0.238516709087586	30/1406	285/21666
1846	Seizures	0.238516709087586	169/1406	2152/21666
7209	Infective endocarditis	0.238516709087586	10/1406	62/21666
8493	TARSAL-CARPAL COALITION SYNDROME	0.238516709087586	28/1406	261/21666
5104	Ulnar polydactyly of fingers	0.238736873162556	13/1406	92/21666
3037	Tachypnea	0.241740858739031	12/1406	82/21666
5291	Dilatation of ureter	0.241740858739031	11/1406	72/21666
327	Carotid Stenosis	0.244270703958168	17/1406	135/21666
6567	Finding of Mean Corpuscular Hemoglobin	0.247678260293411	59/1406	653/21666
3648	Bicornuate uterus	0.248584038227658	8/1406	44/21666
3672	Congenital anomaly of face	0.254815614614856	15/1406	114/21666
1308	Meckel Diverticulum	0.258207364493795	10/1406	63/21666
300	Malignant neoplasm of larynx	0.260366502548595	35/1406	349/21666
372	Choanal Atresia	0.260366502548595	14/1406	104/21666
1357	Mitral Valve Insufficiency	0.260366502548595	13/1406	94/21666
1474	Neuromuscular Diseases	0.260366502548595	20/1406	171/21666
1550	Other emphysema	0.260366502548595	5/1406	20/21666
1877	Sjogren-Larsson Syndrome	0.260366502548595	5/1406	20/21666
1940	Cerebrovascular accident	0.260366502548595	133/1406	1658/21666
2775	Pleomorphic Lipoma	0.260366502548595	4/1406	13/21666
3588	Congenital kyphosis	0.260366502548595	9/1406	54/21666
3698	Acute gastroenteritis	0.260366502548595	7/1406	36/21666
3790	Tyrosine Transaminase Deficiency Disease	0.260366502548595	3/1406	7/21666
3983	Streptococcal lymphadenitis of swine	0.260366502548595	4/1406	13/21666
4207	Deformity	0.260366502548595	35/1406	350/21666
4465	Compensated hypothyroidism	0.260366502548595	3/1406	7/21666
4893	Flexion contracture - elbow	0.260366502548595	11/1406	73/21666
4998	Premature development of the breasts	0.260366502548595	3/1406	7/21666
5203	Hypoalphalipoproteinemias	0.260366502548595	5/1406	20/21666
6157	Frequent falls	0.260366502548595	13/1406	94/21666
6256	Addicted to cocaine	0.260366502548595	3/1406	7/21666
6785	Systolic blood pressure measurement	0.260366502548595	9/1406	54/21666
7617	Decreased Achilles reflex	0.260366502548595	3/1406	7/21666
7751	MYOPATHY, MYOSIN STORAGE (disorder)	0.260366502548595	3/1406	7/21666
8296	Parietal bossing	0.260366502548595	3/1406	7/21666
8313	Renal hypoplasia/aplasia	0.260366502548595	11/1406	73/21666
8546	Yellow-brown discoloration of the teeth	0.260366502548595	3/1406	7/21666
8793	Atherothrombosis	0.260366502548595	15/1406	115/21666
8833	Choreoathetosis, Hypothyroidism, And Neonatal Respiratory Distress	0.260366502548595	3/1406	7/21666
8912	Hyper LDL cholesterolaemia	0.260366502548595	5/1406	20/21666
9042	Hypoplasia of the cochlea	0.260366502548595	3/1406	7/21666
9338	Sarcoglycanopathies	0.260366502548595	5/1406	20/21666
9798	Autosomal Dominant Myotubular Myopathy	0.260366502548595	4/1406	13/21666
10972	Ciliopathies	0.260366502548595	26/1406	241/21666
11373	Ullrich congenital muscular dystrophy	0.260366502548595	3/1406	7/21666
11386	Myopathy, Centronuclear, 1	0.260366502548595	4/1406	13/21666
4717	Endotoxemia	0.260843325534031	39/1406	401/21666
1490	Nodule	0.266332535149136	29/1406	278/21666
8155	Rimmed vacuoles on biopsy	0.266332535149136	6/1406	28/21666
1958	Syndactyly	0.267878435449764	16/1406	127/21666
1392	Myopathy	0.272767350726275	57/1406	634/21666
570	Down Syndrome	0.27313490126595	67/1406	766/21666
12	Agenesis	0.274801916650931	19/1406	161/21666
2452	Congenital heart disease	0.276988292820482	28/1406	267/21666
7710	Narrow forehead	0.278109355511933	14/1406	106/21666
3258	Late tooth eruption	0.281715566471032	17/1406	139/21666
5387	Hypovolemia	0.281715566471032	7/1406	37/21666
5635	Congenital hypoplasia of radius	0.281715566471032	7/1406	37/21666
8312	Acth-Independent Macronodular Adrenal Hyperplasia	0.281715566471032	8/1406	46/21666
11369	HYPOPLASTIC LEFT HEART SYNDROME 1	0.281715566471032	7/1406	37/21666
430	Colorectal Neoplasms	0.28248333562295	106/1406	1296/21666
4755	High density lipoprotein measurement	0.283603576350861	50/1406	545/21666
62	Agraphia	0.284100664594959	2/1406	3/21666
68	Alcohol consumption	0.284100664594959	23/1406	210/21666
151	Aortic Valve Stenosis	0.284100664594959	25/1406	234/21666
154	Apnea	0.284100664594959	27/1406	262/21666
321	Hypertrophic Cardiomyopathy	0.284100664594959	51/1406	560/21666
539	Diabetes	0.284100664594959	182/1406	2359/21666
696	Exophthalmos	0.284100664594959	24/1406	225/21666
811	Focal glomerulosclerosis	0.284100664594959	29/1406	281/21666
840	Groenouw's Dystrophies	0.284100664594959	2/1406	3/21666
844	Gyrate Atrophy	0.284100664594959	3/1406	8/21666
893	Hematemesis	0.284100664594959	4/1406	14/21666
1021	Hypertensive disease	0.284100664594959	179/1406	2322/21666
1165	Leishmaniasis	0.284100664594959	22/1406	198/21666
1356	Diseases of mitral valve	0.284100664594959	5/1406	21/21666
1451	Nephritis	0.284100664594959	30/1406	296/21666
1533	Osteochondritis Dissecans	0.284100664594959	5/1406	22/21666
1680	Precancerous Conditions	0.284100664594959	44/1406	471/21666
1793	Reye Syndrome	0.284100664594959	2/1406	3/21666
1806	Rinderpest	0.284100664594959	2/1406	3/21666
2025	Tremor	0.284100664594959	48/1406	528/21666
2105	Vitamin B 12 Deficiency	0.284100664594959	6/1406	29/21666
2128	Wolff-Parkinson-White Syndrome	0.284100664594959	8/1406	48/21666
2173	Lymphoma, Small Cleaved-Cell, Follicular	0.284100664594959	5/1406	21/21666
2276	Foot Drop	0.284100664594959	2/1406	3/21666
2336	Bicuspid aortic valve	0.284100664594959	18/1406	154/21666
2407	Decreased fertility in males	0.284100664594959	6/1406	30/21666
2492	Pneumococcal sepsis	0.284100664594959	2/1406	3/21666
2572	Coloboma of optic disc	0.284100664594959	6/1406	30/21666
2576	Paracousis	0.284100664594959	2/1406	3/21666
2622	Polycystic liver disease	0.284100664594959	7/1406	38/21666
2949	Welander Distal Myopathy	0.284100664594959	3/1406	8/21666
2991	Frontal bossing	0.284100664594959	32/1406	321/21666
3223	Muscular Dystrophy, Facioscapulohumeral	0.284100664594959	17/1406	143/21666
3234	Pulmonary lymphangiomyomatosis	0.284100664594959	2/1406	3/21666
3252	Difficulty chewing	0.284100664594959	4/1406	14/21666
3296	Microdontia (disorder)	0.284100664594959	14/1406	109/21666
3334	Triphalangeal thumb	0.284100664594959	9/1406	56/21666
3419	Hearing problem	0.284100664594959	2/1406	3/21666
3613	Subungual fibroma	0.284100664594959	2/1406	3/21666
3815	Diffuse mesangial sclerosis (disorder)	0.284100664594959	5/1406	22/21666
3874	Cornelia De Lange Syndrome	0.284100664594959	8/1406	48/21666
3970	Acquired von Willebrand's disease	0.284100664594959	3/1406	8/21666
4239	Received therapy or drug for	0.284100664594959	2/1406	3/21666
4263	Senile Plaques	0.284100664594959	26/1406	249/21666
4359	Adenocarcinoma of colon	0.284100664594959	39/1406	406/21666
4539	MRSA - Methicillin resistant Staphylococcus aureus infection	0.284100664594959	24/1406	222/21666
4781	Cryptogenic Infantile Spasms	0.284100664594959	3/1406	8/21666
4782	Symptomatic Infantile Spasms	0.284100664594959	3/1406	8/21666
5220	Electromyogram abnormal	0.284100664594959	16/1406	130/21666
5279	Accommodation phosphene disorder	0.284100664594959	2/1406	3/21666
5290	Obstruction of pelviureteric junction	0.284100664594959	4/1406	14/21666
5358	Fibrosing disease	0.284100664594959	2/1406	3/21666
5386	Nodding spasm	0.284100664594959	3/1406	8/21666
5489	Thumb deformity	0.284100664594959	3/1406	8/21666
5669	Hereditary Chorea	0.284100664594959	2/1406	3/21666
5812	Hyperlipoproteinemia Type IIa	0.284100664594959	22/1406	201/21666
5832	Pharyngeal Carcinoma	0.284100664594959	6/1406	30/21666
5937	Foley-Denny-Brown Syndrome	0.284100664594959	2/1406	3/21666
6062	Spinocerebellar Ataxia Type 2	0.284100664594959	11/1406	76/21666
6141	respiratory system cancer	0.284100664594959	2/1406	3/21666
6235	Autistic behavior	0.284100664594959	27/1406	261/21666
6327	Distorted hearing	0.284100664594959	2/1406	3/21666
6349	Hajdu-Cheney Syndrome	0.284100664594959	3/1406	8/21666
6535	Thoracic kyphosis	0.284100664594959	5/1406	21/21666
6559	Abnormal pigmentation	0.284100664594959	9/1406	58/21666
6699	Abnormal number of teeth	0.284100664594959	2/1406	3/21666
6781	Congenital exomphalos	0.284100664594959	25/1406	235/21666
6840	Lung Acinar Adenocarcinoma	0.284100664594959	2/1406	3/21666
7079	Serum total cholesterol measurement	0.284100664594959	45/1406	486/21666
7114	Dysacusis	0.284100664594959	2/1406	3/21666
7202	Positive myoclonus	0.284100664594959	2/1406	3/21666
7286	Age at menopause	0.284100664594959	16/1406	129/21666
7297	Sensory hearing loss	0.284100664594959	4/1406	14/21666
7312	Associated Pulmonary Arterial Hypertension	0.284100664594959	5/1406	22/21666
7436	Adult Subependymal Giant Cell Astrocytoma	0.284100664594959	4/1406	14/21666
7437	Childhood Subependymal Giant Cell Astrocytoma	0.284100664594959	4/1406	14/21666
7473	JUVENILE POLYPOSIS OF STOMACH	0.284100664594959	2/1406	3/21666
7674	Rapidly progressive	0.284100664594959	7/1406	38/21666
7752	Scapuloperoneal weakness	0.284100664594959	2/1406	3/21666
7803	Nocturnal hypoventilation	0.284100664594959	4/1406	14/21666
7880	Focal Cortical Dysplasia of Taylor, Type IIa	0.284100664594959	2/1406	3/21666
7881	Focal Cortical Dysplasia of Taylor, Type IIb	0.284100664594959	2/1406	3/21666
7977	Oval face	0.284100664594959	4/1406	14/21666
8086	Confetti-like hypopigmented macules	0.284100664594959	3/1406	8/21666
8145	Broad neck	0.284100664594959	5/1406	22/21666
8146	Anemia, Diamond-Blackfan, 2	0.284100664594959	3/1406	8/21666
8411	Chorea, Benign Familial	0.284100664594959	2/1406	3/21666
8471	Achromatic retinal patches	0.284100664594959	2/1406	3/21666
8589	Osteomyelitis leading to amputation due to slow healing fractures	0.284100664594959	2/1406	3/21666
8603	Muscular Dystrophy, Congenital, Megaconial Type	0.284100664594959	2/1406	3/21666
8644	Dysplastic pulmonary valve	0.284100664594959	2/1406	3/21666
8745	Lymphoma, Follicular, Grade 1	0.284100664594959	5/1406	22/21666
8779	Myelodysplasia, CTCAE	0.284100664594959	10/1406	68/21666
8784	Nystagmus, CTCAE 3.0	0.284100664594959	67/1406	779/21666
8805	Subependymal nodules	0.284100664594959	2/1406	3/21666
8806	Cortical tubers	0.284100664594959	2/1406	3/21666
8823	Premature loss of permanent teeth	0.284100664594959	2/1406	3/21666
8830	Deafness, Sensorineural, And Male Infertility	0.284100664594959	2/1406	3/21666
8835	Selective tooth agenesis	0.284100664594959	3/1406	8/21666
8940	Cluster headaches and other trigeminal autonomic cephalgias	0.284100664594959	2/1406	3/21666
9420	POLYCYSTIC KIDNEY DISEASE 1	0.284100664594959	7/1406	39/21666
9486	Pulmonary interstitial glycogenosis	0.284100664594959	2/1406	3/21666
9536	Digital ulcer	0.284100664594959	2/1406	3/21666
9775	Young adult onset	0.284100664594959	3/1406	8/21666
9853	Hdl Deficiency, Type 2	0.284100664594959	2/1406	3/21666
9911	Recurrent respiratory infections	0.284100664594959	32/1406	318/21666
9924	Gastrointestinal malrotation	0.284100664594959	2/1406	3/21666
10028	Clubbing of toes	0.284100664594959	6/1406	30/21666
10248	Abnormality of exocrine pancreas physiology	0.284100664594959	2/1406	3/21666
10371	Pancreatic aplasia	0.284100664594959	2/1406	3/21666
10388	Abnormality of the preputium	0.284100664594959	5/1406	22/21666
10404	Elevated red cell adenosine deaminase activity	0.284100664594959	2/1406	3/21666
10412	Fatigable weakness of distal limb muscles	0.284100664594959	3/1406	8/21666
10415	Fatigable weakness of bulbar muscles	0.284100664594959	4/1406	14/21666
10561	Aplasia/Hypoplasia of the uvula	0.284100664594959	5/1406	22/21666
10565	Aplasia/Hypoplasia of the phalanges of the toes	0.284100664594959	2/1406	3/21666
10653	Aplasia/Hypoplasia of fingers	0.284100664594959	5/1406	22/21666
10697	Late-onset distal muscle weakness	0.284100664594959	2/1406	3/21666
10819	End stage Parkinson's disease	0.284100664594959	2/1406	3/21666
10909	Familial LCAT deficiency	0.284100664594959	3/1406	8/21666
10983	Sparse and thin eyebrow	0.284100664594959	10/1406	68/21666
11018	Chronic Active EBV Infection of T-and NK-Cell Type, Systemic Form	0.284100664594959	5/1406	22/21666
11027	Atypical Parkinsonism	0.284100664594959	6/1406	30/21666
11301	Seckel syndrome 1	0.284100664594959	2/1406	3/21666
11327	Truncal obesity	0.284100664594959	7/1406	38/21666
11367	Eyelid myoclonias	0.284100664594959	2/1406	3/21666
11433	Nystagmus, CTCAE 5.0	0.284100664594959	67/1406	779/21666
3141	Paroxysmal atrial fibrillation	0.286935551719712	24/1406	226/21666
5557	Leukemogenesis	0.286935551719712	83/1406	996/21666
1326	Meningioma	0.289744474171544	56/1406	634/21666
5481	Gait abnormality	0.289744474171544	31/1406	312/21666
3064	Bradykinesia	0.291115961626287	16/1406	133/21666
882	Ventricular Septal Defects	0.292033967570503	40/1406	426/21666
8975	Persistent atrial fibrillation	0.294393315192938	18/1406	156/21666
993	Hypercholesterolemia, Familial	0.296210258231719	22/1406	203/21666
4155	Laryngeal Squamous Cell Carcinoma	0.296210258231719	46/1406	504/21666
2362	Small cell carcinoma of lung	0.304267293878812	81/1406	972/21666
1997	Thyroid Neoplasm	0.305339568288028	95/1406	1164/21666
2701	Centronuclear myopathy	0.305339568288028	7/1406	40/21666
3249	Aortic root dilatation	0.305339568288028	4/1406	15/21666
3873	Floppy infant syndrome	0.305339568288028	6/1406	31/21666
5620	Myokymia	0.305339568288028	4/1406	15/21666
6139	Expressionless face	0.305339568288028	6/1406	31/21666
8135	Midface retrusion	0.305339568288028	24/1406	228/21666
9627	familial atrial fibrillation	0.305339568288028	18/1406	157/21666
10232	Abnormal localization of kidney	0.305339568288028	7/1406	40/21666
10610	Almond-shaped palpebral fissure	0.305339568288028	7/1406	40/21666
11481	Familial thoracic aortic aneurysm and aortic dissection	0.305339568288028	9/1406	59/21666
3004	Proximal muscle weakness	0.308262330280207	14/1406	112/21666
5058	Mean blood pressure	0.312830117898407	17/1406	146/21666
3449	Cutis marmorata	0.31509002478253	11/1406	80/21666
815	Glucagonoma	0.319348545988201	5/1406	23/21666
3383	Gonadal Dysgenesis, 45,X	0.319348545988201	5/1406	23/21666
6151	Hypospadias	0.319348545988201	35/1406	366/21666
8346	Thoracic scoliosis	0.319348545988201	5/1406	23/21666
8615	Abnormal lower motor neuron morphology	0.319348545988201	5/1406	23/21666
9489	Recurrent lower respiratory tract infection	0.319348545988201	5/1406	23/21666
10722	Prenatal maternal abnormality	0.319348545988201	5/1406	23/21666
6594	Large cell neuroendocrine carcinoma	0.320834557193959	12/1406	91/21666
807	IGA Glomerulonephritis	0.320840754212365	42/1406	456/21666
10683	Peripheral arterial stenosis	0.320840754212365	15/1406	124/21666
1640	Pituitary Adenoma	0.321544777337805	19/1406	170/21666
1283	Malaria, Vivax	0.322257217249865	9/1406	60/21666
3295	Hypoplasia of the maxilla	0.322257217249865	14/1406	113/21666
7789	Sparse eyelashes	0.322257217249865	9/1406	60/21666
708	Facial paralysis	0.323560192343815	20/1406	182/21666
5436	Global developmental delay	0.330792700521944	142/1406	1825/21666
5230	Secondary malignant neoplasm of liver	0.3311809321169	79/1406	951/21666
896	Hematological Disease	0.331480286216883	26/1406	255/21666
1455	Nephrosclerosis	0.331480286216883	7/1406	41/21666
2377	Cranial nerve palsies	0.331480286216883	11/1406	81/21666
3851	Complex partial seizure with impairment of consciousness	0.331480286216883	7/1406	41/21666
7237	Renal Insufficiency	0.331480286216883	54/1406	615/21666
3136	Retinal damage	0.334861148082773	6/1406	32/21666
3364	Dyslipidemias	0.334861148082773	43/1406	471/21666
9306	Moyamoya disease 1	0.336971888090489	12/1406	92/21666
1	Abdomen distended	0.337432808649029	13/1406	103/21666
716	Fanconi Anemia	0.337432808649029	37/1406	394/21666
3072	Memory impairment	0.337432808649029	65/1406	763/21666
7607	Poor suck	0.337432808649029	13/1406	103/21666
382	Cholestasis	0.339179616423426	39/1406	420/21666
386	Choline Deficiency	0.339179616423426	4/1406	16/21666
667	Epilepsy	0.339179616423426	98/1406	1215/21666
1380	Mucormycosis	0.339179616423426	3/1406	9/21666
1495	Nystagmus	0.339179616423426	70/1406	833/21666
1769	Respiratory Distress Syndrome, Adult	0.339179616423426	40/1406	434/21666
1931	Stomach Neoplasms	0.339179616423426	69/1406	820/21666
2014	Tooth Crowding	0.339179616423426	11/1406	82/21666
2140	Zygomycosis	0.339179616423426	3/1406	9/21666
2352	Sepsis due to urinary tract infection	0.339179616423426	3/1406	9/21666
2959	Hemiballismus	0.339179616423426	3/1406	9/21666
3253	Difficulty walking up stairs	0.339179616423426	8/1406	51/21666
3260	Oedema auricular	0.339179616423426	5/1406	24/21666
3778	Amyloidosis, Primary Cutaneous	0.339179616423426	3/1406	9/21666
3942	Pyridoxine-responsive sideroblastic anemia	0.339179616423426	5/1406	24/21666
4408	Glaucoma, Primary Open Angle	0.339179616423426	36/1406	383/21666
4456	Chronic liver disease	0.339179616423426	21/1406	196/21666
4498	Absent testes	0.339179616423426	5/1406	24/21666
4585	Congenital aneurysm of ascending aorta	0.339179616423426	4/1406	16/21666
4938	Hereditary Connective Tissue Disorder	0.339179616423426	3/1406	9/21666
5035	Pelvic girdle weakness	0.339179616423426	4/1406	16/21666
5215	Metabolic symptoms	0.339179616423426	3/1406	9/21666
5384	Lung cyst	0.339179616423426	3/1406	9/21666
6988	Adamantinoma	0.339179616423426	5/1406	24/21666
7145	Ovarian Small Cell Carcinoma, Hypercalcemic Type	0.339179616423426	3/1406	9/21666
7259	Megacystis microcolon intestinal hypoperistalsis syndrome	0.339179616423426	3/1406	9/21666
7508	Myopathy, Centronuclear, Autosomal Dominant	0.339179616423426	4/1406	16/21666
7539	Prominent fingertip pads	0.339179616423426	4/1406	16/21666
7597	Low-set nipples	0.339179616423426	3/1406	9/21666
7811	Vestibular dysfunction	0.339179616423426	4/1406	16/21666
7915	Hyperopic astigmatism	0.339179616423426	3/1406	9/21666
8141	Thick eyebrow	0.339179616423426	13/1406	104/21666
8209	Intrahepatic biliary atresia	0.339179616423426	3/1406	9/21666
8398	MEGALENCEPHALIC LEUKOENCEPHALOPATHY WITH SUBCORTICAL CYSTS	0.339179616423426	5/1406	24/21666
9065	Myofibrillar Myopathy	0.339179616423426	9/1406	61/21666
9133	Edema of dorsum of hand	0.339179616423426	3/1406	9/21666
9215	Factor VII measurement	0.339179616423426	4/1406	16/21666
9402	Cervical Intraepithelial Neoplasia Grade 2/3	0.339179616423426	3/1406	9/21666
9428	Long toe	0.339179616423426	5/1406	24/21666
9971	Anemia in children	0.339179616423426	3/1406	9/21666
10245	Abnormality of brain morphology	0.339179616423426	13/1406	104/21666
10314	EMG: myopathic abnormalities	0.339179616423426	14/1406	115/21666
10840	Melanocortin 4 Receptor Deficiency	0.339179616423426	5/1406	24/21666
11396	EHLERS-DANLOS SYNDROME, SPONDYLODYSPLASTIC TYPE, 1	0.339179616423426	3/1406	9/21666
2206	Ovarian Failure, Premature	0.342961961845992	32/1406	333/21666
8192	Short long bone	0.342961961845992	7/1406	42/21666
1243	Lung diseases	0.345689152609864	60/1406	700/21666
1001	Hyperinsulinism	0.346714178790138	54/1406	620/21666
134	Anoxemia	0.351707934171188	6/1406	33/21666
6933	Pulmonary Sclerosing Hemangioma	0.351707934171188	6/1406	33/21666
4401	Leber Congenital Amaurosis	0.352851977174859	11/1406	83/21666
5211	Endometrial Carcinoma	0.353990238256766	125/1406	1597/21666
4	Abetalipoproteinemia	0.354417975748101	8/1406	65/21666
8	Threatened abortion	0.354417975748101	1/1406	1/21666
11	Abscess	0.354417975748101	11/1406	96/21666
22	Acinetobacter Infections	0.354417975748101	1/1406	1/21666
27	Acromegaly	0.354417975748101	14/1406	138/21666
42	Adenoma	0.354417975748101	91/1406	1183/21666
67	Albuminuria	0.354417975748101	9/1406	76/21666
81	Amblyopia	0.354417975748101	11/1406	85/21666
96	Anemia	0.354417975748101	68/1406	847/21666
101	Anemia, Hemolytic	0.354417975748101	16/1406	154/21666
115	Aneurysm	0.354417975748101	4/1406	22/21666
117	Angiectasis	0.354417975748101	1/1406	1/21666
119	Angina, Unstable	0.354417975748101	14/1406	129/21666
140	Anuria	0.354417975748101	4/1406	18/21666
142	Anxiety	0.354417975748101	82/1406	1048/21666
143	Anxiety Disorders	0.354417975748101	66/1406	840/21666
146	Aortic coarctation	0.354417975748101	11/1406	88/21666
153	Broca Aphasia	0.354417975748101	3/1406	11/21666
192	Atrial Fibrillation	0.354417975748101	77/1406	939/21666
206	Bacteremia	0.354417975748101	23/1406	233/21666
225	Cholestasis, Extrahepatic	0.354417975748101	10/1406	87/21666
228	Biliary Tract Diseases	0.354417975748101	1/1406	1/21666
231	Birth Weight	0.354417975748101	20/1406	214/21666
236	Bladder neck obstruction	0.354417975748101	9/1406	67/21666
238	Neurogenic Urinary Bladder	0.354417975748101	6/1406	43/21666
242	Blepharoptosis	0.354417975748101	49/1406	595/21666
245	Blood Coagulation Disorders	0.354417975748101	25/1406	267/21666
247	Blood Pressure	0.354417975748101	13/1406	109/21666
249	Bloom Syndrome	0.354417975748101	16/1406	155/21666
250	Bluetongue infection	0.354417975748101	3/1406	13/21666
255	Bone Density	0.354417975748101	14/1406	138/21666
256	Bone Diseases	0.354417975748101	29/1406	317/21666
258	Metabolic Bone Disorder	0.354417975748101	9/1406	66/21666
265	Brain Abscess	0.354417975748101	3/1406	14/21666
268	Brain Diseases	0.354417975748101	32/1406	345/21666
280	Bronchopulmonary Dysplasia	0.354417975748101	36/1406	423/21666
288	Calcinosis	0.354417975748101	7/1406	52/21666
298	Malignant neoplasm of endometrium	0.354417975748101	98/1406	1235/21666
314	Renal Cell Carcinoma	0.354417975748101	158/1406	2084/21666
316	Carcinoma, Transitional Cell	0.354417975748101	51/1406	623/21666
320	Cardiomyopathy, Dilated	0.354417975748101	45/1406	512/21666
349	Transient Ischemic Attack	0.354417975748101	30/1406	344/21666
352	Cerebrovascular Disorders	0.354417975748101	22/1406	233/21666
362	Chediak-Higashi Syndrome	0.354417975748101	6/1406	41/21666
364	Cherubism	0.354417975748101	4/1406	22/21666
384	Cholesteatoma	0.354417975748101	15/1406	135/21666
393	Choriocarcinoma	0.354417975748101	39/1406	431/21666
395	Choroid Diseases	0.354417975748101	1/1406	1/21666
404	Ciliary Motility Disorders	0.354417975748101	8/1406	59/21666
406	Cleft upper lip	0.354417975748101	24/1406	255/21666
411	Clubbed Fingers	0.354417975748101	11/1406	88/21666
419	Cockayne Syndrome	0.354417975748101	11/1406	85/21666
421	Colitis	0.354417975748101	87/1406	1135/21666
449	Consciousness Disorders	0.354417975748101	1/1406	1/21666
461	Coronary Aneurysm	0.354417975748101	9/1406	75/21666
462	Coronary Arteriosclerosis	0.354417975748101	99/1406	1282/21666
472	Craniosynostosis	0.354417975748101	42/1406	488/21666
481	Cutis Laxa	0.354417975748101	9/1406	70/21666
497	Prelingual Deafness	0.354417975748101	4/1406	22/21666
498	Deafness	0.354417975748101	8/1406	62/21666
502	Deglutition Disorders	0.354417975748101	35/1406	389/21666
514	Dental caries	0.354417975748101	30/1406	330/21666
550	Diabetic Retinopathy	0.354417975748101	54/1406	645/21666
562	Disorder of copper metabolism	0.354417975748101	2/1406	5/21666
587	Dysarthria	0.354417975748101	43/1406	487/21666
595	Dyskinetic syndrome	0.354417975748101	28/1406	316/21666
599	Dyspnea	0.354417975748101	21/1406	222/21666
604	Ebstein Anomaly	0.354417975748101	3/1406	10/21666
617	Ehlers-Danlos Syndrome	0.354417975748101	10/1406	77/21666
622	Embolism, Amniotic Fluid	0.354417975748101	1/1406	1/21666
624	Pathological accumulation of air in tissues	0.354417975748101	9/1406	69/21666
676	Epistaxis	0.354417975748101	10/1406	82/21666
701	Eye Abnormalities	0.354417975748101	7/1406	55/21666
712	Factor XII Deficiency	0.354417975748101	3/1406	14/21666
737	Nonproliferative fibrocystic disease	0.354417975748101	2/1406	6/21666
742	Fibromatosis, Gingival	0.354417975748101	4/1406	20/21666
751	Flank Pain	0.354417975748101	2/1406	6/21666
760	Foot-and-Mouth Disease	0.354417975748101	8/1406	56/21666
766	Freckles	0.354417975748101	7/1406	45/21666
767	Friedreich Ataxia	0.354417975748101	11/1406	88/21666
784	Gastrointestinal Hemorrhage	0.354417975748101	13/1406	122/21666
792	Gingival Hemorrhage	0.354417975748101	7/1406	50/21666
796	Glaucoma	0.354417975748101	61/1406	770/21666
808	Glomerulonephritis, Membranoproliferative	0.354417975748101	8/1406	57/21666
830	Gonorrhea	0.354417975748101	25/1406	261/21666
839	Graves Disease	0.354417975748101	48/1406	585/21666
847	Hallervorden-Spatz Syndrome	0.354417975748101	4/1406	22/21666
868	Cardiac Arrest	0.354417975748101	37/1406	411/21666
927	Hepatitis, Chronic	0.354417975748101	22/1406	224/21666
930	Hepatolenticular Degeneration	0.354417975748101	16/1406	146/21666
958	Hirsutism	0.354417975748101	10/1406	88/21666
964	HIV Seropositivity	0.354417975748101	1/1406	1/21666
968	Howell-Jolly Bodies	0.354417975748101	2/1406	5/21666
999	Hyperglycemia	0.354417975748101	85/1406	1098/21666
1035	Hypobetalipoproteinemias	0.354417975748101	4/1406	20/21666
1038	Hypodontia	0.354417975748101	22/1406	218/21666
1060	Illusions	0.354417975748101	2/1406	6/21666
1110	Keloid	0.354417975748101	18/1406	165/21666
1116	Keratoconus	0.354417975748101	26/1406	269/21666
1120	Actinic keratosis	0.354417975748101	14/1406	136/21666
1127	Kidney Failure, Acute	0.354417975748101	68/1406	826/21666
1131	Cystic kidney	0.354417975748101	10/1406	89/21666
1132	Polycystic Kidney Diseases	0.354417975748101	25/1406	276/21666
1135	Menkes Kinky Hair Syndrome	0.354417975748101	4/1406	20/21666
1144	Lactose Intolerance	0.354417975748101	3/1406	11/21666
1149	Laryngeal Edema	0.354417975748101	1/1406	1/21666
1152	Pharyngolaryngitis	0.354417975748101	1/1406	1/21666
1176	leukemia	0.354417975748101	160/1406	2111/21666
1182	Childhood Acute Lymphoblastic Leukemia	0.354417975748101	85/1406	1096/21666
1185	Acute Megakaryocytic Leukemias	0.354417975748101	17/1406	159/21666
1187	Acute monocytic leukemia	0.354417975748101	54/1406	633/21666
1191	Myeloid Leukemia, Chronic	0.354417975748101	93/1406	1172/21666
1208	Leukomalacia, Periventricular	0.354417975748101	8/1406	62/21666
1211	Leukoplakia, Oral	0.354417975748101	15/1406	144/21666
1232	Liver Cirrhosis, Experimental	0.354417975748101	72/1406	870/21666
1244	Chronic Obstructive Airway Disease	0.354417975748101	112/1406	1428/21666
1271	Macrostomia	0.354417975748101	15/1406	148/21666
1280	Malaria	0.354417975748101	55/1406	685/21666
1296	Marburg Virus Disease	0.354417975748101	2/1406	4/21666
1304	Maxillary Diseases	0.354417975748101	1/1406	1/21666
1306	Maximal Midexpiratory Flow Rate	0.354417975748101	1/1406	1/21666
1318	Melioidosis	0.354417975748101	8/1406	65/21666
1342	Mesothelioma	0.354417975748101	46/1406	560/21666
1349	Microangiopathy, Diabetic	0.354417975748101	5/1406	29/21666
1362	Moderate intellectual disability	0.354417975748101	23/1406	251/21666
1365	Monoclonal paraproteinemia	0.354417975748101	1/1406	1/21666
1372	Moyamoya Disease	0.354417975748101	14/1406	117/21666
1373	Mucocele	0.354417975748101	1/1406	1/21666
1382	Multiple Myeloma	0.354417975748101	130/1406	1740/21666
1393	Muscular Dystrophy	0.354417975748101	26/1406	280/21666
1404	Myelodysplasia	0.354417975748101	18/1406	181/21666
1416	Myopia	0.354417975748101	41/1406	490/21666
1428	Nasal Polyps	0.354417975748101	43/1406	484/21666
1441	Neoplasm Invasiveness	0.354417975748101	20/1406	193/21666
1458	Nephrotic Syndrome	0.354417975748101	33/1406	384/21666
1460	nervous system disorder	0.354417975748101	76/1406	977/21666
1462	Nervousness	0.354417975748101	2/1406	6/21666
1481	Neutropenia	0.354417975748101	34/1406	389/21666
1489	Nightmares	0.354417975748101	2/1406	6/21666
1491	Noonan Syndrome	0.354417975748101	11/1406	85/21666
1494	Nocturia	0.354417975748101	5/1406	28/21666
1514	Onchocerciasis	0.354417975748101	4/1406	19/21666
1522	Oral Submucous Fibrosis	0.354417975748101	13/1406	106/21666
1530	Degenerative polyarthritis	0.354417975748101	136/1406	1827/21666
1536	Osteogenesis Imperfecta	0.354417975748101	11/1406	90/21666
1537	Idiopathic Multicentric Osteolyses	0.354417975748101	1/1406	1/21666
1546	Osteoporosis, Senile	0.354417975748101	9/1406	73/21666
1551	Other specified diseases of pancreas	0.354417975748101	1/1406	1/21666
1554	Otitis Media	0.354417975748101	17/1406	175/21666
1582	Paraganglioma	0.354417975748101	17/1406	165/21666
1585	Familial Periodic Paralysis	0.354417975748101	4/1406	18/21666
1596	Paresis	0.354417975748101	21/1406	216/21666
1598	Parkinson Disease	0.354417975748101	157/1406	2078/21666
1612	Peptic Ulcer Perforation	0.354417975748101	1/1406	1/21666
1630	Peutz-Jeghers Syndrome	0.354417975748101	9/1406	71/21666
1651	Pleural effusion disorder	0.354417975748101	23/1406	227/21666
1663	Pneumothorax	0.354417975748101	9/1406	69/21666
1683	Ectopic Pregnancy	0.354417975748101	7/1406	48/21666
1692	Cardiomyopathies, Primary	0.354417975748101	12/1406	108/21666
1696	Ptosis	0.354417975748101	52/1406	607/21666
1697	Prostatic Diseases	0.354417975748101	9/1406	72/21666
1728	Pulmonary Emphysema	0.354417975748101	32/1406	352/21666
1741	Pyloric Stenosis	0.354417975748101	13/1406	121/21666
1755	Pure Red-Cell Aplasia	0.354417975748101	7/1406	49/21666
1766	Cumulative Trauma Disorders	0.354417975748101	2/1406	6/21666
1773	Respiratory Paralysis	0.354417975748101	3/1406	13/21666
1789	Retinoblastoma	0.354417975748101	68/1406	853/21666
1803	Rickets	0.354417975748101	9/1406	72/21666
1807	Romano-Ward Syndrome	0.354417975748101	4/1406	22/21666
1854	Severe intellectual disability	0.354417975748101	39/1406	429/21666
1904	Hereditary spherocytosis	0.354417975748101	7/1406	53/21666
1947	Subarachnoid Hemorrhage	0.354417975748101	43/1406	501/21666
1956	Sweat Gland Neoplasms	0.354417975748101	2/1406	4/21666
1957	Syncope	0.354417975748101	14/1406	119/21666
1965	Tachycardia	0.354417975748101	9/1406	73/21666
1970	Tangier Disease	0.354417975748101	5/1406	31/21666
1973	Telangiectasis	0.354417975748101	6/1406	43/21666
1983	Tetralogy of Fallot	0.354417975748101	26/1406	274/21666
1996	Thyroid Diseases	0.354417975748101	22/1406	230/21666
2006	Onychomycosis	0.354417975748101	5/1406	27/21666
2013	Tooth Abnormalities	0.354417975748101	7/1406	54/21666
2024	Transposition of Great Vessels	0.354417975748101	8/1406	61/21666
2031	Trigeminal Neuralgia	0.354417975748101	12/1406	107/21666
2034	Trypanosomiasis	0.354417975748101	4/1406	23/21666
2037	Tuberculosis	0.354417975748101	99/1406	1256/21666
2048	Turner Syndrome	0.354417975748101	16/1406	162/21666
2058	Uremia	0.354417975748101	12/1406	110/21666
2065	Increased frequency of micturition	0.354417975748101	2/1406	6/21666
2066	Urinary Incontinence	0.354417975748101	17/1406	151/21666
2084	Vascular Diseases	0.354417975748101	58/1406	688/21666
2090	Ventricular Fibrillation	0.354417975748101	11/1406	96/21666
2091	Tachycardia, Ventricular	0.354417975748101	12/1406	104/21666
2092	Vertigo	0.354417975748101	17/1406	173/21666
2100	Visceral Myopathy	0.354417975748101	3/1406	10/21666
2135	Yellow Fever	0.354417975748101	5/1406	28/21666
2148	Branchial Clefts-Congenital disorder	0.354417975748101	1/1406	1/21666
2162	Lentivirus Infections	0.354417975748101	10/1406	88/21666
2199	Central Nervous System Neoplasms	0.354417975748101	18/1406	180/21666
2210	Orbital Pseudotumor	0.354417975748101	2/1406	6/21666
2218	Sudden Cardiac Death	0.354417975748101	14/1406	133/21666
2227	Polycystic Kidney, Autosomal Dominant	0.354417975748101	27/1406	280/21666
2231	Meningitis, Cryptococcal	0.354417975748101	5/1406	31/21666
2248	Urgency of micturition	0.354417975748101	6/1406	40/21666
2252	Right bundle branch block	0.354417975748101	6/1406	39/21666
2268	Erythema marginatum	0.354417975748101	1/1406	1/21666
2302	Joint laxity	0.354417975748101	23/1406	224/21666
2307	Laryngeal Paralysis	0.354417975748101	1/1406	1/21666
2310	Cataract	0.354417975748101	69/1406	878/21666
2350	Squamous cell carcinoma of lung	0.354417975748101	55/1406	670/21666
2357	Epididymo-orchitis	0.354417975748101	1/1406	1/21666
2358	Acute esophagitis	0.354417975748101	1/1406	1/21666
2364	Migraine Disorders	0.354417975748101	45/1406	512/21666
2382	Primary Raynaud Phenomenon	0.354417975748101	2/1406	5/21666
2385	Anti-nuclear factor positive	0.354417975748101	6/1406	35/21666
2392	Blood urea increased	0.354417975748101	3/1406	12/21666
2402	Edema of the tongue	0.354417975748101	1/1406	1/21666
2408	Renal fibrosis	0.354417975748101	48/1406	570/21666
2423	Muscle Weakness	0.354417975748101	47/1406	536/21666
2424	Hepatic necrosis	0.354417975748101	7/1406	44/21666
2436	Hyporeflexia	0.354417975748101	28/1406	312/21666
2448	Adenocarcinoma of lung (disorder)	0.354417975748101	180/1406	2438/21666
2458	Osteochondropathy	0.354417975748101	1/1406	1/21666
2467	Refractive amblyopia	0.354417975748101	1/1406	1/21666
2475	Hodgkin lymphoma, lymphocyte depletion	0.354417975748101	3/1406	13/21666
2515	Malignant melanoma of skin of upper limb	0.354417975748101	5/1406	32/21666
2516	Malignant melanoma of skin of lower limb	0.354417975748101	5/1406	32/21666
2527	Secondary malignant neoplasm of adrenal gland	0.354417975748101	1/1406	1/21666
2539	Lipid Metabolism Disorders	0.354417975748101	11/1406	95/21666
2562	Peripheral opacity of cornea	0.354417975748101	1/1406	1/21666
2575	Serous labyrinthitis	0.354417975748101	1/1406	1/21666
2624	Congenital pectus carinatum	0.354417975748101	14/1406	138/21666
2625	Hand polydactyly	0.354417975748101	9/1406	75/21666
2626	Polydactyly of toes	0.354417975748101	8/1406	61/21666
2627	Syndactyly of toes with fusion of bones	0.354417975748101	1/1406	1/21666
2629	Cervical rib	0.354417975748101	3/1406	11/21666
2630	Fetal Malnutrition	0.354417975748101	2/1406	5/21666
2637	Electrooculogram abnormal	0.354417975748101	1/1406	1/21666
2640	Congenital stenosis of pulmonary valve	0.354417975748101	1/1406	1/21666
2670	Caliciviridae Infections	0.354417975748101	1/1406	1/21666
2681	Hyperpigmentation	0.354417975748101	10/1406	73/21666
2718	Lymphocyte Count measurement	0.354417975748101	31/1406	338/21666
2720	Eosinophil count procedure	0.354417975748101	52/1406	610/21666
2734	Creatine kinase measurement	0.354417975748101	5/1406	29/21666
2762	Carcinoma, Spindle-Cell	0.354417975748101	22/1406	218/21666
2770	Subependymal Giant Cell Astrocytoma	0.354417975748101	6/1406	44/21666
2810	Endolymphatic Hydrops	0.354417975748101	3/1406	11/21666
2813	Lymphangioma, Cystic	0.354417975748101	6/1406	43/21666
2814	Adenosquamous carcinoma	0.354417975748101	12/1406	101/21666
2826	Fibroadenoma	0.354417975748101	17/1406	151/21666
2843	Follicular thyroid carcinoma	0.354417975748101	27/1406	293/21666
2849	Carcinoma, Lobular	0.354417975748101	8/1406	66/21666
2870	Squamous Cell Neoplasms	0.354417975748101	4/1406	22/21666
2873	Subependymal Glioma	0.354417975748101	3/1406	13/21666
2877	Angiofibroma	0.354417975748101	7/1406	45/21666
2900	Adult Liver Carcinoma	0.354417975748101	105/1406	1377/21666
2922	Childhood hypophosphatasia (disorder)	0.354417975748101	1/1406	1/21666
2941	Cyclic neutropenia	0.354417975748101	7/1406	52/21666
2967	Fordyce's disease	0.354417975748101	1/1406	1/21666
2972	Rapidly progressive glomerulonephritis	0.354417975748101	4/1406	19/21666
2989	Syndactyly of fingers	0.354417975748101	18/1406	171/21666
2990	Horseshoe Kidney	0.354417975748101	7/1406	51/21666
2993	Brachycephaly	0.354417975748101	20/1406	186/21666
3015	Intolerant of heat	0.354417975748101	4/1406	19/21666
3017	Abnormal posture	0.354417975748101	3/1406	13/21666
3022	Beevor's sign	0.354417975748101	2/1406	5/21666
3030	Cerebellar Gait Ataxia	0.354417975748101	1/1406	1/21666
3040	Fibrillation	0.354417975748101	13/1406	118/21666
3042	Chest pain on exertion	0.354417975748101	1/1406	1/21666
3046	Increased peristalsis	0.354417975748101	1/1406	1/21666
3047	Decreased peristalsis	0.354417975748101	2/1406	6/21666
3055	Primary physiologic amenorrhea	0.354417975748101	15/1406	129/21666
3073	Clumsiness	0.354417975748101	7/1406	48/21666
3079	Absent reflex	0.354417975748101	19/1406	201/21666
3082	Gowers sign	0.354417975748101	8/1406	54/21666
3092	Adiadochokinesis	0.354417975748101	2/1406	4/21666
3111	Slurred speech	0.354417975748101	6/1406	39/21666
3123	Mental deterioration	0.354417975748101	43/1406	508/21666
3148	Reduced fetal movement	0.354417975748101	18/1406	169/21666
3159	Mononeuritis	0.354417975748101	1/1406	1/21666
3162	Pulmonary malformation	0.354417975748101	1/1406	1/21666
3192	adnexal lesion	0.354417975748101	1/1406	1/21666
3194	Acute Psychotic Episode	0.354417975748101	1/1406	1/21666
3205	Stenosis of duodenum	0.354417975748101	5/1406	29/21666
3217	Ectopic kidney	0.354417975748101	6/1406	41/21666
3233	Pulmonary artery stenosis	0.354417975748101	6/1406	36/21666
3240	Anaplastic thyroid carcinoma	0.354417975748101	36/1406	392/21666
3279	HEART DISPLACEMENT	0.354417975748101	1/1406	1/21666
3283	Hypoalbuminemia	0.354417975748101	13/1406	107/21666
3284	Increased IgA level	0.354417975748101	1/1406	1/21666
3285	Recurrent infections	0.354417975748101	14/1406	127/21666
3289	Abnormal joint morphology	0.354417975748101	2/1406	6/21666
3291	Hyperactive patellar reflex	0.354417975748101	3/1406	14/21666
3294	Fractures of the long bones	0.354417975748101	2/1406	6/21666
3320	Increased serum ferritin	0.354417975748101	4/1406	23/21666
3323	Petechiae of skin	0.354417975748101	7/1406	54/21666
3338	Vaginal dryness	0.354417975748101	1/1406	1/21666
3347	acute aortic dissection	0.354417975748101	8/1406	63/21666
3360	Coronary Stenosis	0.354417975748101	12/1406	111/21666
3367	Erectile dysfunction	0.354417975748101	24/1406	256/21666
3374	Parkinsonian Disorders	0.354417975748101	33/1406	373/21666
3376	Chylopericardium	0.354417975748101	2/1406	4/21666
3385	Opsoclonus	0.354417975748101	2/1406	5/21666
3391	Protein S Deficiency	0.354417975748101	4/1406	19/21666
3393	Ventricular Dysfunction, Left	0.354417975748101	11/1406	88/21666
3394	Hyperoxia	0.354417975748101	7/1406	50/21666
3401	Ventricular Septal Rupture	0.354417975748101	1/1406	1/21666
3409	Carcinoma, Lewis Lung	0.354417975748101	18/1406	188/21666
3432	Congenital abnormality of Eustachian tube	0.354417975748101	2/1406	4/21666
3447	Keratosis pilaris	0.354417975748101	5/1406	30/21666
3452	Burnett Schwartz Berberian syndrome	0.354417975748101	2/1406	5/21666
3453	Atrophoderma vermiculatum	0.354417975748101	1/1406	1/21666
3488	Chronic nonspecific lung disease	0.354417975748101	1/1406	1/21666
3489	Acute respiratory failure	0.354417975748101	10/1406	78/21666
3503	Rheumatic disease of heart valve	0.354417975748101	3/1406	11/21666
3513	Aneurysm of femoral artery	0.354417975748101	1/1406	1/21666
3515	Aortocaval fistula	0.354417975748101	2/1406	6/21666
3521	Seckel syndrome	0.354417975748101	8/1406	56/21666
3531	Cohen syndrome	0.354417975748101	3/1406	10/21666
3542	Femoral hypoplasia - unusual facies syndrome	0.354417975748101	1/1406	1/21666
3545	Lacrimoauriculodentodigital syndrome	0.354417975748101	2/1406	5/21666
3546	Achondrogenesis type 1A	0.354417975748101	1/1406	1/21666
3558	Fibrous skin tumor of tuberous sclerosis	0.354417975748101	4/1406	20/21666
3562	Autosomal dominant hypohidrotic ectodermal dysplasia syndrome (disorder)	0.354417975748101	2/1406	4/21666
3570	Trisomy 22	0.354417975748101	2/1406	5/21666
3582	Congenital anomaly of finger	0.354417975748101	1/1406	1/21666
3590	Congenital fusion of ribs	0.354417975748101	6/1406	37/21666
3593	Congenital eventration of diaphragm	0.354417975748101	1/1406	1/21666
3598	Congenital hypoplasia of lung	0.354417975748101	18/1406	175/21666
3601	Double outlet left ventricle	0.354417975748101	1/1406	1/21666
3602	Congenital insufficiency of pulmonary valve	0.354417975748101	1/1406	1/21666
3606	Hypoplasia of aorta	0.354417975748101	1/1406	1/21666
3608	Congenital hypoplasia of pulmonary artery	0.354417975748101	2/1406	4/21666
3625	Posterior open bite	0.354417975748101	1/1406	1/21666
3628	Congenital duodenal obstruction due to malrotation of intestine	0.354417975748101	2/1406	5/21666
3638	Congenital anomaly of the kidney	0.354417975748101	8/1406	63/21666
3639	Unilateral agenesis of kidney	0.354417975748101	9/1406	69/21666
3651	Congenital hypoplasia of penis	0.354417975748101	23/1406	237/21666
3653	Congenital atresia of vas deferens	0.354417975748101	1/1406	1/21666
3687	Reflux gastritis	0.354417975748101	1/1406	1/21666
3692	Duodenal fistula	0.354417975748101	1/1406	1/21666
3699	Necrotic enteritis	0.354417975748101	3/1406	13/21666
3708	Incisional hernia	0.354417975748101	1/1406	1/21666
3718	Mirizzi Syndrome	0.354417975748101	2/1406	6/21666
3719	Acute cholangitis	0.354417975748101	3/1406	11/21666
3724	Exocrine pancreatic insufficiency	0.354417975748101	10/1406	82/21666
3727	Hyposmolality syndrome	0.354417975748101	1/1406	1/21666
3729	Ketoacidosis due to acute alcohol intoxication	0.354417975748101	1/1406	1/21666
3760	Inherited disorder of bilirubin metabolism	0.354417975748101	1/1406	1/21666
3766	Cutis laxa, x-linked	0.354417975748101	4/1406	22/21666
3768	Marfanoid hypermobility syndrome	0.354417975748101	1/1406	1/21666
3819	Simple renal cyst	0.354417975748101	11/1406	100/21666
3822	Fibrosis of corpus cavernosum	0.354417975748101	1/1406	1/21666
3832	Leukoencephalopathy	0.354417975748101	20/1406	189/21666
3847	Spastic Diplegia Cerebral Palsy	0.354417975748101	1/1406	1/21666
3871	Zebra body myopathy	0.354417975748101	2/1406	4/21666
3876	Alcohol myopathy	0.354417975748101	2/1406	6/21666
3890	Severe myopia	0.354417975748101	18/1406	184/21666
3900	Chronic otitis media	0.354417975748101	17/1406	163/21666
3908	Empty Sella Syndrome, Primary	0.354417975748101	1/1406	1/21666
3919	Mixed sensory-motor polyneuropathy	0.354417975748101	4/1406	20/21666
3930	Adult myxedema	0.354417975748101	1/1406	1/21666
3949	Shwachman syndrome	0.354417975748101	7/1406	49/21666
3954	Complement abnormality	0.354417975748101	1/1406	1/21666
3959	Thrombocytopenia due to sequestration	0.354417975748101	2/1406	5/21666
3966	Acquired factor X deficiency disease	0.354417975748101	1/1406	1/21666
3968	von Willebrand disease, type IIC	0.354417975748101	1/1406	1/21666
3969	von Willebrand disease, type IID	0.354417975748101	1/1406	1/21666
3974	Lung Injury	0.354417975748101	5/1406	30/21666
4010	Infection by Hepatozoon	0.354417975748101	1/1406	1/21666
4013	Infection by Baylisascaris	0.354417975748101	1/1406	1/21666
4014	Infection by Polymorphus	0.354417975748101	1/1406	1/21666
4023	Murphy's sign	0.354417975748101	1/1406	1/21666
4028	Absence of sensation	0.354417975748101	13/1406	111/21666
4042	Non-small cell lung cancer stage I	0.354417975748101	13/1406	115/21666
4069	Adult Diffuse Large Cell Lymphoma	0.354417975748101	6/1406	39/21666
4078	Childhood Diffuse Large Cell Lymphoma	0.354417975748101	6/1406	39/21666
4084	Adult Meningioma	0.354417975748101	35/1406	405/21666
4087	Metastatic melanoma	0.354417975748101	42/1406	504/21666
4088	Nasopharyngeal cancer recurrent	0.354417975748101	3/1406	13/21666
4091	Malignant Head and Neck Neoplasm	0.354417975748101	64/1406	767/21666
4092	Liver and Intrahepatic Biliary Tract Carcinoma	0.354417975748101	107/1406	1395/21666
4126	Conventional (Clear Cell) Renal Cell Carcinoma	0.354417975748101	174/1406	2346/21666
4140	Acute Undifferentiated Leukemia	0.354417975748101	13/1406	119/21666
4146	stage, rectal cancer	0.354417975748101	1/1406	1/21666
4174	AIDS-related diffuse large cell lymphoma	0.354417975748101	1/1406	1/21666
4186	Retinal infarction	0.354417975748101	1/1406	1/21666
4243	Myopathic facies	0.354417975748101	7/1406	44/21666
4249	Hernia sac	0.354417975748101	1/1406	1/21666
4250	Flexion contracture	0.354417975748101	21/1406	210/21666
4253	Partial stenosis	0.354417975748101	1/1406	1/21666
4261	Spontaneous Perforation	0.354417975748101	1/1406	1/21666
4277	Focal Nodular Hyperplasia	0.354417975748101	4/1406	21/21666
4279	Acanthoma, Clear Cell	0.354417975748101	1/1406	1/21666
4294	Lymphoepithelial carcinoma	0.354417975748101	5/1406	28/21666
4302	Insulinoma, malignant	0.354417975748101	2/1406	6/21666
4361	recurrent childhood brain stem glioma	0.354417975748101	1/1406	1/21666
4365	Frontotemporal dementia	0.354417975748101	29/1406	320/21666
4367	Aphasia, Progressive	0.354417975748101	3/1406	10/21666
4402	X-linked retinitis pigmentosa	0.354417975748101	5/1406	29/21666
4410	Nystagmus and other irregular eye movements	0.354417975748101	1/1406	1/21666
4414	Laryngeal amyloidosis	0.354417975748101	1/1406	1/21666
4423	Tracheobronchomalacia	0.354417975748101	2/1406	6/21666
4432	Familial ventricular tachycardia	0.354417975748101	2/1406	6/21666
4439	Aortic Aneurysm, Thoracoabdominal	0.354417975748101	3/1406	11/21666
4453	Microvillus inclusion disease	0.354417975748101	4/1406	19/21666
4460	Adult Fanconi syndrome	0.354417975748101	5/1406	32/21666
4475	Maturity onset diabetes mellitus in young	0.354417975748101	12/1406	105/21666
4519	Familial hypercholesterolemia - homozygous	0.354417975748101	4/1406	23/21666
4536	Enterotoxigenic Escherichia coli gastrointestinal tract infection	0.354417975748101	1/1406	1/21666
4537	Verotoxigenic Escherichia coli gastrointestinal tract infection	0.354417975748101	1/1406	1/21666
4543	Generalized tetanus	0.354417975748101	1/1406	1/21666
4559	Ventricular tachycardia, polymorphic	0.354417975748101	3/1406	11/21666
4572	Congenitally corrected transposition of the great arteries	0.354417975748101	1/1406	1/21666
4574	Ostium secundum atrial septal defect	0.354417975748101	6/1406	37/21666
4586	Totally absent pericardium	0.354417975748101	1/1406	1/21666
4589	Hypoplasia of lower limb	0.354417975748101	2/1406	6/21666
4591	Congenital kyphoscoliosis	0.354417975748101	17/1406	151/21666
4593	Accessory rib	0.354417975748101	3/1406	12/21666
4596	Malignant neoplasm of liver	0.354417975748101	125/1406	1649/21666
4598	Neoplasm of ampulla of Vater	0.354417975748101	1/1406	1/21666
4630	Multiple malignancy	0.354417975748101	18/1406	163/21666
4645	Benign neoplasm of large intestine	0.354417975748101	2/1406	4/21666
4656	Group B streptococcal pneumonia	0.354417975748101	4/1406	20/21666
4667	Cervical intraepithelial neoplasia grade 1	0.354417975748101	9/1406	75/21666
4678	Atypical Endometrial Hyperplasia	0.354417975748101	5/1406	32/21666
4686	Pulmonary lymphangioleiomyomatosis	0.354417975748101	3/1406	12/21666
4701	Urethral intrinsic sphincter deficiency	0.354417975748101	3/1406	14/21666
4708	Diagnosis, Psychiatric	0.354417975748101	7/1406	46/21666
4722	Clinical Capillary Leak Syndrome	0.354417975748101	1/1406	1/21666
4725	Post-cardiac injury syndrome	0.354417975748101	1/1406	1/21666
4729	idiopathic epilepsy	0.354417975748101	5/1406	30/21666
4733	Unilateral cleft lip	0.354417975748101	3/1406	14/21666
4741	Anomalous atrioventricular excitation	0.354417975748101	1/1406	1/21666
4751	Atopy	0.354417975748101	2/1406	6/21666
4754	Nasal Type Extranodal NK/T-Cell Lymphoma	0.354417975748101	7/1406	53/21666
4771	Benign Hereditary Chorea	0.354417975748101	3/1406	13/21666
4790	Sleep-Related Painful Erections	0.354417975748101	1/1406	1/21666
4803	Mondini defect	0.354417975748101	1/1406	1/21666
4805	Recessive sensorineural hearing loss	0.354417975748101	2/1406	4/21666
4806	Pharyngocutaneous fistula	0.354417975748101	1/1406	1/21666
4810	Triose phosphate isomerase deficiency	0.354417975748101	1/1406	1/21666
4811	Deficiency of adenylate kinase	0.354417975748101	1/1406	1/21666
4816	Congenital von Willebrand's disease	0.354417975748101	1/1406	1/21666
4825	Secretory Component Deficiency	0.354417975748101	1/1406	1/21666
4828	Hereditary C1 esterase inhibitor deficiency - deficient factor	0.354417975748101	1/1406	1/21666
4829	Hereditary C1 esterase inhibitor deficiency - dysfunctional factor	0.354417975748101	1/1406	1/21666
4847	Fungal peritonitis	0.354417975748101	1/1406	1/21666
4854	Endocapillary glomerulonephritis	0.354417975748101	1/1406	1/21666
4864	Hypotonic bladder disorder	0.354417975748101	1/1406	1/21666
4886	Orofaciodigital syndrome 3	0.354417975748101	1/1406	1/21666
4891	Discoid lateral meniscus	0.354417975748101	1/1406	1/21666
4892	Flexion contracture-shoulder	0.354417975748101	2/1406	5/21666
4897	Protrusio acetabuli	0.354417975748101	3/1406	10/21666
4903	Osteoarthritis of ankle	0.354417975748101	2/1406	5/21666
4912	Muscle damage	0.354417975748101	18/1406	163/21666
4915	Ullrich congenital muscular dystrophy 1	0.354417975748101	4/1406	17/21666
4922	Myopathy, Centronuclear, Autosomal Recessive	0.354417975748101	2/1406	6/21666
4935	Spinal instability	0.354417975748101	1/1406	1/21666
5005	Urine looks dark	0.354417975748101	2/1406	6/21666
5009	Broad nasal tip	0.354417975748101	13/1406	125/21666
5011	Swallowing symptoms	0.354417975748101	1/1406	1/21666
5012	Absent kidney	0.354417975748101	1/1406	1/21666
5022	Gap in ribs	0.354417975748101	1/1406	1/21666
5031	Motor symptoms	0.354417975748101	11/1406	100/21666
5043	Neutrophil abnormality	0.354417975748101	10/1406	74/21666
5057	Diastolic blood pressure	0.354417975748101	45/1406	507/21666
5089	Vein of Galen aneurysm	0.354417975748101	2/1406	6/21666
5091	Posteriorly rotated ear	0.354417975748101	18/1406	176/21666
5097	Unilateral Cryptorchidism	0.354417975748101	4/1406	17/21666
5099	Renal cysts and diabetes syndrome	0.354417975748101	2/1406	5/21666
5114	Sagittal craniosynostosis	0.354417975748101	6/1406	35/21666
5115	Bicoronal craniosynostosis	0.354417975748101	1/1406	1/21666
5130	Hypoplasia of nipple	0.354417975748101	5/1406	33/21666
5142	Hormone measurement	0.354417975748101	7/1406	51/21666
5147	Septal hypertrophy	0.354417975748101	3/1406	12/21666
5155	Sensorineural hearing loss, bilateral	0.354417975748101	13/1406	117/21666
5157	Deep dyslexia	0.354417975748101	1/1406	1/21666
5168	Growth delay	0.354417975748101	23/1406	244/21666
5177	Weyers acrofacial dysostosis	0.354417975748101	2/1406	4/21666
5184	Desmoplastic ameloblastoma	0.354417975748101	2/1406	5/21666
5199	Physiological hyperbilirubinemia (disorder)	0.354417975748101	1/1406	1/21666
5219	Electroretinogram abnormal	0.354417975748101	17/1406	158/21666
5222	Reduced vital capacity	0.354417975748101	5/1406	29/21666
5225	Other chronic tubulo-interstitial nephritis	0.354417975748101	1/1406	1/21666
5228	Other congenital malformation syndromes with other skeletal changes	0.354417975748101	1/1406	1/21666
5232	Reaction to severe stress, and adjustment disorders	0.354417975748101	1/1406	1/21666
5258	Aseptic Necrosis of Bone	0.354417975748101	1/1406	1/21666
5276	Abnormal spermatogenesis	0.354417975748101	2/1406	5/21666
5282	Microcalcification	0.354417975748101	6/1406	42/21666
5316	Complement factor H measurement	0.354417975748101	1/1406	1/21666
5318	Glycine measurement	0.354417975748101	5/1406	32/21666
5330	Cryptogenic Chronic Hepatitis	0.354417975748101	4/1406	22/21666
5346	Platelet aggregation abnormal	0.354417975748101	1/1406	1/21666
5348	Early Awakening	0.354417975748101	3/1406	10/21666
5351	Lupus-like rash	0.354417975748101	1/1406	1/21666
5354	Blue sclera	0.354417975748101	9/1406	70/21666
5370	Genu varum	0.354417975748101	8/1406	60/21666
5371	Macular amyloidosis	0.354417975748101	1/1406	1/21666
5381	Single right ventricle	0.354417975748101	1/1406	1/21666
5385	Malignant neoplasm of esophagus	0.354417975748101	98/1406	1286/21666
5394	Larva Migrans, Cutaneous	0.354417975748101	1/1406	1/21666
5396	Low frustration tolerance	0.354417975748101	3/1406	14/21666
5408	Oropharynx (excludes nasopharynx)	0.354417975748101	11/1406	94/21666
5411	Biliary tract abnormality	0.354417975748101	3/1406	14/21666
5466	Maternal hypertension	0.354417975748101	7/1406	52/21666
5471	Allergy to vaccine	0.354417975748101	1/1406	1/21666
5476	Hair absent (finding)	0.354417975748101	1/1406	1/21666
5484	Kyphoscoliosis deformity of spine	0.354417975748101	17/1406	155/21666
5487	Small hand	0.354417975748101	12/1406	108/21666
5490	Knee joint valgus deformity	0.354417975748101	13/1406	117/21666
5496	C4 complement assay (procedure)	0.354417975748101	3/1406	12/21666
5500	Thin lips	0.354417975748101	12/1406	99/21666
5502	Duodenal polyposis	0.354417975748101	2/1406	5/21666
5507	Cavovarus deformity of foot	0.354417975748101	2/1406	6/21666
5510	Single coronary vessel disease	0.354417975748101	1/1406	1/21666
5511	Decompensated cardiac failure	0.354417975748101	3/1406	12/21666
5520	Squamous cell carcinoma of mouth	0.354417975748101	14/1406	123/21666
5534	Intraocular pressure disorder	0.354417975748101	27/1406	304/21666
5538	Carcinoma of larynx	0.354417975748101	41/1406	456/21666
5544	mathematical ability	0.354417975748101	70/1406	854/21666
5554	intestinal angiodysplasia	0.354417975748101	1/1406	1/21666
5556	Hyperhomocysteinemia	0.354417975748101	23/1406	246/21666
5564	Congenital absence of spleen	0.354417975748101	10/1406	80/21666
5565	Acquired Kyphoscoliosis	0.354417975748101	16/1406	149/21666
5578	Activated Protein C Resistance	0.354417975748101	6/1406	41/21666
5611	Disease recurrence	0.354417975748101	1/1406	1/21666
5626	Reasoning	0.354417975748101	3/1406	11/21666
5636	Congenital Camptodactyly	0.354417975748101	13/1406	123/21666
5640	Congenital dilatation of pulmonary artery	0.354417975748101	1/1406	1/21666
5644	Congenital hypoplasia of ovary	0.354417975748101	6/1406	44/21666
5645	Splenic Hypoplasia	0.354417975748101	4/1406	18/21666
5660	Central Diabetes Insipidus	0.354417975748101	12/1406	105/21666
5663	Community acquired pneumonia	0.354417975748101	10/1406	75/21666
5666	extranodal lymphoma	0.354417975748101	4/1406	17/21666
5685	Serum creatinine raised	0.354417975748101	5/1406	27/21666
5693	Chronic peptic ulcer	0.354417975748101	1/1406	1/21666
5720	Choroidal ischemia	0.354417975748101	1/1406	1/21666
5725	Cancer-Associated Retinopathy	0.354417975748101	2/1406	6/21666
5767	Anemia, normochromic macrocytic	0.354417975748101	1/1406	1/21666
5768	Aortic Aneurysm, Ruptured	0.354417975748101	3/1406	13/21666
5772	ATRIAL ENLARGEMENT	0.354417975748101	3/1406	11/21666
5774	back pain mechanical	0.354417975748101	2/1406	5/21666
5776	Brachial artery occlusion	0.354417975748101	1/1406	1/21666
5779	carcinoma sarcoma	0.354417975748101	1/1406	1/21666
5780	Cardiac defects	0.354417975748101	8/1406	62/21666
5781	Structural cardiac defects	0.354417975748101	1/1406	1/21666
5799	Short fetal femur length	0.354417975748101	1/1406	1/21666
5800	flexor tenosynovitis	0.354417975748101	1/1406	1/21666
5808	hepatitis cryptogenic	0.354417975748101	1/1406	1/21666
5850	Upper Extremity Deformities, Congenital	0.354417975748101	1/1406	1/21666
5854	Non-sustained ventricular tachycardia	0.354417975748101	2/1406	5/21666
5856	Proximal weakness	0.354417975748101	3/1406	11/21666
5860	Alzheimer Disease, Early Onset	0.354417975748101	18/1406	174/21666
5877	Cerebellar Hemiataxia	0.354417975748101	2/1406	4/21666
5883	Familial Dementia	0.354417975748101	4/1406	18/21666
5888	Empty Sella Syndrome, Secondary	0.354417975748101	1/1406	1/21666
5928	Percussion Myotonia	0.354417975748101	2/1406	5/21666
5972	Syncope, Cardiogenic	0.354417975748101	1/1406	1/21666
5973	Tangier Disease Neuropathy	0.354417975748101	1/1406	1/21666
5979	Cancer of Urinary Tract	0.354417975748101	8/1406	65/21666
5993	Machado-Joseph Disease Type I	0.354417975748101	1/1406	1/21666
5994	Machado-Joseph Disease Type II	0.354417975748101	1/1406	1/21666
5995	Machado-Joseph Disease Type III	0.354417975748101	1/1406	1/21666
5996	Machado-Joseph Disease Type IV	0.354417975748101	1/1406	1/21666
6009	Nonketotic Hyperglycinemia	0.354417975748101	4/1406	21/21666
6012	Upper Airway Resistance Sleep Apnea Syndrome	0.354417975748101	1/1406	1/21666
6021	Dentatorubral-Pallidoluysian Atrophy	0.354417975748101	11/1406	95/21666
6030	Gait Ataxia, Sensory	0.354417975748101	1/1406	1/21666
6067	Spinal Cord Vascular Diseases	0.354417975748101	1/1406	1/21666
6081	Congenital Structural Myopathy	0.354417975748101	4/1406	18/21666
6084	Focal Tonic Seizures	0.354417975748101	2/1406	5/21666
6085	Neuropsychiatric Systemic Lupus Erythematosus	0.354417975748101	5/1406	33/21666
6089	Hyperlactatemia	0.354417975748101	4/1406	18/21666
6093	Chromosome 7, trisomy 7q	0.354417975748101	1/1406	1/21666
6099	Chromosome 12 ring	0.354417975748101	1/1406	1/21666
6111	Gurrieri Sammito Bellussi syndrome	0.354417975748101	1/1406	1/21666
6122	Atkin syndrome	0.354417975748101	2/1406	5/21666
6147	Acanthoma	0.354417975748101	2/1406	5/21666
6168	Pregnancy associated hypertension	0.354417975748101	18/1406	186/21666
6169	Congenital connective tissue disorder	0.354417975748101	1/1406	1/21666
6184	Localized swelling	0.354417975748101	1/1406	1/21666
6188	Invasive carcinoma of breast	0.354417975748101	41/1406	473/21666
6190	Diabetic Cardiomyopathies	0.354417975748101	21/1406	220/21666
6195	Gastrointestinal angiodysplasia	0.354417975748101	2/1406	4/21666
6198	Secretory adenoma of pituitary	0.354417975748101	1/1406	1/21666
6248	Staphylococcus aureus abscess	0.354417975748101	1/1406	1/21666
6255	angina symptom	0.354417975748101	2/1406	6/21666
6258	Optic nerve oedema	0.354417975748101	1/1406	1/21666
6263	DDS syndrome	0.354417975748101	1/1406	1/21666
6265	Hair Follicle Neoplasm	0.354417975748101	1/1406	1/21666
6271	Refeeding Syndrome	0.354417975748101	1/1406	1/21666
6274	Anxious personality	0.354417975748101	1/1406	1/21666
6286	Epithelioid mesothelioma, malignant	0.354417975748101	5/1406	32/21666
6294	Thrombopathy	0.354417975748101	1/1406	1/21666
6298	Congenital malformations of palate, not elsewhere classified in ICD10CM	0.354417975748101	1/1406	1/21666
6299	Other specified congenital malformation syndromes, not elsewhere classified in ICD10CM	0.354417975748101	3/1406	14/21666
6300	Adverse effects, not elsewhere classified	0.354417975748101	7/1406	55/21666
6312	Muscle fibrosis	0.354417975748101	6/1406	34/21666
6314	Generalized tonic-clonic seizures with focal onset	0.354417975748101	4/1406	23/21666
6321	Iris hyperpigmentation	0.354417975748101	1/1406	1/21666
6325	Heyde's syndrome	0.354417975748101	1/1406	1/21666
6337	Analbuminemia	0.354417975748101	1/1406	1/21666
6369	Cytolytic hepatitis	0.354417975748101	1/1406	1/21666
6377	Pisa syndrome	0.354417975748101	2/1406	4/21666
6384	skin irritant	0.354417975748101	2/1406	4/21666
6390	Polyradiculitis	0.354417975748101	1/1406	1/21666
6400	Anal infection	0.354417975748101	1/1406	1/21666
6415	Periprosthetic osteolysis	0.354417975748101	2/1406	5/21666
6417	Myocardial reinfarction	0.354417975748101	1/1406	1/21666
6418	Impaired insulin secretion	0.354417975748101	10/1406	88/21666
6423	Infusion-Related Reaction	0.354417975748101	1/1406	1/21666
6433	Delayed menarche	0.354417975748101	2/1406	6/21666
6460	Klebsiella oxytoca infection	0.354417975748101	1/1406	1/21666
6468	Abdominal Infection	0.354417975748101	4/1406	23/21666
6480	Peripheral artery dissection	0.354417975748101	1/1406	1/21666
6503	Pneumococcal bacteraemia	0.354417975748101	3/1406	12/21666
6517	Autonomic nervous system disorders	0.354417975748101	9/1406	73/21666
6522	Pancreatic carcinoma stage I	0.354417975748101	1/1406	1/21666
6524	Increased alpha-globulin	0.354417975748101	1/1406	1/21666
6525	Coagulation factor measurement	0.354417975748101	3/1406	14/21666
6529	Apical myocardial infarction	0.354417975748101	1/1406	1/21666
6532	Pseudocholinesterase Measurement	0.354417975748101	6/1406	39/21666
6534	Ductal Carcinoma	0.354417975748101	25/1406	273/21666
6544	Mammary Neoplasms, Human	0.354417975748101	45/1406	527/21666
6558	Abnormal breathing	0.354417975748101	2/1406	5/21666
6574	IgM gammopathy	0.354417975748101	1/1406	1/21666
6575	Invasive Fungal Infections	0.354417975748101	7/1406	52/21666
6577	Hepatocellular jaundice	0.354417975748101	1/1406	1/21666
6596	Non-small cell carcinoma	0.354417975748101	5/1406	33/21666
6623	Congenital Thrombotic Thrombocytopenic Purpura	0.354417975748101	6/1406	36/21666
6625	Diarrhea-negative hemolytic uremic syndrome	0.354417975748101	1/1406	1/21666
6633	Minimal deviation adenocarcinoma of endocervical type	0.354417975748101	1/1406	1/21666
6643	Atrophic acne scar	0.354417975748101	3/1406	13/21666
6649	Cardio-facio-cutaneous syndrome	0.354417975748101	5/1406	28/21666
6655	Necrobiotic Xanthogranuloma	0.354417975748101	1/1406	1/21666
6661	Bilateral superior oblique palsy	0.354417975748101	1/1406	1/21666
6662	Pena-Shokeir syndrome type I	0.354417975748101	6/1406	40/21666
6672	periodic paralysis (finding)	0.354417975748101	4/1406	18/21666
6681	Obstruction of nasolacrimal duct	0.354417975748101	3/1406	12/21666
6685	von Willebrand Disease, Type 2A	0.354417975748101	2/1406	4/21666
6691	Deficiency of acetylcholinesterase	0.354417975748101	2/1406	5/21666
6698	Cerebral arterial aneurysm	0.354417975748101	1/1406	1/21666
6709	Deficiency of phosphoserine phosphatase	0.354417975748101	1/1406	1/21666
6711	Primary Effusion Lymphoma	0.354417975748101	18/1406	169/21666
6722	Increased glucagon level	0.354417975748101	2/1406	6/21666
6726	Cleft lip and alveolus	0.354417975748101	2/1406	4/21666
6731	Sarcoma - category (morphologic abnormality)	0.354417975748101	1/1406	1/21666
6739	Diaphyseal medullary stenosis with bone malignancy	0.354417975748101	1/1406	1/21666
6740	Thanatophoric dysplasia, type 1	0.354417975748101	1/1406	1/21666
6742	Spondyloepimetaphyseal dysplasia, sponastrime type	0.354417975748101	1/1406	1/21666
6745	Mast cell abnormality	0.354417975748101	1/1406	1/21666
6747	Myelodysplastic-Myeloproliferative Diseases	0.354417975748101	6/1406	38/21666
6760	Congenital lymphatic malformation	0.354417975748101	1/1406	1/21666
6762	Ankyloblepharon filiforme adnatum	0.354417975748101	1/1406	1/21666
6764	Mydriasis, Congenital	0.354417975748101	1/1406	1/21666
6786	Facial asymmetry	0.354417975748101	12/1406	109/21666
6811	Invasive Streptococcus pneumoniae disease	0.354417975748101	7/1406	55/21666
6812	Cervical Squamous Cell Carcinoma In Situ	0.354417975748101	3/1406	10/21666
6815	T-cell/histiocyte rich large B-cell lymphoma	0.354417975748101	5/1406	28/21666
6818	Gestosis	0.354417975748101	1/1406	1/21666
6834	Multiple Lentigines/LEOPARD syndrome	0.354417975748101	1/1406	1/21666
6868	Cavernous Sinus Meningioma	0.354417975748101	1/1406	1/21666
6877	Childhood Leukemia	0.354417975748101	131/1406	1740/21666
6885	Chronic Myelomonocytic Leukemia-2	0.354417975748101	1/1406	1/21666
6887	Classical Hodgkin's Lymphoma	0.354417975748101	28/1406	285/21666
6932	Low Grade Malignant Neoplasm	0.354417975748101	1/1406	1/21666
6934	Salivary Gland Lymphoepithelial Carcinoma	0.354417975748101	1/1406	1/21666
6940	Minor Salivary Gland Adenocarcinoma	0.354417975748101	1/1406	1/21666
6954	Pancreatic Ductal Adenocarcinoma	0.354417975748101	77/1406	970/21666
6958	Gastric T-Cell Non-Hodgkin Lymphoma	0.354417975748101	1/1406	1/21666
6963	Polymorphous low grade adenocarcinoma of salivary gland	0.354417975748101	1/1406	1/21666
6965	Small Intestinal Sarcoma	0.354417975748101	1/1406	1/21666
6970	Stage IA1 Cervical Cancer	0.354417975748101	1/1406	1/21666
7000	Refractory Chronic Myelogenous Leukemia, BCR-ABL1 Positive	0.354417975748101	2/1406	6/21666
7015	hearing impairment	0.354417975748101	61/1406	740/21666
7016	Single umbilical artery	0.354417975748101	5/1406	28/21666
7030	Nonobstructive chronic pyelonephritis NOS	0.354417975748101	1/1406	1/21666
7056	Supranuclear ophthalmoplegia	0.354417975748101	2/1406	5/21666
7077	Disease due to Neisseria	0.354417975748101	1/1406	1/21666
7082	Endocrine Breast Diseases	0.354417975748101	1/1406	1/21666
7093	Genetic Brain Disorders	0.354417975748101	1/1406	1/21666
7111	Cerebral abscess	0.354417975748101	3/1406	11/21666
7134	Microcysts	0.354417975748101	3/1406	12/21666
7146	peak expiratory flow (procedure)	0.354417975748101	9/1406	74/21666
7156	Tumor Cell Mobility	0.354417975748101	2/1406	5/21666
7159	Turcot Syndrome Type 1	0.354417975748101	1/1406	1/21666
7162	Radiation-induced disorder	0.354417975748101	1/1406	1/21666
7183	Perinatal jaundice	0.354417975748101	1/1406	1/21666
7193	Disorder of skeletal muscle	0.354417975748101	5/1406	29/21666
7216	Chronic Kidney Diseases	0.354417975748101	86/1406	1074/21666
7227	Acute cerebellar syndrome	0.354417975748101	1/1406	1/21666
7230	Chromosome Instability Syndromes	0.354417975748101	2/1406	6/21666
7240	Indirect Hyperbilirubinemia, Neonatal	0.354417975748101	2/1406	4/21666
7243	Bilateral Multicystic Dysplastic Kidneys	0.354417975748101	1/1406	1/21666
7257	Retinal thrombosis	0.354417975748101	1/1406	1/21666
7260	Malignant transformation	0.354417975748101	81/1406	1027/21666
7270	Uhthoff's phenomenon	0.354417975748101	1/1406	1/21666
7271	Acinetobacter bacteraemia	0.354417975748101	1/1406	1/21666
7287	VENTRICULAR TACHYCARDIA, CATECHOLAMINERGIC POLYMORPHIC, 1 (disorder)	0.354417975748101	5/1406	31/21666
7296	Cystic Kidney Diseases	0.354417975748101	7/1406	50/21666
7327	Heymann Nephritis	0.354417975748101	3/1406	13/21666
7332	Hypoalphalipoproteinemia, Familial	0.354417975748101	4/1406	18/21666
7341	NUT midline carcinoma	0.354417975748101	5/1406	33/21666
7346	Heavier Menses	0.354417975748101	1/1406	1/21666
7349	Hereditary Paraganglioma-Pheochromocytoma Syndrome	0.354417975748101	4/1406	23/21666
7376	Pressure ulcer stage 4 (disorder)	0.354417975748101	1/1406	1/21666
7387	Membranoproliferative Glomerulonephritis, Type III	0.354417975748101	2/1406	6/21666
7416	Meningioma, benign, no ICD-O subtype	0.354417975748101	35/1406	404/21666
7420	Congenital muscular hypertrophy-cerebral syndrome	0.354417975748101	2/1406	5/21666
7427	Extensively Drug-Resistant Tuberculosis	0.354417975748101	5/1406	29/21666
7455	Sparse eyebrow	0.354417975748101	5/1406	31/21666
7456	Hypoplastic sweat glands	0.354417975748101	1/1406	1/21666
7458	Renal dysplasia diffuse cystic	0.354417975748101	1/1406	1/21666
7459	Deafness, Autosomal Dominant 11	0.354417975748101	1/1406	1/21666
7460	Limb-girdle muscular dystrophy type 2F	0.354417975748101	2/1406	5/21666
7485	Proximal Myopathy with Focal Depletion of Mitochondria	0.354417975748101	1/1406	1/21666
7486	OROFACIAL CLEFT 7	0.354417975748101	1/1406	1/21666
7504	CARDIOMYOPATHY, FAMILIAL HYPERTROPHIC, 10	0.354417975748101	1/1406	1/21666
7522	Premature calcification of mitral annulus	0.354417975748101	1/1406	1/21666
7524	MACROGLOBULINEMIA, WALDENSTROM, SUSCEPTIBILITY TO, 1	0.354417975748101	1/1406	1/21666
7525	Thick corpus callosum	0.354417975748101	2/1406	4/21666
7528	HEPATITIS C VIRUS, SUSCEPTIBILITY TO	0.354417975748101	1/1406	1/21666
7542	Triangular face	0.354417975748101	12/1406	111/21666
7545	Facial diplegia	0.354417975748101	6/1406	42/21666
7548	Poor head control	0.354417975748101	17/1406	162/21666
7551	Axial dystonia	0.354417975748101	2/1406	6/21666
7553	Myopathy, Myofibrillar, Zasp-Related	0.354417975748101	1/1406	1/21666
7556	Radial deviation of finger	0.354417975748101	6/1406	42/21666
7570	Nemaline myopathy 4	0.354417975748101	1/1406	1/21666
7576	Depressed nasal bridge	0.354417975748101	39/1406	426/21666
7577	Thick vermilion border	0.354417975748101	11/1406	95/21666
7578	Decreased hip abduction	0.354417975748101	2/1406	5/21666
7582	Ascending aortic dissection	0.354417975748101	5/1406	25/21666
7586	hypopigmented skin patch	0.354417975748101	14/1406	123/21666
7590	Nephropathy with Pretibial Epidermolysis Bullosa and Deafness	0.354417975748101	1/1406	1/21666
7594	Spastic/hyperactive bladder	0.354417975748101	3/1406	10/21666
7605	Easy fatigability	0.354417975748101	9/1406	74/21666
7613	Prominent forehead	0.354417975748101	17/1406	159/21666
7614	Increased muscle lipid content	0.354417975748101	3/1406	14/21666
7618	Transposition of the Great Arteries, Dextro-Looped 1	0.354417975748101	2/1406	6/21666
7643	Overfolded helix	0.354417975748101	7/1406	46/21666
7648	Sparse hair	0.354417975748101	13/1406	112/21666
7656	Generalized limb muscle atrophy	0.354417975748101	4/1406	21/21666
7690	Bulbo-Spinal Atrophy, X-Linked	0.354417975748101	14/1406	126/21666
7693	Decreased proportion of CD8-positive T cells	0.354417975748101	2/1406	5/21666
7697	Progressive visual loss	0.354417975748101	10/1406	77/21666
7702	X-linked myopathy with excessive autophagy	0.354417975748101	3/1406	14/21666
7717	Noncompaction cardiomyopathy	0.354417975748101	4/1406	17/21666
7724	Sandal gap	0.354417975748101	8/1406	62/21666
7732	ODONTOHYPOPHOSPHATASIA (disorder)	0.354417975748101	1/1406	1/21666
7742	Delayed ossification of carpal bones	0.354417975748101	3/1406	12/21666
7745	MUSCULAR DYSTROPHY, LIMB-GIRDLE, TYPE 1F	0.354417975748101	1/1406	1/21666
7746	Abnormality of the ribs	0.354417975748101	9/1406	69/21666
7753	Scapuloperoneal amyotrophy	0.354417975748101	2/1406	4/21666
7756	Broad metacarpals	0.354417975748101	3/1406	12/21666
7775	Muscular Dystrophy, Congenital, due to Partial LAMA2 Deficiency	0.354417975748101	1/1406	1/21666
7777	AURAL ATRESIA, CONGENITAL	0.354417975748101	13/1406	110/21666
7783	Short palm	0.354417975748101	12/1406	110/21666
7794	Poor school performance	0.354417975748101	20/1406	211/21666
7806	Axial muscle weakness	0.354417975748101	5/1406	28/21666
7810	CARDIOMYOPATHY, DILATED, 1M	0.354417975748101	1/1406	1/21666
7823	Medial flaring of the eyebrow	0.354417975748101	5/1406	28/21666
7835	Range of joint movement increased	0.354417975748101	5/1406	30/21666
7846	Nephrogenic Syndrome of Inappropriate Antidiuresis	0.354417975748101	3/1406	14/21666
7853	ASPERGER SYNDROME, X-LINKED, SUSCEPTIBILITY TO, 1 (disorder)	0.354417975748101	1/1406	1/21666
7857	AUTISM, X-LINKED, SUSCEPTIBILITY TO, 1 (finding)	0.354417975748101	1/1406	1/21666
7862	URUGUAY FACIOCARDIOMUSCULOSKELETAL SYNDROME	0.354417975748101	1/1406	1/21666
7879	FOCAL CORTICAL DYSPLASIA OF TAYLOR	0.354417975748101	3/1406	14/21666
7888	Abnormality of the outer ear	0.354417975748101	11/1406	95/21666
7912	Glut1 Deficiency Syndrome	0.354417975748101	3/1406	10/21666
7916	MYOPATHY, DISTAL, WITH ANTERIOR TIBIAL ONSET	0.354417975748101	1/1406	1/21666
7919	Dyskinesia, Familial, with Facial Myokymia	0.354417975748101	1/1406	1/21666
7925	CHARCOT-MARIE-TOOTH DISEASE, DOMINANT INTERMEDIATE B (disorder)	0.354417975748101	1/1406	1/21666
7932	Long ulna	0.354417975748101	1/1406	1/21666
7937	SUBCORTICAL BAND HETEROTOPIA, X-LINKED	0.354417975748101	3/1406	10/21666
7941	Zunich neuroectodermal syndrome	0.354417975748101	1/1406	1/21666
7946	von Willebrand Disease, Recessive Form	0.354417975748101	1/1406	1/21666
7950	Methylmalonic Aciduria and Homocystinuria, CblD Type	0.354417975748101	1/1406	1/21666
7951	Homocystinuria, CblD Type, Variant 1	0.354417975748101	1/1406	1/21666
7952	Methylmalonic Aciduria, CblD Type, Variant 2	0.354417975748101	1/1406	1/21666
7964	Profound sensorineural hearing loss	0.354417975748101	4/1406	22/21666
7966	Aplasia/Hypoplasia of the phalanges of the hand	0.354417975748101	2/1406	4/21666
7969	4-hydroxyphenylacetic aciduria	0.354417975748101	1/1406	1/21666
7971	Distal amyotrophy	0.354417975748101	12/1406	106/21666
7972	GRAVES DISEASE, SUSCEPTIBILITY TO, 1	0.354417975748101	1/1406	1/21666
7981	Lumbar interpedicular narrowing	0.354417975748101	1/1406	1/21666
7987	Impaired vibration sensation in the lower limbs	0.354417975748101	6/1406	39/21666
7990	Long, smooth philtrum	0.354417975748101	1/1406	1/21666
8009	Prenatal movement abnormality	0.354417975748101	3/1406	11/21666
8020	Disproportionate short-limb short stature	0.354417975748101	6/1406	35/21666
8022	Limited elbow movement	0.354417975748101	3/1406	13/21666
8023	Clinodactyly of the 5th finger	0.354417975748101	27/1406	284/21666
8029	Interphalangeal joint erosions	0.354417975748101	1/1406	1/21666
8030	Widened metacarpal shaft	0.354417975748101	1/1406	1/21666
8032	Thin metatarsal cortices	0.354417975748101	1/1406	1/21666
8042	Neuropathy, Hereditary Sensory, with Spastic Paraplegia, Autosomal Recessive	0.354417975748101	1/1406	1/21666
8057	Anterior bowing of long bones	0.354417975748101	1/1406	1/21666
8059	Myopathy, Hyaline Body, Autosomal Recessive	0.354417975748101	1/1406	1/21666
8065	Decreased/absent ankle reflexes	0.354417975748101	2/1406	4/21666
8078	SKELETAL DYSPLASIA WITH ACANTHOSIS NIGRICANS	0.354417975748101	1/1406	1/21666
8083	Childhood Ependymoma	0.354417975748101	16/1406	147/21666
8085	Pancreatic islet cell adenoma	0.354417975748101	1/1406	1/21666
8089	Poor wound healing	0.354417975748101	4/1406	19/21666
8093	OROFACIAL CLEFT 8	0.354417975748101	1/1406	1/21666
8095	Progressive alopecia	0.354417975748101	1/1406	1/21666
8118	Complement Component 4, Partial Deficiency Of	0.354417975748101	1/1406	1/21666
8119	Papillorenal syndrome	0.354417975748101	2/1406	5/21666
8121	Cornelia de Lange Syndrome 3	0.354417975748101	2/1406	5/21666
8125	MACULAR DEGENERATION, AGE-RELATED, 4 (disorder)	0.354417975748101	1/1406	1/21666
8129	Glycosylphosphatidylinositol deficiency	0.354417975748101	2/1406	5/21666
8133	Conotruncal defect	0.354417975748101	7/1406	51/21666
8150	Long eyelashes	0.354417975748101	10/1406	83/21666
8153	Pontocerebellar atrophy	0.354417975748101	2/1406	6/21666
8159	Cutis Verticis Gyrata, Retinitis Pigmentosa, and Sensorineural Deafness	0.354417975748101	1/1406	1/21666
8161	Broad philtrum	0.354417975748101	4/1406	22/21666
8171	Biparietal narrowing	0.354417975748101	8/1406	60/21666
8179	DEAFNESS, AUTOSOMAL DOMINANT 23	0.354417975748101	1/1406	1/21666
8186	Proximal tapering of metacarpals	0.354417975748101	1/1406	1/21666
8200	Microcephaly-Micromelia Syndrome	0.354417975748101	1/1406	1/21666
8203	CATARACT, ANTERIOR POLAR	0.354417975748101	14/1406	125/21666
8210	Protruding ear	0.354417975748101	17/1406	152/21666
8211	Long curly eyelashes	0.354417975748101	1/1406	1/21666
8215	Bowing of the long bones	0.354417975748101	8/1406	63/21666
8231	Immotile cilia	0.354417975748101	6/1406	41/21666
8234	Brainstem dysplasia	0.354417975748101	2/1406	5/21666
8237	Bone marrow hypocellularity	0.354417975748101	9/1406	64/21666
8238	Low posterior hairline	0.354417975748101	10/1406	86/21666
8241	Skin dimple over apex of long bone angulation	0.354417975748101	1/1406	1/21666
8251	Abnormal cortical gyration	0.354417975748101	4/1406	17/21666
8264	Dilation of lateral ventricles	0.354417975748101	4/1406	23/21666
8266	Mild thrombocytopenia	0.354417975748101	1/1406	1/21666
8278	Estren-Dameshek Variant of Fanconi Anemia	0.354417975748101	1/1406	1/21666
8279	Estren-Dameshek Variant of Fanconi Pancytopenia	0.354417975748101	1/1406	1/21666
8282	Eunuchoidism, familial hypogonadotropic	0.354417975748101	1/1406	1/21666
8283	Ivory epiphyses	0.354417975748101	1/1406	1/21666
8284	Amelogenesis imperfecta, hypocalcified type (primary and secondary teeth)	0.354417975748101	1/1406	1/21666
8292	Progressive hypotrichosis	0.354417975748101	1/1406	1/21666
8303	Trichohepatoenteric Syndrome	0.354417975748101	39/1406	424/21666
8316	Slender finger	0.354417975748101	4/1406	20/21666
8331	COACH syndrome	0.354417975748101	2/1406	4/21666
8333	Sloping forehead	0.354417975748101	15/1406	149/21666
8335	Venous varicosities of celiac and mesenteric vessels	0.354417975748101	1/1406	1/21666
8341	Anemia, Diamond-Blackfan, 3	0.354417975748101	1/1406	1/21666
8344	Aplasia of the inferior half of the cerebellar vermis	0.354417975748101	1/1406	1/21666
8348	CELIAC DISEASE, SUSCEPTIBILITY TO, 4	0.354417975748101	1/1406	1/21666
8353	Spinal rigidity	0.354417975748101	7/1406	55/21666
8355	Periorbital fullness	0.354417975748101	8/1406	57/21666
8356	Retinal Dystrophy, Early Onset Severe	0.354417975748101	3/1406	14/21666
8369	Death in infancy	0.354417975748101	15/1406	146/21666
8376	Denervation of the diaphragm	0.354417975748101	1/1406	1/21666
8377	Shawl scrotum	0.354417975748101	4/1406	19/21666
8381	ECTRODACTYLY, ECTODERMAL DYSPLASIA, AND CLEFT LIP/PALATE SYNDROME 3	0.354417975748101	1/1406	1/21666
8384	Absence of Stensen duct	0.354417975748101	2/1406	4/21666
8388	Limb-girdle muscular dystrophy, type 2E	0.354417975748101	2/1406	5/21666
8391	LEBER CONGENITAL AMAUROSIS 3 (disorder)	0.354417975748101	1/1406	1/21666
8397	Cerebellar Ataxia, Deafness, and Narcolepsy	0.354417975748101	1/1406	1/21666
8403	Increased IgG level	0.354417975748101	1/1406	1/21666
8408	Medullary Cystic Kidney Disease Type 2	0.354417975748101	2/1406	5/21666
8413	Progressive peripheral neuropathy	0.354417975748101	2/1406	5/21666
8416	Cerebrofaciothoracic Dysplasia	0.354417975748101	1/1406	1/21666
8426	Bowed humerus	0.354417975748101	2/1406	4/21666
8430	Hypoplasia of proximal fibula	0.354417975748101	1/1406	1/21666
8434	BARDET-BIEDL SYNDROME 8	0.354417975748101	1/1406	1/21666
8435	BARDET-BIEDL SYNDROME 9	0.354417975748101	1/1406	1/21666
8450	Childhood-onset truncal obesity	0.354417975748101	3/1406	11/21666
8472	Dental enamel pits	0.354417975748101	2/1406	5/21666
8476	Triosephosphate Isomerase Deficiency	0.354417975748101	1/1406	1/21666
8485	Wide-cupped costochondral junctions	0.354417975748101	1/1406	1/21666
8497	Small hypothenar eminence	0.354417975748101	1/1406	1/21666
8501	Stiff Skin Syndrome	0.354417975748101	1/1406	1/21666
8506	Butterfly vertebral arch	0.354417975748101	1/1406	1/21666
8508	Anomalous rib insertion to vertebrae	0.354417975748101	1/1406	1/21666
8509	Calcaneal epiphyseal stippling	0.354417975748101	1/1406	1/21666
8513	Aplasia/Hypoplasia of the corpus callosum	0.354417975748101	12/1406	108/21666
8519	Cochlear malformation	0.354417975748101	2/1406	5/21666
8529	Facial-lingual fasciculations	0.354417975748101	1/1406	1/21666
8535	Limited wrist extension	0.354417975748101	2/1406	5/21666
8538	Red, cracking, peeling skin at birth	0.354417975748101	1/1406	1/21666
8549	Dysalbuminemic Hyperthyroxinemia	0.354417975748101	1/1406	1/21666
8553	Retinal hamartoma	0.354417975748101	2/1406	4/21666
8554	Autosomal dominant compelling helio ophthalmic outburst syndrome	0.354417975748101	5/1406	26/21666
8555	Lumbar kyphosis in infancy	0.354417975748101	1/1406	1/21666
8558	Enlarged Vestibular Aqueduct	0.354417975748101	2/1406	4/21666
8568	DEAFNESS, AUTOSOMAL RECESSIVE 17 (disorder)	0.354417975748101	1/1406	1/21666
8575	Intrinsic hand muscle atrophy	0.354417975748101	3/1406	11/21666
8577	Polyposis Syndrome, Hereditary Mixed, 2	0.354417975748101	1/1406	1/21666
8578	Corneal Dystrophy, Congenital Stromal	0.354417975748101	1/1406	1/21666
8581	RETINAL CONE DYSTROPHY 4	0.354417975748101	1/1406	1/21666
8582	CATSHL syndrome	0.354417975748101	1/1406	1/21666
8584	Broad femoral metaphyses	0.354417975748101	1/1406	1/21666
8585	Testicular Microlithiasis	0.354417975748101	2/1406	6/21666
8591	Long philtrum	0.354417975748101	26/1406	282/21666
8592	Thin upper lip vermilion	0.354417975748101	22/1406	211/21666
8597	Cone-shaped epiphysis	0.354417975748101	7/1406	49/21666
8599	Molar tooth sign on MRI	0.354417975748101	6/1406	35/21666
8616	Proximal placement of thumb	0.354417975748101	5/1406	32/21666
8619	HEMOCHROMATOSIS, TYPE 2A	0.354417975748101	1/1406	1/21666
8622	AMYOTROPHIC LATERAL SCLEROSIS 5	0.354417975748101	1/1406	1/21666
8629	Proximal muscle weakness in upper limbs	0.354417975748101	4/1406	22/21666
8632	Keratosis Linearis with Ichthyosis Congenita and Sclerosing Keratoderma	0.354417975748101	1/1406	1/21666
8633	Linear arrays of macular hyperkeratoses in flexural areas	0.354417975748101	1/1406	1/21666
8635	Deafness, Congenital Heart Defects, and Posterior Embryotoxon	0.354417975748101	1/1406	1/21666
8642	Atresia of the external auditory canal	0.354417975748101	7/1406	44/21666
8649	OBESITY, SUSCEPTIBILITY TO	0.354417975748101	1/1406	1/21666
8658	Spinal Muscular Atrophy, Facioscapulohumeral Type	0.354417975748101	1/1406	1/21666
8665	Lacrimal Puncta, Absence of	0.354417975748101	2/1406	6/21666
8682	Adenomatous colonic polyposis	0.354417975748101	3/1406	13/21666
8685	Medullary cystic kidney disease 1	0.354417975748101	2/1406	5/21666
8702	Paroxysmal kinesigenic choreoathetosis	0.354417975748101	3/1406	14/21666
8716	Copper-Overload Cirrhosis	0.354417975748101	3/1406	11/21666
8723	Primary malignant neoplasm of endometrium	0.354417975748101	1/1406	1/21666
8724	Hypertyrosinemia	0.354417975748101	3/1406	13/21666
8731	Intraocular Medulloepithelioma	0.354417975748101	2/1406	4/21666
8738	Deaf-Blind Syndromes	0.354417975748101	1/1406	1/21666
8787	Vaginal Dryness, CTCAE 3.0	0.354417975748101	1/1406	1/21666
8791	Lupus enteritis	0.354417975748101	1/1406	1/21666
8792	Oligoanuria	0.354417975748101	1/1406	1/21666
8799	Surfactant Metabolism Dysfunction, Pulmonary, 1	0.354417975748101	1/1406	1/21666
8808	MECKEL SYNDROME, TYPE 5	0.354417975748101	1/1406	1/21666
8809	JOUBERT SYNDROME 7	0.354417975748101	1/1406	1/21666
8810	Pontocerebellar Hypoplasia Type 6	0.354417975748101	2/1406	5/21666
8812	Osteopetrosis, Autosomal Recessive 4	0.354417975748101	1/1406	1/21666
8814	Depletion of components of the alternative complement pathway	0.354417975748101	1/1406	1/21666
8818	Impaired renal uric acid clearance	0.354417975748101	1/1406	1/21666
8831	Spinal Muscular Atrophy, Distal, Autosomal Recessive, 4	0.354417975748101	1/1406	1/21666
8834	Choreoathetosis And Congenital Hypothyroidism	0.354417975748101	1/1406	1/21666
8839	CILIARY DYSKINESIA, PRIMARY, 6	0.354417975748101	1/1406	1/21666
8856	Regurgitation	0.354417975748101	8/1406	66/21666
8867	acute myelomonoblastic leukemia	0.354417975748101	1/1406	1/21666
8873	Depressive Disorder, Treatment-Resistant	0.354417975748101	9/1406	66/21666
8878	Postaxial foot polydactyly	0.354417975748101	7/1406	45/21666
8892	malignant neoplasm of breast staging	0.354417975748101	7/1406	49/21666
8901	von Willebrand's factor (lab test)	0.354417975748101	8/1406	55/21666
8910	Hypertransaminasaemia	0.354417975748101	1/1406	1/21666
8916	Homocysteine measurement	0.354417975748101	4/1406	23/21666
8918	Large head (disorder)	0.354417975748101	8/1406	64/21666
8927	Pediatric failure to thrive	0.354417975748101	17/1406	166/21666
8930	Chronic kidney disease stage 5	0.354417975748101	54/1406	666/21666
8944	Clear-Cell Sugar Tumors	0.354417975748101	2/1406	5/21666
8945	Idiopathic Interstitial Pneumonias	0.354417975748101	8/1406	64/21666
8949	Tropical Eosinophilic Pneumonia	0.354417975748101	1/1406	1/21666
8957	Neurological decompensation	0.354417975748101	1/1406	1/21666
8958	Acquired Protein S Deficiency	0.354417975748101	2/1406	4/21666
8964	Pleuroperitoneal communication	0.354417975748101	1/1406	1/21666
8971	Autoimmune thrombotic thrombocytopenic purpura	0.354417975748101	1/1406	1/21666
8973	Qualitative platelet disorder	0.354417975748101	1/1406	1/21666
8977	Homozygous protein S deficiency	0.354417975748101	1/1406	1/21666
8982	Portal hypertensive enteropathy	0.354417975748101	1/1406	1/21666
8995	Hypophosphatasia, Perinatal Lethal	0.354417975748101	1/1406	1/21666
8996	Rhizo-meso-acromelic limb shortening	0.354417975748101	1/1406	1/21666
9005	Lethal short-limbed short stature	0.354417975748101	1/1406	1/21666
9009	VITAMIN B12 PLASMA LEVEL QUANTITATIVE TRAIT LOCUS 1	0.354417975748101	1/1406	1/21666
9010	Reduced bone mineral density	0.354417975748101	9/1406	76/21666
9015	Mullerian Aplasia and Hyperandrogenism	0.354417975748101	2/1406	5/21666
9017	Refractory macrocytic anemia	0.354417975748101	1/1406	1/21666
9019	Adenylate Kinase Deficiency, Hemolytic Anemia Due To	0.354417975748101	1/1406	1/21666
9020	Chromosome 15q26-Qter Deletion Syndrome	0.354417975748101	1/1406	1/21666
9023	Diamond-Blackfan Anemia 8	0.354417975748101	1/1406	1/21666
9024	Diamond-Blackfan Anemia 7	0.354417975748101	1/1406	1/21666
9025	Myopathy, Congenital, Compton-North	0.354417975748101	1/1406	1/21666
9028	Diamond-Blackfan Anemia 4	0.354417975748101	1/1406	1/21666
9029	CILIARY DYSKINESIA, PRIMARY, 10	0.354417975748101	1/1406	1/21666
9030	Anisopoikilocytosis	0.354417975748101	2/1406	6/21666
9033	Hepatoblastoma Caused By Somatic Mutation	0.354417975748101	13/1406	106/21666
9036	Skeletal Defects, Genital Hypoplasia, And Mental Retardation	0.354417975748101	1/1406	1/21666
9044	CROUZON SYNDROME WITH ACANTHOSIS NIGRICANS (disorder)	0.354417975748101	1/1406	1/21666
9045	Chromosome 10q23 Deletion Syndrome	0.354417975748101	1/1406	1/21666
9046	Atrial Fibrillation, Familial, 7	0.354417975748101	1/1406	1/21666
9054	Ectodermal Dysplasia, Anhidrotic, With T-Cell Immunodeficiency, Autosomal Dominant	0.354417975748101	1/1406	1/21666
9056	CARDIOMYOPATHY, FAMILIAL HYPERTROPHIC, 12	0.354417975748101	1/1406	1/21666
9058	Stress-induced polymorphic ventricular tachycardia	0.354417975748101	2/1406	5/21666
9059	Myopathy, Reducing Body, X-Linked, Childhood-Onset	0.354417975748101	1/1406	1/21666
9060	Myopathy, Reducing Body, X-Linked, Early-Onset, Severe	0.354417975748101	1/1406	1/21666
9063	MYOPATHY, X-LINKED, WITH POSTURAL MUSCLE ATROPHY (disorder)	0.354417975748101	1/1406	1/21666
9066	Schizophrenia-like symptoms (uncommon)	0.354417975748101	1/1406	1/21666
9068	Short dental roots	0.354417975748101	1/1406	1/21666
9073	Cardiomyopathy, Dilated, 1z	0.354417975748101	1/1406	1/21666
9074	Long Qt Syndrome 11	0.354417975748101	1/1406	1/21666
9085	Matrix Metalloproteinase 8 Measurement	0.354417975748101	1/1406	1/21666
9100	Ischemic priapism	0.354417975748101	1/1406	1/21666
9101	Infection by Trypanosoma brucei brucei	0.354417975748101	1/1406	1/21666
9102	Stuttering priapism	0.354417975748101	1/1406	1/21666
9132	Multiple system atrophy, cerebellar variant	0.354417975748101	1/1406	1/21666
9153	Descending thoracic aortic dissection	0.354417975748101	1/1406	1/21666
9158	SeSAME syndrome	0.354417975748101	2/1406	6/21666
9159	Renal sodium wasting	0.354417975748101	1/1406	1/21666
9162	JOUBERT SYNDROME 10 (disorder)	0.354417975748101	1/1406	1/21666
9163	Emery-Dreifuss Muscular Dystrophy 6, X-Linked	0.354417975748101	1/1406	1/21666
9164	Aplasia/Hypoplasia of the radius	0.354417975748101	7/1406	45/21666
9169	Nadh-Cytochrome B5 Reductase Deficiency, Type I	0.354417975748101	1/1406	1/21666
9170	Nadh-Cytochrome B5 Reductase Deficiency, Type Ii	0.354417975748101	1/1406	1/21666
9176	Absent/shortened outer dynein arms	0.354417975748101	1/1406	1/21666
9179	Cap Myopathy, Tpm2-Related	0.354417975748101	1/1406	1/21666
9182	Cardiomyopathy, Familial Hypertrophic, 13	0.354417975748101	1/1406	1/21666
9184	Nemaline Myopathy 3, With Intranuclear Rods	0.354417975748101	1/1406	1/21666
9185	Myopathy, Actin, Congenital, With Cores	0.354417975748101	1/1406	1/21666
9190	Cutis Laxa With Severe Pulmonary, Gastrointestinal, And Urinary Abnormalities	0.354417975748101	1/1406	1/21666
9191	Chromosome 5p13 Duplication Syndrome	0.354417975748101	1/1406	1/21666
9193	EPILEPSY, IDIOPATHIC GENERALIZED, SUSCEPTIBILITY TO, 11	0.354417975748101	1/1406	1/21666
9196	Neutropenia, Severe Congenital, Autosomal Dominant 2	0.354417975748101	1/1406	1/21666
9197	HEMOPHAGOCYTIC LYMPHOHISTIOCYTOSIS, FAMILIAL, 5	0.354417975748101	1/1406	1/21666
9199	Bifid thoracic vertebrae	0.354417975748101	1/1406	1/21666
9200	Hypoplastic sacral vertebrae	0.354417975748101	1/1406	1/21666
9202	Mild radial hypoplasia	0.354417975748101	1/1406	1/21666
9206	Retinitis Pigmentosa, Juvenile, SPATA7-Related	0.354417975748101	1/1406	1/21666
9207	Spermatogenic Failure 7	0.354417975748101	2/1406	4/21666
9212	Glycogen Storage Disease XIII	0.354417975748101	1/1406	1/21666
9218	Vascular Cell Adhesion Molecule 1 Measurement	0.354417975748101	1/1406	1/21666
9220	Refractory Cytopenia of Childhood	0.354417975748101	25/1406	264/21666
9228	Malignant neuroendocrine tumor	0.354417975748101	2/1406	4/21666
9233	Myotubular (centronuclear) myopathy	0.354417975748101	3/1406	10/21666
9234	Arcus senilis, bilateral	0.354417975748101	1/1406	1/21666
9237	Post traumatic osteoarthritis	0.354417975748101	4/1406	22/21666
9255	Familial acanthosis nigricans	0.354417975748101	1/1406	1/21666
9256	Achondroplastic dwarfism	0.354417975748101	1/1406	1/21666
9264	Beta-sarcoglycanopathy	0.354417975748101	1/1406	1/21666
9272	Pancreatic cancer, adult	0.354417975748101	1/1406	1/21666
9274	Pancreatic islet cell tumors	0.354417975748101	2/1406	4/21666
9278	Fetal megacystis	0.354417975748101	2/1406	5/21666
9279	Megalocytic interstitial nephritis	0.354417975748101	1/1406	1/21666
9296	Amaurosis congenita of Leber, type 1	0.354417975748101	10/1406	81/21666
9299	Yorifuji Okuno syndrome	0.354417975748101	1/1406	1/21666
9314	GEMSS syndrome	0.354417975748101	1/1406	1/21666
9323	Nakamura Osame syndrome	0.354417975748101	1/1406	1/21666
9325	RDS - infants	0.354417975748101	2/1406	6/21666
9326	Familial HDL deficiency	0.354417975748101	3/1406	10/21666
9335	Familial Ebstein's Anomaly	0.354417975748101	1/1406	1/21666
9351	Familial Waldenstrom's Macroglobulinaemia	0.354417975748101	1/1406	1/21666
9358	Bardet-Biedl syndrome 1 (disorder)	0.354417975748101	4/1406	20/21666
9361	Congenital hereditary muscular dystrophy	0.354417975748101	1/1406	1/21666
9362	Cerebral Hemorrhage	0.354417975748101	13/1406	122/21666
9370	Pulmonary sensitisation	0.354417975748101	1/1406	1/21666
9381	Limb ischemia	0.354417975748101	17/1406	171/21666
9383	aggressive cancer	0.354417975748101	10/1406	83/21666
9418	MUSCULAR DYSTROPHY, LIMB-GIRDLE, TYPE 1E	0.354417975748101	2/1406	4/21666
9423	CHROMOSOME 16p11.2 DELETION SYNDROME, 593-KB	0.354417975748101	1/1406	1/21666
9430	Distal upper limb muscle weakness	0.354417975748101	3/1406	13/21666
9433	LEFT VENTRICULAR NONCOMPACTION 5	0.354417975748101	1/1406	1/21666
9434	CHROMOSOME 16p11.2 DELETION SYNDROME, 220-KB	0.354417975748101	1/1406	1/21666
9435	BODY MASS INDEX QUANTITATIVE TRAIT LOCUS 16	0.354417975748101	1/1406	1/21666
9436	RETINITIS PIGMENTOSA 51	0.354417975748101	1/1406	1/21666
9442	MENTAL RETARDATION, ANTERIOR MAXILLARY PROTRUSION, AND STRABISMUS	0.354417975748101	1/1406	1/21666
9445	NEUROPATHY, HEREDITARY SENSORY, TYPE ID	0.354417975748101	1/1406	1/21666
9448	46,XY SEX REVERSAL 6	0.354417975748101	1/1406	1/21666
9454	NIGHT BLINDNESS, CONGENITAL STATIONARY, TYPE 1D	0.354417975748101	1/1406	1/21666
9456	OSTEOGENESIS IMPERFECTA, TYPE X	0.354417975748101	1/1406	1/21666
9457	RETINITIS PIGMENTOSA 38 (disorder)	0.354417975748101	1/1406	1/21666
9458	DEAFNESS, AUTOSOMAL RECESSIVE 61	0.354417975748101	1/1406	1/21666
9460	VENTRICULAR TACHYCARDIA, CATECHOLAMINERGIC POLYMORPHIC, 3	0.354417975748101	1/1406	1/21666
9462	NYSTAGMUS 6, CONGENITAL, X-LINKED	0.354417975748101	1/1406	1/21666
9464	LEFT VENTRICULAR NONCOMPACTION 3	0.354417975748101	1/1406	1/21666
9495	Abnormality of aortic valve	0.354417975748101	7/1406	50/21666
9496	Double outlet right ventricle with doubly committed ventricular septal defect and pulmonary stenosis	0.354417975748101	1/1406	1/21666
9500	Bisphosphonate-Associated Osteonecrosis of the Jaw	0.354417975748101	1/1406	1/21666
9506	Gastrointestinal Stromal Sarcoma	0.354417975748101	10/1406	74/21666
9521	Infection - suppurative	0.354417975748101	4/1406	20/21666
9522	MYOTONIC DYSTROPHY 1	0.354417975748101	19/1406	179/21666
9523	Dextrotransposition of aorta	0.354417975748101	2/1406	4/21666
9544	Brain Development Abnormality	0.354417975748101	1/1406	1/21666
9548	Fibroblast Growth Factor 23 Measurement	0.354417975748101	2/1406	6/21666
9555	MENTAL RETARDATION, X-LINKED, SYNDROMIC, RAYMOND TYPE	0.354417975748101	1/1406	1/21666
9573	Dysmyelinating leukodystrophy	0.354417975748101	2/1406	4/21666
9574	THROMBOPHILIA DUE TO PROTEIN S DEFICIENCY, AUTOSOMAL DOMINANT	0.354417975748101	1/1406	1/21666
9575	Red cell adenylate kinase deficiency	0.354417975748101	1/1406	1/21666
9577	MICROCEPHALY AND CHORIORETINOPATHY, AUTOSOMAL RECESSIVE, 1	0.354417975748101	1/1406	1/21666
9582	Axonal polyneuropathy	0.354417975748101	1/1406	1/21666
9585	Functional hyposplenism	0.354417975748101	1/1406	1/21666
9592	alpha-2-Macroglobulin Deficiency	0.354417975748101	1/1406	1/21666
9594	Hereditary Sensory and Autonomic Neuropathy Type Ie	0.354417975748101	1/1406	1/21666
9598	GELEOPHYSIC DYSPLASIA 2	0.354417975748101	1/1406	1/21666
9600	CRANIOFACIAL ANOMALIES AND ANTERIOR SEGMENT DYSGENESIS SYNDROME	0.354417975748101	1/1406	1/21666
9601	RETINAL ARTERIAL MACROANEURYSM WITH SUPRAVALVULAR PULMONIC STENOSIS	0.354417975748101	1/1406	1/21666
9603	PARKINSON DISEASE 18	0.354417975748101	1/1406	1/21666
9604	MULTIPLE MITOCHONDRIAL DYSFUNCTIONS SYNDROME 2 WITH HYPERGLYCINEMIA	0.354417975748101	1/1406	1/21666
9612	ATRIOVENTRICULAR SEPTAL DEFECT 5	0.354417975748101	1/1406	1/21666
9613	ATRIAL SEPTAL DEFECT 9	0.354417975748101	1/1406	1/21666
9614	WISKOTT-ALDRICH SYNDROME 2	0.354417975748101	1/1406	1/21666
9615	THROMBOPHILIA DUE TO PROTEIN S DEFICIENCY, AUTOSOMAL RECESSIVE	0.354417975748101	1/1406	1/21666
9620	CUTANEOUS TELANGIECTASIA AND CANCER SYNDROME, FAMILIAL	0.354417975748101	1/1406	1/21666
9631	FANCONI ANEMIA, COMPLEMENTATION GROUP F	0.354417975748101	3/1406	13/21666
9633	Micropapillary carcinoma	0.354417975748101	5/1406	29/21666
9656	Bacteremia caused by Gram-negative bacteria	0.354417975748101	1/1406	1/21666
9662	Patent ductus arteriosus - persisting type	0.354417975748101	5/1406	30/21666
9680	Leukodystrophy, Dysmyelinating, And Spastic Paraparesis With Or Without Dystonia	0.354417975748101	2/1406	5/21666
9688	Muscular Dystrophy, Limb-Girdle, Type 1D	0.354417975748101	1/1406	1/21666
9690	Thrombophilia, Hereditary, Due To Protein S Deficiency, Autosomal Recessive	0.354417975748101	1/1406	1/21666
9691	Thrombophilia, Hereditary, Due To Protein S Deficiency, Autosomal Dominant	0.354417975748101	1/1406	1/21666
9693	Breastfeeding Jaundice	0.354417975748101	1/1406	1/21666
9698	Mitochondrial cardiomyopathy	0.354417975748101	4/1406	23/21666
9700	Moderate receptive language delay	0.354417975748101	1/1406	1/21666
9704	Acute deep venous thrombosis	0.354417975748101	3/1406	11/21666
9712	DEAFNESS, AUTOSOMAL RECESSIVE 4, WITH ENLARGED VESTIBULAR AQUEDUCT	0.354417975748101	3/1406	10/21666
9713	CEROID LIPOFUSCINOSIS, NEURONAL, 11	0.354417975748101	1/1406	1/21666
9718	INTERLEUKIN 6, SERUM LEVEL OF, QUANTITATIVE TRAIT LOCUS	0.354417975748101	1/1406	1/21666
9724	ECTOPIA LENTIS 1, ISOLATED, AUTOSOMAL DOMINANT	0.354417975748101	1/1406	1/21666
9729	SPASTIC PARAPLEGIA 49, AUTOSOMAL RECESSIVE	0.354417975748101	1/1406	1/21666
9740	LINEAR SKIN DEFECTS WITH MULTIPLE CONGENITAL ANOMALIES 2	0.354417975748101	1/1406	1/21666
9745	CORTISONE REDUCTASE DEFICIENCY 1	0.354417975748101	1/1406	1/21666
9748	AUTISM, SUSCEPTIBILITY TO, 14A	0.354417975748101	1/1406	1/21666
9754	Bilateral cleft palate	0.354417975748101	3/1406	11/21666
9756	UV-SENSITIVE SYNDROME 3	0.354417975748101	1/1406	1/21666
9759	SOLUBLE INTERLEUKIN-6 RECEPTOR, SERUM LEVEL OF, QUANTITATIVE TRAIT LOCUS	0.354417975748101	1/1406	1/21666
9763	ALTERNATING HEMIPLEGIA OF CHILDHOOD 2	0.354417975748101	1/1406	1/21666
9764	ENCEPHALOPATHY, ACUTE, INFECTION-INDUCED (HERPES-SPECIFIC), SUSCEPTIBILITY TO, 5	0.354417975748101	1/1406	1/21666
9765	MICROCEPHALY 9, PRIMARY, AUTOSOMAL RECESSIVE	0.354417975748101	1/1406	1/21666
9767	DIAMOND-BLACKFAN ANEMIA 11	0.354417975748101	1/1406	1/21666
9768	JOUBERT SYNDROME 20	0.354417975748101	1/1406	1/21666
9769	FOCAL FACIAL DERMAL DYSPLASIA 4	0.354417975748101	1/1406	1/21666
9771	MENTAL RETARDATION, AUTOSOMAL DOMINANT 18	0.354417975748101	1/1406	1/21666
9773	OSTEOPETROSIS, AUTOSOMAL RECESSIVE 8	0.354417975748101	1/1406	1/21666
9774	UROFACIAL SYNDROME 2	0.354417975748101	1/1406	1/21666
9776	MITOCHONDRIAL COMPLEX III DEFICIENCY, NUCLEAR TYPE 4	0.354417975748101	1/1406	1/21666
9779	Light complexion	0.354417975748101	1/1406	1/21666
9795	Stevens-Johnson Syndrome Toxic Epidermal Necrolysis Spectrum	0.354417975748101	7/1406	50/21666
9796	Nodding Syndrome	0.354417975748101	1/1406	1/21666
9803	Visual Impairment	0.354417975748101	37/1406	422/21666
9814	Familial Osteochondritis Dissecans	0.354417975748101	2/1406	5/21666
9821	Hypermetria (finding)	0.354417975748101	2/1406	4/21666
9827	Skeletal muscle fibrosis	0.354417975748101	1/1406	1/21666
9860	Nutrition Disorders	0.354417975748101	3/1406	12/21666
9886	ANDIBULAR HYPOPLASIA, DEAFNESS, PROGEROID FEATURES, AND LIPODYSTROPHY SYNDROME	0.354417975748101	1/1406	1/21666
9893	Pulmonary leukostasis	0.354417975748101	1/1406	1/21666
9900	Medial rotation of the medial malleolus	0.354417975748101	1/1406	1/21666
9906	Neonatal breathing dysregulation	0.354417975748101	2/1406	5/21666
9907	Episodic tachypnea	0.354417975748101	5/1406	31/21666
9908	Giant melanosomes in melanocytes	0.354417975748101	2/1406	4/21666
9914	Giant somatosensory evoked potentials	0.354417975748101	2/1406	4/21666
9918	CAP MYOPATHY 2	0.354417975748101	1/1406	1/21666
9922	Reduced forced vital capacity	0.354417975748101	3/1406	10/21666
9925	POLYDACTYLY, POSTAXIAL, TYPE A6	0.354417975748101	1/1406	1/21666
9931	LETHAL CONGENITAL CONTRACTURE SYNDROME 5	0.354417975748101	1/1406	1/21666
9932	CHARCOT-MARIE-TOOTH DISEASE, RECESSIVE INTERMEDIATE C	0.354417975748101	1/1406	1/21666
9933	ATRIAL FIBRILLATION, FAMILIAL, 14	0.354417975748101	1/1406	1/21666
9934	SPINOCEREBELLAR ATAXIA, AUTOSOMAL RECESSIVE 14	0.354417975748101	1/1406	1/21666
9935	MECKEL SYNDROME, TYPE 11	0.354417975748101	1/1406	1/21666
9937	EPILEPTIC ENCEPHALOPATHY, EARLY INFANTILE, 18	0.354417975748101	1/1406	1/21666
9938	CILIARY DYSKINESIA, PRIMARY, 27	0.354417975748101	1/1406	1/21666
9941	PARKINSON DISEASE 20, EARLY-ONSET	0.354417975748101	1/1406	1/21666
9948	LEUKOENCEPHALOPATHY WITH ATAXIA	0.354417975748101	1/1406	1/21666
9950	MOYAMOYA DISEASE 6 WITH OR WITHOUT ACHALASIA	0.354417975748101	1/1406	1/21666
9951	MENTAL RETARDATION, AUTOSOMAL DOMINANT 23	0.354417975748101	1/1406	1/21666
9952	Increased corneal thickness	0.354417975748101	1/1406	1/21666
9957	Obesity in animals	0.354417975748101	2/1406	5/21666
9958	Diabetes in adolescence	0.354417975748101	1/1406	1/21666
9961	Thromboembolism in children	0.354417975748101	1/1406	1/21666
9968	Gastrointestinal system--Diseases	0.354417975748101	1/1406	1/21666
9983	Bilateral cerebral palsy	0.354417975748101	2/1406	4/21666
9985	Severe dry skin	0.354417975748101	1/1406	1/21666
10014	Amelogenesis imperfecta and gingival hyperplasia syndrome	0.354417975748101	1/1406	1/21666
10022	Exudative edema	0.354417975748101	1/1406	1/21666
10030	Oligodactyly	0.354417975748101	4/1406	20/21666
10031	Renal cyst	0.354417975748101	17/1406	170/21666
10040	Nightmare Disorder	0.354417975748101	2/1406	4/21666
10052	Hearing Loss	0.354417975748101	4/1406	18/21666
10053	Visual field defects	0.354417975748101	7/1406	47/21666
10059	PULMONARY HYPERTENSION, PRIMARY, 2	0.354417975748101	1/1406	1/21666
10060	HERMANSKY-PUDLAK SYNDROME 5	0.354417975748101	2/1406	6/21666
10065	PANCREATIC AGENESIS AND CONGENITAL HEART DEFECTS	0.354417975748101	1/1406	1/21666
10066	SMITH-MCCORT DYSPLASIA 1	0.354417975748101	8/1406	62/21666
10070	INCREASED RESPONSIVENESS TO GROWTH HORMONE	0.354417975748101	1/1406	1/21666
10071	LONG QT SYNDROME 2, ACQUIRED, SUSCEPTIBILITY TO	0.354417975748101	1/1406	1/21666
10078	UGT1A1 gene polymorphism	0.354417975748101	1/1406	1/21666
10088	ALBUMIN BLENHEIM PHENOTYPE	0.354417975748101	1/1406	1/21666
10089	PROTEIN S HEERLEN PHENOTYPE	0.354417975748101	1/1406	1/21666
10093	SUPEROXIDE DISMUTASE, ELEVATED EXTRACELLULAR	0.354417975748101	1/1406	1/21666
10099	Familial Colorectal Cancer Type X	0.354417975748101	3/1406	14/21666
10120	Childhood Oligoastrocytoma	0.354417975748101	4/1406	23/21666
10125	Childhood Colorectal Carcinoma	0.354417975748101	1/1406	1/21666
10135	COLOBOMA, OCULAR, AUTOSOMAL RECESSIVE	0.354417975748101	1/1406	1/21666
10136	HEART DEFECTS, CONGENITAL, AND OTHER CONGENITAL ANOMALIES	0.354417975748101	1/1406	1/21666
10138	Caused by mutation in the transportin 3 gene (TNPO3, 610032.0001)	0.354417975748101	1/1406	1/21666
10140	MICROCEPHALY, PROGRESSIVE, WITH SEIZURES AND CEREBRAL AND CEREBELLAR ATROPHY	0.354417975748101	1/1406	1/21666
10141	SHORT STATURE WITH MICROCEPHALY AND DISTINCTIVE FACIES	0.354417975748101	1/1406	1/21666
10144	HYPOTRICHOSIS 12	0.354417975748101	1/1406	1/21666
10145	DIAMOND-BLACKFAN ANEMIA 13	0.354417975748101	1/1406	1/21666
10149	IMMUNODEFICIENCY 26 WITH OR WITHOUT NEUROLOGIC ABNORMALITIES	0.354417975748101	1/1406	1/21666
10151	FANCONI RENOTUBULAR SYNDROME 4 WITH MATURITY-ONSET DIABETES OF THE YOUNG	0.354417975748101	1/1406	1/21666
10152	MICROCEPHALY, SHORT STATURE, AND IMPAIRED GLUCOSE METABOLISM 1	0.354417975748101	1/1406	1/21666
10153	MENTAL RETARDATION, AUTOSOMAL DOMINANT 30	0.354417975748101	1/1406	1/21666
10156	CHARCOT-MARIE-TOOTH DISEASE, AXONAL, TYPE 2S	0.354417975748101	1/1406	1/21666
10157	AORTIC ANEURYSM, FAMILIAL THORACIC 9	0.354417975748101	1/1406	1/21666
10158	OVARIAN DYSGENESIS 4	0.354417975748101	1/1406	1/21666
10159	RETINAL DYSTROPHY AND OBESITY	0.354417975748101	1/1406	1/21666
10160	Bilateral clinodactyly	0.354417975748101	1/1406	1/21666
10161	MYASTHENIC SYNDROME, CONGENITAL, 14	0.354417975748101	1/1406	1/21666
10162	ALBUMIN B PHENOTYPE	0.354417975748101	1/1406	1/21666
10163	ANALBUMINEMIA BAGHDAD	0.354417975748101	1/1406	1/21666
10164	APOLIPOPROTEIN A-I (MILANO) PHENOTYPE	0.354417975748101	1/1406	1/21666
10166	APOLIPOPROTEIN A-I (MUNSTER4) PHENOTYPE	0.354417975748101	1/1406	1/21666
10167	APOLIPOPROTEIN A-I (GIESSEN) PHENOTYPE	0.354417975748101	1/1406	1/21666
10172	MARFAN SYNDROME, SEVERE CLASSIC	0.354417975748101	1/1406	1/21666
10173	MARFAN SYNDROME, MILD VARIABLE	0.354417975748101	1/1406	1/21666
10175	MARFAN SYNDROME, ATYPICAL	0.354417975748101	1/1406	1/21666
10176	MARFAN SYNDROME, MILD	0.354417975748101	1/1406	1/21666
10177	MARFAN SYNDROME, AUTOSOMAL RECESSIVE	0.354417975748101	1/1406	1/21666
10178	MOYAMOYA 6 WITH ACHALASIA	0.354417975748101	1/1406	1/21666
10179	LONG QT SYNDROME, BRADYCARDIA-INDUCED	0.354417975748101	1/1406	1/21666
10180	CARDIOMYOPATHY, HYPERTROPHIC, MIDVENTRICULAR, DIGENIC	0.354417975748101	1/1406	1/21666
10181	NOONAN SYNDROME-LIKE DISORDER WITH JUVENILE MYELOMONOCYTIC LEUKEMIA	0.354417975748101	1/1406	1/21666
10182	TRIOSEPHOSPHATE ISOMERASE MANCHESTER	0.354417975748101	1/1406	1/21666
10183	TANGIER DISEASE, VARIANT	0.354417975748101	1/1406	1/21666
10184	IMMUNODEFICIENCY 26 WITHOUT NEUROLOGIC ABNORMALITIES	0.354417975748101	1/1406	1/21666
10186	LARON SYNDROME WITH ELEVATED SERUM GH-BINDING PROTEIN	0.354417975748101	1/1406	1/21666
10187	LARON SYNDROME WITH UNDETECTABLE SERUM GH-BINDING PROTEIN	0.354417975748101	1/1406	1/21666
10188	OBESITY, SEVERE, AND TYPE II DIABETES	0.354417975748101	1/1406	1/21666
10189	INFECTIONS, RECURRENT, ASSOCIATED WITH ENCEPHALOPATHY, HEPATIC DYSFUNCTION, AND CARDIOVASCULAR MALFORMATIONS	0.354417975748101	1/1406	1/21666
10190	MAJOR DEPRESSIVE DISORDER, INCREASED RECURRENCE OF DEPRESSIVE EPISODES IN, SUSCEPTIBILITY TO	0.354417975748101	1/1406	1/21666
10191	RETINAL ARTERIAL MACROANEURYSM WITH SUPRAVASCULAR PULMONIC STENOSIS	0.354417975748101	1/1406	1/21666
10192	COMPLEMENT COMPONENT 4, PARTIAL DEFICIENCY OF, DUE TO DYSFUNCTIONAL C1 INHIBITOR	0.354417975748101	1/1406	1/21666
10193	CHEDIAK-HIGASHI SYNDROME, CHILDHOOD TYPE	0.354417975748101	1/1406	1/21666
10194	CHEDIAK-HIGASHI SYNDROME, ADULT TYPE	0.354417975748101	1/1406	1/21666
10197	MCARDLE DISEASE, MILD	0.354417975748101	1/1406	1/21666
10198	TRICHOTHIODYSTROPHY 3, PHOTOSENSITIVE	0.354417975748101	1/1406	1/21666
10199	BLOOD GROUP--LUTHERAN NULL	0.354417975748101	1/1406	1/21666
10200	VON WILLEBRAND DISEASE, TYPE 1, SUSCEPTIBILITY TO	0.354417975748101	1/1406	1/21666
10201	LIPOMA, SOMATIC	0.354417975748101	1/1406	1/21666
10202	ANGIOFIBROMA, SOMATIC	0.354417975748101	1/1406	1/21666
10203	ADRENAL ADENOMA, SOMATIC	0.354417975748101	1/1406	1/21666
10204	SHORT-RIB THORACIC DYSPLASIA WITHOUT POLYDACTYLY	0.354417975748101	1/1406	1/21666
10205	VON WILLEBRAND FACTOR VICENZA PHENOTYPE	0.354417975748101	1/1406	1/21666
10217	Abnormality of pelvic girdle bone morphology	0.354417975748101	7/1406	55/21666
10224	Dysharmonic bone age	0.354417975748101	1/1406	1/21666
10230	Cardiac diverticulum	0.354417975748101	3/1406	14/21666
10234	Abnormality of lower limb joint	0.354417975748101	1/1406	1/21666
10237	Pseudo-fractures	0.354417975748101	3/1406	10/21666
10242	Absent muscle fiber merosin	0.354417975748101	1/1406	1/21666
10250	Anterior wedging of T12	0.354417975748101	1/1406	1/21666
10251	Left ventricular noncompaction cardiomyopathy	0.354417975748101	6/1406	39/21666
10268	Broad proximal phalanx of the hallux	0.354417975748101	1/1406	1/21666
10270	Abnormality of the elbow	0.354417975748101	3/1406	12/21666
10278	Severe sensorineural hearing impairment	0.354417975748101	4/1406	23/21666
10279	Mild neurosensory hearing impairment	0.354417975748101	6/1406	35/21666
10288	Decreased number of sweat glands	0.354417975748101	1/1406	1/21666
10295	Shortening of all distal phalanges of the fingers	0.354417975748101	6/1406	40/21666
10297	Clinodactyly of the 2nd toe	0.354417975748101	5/1406	32/21666
10299	Spinal stenosis with reduced interpedicular distance	0.354417975748101	1/1406	1/21666
10306	Anterior wedging of T11	0.354417975748101	1/1406	1/21666
10315	EMG: neuropathic changes	0.354417975748101	5/1406	28/21666
10323	Abnormal B cell morphology	0.354417975748101	1/1406	1/21666
10339	Interphalangeal joint contracture of finger	0.354417975748101	1/1406	1/21666
10341	Atypical scarring of skin	0.354417975748101	11/1406	101/21666
10343	Abnormality of the skeletal system	0.354417975748101	15/1406	148/21666
10348	Restrictive behavior	0.354417975748101	3/1406	13/21666
10354	Abnormality of the midface	0.354417975748101	1/1406	1/21666
10370	Round ear	0.354417975748101	3/1406	10/21666
10372	Aplasia/Hypoplasia of the pancreas	0.354417975748101	2/1406	5/21666
10373	Abnormally straight spine	0.354417975748101	1/1406	1/21666
10391	Aplasia/hypoplasia of the proximal phalanx of the 5th toe	0.354417975748101	1/1406	1/21666
10393	Unilateral cleft palate	0.354417975748101	3/1406	12/21666
10395	Increased endomysial connective tissue	0.354417975748101	3/1406	10/21666
10397	Broad 2nd toe	0.354417975748101	1/1406	1/21666
10403	Triangular tongue	0.354417975748101	1/1406	1/21666
10405	Defective T cell proliferation	0.354417975748101	1/1406	1/21666
10416	Tremor by anatomical site	0.354417975748101	1/1406	1/21666
10420	Absent muscle fiber dysferlin	0.354417975748101	1/1406	1/21666
10421	Abnormal drinking behavior	0.354417975748101	1/1406	1/21666
10442	Reduced ejection fraction	0.354417975748101	4/1406	18/21666
10445	Elevated aldolase level	0.354417975748101	2/1406	5/21666
10449	Suprasellar arachnoid cyst	0.354417975748101	1/1406	1/21666
10465	Nonmotile sperm	0.354417975748101	2/1406	6/21666
10468	Abnormal natural killer cell physiology	0.354417975748101	1/1406	1/21666
10470	Subcortical cerebral atrophy	0.354417975748101	4/1406	22/21666
10475	Abnormality of bone marrow stromal cells	0.354417975748101	1/1406	1/21666
10485	Toe extensor amyotrophy	0.354417975748101	1/1406	1/21666
10490	Elevated plasma pyrophosphate	0.354417975748101	1/1406	1/21666
10495	Submucous cleft soft palate	0.354417975748101	3/1406	11/21666
10501	Anomalous origin of coronary artery from the pulmonary artery	0.354417975748101	1/1406	1/21666
10502	Congenital defect of the pericardium	0.354417975748101	1/1406	1/21666
10504	Imperforate tricuspid valve	0.354417975748101	1/1406	1/21666
10505	Abnormal corneal endothelium morphology	0.354417975748101	1/1406	1/21666
10506	Childhood onset sensorineural hearing impairment	0.354417975748101	1/1406	1/21666
10509	Aplasia/Hypoplasia of the gallbladder	0.354417975748101	1/1406	1/21666
10510	Maternal teratogenic exposure	0.354417975748101	2/1406	5/21666
10511	Abnormal maternal serum screening	0.354417975748101	1/1406	1/21666
10517	Abnormal hair quantity	0.354417975748101	5/1406	29/21666
10523	EEG with occipital slowing	0.354417975748101	1/1406	1/21666
10529	Abnormality of epidermal morphology	0.354417975748101	1/1406	1/21666
10531	Defective production of NFKB1-dependent cytokines	0.354417975748101	1/1406	1/21666
10541	Acromelia	0.354417975748101	1/1406	1/21666
10559	Abnormally low-pitched voice	0.354417975748101	3/1406	14/21666
10574	Distally placed thumb	0.354417975748101	1/1406	1/21666
10576	Broad phalanges of the 5th finger	0.354417975748101	1/1406	1/21666
10585	Leg muscle stiffness	0.354417975748101	3/1406	13/21666
10586	Tibialis muscle weakness	0.354417975748101	2/1406	5/21666
10590	Multiple small medullary renal cysts	0.354417975748101	2/1406	6/21666
10601	Distal tapering of metatarsals	0.354417975748101	1/1406	1/21666
10602	Ankylosis of feet small joints	0.354417975748101	1/1406	1/21666
10605	Aplasia/Hypoplasia of the iris	0.354417975748101	7/1406	52/21666
10614	Depigmented fundus	0.354417975748101	1/1406	1/21666
10615	Progressive night blindness	0.354417975748101	10/1406	87/21666
10629	Temporal cortical atrophy	0.354417975748101	3/1406	13/21666
10639	Episodic generalized hypotonia	0.354417975748101	1/1406	1/21666
10641	Aplasia/Hypoplasia of the lungs	0.354417975748101	5/1406	29/21666
10645	Abnormality of femoral epiphysis	0.354417975748101	1/1406	1/21666
10648	Broad long bone diaphyses	0.354417975748101	1/1406	1/21666
10651	Supernumerary maxillary incisor	0.354417975748101	2/1406	5/21666
10652	Dagger-shaped pulp calcifications	0.354417975748101	1/1406	1/21666
10654	Thimble-shaped middle phalanges of hand	0.354417975748101	1/1406	1/21666
10656	Abnormal respiratory motile cilium morphology	0.354417975748101	2/1406	5/21666
10661	Multiple digital exostoses	0.354417975748101	1/1406	1/21666
10663	Cutaneous syndactyly between fingers 2 and 5	0.354417975748101	1/1406	1/21666
10665	Non-acidotic proximal tubulopathy	0.354417975748101	1/1406	1/21666
10670	Recurrent systemic pyogenic infections	0.354417975748101	1/1406	1/21666
10671	Abnormal carotid artery morphology	0.354417975748101	5/1406	32/21666
10673	Disturbance of facial expression	0.354417975748101	2/1406	5/21666
10677	Abnormality of the intervertebral disk	0.354417975748101	5/1406	30/21666
10679	Abnormality of the vertebral endplates	0.354417975748101	1/1406	1/21666
10681	Cone-shaped epiphyses fused within their metaphyses	0.354417975748101	1/1406	1/21666
10682	Prominent styloid process of ulna	0.354417975748101	1/1406	1/21666
10687	Anterior beaking of lower thoracic vertebrae	0.354417975748101	1/1406	1/21666
10689	Cessation of head growth	0.354417975748101	2/1406	6/21666
10691	Abnormality of alkaline phosphatase activity	0.354417975748101	1/1406	1/21666
10696	Cone-shaped distal radial epiphysis	0.354417975748101	1/1406	1/21666
10706	Abnormality of connective tissue	0.354417975748101	2/1406	4/21666
10707	Elevated urine pyrophosphate	0.354417975748101	1/1406	1/21666
10715	Prolonged G2 phase of cell cycle	0.354417975748101	2/1406	4/21666
10716	Deficient excision of UV-induced pyrimidine dimers in DNA	0.354417975748101	2/1406	4/21666
10733	Renal cortical atrophy	0.354417975748101	1/1406	1/21666
10740	Abnormal aortic morphology	0.354417975748101	5/1406	29/21666
10750	Abnormality of prenatal development or birth	0.354417975748101	4/1406	23/21666
10752	Penetrating foot ulcers	0.354417975748101	1/1406	1/21666
10755	Abnormality of skeletal maturation	0.354417975748101	1/1406	1/21666
10758	Abnormality of the urethra	0.354417975748101	2/1406	4/21666
10762	Abnormality of refraction	0.354417975748101	5/1406	28/21666
10764	Abnormality iris morphology	0.354417975748101	5/1406	27/21666
10771	Abnormality of facial musculature	0.354417975748101	1/1406	1/21666
10775	Oral cavity telangiectasia	0.354417975748101	1/1406	1/21666
10777	Abnormal oral frenulum morphology	0.354417975748101	4/1406	19/21666
10785	Abnormality of female internal genitalia	0.354417975748101	5/1406	31/21666
10789	Dream enactment behavior	0.354417975748101	1/1406	1/21666
10801	Undifferentiated spindle cell sarcoma	0.354417975748101	2/1406	5/21666
10849	Reduced muscle carnitine level	0.354417975748101	1/1406	1/21666
10850	Secondary Caesarian section	0.354417975748101	3/1406	13/21666
10851	Induced vaginal delivery	0.354417975748101	3/1406	10/21666
10852	Decreased proportion of naive B cells	0.354417975748101	1/1406	1/21666
10853	Increased proportion of memory B cells	0.354417975748101	1/1406	1/21666
10855	Color vision test abnormality	0.354417975748101	1/1406	1/21666
10862	Decreased carnitine level in liver	0.354417975748101	1/1406	1/21666
10864	Abnormality of the somatic nervous system	0.354417975748101	1/1406	1/21666
10866	Abnormal common carotid artery morphology	0.354417975748101	1/1406	1/21666
10873	Partial duplication of thumb phalanx	0.354417975748101	3/1406	12/21666
10888	PARKINSON DISEASE 11, AUTOSOMAL DOMINANT, SUSCEPTIBILITY TO	0.354417975748101	1/1406	1/21666
10891	DEAFNESS, AUTOSOMAL DOMINANT 67	0.354417975748101	1/1406	1/21666
10906	Autosomal dominant cerebellar ataxia	0.354417975748101	5/1406	31/21666
10911	CARDIOENCEPHALOMYOPATHY, FATAL INFANTILE, DUE TO CYTOCHROME c OXIDASE DEFICIENCY 3	0.354417975748101	1/1406	1/21666
10912	ANEMIA, SIDEROBLASTIC, 3, PYRIDOXINE-REFRACTORY	0.354417975748101	1/1406	1/21666
10913	REDUCING BODY MYOPATHY, X-LINKED 1B, WITH LATE CHILDHOOD OR ADULT ONSET	0.354417975748101	1/1406	1/21666
10914	IMMUNODEFICIENCY, COMMON VARIABLE, 13	0.354417975748101	1/1406	1/21666
10915	Childhood-onset spasticity with hyperglycinemia	0.354417975748101	1/1406	1/21666
10916	MYOPATHY, SCAPULOHUMEROPERONEAL	0.354417975748101	1/1406	1/21666
10917	MUSCULAR DYSTROPHY, AUTOSOMAL RECESSIVE, WITH CARDIOMYOPATHY AND TRIANGULAR TONGUE	0.354417975748101	1/1406	1/21666
10921	NEPHROTIC SYNDROME, TYPE 11	0.354417975748101	1/1406	1/21666
10923	CHARCOT-MARIE-TOOTH DISEASE, AXONAL, TYPE 2X	0.354417975748101	1/1406	1/21666
10925	EPILEPSY, HEARING LOSS, AND MENTAL RETARDATION SYNDROME	0.354417975748101	1/1406	1/21666
10926	EPILEPTIC ENCEPHALOPATHY, EARLY INFANTILE, 50	0.354417975748101	1/1406	1/21666
10927	IMMUNODEFICIENCY 40	0.354417975748101	1/1406	1/21666
10928	DYSTONIA 27	0.354417975748101	1/1406	1/21666
10930	MANDIBULOFACIAL DYSOSTOSIS WITH ALOPECIA	0.354417975748101	1/1406	1/21666
10931	White Sutton syndrome	0.354417975748101	1/1406	1/21666
10932	SPINOCEREBELLAR ATAXIA, AUTOSOMAL RECESSIVE 20	0.354417975748101	1/1406	1/21666
10933	EPILEPTIC ENCEPHALOPATHY, EARLY INFANTILE, 30	0.354417975748101	1/1406	1/21666
10935	CARDIOMYOPATHY, FAMILIAL HYPERTROPHIC, 24	0.354417975748101	1/1406	1/21666
10936	REDUCING BODY MYOPATHY, X-LINKED 1A, SEVERE, WITH INFANTILE OR EARLY CHILDHOOD ONSET	0.354417975748101	1/1406	1/21666
10938	SEVERE ACHONDRODYSPLASIA WITH DEVELOPMENTAL DELAY AND ACANTHOSIS NIGRICANS	0.354417975748101	1/1406	1/21666
10939	HEREDITARY HEMORRHAGIC TELANGIECTASIA 1	0.354417975748101	1/1406	1/21666
10941	ANHIDROSIS, FAMILIAL GENERALIZED, WITH ABNORMAL OR ABSENT SWEAT GLANDS	0.354417975748101	1/1406	1/21666
10943	Absent thumb, bilateral	0.354417975748101	1/1406	1/21666
[truncated: 9,650 more rows]
