# Supplementary material for: CVD-associated SNPs with regulatory potential reveal novel non-coding disease genes
Source: Hum Genomics. 2023 Jul 25;17:69. doi: 10.1186/s40246-023-00513-4 (PMC10369730; doi:10.1186/s40246-023-00513-4)
Supplement: Supplementary file 5 — Additional file 5: Table S4. Tested Noncoding RNAs. [file 40246_2023_513_MOESM5_ESM.xlsx]

## Sheet: tested genes (updated)
HumanDisease	GeneId	GeneName	geneType	testedIn3DModel	co-expressed coding genes	associated phenotypes from DisGeNET (see Figure 3)	pmid from DisGeNET
AorticStenosis	ENSG00000232978	RP11-146N23.4	lincRNA	not	ARID2,	Complete atrioventricular block,
AorticStenosis	ENSG00000273226	RP11-513M16.8	lincRNA	not	LUC7L3, NME3,	Heart failure, Congestive heart failure,
CAD	ENSG00000128262	POM121L9P	lincRNA	not	BGN, ENG, PEAR1,	Heart failure, Congestive heart failure, Coronary Artery Disease, Pulmonary arterial hypertension, Coronary Microvascular Disease, Complete atrioventricular block,	20156938, 28959097, 29487140, 20156938, 27260700, 17166870, 20156938, 28959097, 20156938, 29487140,
CAD	ENSG00000178803	ADORA2A-AS1	lincRNA	not	ADORA2A, CPNE5,	Coronary Artery Disease, Heart failure, Cardiomyopathies, Congestive heart failure,	20363887
CAD	ENSG00000201151	SNORD56	lincRNA	not	CHKB, MDM4,	Coronary Artery Disease, Coronary Microvascular Disease,
CAD	ENSG00000233471	KRT18P62	lincRNA	not	SIX1, CUL4A, HDLBP,	Heart failure, Paroxysmal atrial fibrillation, Congestive heart failure, Coronary Artery Disease, familial atrial fibrillation, Atrial Fibrillation, Persistent atrial fibrillation, Cardiomyopathies,	30061737, 29892015, 30061737, 30061737, 29892015,
CAD&MyocardialInfarction	ENSG00000233579	KRT8P15	lincRNA	not	CDS1,	Heart failure, Congestive heart failure,
CAD	ENSG00000244691	RPL10AP1	lincRNA	not	RACK1, NBEAL1,	Coronary Artery Disease, Heart failure, Pulmonary arterial hypertension, Congestive heart failure,
CAD	ENSG00000246889	AP000487.5	lincRNA	not	SPAG9,	Cardiomyopathies,
CAD	ENSG00000248278	SUMO2P17	lincRNA	not	SUMO2, CBX1, CALM3, MTPN,	Heart failure, Congestive heart failure, Cardiac Arrhythmia, Coronary Artery Disease, Heart failure with preserved ejection fraction [HFpEF], Cardiomyopathies,	12932609,12031792, 15946807, 26274321, 20202977, 14970239, 15385543, 15946807, 14970239, 12031792, 15385543, 12932609, 26274321, 20202977,
CAD	ENSG00000250474	WBP1LP2	lincRNA	not	RRAS, CALU, SERPINH1, ENG,	Heart failure, Paroxysmal atrial fibrillation, Congestive heart failure, Coronary Artery Disease, Pulmonary arterial hypertension, Cardiac Arrhythmia, familial atrial fibrillation, Atrial Fibrillation, Persistent atrial fibrillation,	27260700, 17166870, 30061737, 20156938, 28959097, 29487140, 20156938, 20156938, 28959097, 20156938, 29487140,
CAD	ENSG00000258978	HIF1AP1	lincRNA	not	SUMO4,	Coronary Artery Disease,
CAD	ENSG00000259999	RP11-252K23.1	lincRNA	not	STIM2,	Pulmonary arterial hypertension,
CAD	ENSG00000262583	RP11-77K12.5	lincRNA	not	RPGRIP1L,	Congestive heart failure,
CAD	ENSG00000274220	RP11-77K12.9	lincRNA	not	BTBD8,	Cardiac Arrhythmia, Heart failure, Coronary Artery Disease, Congestive heart failure,
CardiacArrythmia	ENSG00000238228	OR7E7P	lincRNA	not	KCNIP4,	Cardiac Arrhythmia,
CardiacArrythmia	ENSG00000250899	RP11-253E3.3	lincRNA	not	COL4A1, AMOTL1, TEAD4,	Cardiac Arrhythmia, Cardiomyopathies, Coronary Artery Disease,	28714975, 23202125, 24156251, 29299748, 30104761,29212778,26982883, 21966275,
CardiacArrythmia	ENSG00000252072	RNA5SP320	lincRNA	not	HNRNPH1,	Complete atrioventricular block,
CardiacArrythmia	ENSG00000269125	RP11-98F14.11	lincRNA	lab	CDK5RAP3, SGSM3,	Cardiac Arrhythmia, Heart failure, Atrial Fibrillation, Congestive heart failure,	12054757, 28540470, 27738066,
CardiacArrythmia	ENSG00000270723	RPL23AP92	lincRNA	lab	FLVCR1,	Atrial Fibrillation,	29333567
CardiacArrythmia	ENSG00000271146	RP11-479F13.1	lincRNA	not	ATXN7,	Congestive heart failure,	9781533
CardiacArrythmia	ENSG00000283828	RP11-98F14.12	lncRNA	lab	not available in GTEx
CardiacArrythmia	ENSG00000274415	RP11-433J22.2	lincRNA	not	GJA4, GJA5, ESAM, ERG, TBX2, AOC3, IGFBP7, NPR1,	Heart failure, Paroxysmal atrial fibrillation, Congestive heart failure, Coronary Artery Disease, Cardiac Arrhythmia, familial atrial fibrillation, Heart failure with normal ejection fraction, Complete atrioventricular block, Atrial Fibrillation, Persistent atrial fibrillation, Cardiomyopathies,	29892015, 30061737, 30169131, 16778132, 20881240, 30169131, 20881240, 16778132, 30061737, 24973497, 16646598, 15117819, 22423256, 20650941, 16814413, 29587382, 23315605, 25200600, 29930145, 24825742, 16790700, 30061737, 24626989. 31270966, 29201233, 29351227, 29285063. 3292621, 16790700, 24733048, 24144883, 21542828, 19535379, 26634538, 23134779, 27813566, 24656738, 16814413, 26503720, 28457700, …
cardiomyopathy	ENSG00000223534	HLA-DQB1-AS1	lincRNA	not	HLA-DPB1, HLA-DQB1, HLA-DRB1, HLA-DMA, HLA-DPA1, HLA-DRB5, HLA-DQA1,	Heart failure, Congestive heart failure, Cardiac Arrhythmia, Pulmonary arterial hypertension, Coronary Artery Disease, Complete atrioventricular block, Cardiomyopathies, Takayasu Arteritis,	19884273, 30672659, 17428358, 9618730,
cardiomyopathy	ENSG00000226677	IGBP1P1	lincRNA	lab	NACA, NOA1,	Paroxysmal atrial fibrillation, Coronary Artery Disease, familial atrial fibrillation, Atrial Fibrillation, Persistent atrial fibrillation,	29892015, 30061737, 28714975, 26343387, 29212778, 30061737, 29892015,
cardiomyopathy	ENSG00000227409	ZMYM4-AS1	lincRNA	not	SRFBP1, MED1,	Coronary Artery Disease, Heart failure, Congestive heart failure,
cardiomyopathy	ENSG00000229391	HLA-DRB6	lincRNA	not	HLA-DPB1, HLA-DRB1, HLA-DMA, HLA-DPA1, HLA-DQA1,	Heart failure, Congestive heart failure, Cardiac Arrhythmia, Pulmonary arterial hypertension, Coronary Artery Disease, Complete atrioventricular block, Cardiomyopathies, Takayasu Arteritis,	19884273, 30672659, 17428358, 9618730,
cardiomyopathy	ENSG00000252042	Y_RNA	lincRNA	not	PLK1, TET3, BIRC5,	Heart failure, Non-compaction cardiomyopathy, Congestive heart failure, Pulmonary arterial hypertension, Cardiomyopathies,	16257070
cardiomyopathy	ENSG00000259345	RP11-624L4.1	lincRNA	not	XDH, MOCOS, KLF5,	Heart failure, Congestive heart failure, Coronary Artery Disease, Cardiac Arrhythmia, Pulmonary arterial hypertension, Cardiomyopathies,	23751350, 25889404, 14694147, 19933411, 25995007, 14694147, 19933411, 27865177, 29916098, 25995007,
cardiomyopathy	ENSG00000263786	RP11-649A18.4	lincRNA	not	PLK1, TET3, BIRC5,	Heart failure, Non-compaction cardiomyopathy, Congestive heart failure, Pulmonary arterial hypertension, Cardiomyopathies,	16257070
cardiomyopathy	ENSG00000272954	KB-1440D3.13	lincRNA	not	NUP210,	Coronary Artery Disease,
cardiomyopathy	ENSG00000274281	RP11-326N17.2	lincRNA	not	GPT2, SCN8A,	Heart failure, Complete atrioventricular block, Atrial Fibrillation, Congestive heart failure,	19584134
cardiomyopathy	ENSG00000275293	Metazoa_SRP	lincRNA	not	APBB3,	Atrial Fibrillation,
myocardialInfarction	ENSG00000249994	CTD-2383I20.1	lncRNA	lab	not available in GTEx
myocardialInfarction	ENSG00000225124	RPL23AP36	lincRNA	not	HNRNPH1, ANGPTL3,	Coronary Artery Disease, Complete atrioventricular block,
myocardialInfarction	ENSG00000229116	RP11-20J15.3	lincRNA	not	PDE2A, LDB2,	Coronary Artery Disease, Cardiomyopathies,	19003918
myocardialInfarction	ENSG00000265215	MIR4269	lincRNA	not	PLCD4, RBM24,	Pulmonary arterial hypertension, Heart failure, Cardiomyopathies, Congestive heart failure,
myocardialInfarction	ENSG00000266936	CTC-215O4.4	lincRNA	not	SP6, ILF3,	Coronary Artery Disease, Heart failure, Congestive heart failure,
myocardialInfarction	ENSG00000272750	RP11-378J18.8	lincRNA	not	ABHD2, PRKAA1, MIA3,	Heart failure, Congestive heart failure, Coronary Artery Disease, Pulmonary arterial hypertension, Cardiomyopathies,	21378990, 24125424, 28714975,29212778. 30104761, 28341552, 22577832, 26343387, 28705542,
myocardialIschemia	ENSG00000270001	RP11-218C14.8	lincRNA	not	KCNB1, CST3, ZHX3,	Heart failure, Congestive heart failure, Coronary Artery Disease, Complete atrioventricular block, Atrial Fibrillation,

## Sheet: # SNPs and genes
GWAS	lead SNPs	proxy SNPs	uniq lead and proxy SNPs	# regulatory SNPs	#associated genes	#associated non-coding genes	# tested non-coding genes	# KNN neighbour genes per associated non-coding gene	#protein coding neighbour genes	# genes in DisGeNet
aortic stenosis	32	436	440	30	20	8	2	10	71	58
cardiac arrhythmia	432	6578	6709	491	358	162	8	10	1143	870
cardiomyopathy	254	2500	2637	314	221	113	10	10	737	558
myocradial infarction	93	1146	1204	95	56	26	7	10	199	158
myocardial ischemia	42	242	277	21	14	9	1	10	80	73
CAD	771	10570	10820	954	652	298	13	10	2028	1406
