# Supplementary material for: CVD-associated SNPs with regulatory potential reveal novel non-coding disease genes
Source: Hum Genomics. 2023 Jul 25;17:69. doi: 10.1186/s40246-023-00513-4 (PMC10369730; doi:10.1186/s40246-023-00513-4)
Supplement: Supplementary file 6 — Additional file 6: Table S5. SNPs Per GWAS. [file 40246_2023_513_MOESM6_ESM.xlsx]

## Sheet: CAD
CAD
chr	start	end	allele1	alllele2	rsId	MAF
chr14	38551300	38551301	T	A	rs10498345	0.0
chr18	63015881	63015882	C	T	rs8095193	0.0
chr12	89624456	89624457	C	A	rs12818945	0.0
chr12	103518727	103518728	T	C	rs10861032	0.0
chr10	20879173	20879174	C	G	rs16921209	0.0
chr13	19181922	19181923	T	C	rs17076896	0.0
chr18	44733744	44733745	G	A	rs17782904	0.0
chr9	114011588	114011589	A	G	rs11793049	0.0
chr9	114011588	114011589	A	T	rs11793049	0.0
chr6	37677735	37677736	T	C	rs12210919	0.0
chr15	89777807	89777808	A	G	rs12900413	0.0
chr1	15327375	15327376	G	A	rs10127456	0.0
chr1	85823398	85823399	C	G	rs1842579	0.0
chr1	85823398	85823399	C	T	rs1842579	0.0
chr11	19958685	19958686	G	A	rs12799264	0.0
chr3	131812483	131812484	T	C	rs16837858	0.0
chr8	4983501	4983502	G	A	rs17349258	0.0
chr12	82914583	82914584	G	C	rs12810016	0.0
chr10	12603941	12603942	C	A	rs7902334	0.0
chr1	33685659	33685660	T	C	rs12023377	0.0
chr14	78319733	78319734	A	C	rs11624704	0.0
chr20	15572165	15572166	C	A	rs1233754	0.0
chr20	15572165	15572166	C	T	rs1233754	0.0
chr20	53180813	53180814	A	G	rs1293386	0.0
chr20	53180813	53180814	A	T	rs1293386	0.0
chr14	94000010	94000011	G	A	rs4905138	0.0
chr14	94000010	94000011	G	T	rs4905138	0.0
chr10	119246714	119246715	T	A	rs17098586	0.0
chr5	135459218	135459219	G	A	rs899162	0.0
chr5	114463288	114463289	C	T	rs17136627	0.0
chr9	101664981	101664982	C	A	rs7849782	0.0
chr9	101664981	101664982	C	G	rs7849782	0.0
chr9	101664981	101664982	C	T	rs7849782	0.0
chr14	37977886	37977887	A	G	rs12590437	0.0
chr14	37977886	37977887	A	T	rs12590437	0.0
chr17	48970505	48970506	G	A	rs3895874	0.0
chr17	49363103	49363104	A	G	rs16948048	0.0
chr17	60939663	60939664	T	C	rs8080784	0.0
chr17	61394695	61394696	C	T	rs2286526	0.0
chr17	64309730	64309731	C	T	rs1867624	0.0
chr17	68886324	68886325	T	G	rs4148005	0.0
chr18	22457633	22457634	A	G	rs3813127	0.0
chr18	49002416	49002417	C	T	rs833509	0.0
chr18	60187460	60187461	C	T	rs34633411	0.0
chr19	11091629	11091630	G	T	rs6511720	0.0
chr19	17101599	17101600	C	T	rs3745348	0.0
chr19	17744953	17744954	C	G	rs73015714	0.0
chr19	41326325	41326326	G	A	rs12980942	0.0
chr19	41346869	41346870	T	C	rs2288874	0.0
chr19	45867122	45867123	G	A	rs8103278	0.0
chr19	46705223	46705224	T	C	rs425105	0.0
chr20	17614083	17614084	G	A	rs13734	0.0
chr20	34725761	34725762	T	C	rs6088590	0.0
chr13	110263770	110263771	T	C	rs9521678	0.0
chr13	110397275	110397276	T	C	rs9515203	0.0
chr13	110732813	110732814	T	G	rs9583531	0.0
chr13	112977465	112977466	A	C	rs1317507	0.0
chr13	112977465	112977466	A	T	rs1317507	0.0
chr14	75116564	75116565	T	C	rs7145159	0.0
chr14	99667604	99667605	T	A	rs2895811	0.0
chr14	99667604	99667605	T	C	rs2895811	0.0
chr15	41490485	41490486	A	C	rs12440045	0.0
chr15	64732004	64732005	G	A	rs6494488	0.0
chr15	67163291	67163292	C	T	rs56062135	0.0
chr15	73983334	73983335	A	G	rs2507	0.0
chr15	78824790	78824791	G	T	rs6495335	0.0
chr15	85513230	85513231	A	T	rs2880765	0.0
chr15	89030986	89030987	G	A	rs8042271	0.0
chr15	90873319	90873320	C	A	rs17514846	0.0
chr15	95603184	95603185	A	C	rs17581137	0.0
chr15	95603184	95603185	A	G	rs17581137	0.0
chr16	15808732	15808733	A	G	rs9972711	0.0
chr16	15808732	15808733	A	T	rs9972711	0.0
chr16	56961323	56961324	C	A	rs1800775	0.0
chr16	75298142	75298143	A	G	rs4888378	0.0
chr16	81872817	81872818	A	G	rs7199941	0.0
chr16	81872817	81872818	A	T	rs7199941	0.0
chr16	83012184	83012185	A	G	rs7500448	0.0
chr17	17640407	17640408	G	A	rs12936587	0.0
chr17	29614867	29614868	A	G	rs13723	0.0
chr17	46935904	46935905	T	C	rs17608766	0.0
chr11	65623845	65623846	G	A	rs12801636	0.0
chr11	75563104	75563105	G	T	rs590121	0.0
chr11	100753867	100753868	A	G	rs7947761	0.0
chr11	102931117	102931118	A	G	rs12788925	0.0
chr11	103789838	103789839	T	A	rs974819	0.0
chr11	103789838	103789839	T	C	rs974819	0.0
chr11	110401536	110401537	G	A	rs73562014	0.0
chr11	116778200	116778201	G	C	rs964184	0.0
chr11	126405868	126405869	C	A	rs7933887	0.0
chr12	3262064	3262065	A	G	rs3782774	0.0
chr12	20067098	20067099	C	G	rs10841443	0.0
chr12	31259734	31259735	A	G	rs11610422	0.0
chr12	42402497	42402498	A	G	rs12826942	0.0
chr12	54120130	54120131	C	A	rs11170820	0.0
chr12	54120130	54120131	C	G	rs11170820	0.0
chr12	57133499	57133500	T	C	rs11172113	0.0
chr12	57133499	57133500	T	C	rs11172113	0.0
chr12	89619311	89619312	T	C	rs2681492	0.0
chr12	89619311	89619312	T	G	rs2681492	0.0
chr12	94961764	94961765	G	A	rs7306455	0.0
chr12	120979184	120979185	A	G	rs2244608	0.0
chr12	124822506	124822507	G	A	rs11057830	0.0
chr13	28399483	28399484	G	A	rs9319428	0.0
chr13	32484195	32484196	G	A	rs9591012	0.0
chr13	110182618	110182619	C	T	rs12866570	0.0
chr9	133273982	133273983	A	G	rs507666	0.0
chr10	24544684	24544685	T	C	rs1888657	0.0
chr10	30034962	30034963	G	A	rs2487928	0.0
chr10	33200960	33200961	G	A	rs1555321	0.0
chr10	44083613	44083614	C	T	rs1254531	0.0
chr10	44282111	44282112	G	C	rs1657346	0.0
chr10	51923586	51923587	C	A	rs2879627	0.0
chr10	71878396	71878397	G	C	rs4403732	0.0
chr10	80517584	80517585	G	A	rs12264252	0.0
chr10	89245128	89245129	A	C	rs2246942	0.0
chr10	89245128	89245129	A	G	rs2246942	0.0
chr10	102878722	102878723	C	T	rs3740390	0.0
chr10	103909863	103909864	T	A	rs12765878	0.0
chr10	103909863	103909864	T	C	rs12765878	0.0
chr10	112994328	112994329	T	C	rs7901695	0.0
chr10	121139182	121139183	T	C	rs2257129	0.0
chr10	122485452	122485453	T	C	rs2268344	0.0
chr11	5662841	5662842	T	C	rs77628708	0.0
chr11	9258736	9258737	G	A	rs7941600	0.0
chr11	9729648	9729649	G	A	rs10840293	0.0
chr11	10723846	10723847	G	T	rs11042937	0.0
chr11	13271634	13271635	T	C	rs11022738	0.0
chr11	16895671	16895672	T	C	rs11024074	0.0
chr11	27680835	27680836	G	T	rs16917237	0.0
chr11	49089854	49089855	C	G	rs2727020	0.0
chr11	65623845	65623846	G	A	rs12801636	0.0
chr7	130754298	130754299	C	G	rs7783857	0.0
chr7	140057335	140057336	G	T	rs10237377	0.0
chr7	150993087	150993088	C	T	rs3918226	0.0
chr8	18429486	18429487	T	C	rs6997340	0.0
chr8	19943017	19943018	G	C	rs6997330	0.0
chr8	19955668	19955669	G	A	rs264	0.0
chr8	20083284	20083285	T	C	rs11204085	0.0
chr8	22176101	22176102	C	G	rs6984210	0.0
chr8	26245255	26245256	G	T	rs113756303	0.0
chr8	94267411	94267412	C	T	rs12675257	0.0
chr8	105253491	105253492	C	G	rs2342781	0.0
chr8	105253491	105253492	C	T	rs2342781	0.0
chr8	125478729	125478730	A	T	rs2954029	0.0
chr8	125478729	125478730	A	T	rs2954029	0.0
chr9	15229623	15229624	C	T	rs475957	0.0
chr9	21706571	21706572	A	G	rs896655	0.0
chr9	22007330	22007331	C	A	rs3217978	0.0
chr9	22125503	22125504	G	C	rs1333049	0.0
chr9	27179245	27179246	T	C	rs1322052	0.0
chr9	97977841	97977842	C	T	rs4743150	0.0
chr9	104827298	104827299	A	T	rs4149309	0.0
chr9	104903696	104903697	C	A	rs1800978	0.0
chr9	104903696	104903697	C	G	rs1800978	0.0
chr9	104903696	104903697	C	T	rs1800978	0.0
chr9	107755512	107755513	C	T	rs944172	0.0
chr9	121650668	121650669	T	G	rs10818576	0.0
chr20	41193691	41193692	T	G	rs6129767	0.0
chr20	45957383	45957384	C	T	rs3827066	0.0
chr20	48840318	48840319	C	T	rs56313611	0.0
chr21	29160754	29160755	A	G	rs2832227	0.0
chr21	34221525	34221526	G	A	rs28451064	0.0
chr21	38695520	38695521	A	G	rs2836633	0.0
chr21	43669995	43669996	G	A	rs2838344	0.0
chr22	24266202	24266203	T	G	rs5760293	0.0
chr22	30273893	30273894	G	A	rs6006426	0.0
chr10	102878722	102878723	C	T	rs3740390	0.0
chr14	99682623	99682624	T	C	rs8003602	0.0
chr16	75408244	75408245	T	A	rs8046696	0.0
chr16	75408244	75408245	T	G	rs8046696	0.0
chr2	21063184	21063185	T	C	rs515135	0.0
chr11	75565132	75565133	A	C	rs606452	0.0
chr7	150993087	150993088	C	T	rs3918226	0.0
chr10	89243169	89243170	C	T	rs1412444	0.0
chr8	125467119	125467120	C	T	rs6982502	0.0
chr15	78849441	78849442	T	C	rs7173743	0.0
chr4	147480037	147480038	G	A	rs6841581	0.0
chr7	19009764	19009765	G	A	rs2107595	0.0
chr21	34221525	34221526	G	A	rs28451064	0.0
chr6	31916179	31916180	A	G	rs644045	0.0
chr6	22612399	22612400	G	A	rs6909752	0.0
chr3	154339951	154339952	C	G	rs789294	0.0
chr3	154339951	154339952	C	T	rs789294	0.0
chr16	83012184	83012185	A	G	rs7500448	0.0
chr7	107589580	107589581	A	G	rs2189839	0.0
chr18	60178843	60178844	C	T	rs663640	0.0
chr11	13281537	13281538	A	G	rs7926712	0.0
chr11	13281537	13281538	A	T	rs7926712	0.0
chr14	75116564	75116565	T	C	rs7145159	0.0
chr1	201903135	201903136	C	T	rs2820315	0.0
chr7	140057335	140057336	G	T	rs10237377	0.0
chr16	56959248	56959249	G	A	rs12149545	0.0
chr6	160584577	160584578	C	T	rs55730499	0.0
chr11	9748770	9748771	G	C	rs472109	0.0
chr8	19985659	19985660	T	A	rs17091891	0.0
chr8	19985659	19985660	T	C	rs17091891	0.0
chr9	133266455	133266456	T	C	rs2519093	0.0
chr5	143137331	143137332	C	T	rs246600	0.0
chr15	64732004	64732005	G	A	rs6494488	0.0
chr19	11077476	11077477	A	C	rs55791371	0.0
chr6	12903724	12903725	A	G	rs9349379	0.0
chr15	90873319	90873320	C	A	rs17514846	0.0
chr12	111494995	111494996	C	T	rs7137828	0.0
chr1	56500677	56500678	A	G	rs17114046	0.0
chr6	35647352	35647353	C	T	rs1334894	0.0
chr1	200676944	200676945	C	T	rs6700559	0.0
chr15	67149411	67149412	C	A	rs72743461	0.0
chr2	85536396	85536397	C	T	rs6743030	0.0
chr17	17640407	17640408	G	A	rs12936587	0.0
chr12	54120130	54120131	C	A	rs11170820	0.0
chr12	54120130	54120131	C	G	rs11170820	0.0
chr3	124731233	124731234	G	C	rs4678145	0.0
chr4	80259917	80259918	A	T	rs10857147	0.0
chr4	119988345	119988346	A	C	rs7678555	0.0
chr12	89619311	89619312	T	C	rs2681492	0.0
chr12	89619311	89619312	T	G	rs2681492	0.0
chr1	154449590	154449591	T	C	rs4845625	0.0
chr15	89022025	89022026	A	C	rs1807214	0.0
chr6	34585019	34585020	G	A	rs2814944	0.0
chr1	222656207	222656208	G	A	rs35158675	0.0
chr1	109278888	109278889	T	G	rs602633	0.0
chr11	103789838	103789839	T	A	rs974819	0.0
chr11	103789838	103789839	T	C	rs974819	0.0
chr4	56956702	56956703	T	A	rs17081933	0.0
chr1	2314130	2314131	C	G	rs2843152	0.0
chr1	3409347	3409348	C	A	rs2493298	0.0
chr1	11800785	11800786	G	A	rs17037390	0.0
chr1	21806024	21806025	G	A	rs35465346	0.0
chr1	37990433	37990434	G	A	rs4072980	0.0
chr1	56530518	56530519	T	C	rs4634932	0.0
chr1	56554976	56554977	C	A	rs17416285	0.0
chr1	56554976	56554977	C	G	rs17416285	0.0
chr1	56554976	56554977	C	T	rs17416285	0.0
chr1	88685914	88685915	T	G	rs950037	0.0
chr1	109278888	109278889	T	G	rs602633	0.0
chr1	115210860	115210861	G	A	rs11806316	0.0
chr1	150570651	150570652	C	T	rs11204666	0.0
chr1	151789831	151789832	C	A	rs11810571	0.0
chr1	151789831	151789832	C	G	rs11810571	0.0
chr1	154449590	154449591	T	C	rs4845625	0.0
chr1	169125220	169125221	C	T	rs1892094	0.0
chr1	200676944	200676945	C	T	rs6700559	0.0
chr1	201903135	201903136	C	T	rs2820315	0.0
chr1	212613682	212613683	T	C	rs11571537	0.0
chr17	61159651	61159652	A	C	rs1476098	0.0
chr17	46935904	46935905	T	C	rs17608766	0.0
chr17	64324604	64324605	T	C	rs9892152	0.0
chr13	28399483	28399484	G	A	rs9319428	0.0
chr3	14884843	14884844	T	A	rs34991912	0.0
chr3	14884843	14884844	T	C	rs34991912	0.0
chr9	22098574	22098575	A	G	rs4977574	0.0
chr9	22098574	22098575	A	T	rs4977574	0.0
chr11	116791862	116791863	C	T	rs651821	0.0
chr17	2266921	2266922	C	T	rs170041	0.0
chr3	138374046	138374047	C	T	rs185244	0.0
chr19	41345603	41345604	C	A	rs4803455	0.0
chr10	30028143	30028144	G	A	rs9337951	0.0
chr12	124822506	124822507	G	A	rs11057830	0.0
chr2	43846741	43846742	T	C	rs6544713	0.0
chr13	110397275	110397276	T	C	rs9515203	0.0
chr6	133888698	133888699	T	C	rs2327429	0.0
chr2	203009019	203009020	G	A	rs6728861	0.0
chr12	57398796	57398797	C	T	rs11613352	0.0
chr11	65623845	65623846	G	A	rs12801636	0.0
chr6	39207145	39207146	T	C	rs10947789	0.0
chr1	169125220	169125221	C	T	rs1892094	0.0
chr2	19742711	19742712	G	A	rs16986953	0.0
chr1	151795571	151795572	A	G	rs11204892	0.0
chr1	151795571	151795572	A	T	rs11204892	0.0
chr12	20067098	20067099	C	G	rs10841443	0.0
chr17	49327265	49327266	G	T	rs62076439	0.0
chr7	12222284	12222285	G	A	rs11509880	0.0
chr13	112977465	112977466	A	C	rs1317507	0.0
chr13	112977465	112977466	A	T	rs1317507	0.0
chr3	172398111	172398112	G	A	rs12897	0.0
chr12	95114194	95114195	G	A	rs11107903	0.0
chr16	81872817	81872818	A	G	rs7199941	0.0
chr16	81872817	81872818	A	T	rs7199941	0.0
chr5	9545985	9545986	A	G	rs112941079	0.0
chr6	57283372	57283373	C	T	rs71566846	0.0
chr19	17734132	17734133	G	T	rs7251815	0.0
chr21	29160754	29160755	A	G	rs2832227	0.0
chr3	132539116	132539117	G	T	rs10512861	0.0
chr13	32551068	32551069	G	A	rs7998440	0.0
chr8	22176101	22176102	C	G	rs6984210	0.0
chr1	37990433	37990434	G	A	rs4072980	0.0
chr4	81665895	81665896	A	C	rs11099493	0.0
chr4	81665895	81665896	A	G	rs11099493	0.0
chr8	18429486	18429487	T	C	rs6997340	0.0
chr9	107755512	107755513	C	T	rs944172	0.0
chr17	42118219	42118220	G	C	rs2074164	0.0
chr17	29611405	29611406	T	A	rs11080107	0.0
chr17	29611405	29611406	T	C	rs11080107	0.0
chr5	132331659	132331660	A	G	rs273909	0.0
chr2	145043893	145043894	T	C	rs2252641	0.0
chr2	145043893	145043894	T	G	rs2252641	0.0
chr2	215439660	215439661	T	C	rs1250229	0.0
chr4	155714156	155714157	G	A	rs7692387	0.0
chr10	43985362	43985363	T	G	rs1870634	0.0
chr18	49703346	49703347	A	C	rs9964304	0.0
chr14	94371804	94371805	G	T	rs112635299	0.0
chr8	105553185	105553186	G	A	rs10093110	0.0
chr3	157134802	157134803	C	A	rs4266144	0.0
chr3	157134802	157134803	C	G	rs4266144	0.0
chr15	95603184	95603185	A	C	rs17581137	0.0
chr15	95603184	95603185	A	G	rs17581137	0.0
chr6	36670858	36670859	G	A	rs1321309	0.0
chr12	7068567	7068568	T	A	rs11838267	0.0
chr12	7068567	7068568	T	C	rs11838267	0.0
chr2	237315311	237315312	G	A	rs11677932	0.0
chr1	210295653	210295654	C	T	rs60154123	0.0
chr20	45957383	45957384	C	T	rs3827066	0.0
chr9	121657893	121657894	T	C	rs885150	0.0
chr6	81902553	81902554	A	C	rs4613862	0.0
chr7	1897624	1897625	G	A	rs10267593	0.0
chr4	76495473	76495474	A	G	rs12500824	0.0
chr4	76495473	76495474	A	T	rs12500824	0.0
chr6	126395917	126395918	A	G	rs1591805	0.0
chr10	80491757	80491758	T	C	rs17680741	0.0
chr11	100761176	100761177	C	A	rs4754698	0.0
chr11	100761176	100761177	C	G	rs4754698	0.0
chr1	3409347	3409348	C	A	rs2493298	0.0
chr1	115210860	115210861	G	A	rs11806316	0.0
chr2	164100740	164100741	A	G	rs12999907	0.0
chr6	43791135	43791136	G	A	rs6905288	0.0
chr4	168766573	168766574	T	G	rs7696431	0.0
chr10	103933885	103933886	G	A	rs4918072	0.0
chr3	48152024	48152025	C	T	rs7617773	0.0
chr6	12903724	12903725	A	G	rs9349379	0.0
chr6	160489484	160489485	T	A	rs12214416	0.0
chr6	160490563	160490564	G	A	rs147555597	0.0
chr6	160584577	160584578	C	T	rs55730499	0.0
chr6	160591980	160591981	T	C	rs140570886	0.0
chr6	160596330	160596331	G	A	rs73596816	0.0
chr6	160871805	160871806	A	C	rs145099029	0.0
chr9	21953099	21953100	G	A	rs145542470	0.0
chr9	22098619	22098620	A	G	rs2891168	0.0
chr1	2320765	2320766	C	T	rs36096196	0.0
chr17	31706494	31706495	C	T	rs76954792	0.0
chr7	6446435	6446436	T	C	rs7797644	0.0
chr10	122478095	122478096	A	G	rs4752700	0.0
chr7	117692859	117692860	A	G	rs975722	0.0
chr20	59138969	59138970	C	T	rs260020	0.0
chr3	136350629	136350630	G	T	rs667920	0.0
chr5	56564953	56564954	A	G	rs3936511	0.0
chr20	41295638	41295639	G	A	rs6102343	0.0
chr3	46647071	46647072	G	A	rs7633770	0.0
chr14	58327282	58327283	G	A	rs2145598	0.0
chr11	43675366	43675367	T	G	rs7116641	0.0
chr4	95196219	95196220	A	T	rs3775058	0.0
chr10	12261813	12261814	T	C	rs61848342	0.0
chr2	45669297	45669298	C	A	rs582384	0.0
chr6	150676264	150676265	C	T	rs17080091	0.0
chr15	67157966	67157967	A	G	rs17228058	0.0
chr5	143137331	143137332	C	T	rs246600	0.0
chr2	21196777	21196778	G	A	rs10221742	0.0
chr10	30028143	30028144	G	A	rs9337951	0.0
chr3	138403077	138403078	A	G	rs3732837	0.0
chr3	138403077	138403078	A	T	rs3732837	0.0
chr2	43334789	43334790	A	C	rs6740322	0.0
chr2	43845436	43845437	G	T	rs4299376	0.0
chr9	133279293	133279294	T	G	rs495828	0.0
chr12	124831508	124831509	A	C	rs11057840	0.0
chr12	124855900	124855901	G	A	rs10128951	0.0
chr7	150993087	150993088	C	T	rs3918226	0.0
chr4	155511215	155511216	A	C	rs2880099	0.0
chr4	155511215	155511216	A	T	rs2880099	0.0
chr4	155693031	155693032	C	T	rs13131930	0.0
chr2	85515051	85515052	G	T	rs2166529	0.0
chr4	147369665	147369666	G	A	rs6810798	0.0
chr4	147444186	147444187	T	A	rs17612693	0.0
chr13	110165754	110165755	T	A	rs11617955	0.0
chr13	110302005	110302006	C	G	rs4773141	0.0
chr13	110397275	110397276	T	C	rs9515203	0.0
chr7	19009764	19009765	G	A	rs2107595	0.0
chr10	89243169	89243170	C	T	rs1412444	0.0
chr10	44001522	44001523	T	C	rs10793514	0.0
chr10	44244561	44244562	A	G	rs527052	0.0
chr8	125487788	125487789	C	G	rs28601761	0.0
chr15	90886056	90886057	A	C	rs4932373	0.0
chr1	56111673	56111674	A	C	rs72675530	0.0
chr1	56111673	56111674	A	T	rs72675530	0.0
chr1	56500677	56500678	A	G	rs17114046	0.0
chr1	56520630	56520631	A	G	rs147055617	0.0
chr11	103802548	103802549	A	C	rs2128739	0.0
chr12	111466566	111466567	T	A	rs4766578	0.0
chr15	78846657	78846658	T	C	rs11637783	0.0
chr1	222664596	222664597	G	A	rs17465982	0.0
chr6	133678729	133678730	C	G	rs6919211	0.0
chr6	133838483	133838484	A	T	rs1966248	0.0
chr6	134047814	134047815	G	A	rs965652	0.0
chr2	203104249	203104250	T	C	rs72934535	0.0
chr21	34221525	34221526	G	A	rs28451064	0.0
chr21	34233561	34233562	C	T	rs149487184	0.0
chr19	44922202	44922203	A	G	rs157595	0.0
chr19	44922202	44922203	A	T	rs157595	0.0
chr19	45238835	45238836	G	A	rs11673093	0.0
chr19	11091629	11091630	G	T	rs6511720	0.0
chr19	11116803	11116804	A	C	rs2738447	0.0
chr19	11386304	11386305	T	A	rs318719	0.0
chr19	11386304	11386305	T	C	rs318719	0.0
chr1	109274967	109274968	G	T	rs12740374	0.0
chr6	12295642	12295643	A	G	rs1629862	0.0
chr4	155515364	155515365	A	C	rs13118820	0.0
chr4	155714156	155714157	G	A	rs7692387	0.0
chr4	159118342	159118343	A	G	rs145186794	0.0
chr4	168766573	168766574	T	G	rs7696431	0.0
chr5	6753614	6753615	G	A	rs4389656	0.0
chr5	9556581	9556582	T	C	rs1508798	0.0
chr5	56510923	56510924	A	G	rs459193	0.0
chr5	56903374	56903375	G	A	rs832540	0.0
chr5	66987691	66987692	C	G	rs9283706	0.0
chr5	75309394	75309395	G	A	rs10056811	0.0
chr5	122026054	122026055	T	A	rs113075218	0.0
chr5	123337927	123337928	C	G	rs2081914	0.0
chr5	123337927	123337928	C	T	rs2081914	0.0
chr5	132331659	132331660	A	G	rs273909	0.0
chr5	143137331	143137332	C	T	rs246600	0.0
chr6	1616907	1616908	C	T	rs9501744	0.0
chr6	11326787	11326788	C	T	rs742115	0.0
chr6	12903724	12903725	A	G	rs9349379	0.0
chr6	22591295	22591296	C	A	rs2876643	0.0
chr6	25596814	25596815	A	T	rs9379774	0.0
chr6	31951800	31951801	A	G	rs2072633	0.0
chr6	34651115	34651116	G	A	rs2814993	0.0
chr6	36666378	36666379	A	G	rs6930083	0.0
chr6	39207145	39207146	T	C	rs10947789	0.0
chr6	39207145	39207146	T	C	rs10947789	0.0
chr6	43428586	43428587	C	T	rs1214752	0.0
chr1	222650186	222650187	A	C	rs17465637	0.0
chr1	222650186	222650187	A	G	rs17465637	0.0
chr1	222650186	222650187	A	T	rs17465637	0.0
chr1	230161912	230161913	C	T	rs2281719	0.0
chr2	19742711	19742712	G	A	rs16986953	0.0
chr2	21068656	21068657	G	A	rs668948	0.0
chr2	24818750	24818751	C	T	rs1550115	0.0
chr2	43184680	43184681	C	T	rs2052923	0.0
chr2	43771586	43771587	G	A	rs10495907	0.0
chr2	43846741	43846742	T	C	rs6544713	0.0
chr2	71152219	71152220	C	A	rs898123	0.0
chr2	71152219	71152220	C	G	rs898123	0.0
chr2	85582865	85582866	C	T	rs1561198	0.0
chr2	113079366	113079367	G	T	rs10186133	0.0
chr2	127706043	127706044	C	G	rs2923	0.0
chr2	143405255	143405256	C	T	rs78490412	0.0
chr2	144528991	144528992	T	G	rs17678683	0.0
chr2	145043893	145043894	T	C	rs2252641	0.0
chr2	145043893	145043894	T	G	rs2252641	0.0
chr2	162427556	162427557	T	C	rs33998987	0.0
chr2	164088533	164088534	G	C	rs12619842	0.0
chr2	187331741	187331742	T	C	rs840616	0.0
chr2	203029275	203029276	C	A	rs115654617	0.0
chr2	215439660	215439661	T	C	rs1250229	0.0
chr2	226203363	226203364	A	C	rs2943634	0.0
chr2	226203363	226203364	A	G	rs2943634	0.0
chr2	227057298	227057299	A	G	rs4566357	0.0
chr2	234655047	234655048	T	C	rs1405130	0.0
chr3	14860017	14860018	C	G	rs13079221	0.0
chr3	44015405	44015406	C	T	rs11718455	0.0
chr3	48152024	48152025	C	T	rs7617773	0.0
chr3	49411132	49411133	A	C	rs7623687	0.0
chr3	49411132	49411133	A	T	rs7623687	0.0
chr3	64717988	64717989	C	T	rs4411878	0.0
chr3	115175248	115175249	A	C	rs9840892	0.0
chr3	124734174	124734175	T	G	rs17843797	0.0
chr3	132539116	132539117	G	T	rs10512861	0.0
chr3	136169799	136169800	A	G	rs73222236	0.0
chr3	138374046	138374047	C	T	rs185244	0.0
chr3	172398111	172398112	G	A	rs12897	0.0
chr4	53725231	53725232	T	C	rs2616407	0.0
chr4	53725231	53725232	T	G	rs2616407	0.0
chr4	56973113	56973114	A	T	rs57265257	0.0
chr4	76495473	76495474	A	G	rs12500824	0.0
chr4	76495473	76495474	A	T	rs12500824	0.0
chr4	80259917	80259918	A	T	rs10857147	0.0
chr4	81665895	81665896	A	C	rs11099493	0.0
chr4	81665895	81665896	A	G	rs11099493	0.0
chr4	105115387	105115388	T	C	rs17035270	0.0
chr4	119980180	119980181	A	G	rs11723436	0.0
chr4	145861684	145861685	C	A	rs35879803	0.0
chr4	147359848	147359849	C	G	rs4593108	0.0
chr4	147479666	147479667	C	A	rs6842241	0.0
chr6	43791135	43791136	G	A	rs6905288	0.0
chr6	51520210	51520211	A	C	rs4644046	0.0
chr6	57295773	57295774	G	T	rs9367716	0.0
chr6	81902553	81902554	A	C	rs4613862	0.0
chr6	96612247	96612248	G	A	rs9486719	0.0
chr6	126395917	126395918	A	G	rs1591805	0.0
chr6	133839755	133839756	G	T	rs9493740	0.0
chr6	133888698	133888699	T	C	rs2327429	0.0
chr6	134048285	134048286	T	G	rs2811686	0.0
chr6	149434558	149434559	A	G	rs2153219	0.0
chr6	150682703	150682704	C	T	rs12663498	0.0
chr6	160044258	160044259	G	A	rs688359	0.0
chr6	160490563	160490564	G	A	rs147555597	0.0
chr6	160584577	160584578	C	T	rs55730499	0.0
chr6	160585044	160585045	C	T	rs41272114	0.0
chr6	160666830	160666831	T	C	rs41269133	0.0
chr6	160690667	160690668	C	T	rs186696265	0.0
chr7	1897624	1897625	G	A	rs10267593	0.0
chr7	12222284	12222285	G	A	rs11509880	0.0
chr7	19009764	19009765	G	A	rs2107595	0.0
chr7	20252510	20252511	G	A	rs4719608	0.0
chr7	100123370	100123371	A	C	rs35146811	0.0
chr7	100123370	100123371	A	G	rs35146811	0.0
chr7	107619275	107619276	T	C	rs68170813	0.0
chr7	117424570	117424571	T	C	rs10249651	0.0
chr4	3450617	3450618	G	A	rs59950280	0.0
chr7	106769005	106769006	G	A	rs17398575	0.0
chr7	107597361	107597362	T	C	rs7809950	0.0
chr22	40547027	40547028	A	G	rs6001960	0.0
chr11	16460402	16460403	A	T	rs34156428	0.0
chr11	17006641	17006642	G	A	rs57677839	0.0
chr5	56565038	56565039	G	T	rs3936510	0.0
chr6	1616029	1616030	A	G	rs62390615	0.0
chr1	230147758	230147759	G	A	rs6541297	0.0
chr6	36672807	36672808	A	C	rs147802096	0.0
chr6	36672807	36672808	A	T	rs147802096	0.0
chr1	210300276	210300277	G	A	rs116161686	0.0
chr17	31706494	31706495	C	T	rs76954792	0.0
chr7	12381362	12381363	T	C	rs6460942	0.0
chr4	168766573	168766574	T	G	rs7696431	0.0
chr2	237311586	237311587	G	A	rs4496284	0.0
chr8	105552423	105552424	G	A	rs28416651	0.0
chr7	6406395	6406396	A	G	rs10951983	0.0
chr7	7233927	7233928	G	T	rs1008898	0.0
chr1	2226508	2226509	T	A	rs1692580	0.0
chr1	2226508	2226509	T	C	rs1692580	0.0
chr1	2320765	2320766	C	T	rs36096196	0.0
chr3	157134802	157134803	C	A	rs4266144	0.0
chr3	157134802	157134803	C	G	rs4266144	0.0
chr11	43583753	43583754	A	G	rs2679053	0.0
chr2	45669297	45669298	C	A	rs582384	0.0
chr4	95145520	95145521	C	T	rs1434538	0.0
chr7	1813116	1813117	C	T	rs11760633	0.0
chr18	23585198	23585199	C	T	rs1623003	0.0
chr1	27602128	27602129	G	A	rs113716316	0.0
chr10	100315721	100315722	G	A	rs603424	0.0
chr7	13990113	13990114	T	C	rs2073533	0.0
chr2	111897664	111897665	A	G	rs6736093	0.0
chr8	73912150	73912151	A	C	rs7842194	0.0
chr8	73912150	73912151	A	T	rs7842194	0.0
chr3	70061237	70061238	C	T	rs73104091	0.0
chr20	63814348	63814349	G	A	rs73143584	0.0
chr11	70267794	70267795	G	C	rs72945132	0.0
chr2	5927874	5927875	G	A	rs79576311	0.0
chr14	103513796	103513797	A	T	rs4906332	0.0
chr10	93012137	93012138	T	C	rs4919044	0.0
chr10	93996742	93996743	A	G	rs1223583	0.0
chr13	36899105	36899106	A	C	rs9547692	0.0
chr13	36899105	36899106	A	G	rs9547692	0.0
chr8	25200974	25200975	C	T	rs36069016	0.0
chr6	142906274	142906275	G	A	rs4896604	0.0
chr5	177503649	177503650	G	A	rs337366	0.0
chr20	49900975	49900976	T	A	rs587648	0.0
chr20	49900975	49900976	T	C	rs587648	0.0
chr10	37400134	37400135	A	G	rs4934855	0.0
chr4	124978809	124978810	T	C	rs13102675	0.0
chr2	65280778	65280779	G	A	rs62139085	0.0
chr1	228138790	228138791	T	C	rs11809443	0.0
chr11	118328709	118328710	G	A	rs117204111	0.0
chr11	119072722	119072723	A	G	rs1185460	0.0
chr16	86666117	86666118	C	T	rs61403071	0.0
chr15	73931374	73931375	G	C	rs28522673	0.0
chr12	107358299	107358300	A	T	rs10778546	0.0
chr1	82542104	82542105	G	A	rs72711827	0.0
chr16	1534864	1534865	T	C	rs2235642	0.0
chr19	1946185	1946186	G	T	rs56307353	0.0
chr2	60399169	60399170	A	G	rs12713421	0.0
chr22	19304502	19304503	T	C	rs5993586	0.0
chr1	226354347	226354348	A	C	rs6426551	0.0
chr1	226354347	226354348	A	G	rs6426551	0.0
chr14	36977397	36977398	A	G	rs60724295	0.0
chr5	128675994	128675995	T	C	rs4836390	0.0
chr1	97905892	97905893	A	G	rs4394694	0.0
chr1	97905892	97905893	A	T	rs4394694	0.0
chr1	113772870	113772871	C	T	rs12144309	0.0
chr3	185777531	185777532	G	A	rs13092876	0.0
chr6	159261173	159261174	C	T	rs294883	0.0
chr8	55158829	55158830	T	C	rs112001543	0.0
chr6	89635149	89635150	C	G	rs6905628	0.0
chr2	136240493	136240494	C	T	rs13035055	0.0
chr17	9710286	9710287	G	C	rs67414899	0.0
chr2	62723299	62723300	A	G	rs360798	0.0
chr11	120353940	120353941	A	G	rs10892564	0.0
chr15	94204657	94204658	T	C	rs28607113	0.0
chr15	94204657	94204658	T	G	rs28607113	0.0
chr10	63972737	63972738	T	G	rs2671540	0.0
chr6	61506511	61506512	G	A	rs144961578	0.0
chr17	39267816	39267817	C	T	rs72823390	0.0
chr19	56097933	56097934	G	A	rs73059933	0.0
chr20	35103848	35103849	A	G	rs6060235	0.0
chr8	22172551	22172552	C	T	rs73225842	0.0
chr13	113005391	113005392	G	A	rs12019546	0.0
chr6	39215693	39215694	C	T	rs10456100	0.0
chr6	22598029	22598030	C	T	rs7766436	0.0
chr6	43100631	43100632	G	T	rs1034246	0.0
chr6	43791135	43791136	G	A	rs6905288	0.0
chr9	107763827	107763828	T	A	rs2140480	0.0
chr9	107763827	107763828	T	C	rs2140480	0.0
chr9	107763827	107763828	T	G	rs2140480	0.0
chr2	217869241	217869242	G	A	rs112941127	0.0
chr11	9759343	9759344	C	T	rs10734649	0.0
chr2	144513024	144513025	G	A	rs6740731	0.0
chr2	145082087	145082088	G	T	rs7604735	0.0
chr2	145825058	145825059	A	T	rs72862334	0.0
chr6	31913953	31913954	G	A	rs685031	0.0
chr12	95101264	95101265	C	T	rs4762479	0.0
chr1	169183349	169183350	C	T	rs12753816	0.0
chr6	57241913	57241914	T	A	rs223290	0.0
chr6	57241913	57241914	T	C	rs223290	0.0
chr16	81870194	81870195	T	C	rs7342694	0.0
chr5	9552225	9552226	G	A	rs17263917	0.0
chr3	124731233	124731234	G	C	rs4678145	0.0
chr12	54120130	54120131	C	A	rs11170820	0.0
chr12	54120130	54120131	C	G	rs11170820	0.0
chr19	17736034	17736035	G	A	rs112009435	0.0
chr19	18350145	18350146	G	A	rs113230003	0.0
chr2	187333718	187333719	G	A	rs840611	0.0
chr8	18402844	18402845	C	T	rs4646248	0.0
chr21	29162980	29162981	C	A	rs73193808	0.0
chr17	61165402	61165403	T	A	rs8079951	0.0
chr6	151239599	151239600	C	T	rs6557122	0.0
chr18	49000439	49000440	A	C	rs2337157	0.0
chr18	49000439	49000440	A	T	rs2337157	0.0
chr18	49703346	49703347	A	C	rs9964304	0.0
chr17	46829582	46829583	T	C	rs8069437	0.0
chr17	47366127	47366128	A	G	rs1912483	0.0
chr20	59118573	59118574	G	T	rs236710	0.0
chr16	56953852	56953853	C	T	rs56228609	0.0
chr10	103933885	103933886	G	A	rs4918072	0.0
chr1	3020250	3020251	G	A	rs10909862	0.0
chr1	3409347	3409348	C	A	rs2493298	0.0
chr14	94371804	94371805	G	T	rs112635299	0.0
chr12	7068567	7068568	T	A	rs11838267	0.0
chr12	7068567	7068568	T	C	rs11838267	0.0
chr14	74980175	74980176	C	G	rs10131894	0.0
chr9	120977281	120977282	C	T	rs41311933	0.0
chr6	81993617	81993618	C	T	rs10806235	0.0
chr11	75447304	75447305	A	G	rs566818	0.0
chr11	75573288	75573289	T	G	rs659418	0.0
chr17	43021068	43021069	G	A	rs9912587	0.0
chr1	115212575	115212576	C	A	rs12136712	0.0
chr17	29608669	29608670	T	C	rs7220401	0.0
chr19	18479132	18479133	C	T	rs11670056	0.0
chr12	20067098	20067099	C	G	rs10841443	0.0
chr8	19928144	19928145	G	A	rs7011846	0.0
chr8	19967155	19967156	C	T	rs15285	0.0
chr8	20070648	20070649	G	A	rs10106652	0.0
chr3	154337009	154337010	T	A	rs701145	0.0
chr3	154337009	154337010	T	C	rs701145	0.0
chr4	80259917	80259918	A	T	rs10857147	0.0
chr11	116778200	116778201	G	C	rs964184	0.0
chr10	102938023	102938024	C	T	rs12414777	0.0
chr3	136384424	136384425	C	T	rs655720	0.0
chr4	119988345	119988346	A	C	rs7678555	0.0
chr12	89625400	89625401	C	G	rs57481061	0.0
chr2	19742711	19742712	G	A	rs16986953	0.0
chr16	75428156	75428157	A	G	rs12930452	0.0
chr1	154455806	154455807	A	G	rs12133641	0.0
chr14	99682623	99682624	T	C	rs8003602	0.0
chr14	99892956	99892957	T	C	rs10131519	0.0
chr17	48960408	48960409	A	G	rs7214663	0.0
chr17	49148373	49148374	T	C	rs191896574	0.0
chr17	49412739	49412740	G	A	rs7502499	0.0
chr16	83012184	83012185	A	G	rs7500448	0.0
chr17	2129017	2129018	A	T	rs62068034	0.0
chr17	2145418	2145419	C	T	rs7209460	0.0
chr19	41319285	41319286	C	T	rs73045269	0.0
chr19	41345603	41345604	C	A	rs4803455	0.0
chr3	172082465	172082466	A	G	rs4894803	0.0
chr3	14836066	14836067	A	G	rs1077534	0.0
chr1	37407989	37407990	G	A	rs190569784	0.0
chr1	37995646	37995647	C	A	rs61776719	0.0
chr7	139995344	139995345	A	G	rs7795996	0.0
chr4	76495473	76495474	A	G	rs12500824	0.0
chr4	76495473	76495474	A	T	rs12500824	0.0
chr4	81665895	81665896	A	C	rs11099493	0.0
chr4	81665895	81665896	A	G	rs11099493	0.0
chr6	126395917	126395918	A	G	rs1591805	0.0
chr13	32624571	32624572	G	A	rs11840502	0.0
chr11	100739814	100739815	T	C	rs604723	0.0
chr10	122477981	122477982	A	G	rs4237540	0.0
chr16	71963889	71963890	A	C	rs8053891	0.0
chr16	71963889	71963890	A	T	rs8053891	0.0
chr2	164100740	164100741	A	G	rs12999907	0.0
chr1	151786627	151786628	C	T	rs4845570	0.0
chr13	28423564	28423565	G	A	rs9513112	0.0
chr13	28753139	28753140	C	T	rs117709627	0.0
chr3	48137687	48137688	C	T	rs12495221	0.0
chr3	49092944	49092945	T	C	rs73082363	0.0
chr19	8481253	8481254	C	T	rs59372292	0.0
chr6	34796204	34796205	C	T	rs9469890	0.0
chr6	35560912	35560913	C	A	rs113244441	0.0
chr10	80491757	80491758	T	C	rs17680741	0.0
chr20	34861935	34861936	C	A	rs11698996	0.0
chr20	34861935	34861936	C	G	rs11698996	0.0
chr3	134438420	134438421	T	A	rs13088645	0.0
chr16	15823980	15823981	C	G	rs216158	0.0
chr11	126384370	126384371	T	C	rs35099186	0.0
chr5	106929423	106929424	G	A	rs2454899	0.0
chr18	22423661	22423662	C	T	rs4800401	0.0
chr7	35217908	35217909	G	A	rs12154802	0.0
chr1	150023306	150023307	G	A	rs67807996	0.0
chr5	54146894	54146895	C	G	rs35006	0.0
chr9	13724051	13724052	A	T	rs10961206	0.0
chr9	14292720	14292721	G	A	rs10121140	0.0
chr5	67009609	67009610	A	C	rs10055631	0.0
chr5	112071112	112071113	C	T	rs256277	0.0
chr21	43590436	43590437	A	C	rs60787346	0.0
chr15	41144538	41144539	A	G	rs111684993	0.0
chr2	26367658	26367659	C	A	rs11690462	0.0
chr12	45947037	45947038	A	G	rs1291621	0.0
chr2	143442473	143442474	G	A	rs13010737	0.0
chr22	30276430	30276431	G	A	rs877549	0.0
chr4	145845383	145845384	T	C	rs4345206	0.0
chr11	107221128	107221129	A	T	rs4753788	0.0
chr5	123098970	123098971	C	T	rs2546343	0.0
chr12	57387152	57387153	A	C	rs12315434	0.0
chr5	121941101	121941102	A	G	rs56079296	0.0
chr4	164197302	164197303	G	T	rs61734696	0.0
chr4	73741567	73741568	G	A	rs188378669	0.0
chr4	73741567	73741568	G	T	rs188378669	0.0
chr19	2934108	2934109	G	A	rs146879198	0.0
chr12	121811141	121811142	G	T	rs895953	0.0
chr12	132493307	132493308	G	A	rs12423664	0.0
chr7	44176537	44176538	G	A	rs2908290	0.0
chr15	74785025	74785026	C	A	rs1378942	0.0
chr2	198223805	198223806	A	G	rs7421388	0.0
chr3	156287164	156287165	C	T	rs13082914	0.0
chr4	150108917	150108918	A	G	rs9985766	0.0
chr5	52889862	52889863	G	A	rs16880442	0.0
chr5	52889862	52889863	G	T	rs16880442	0.0
chr6	156266979	156266980	C	T	rs17775862	0.0
chr8	72230146	72230147	C	T	rs12541758	0.0
chr9	22088094	22088095	A	G	rs10738607	0.0
chr9	111690725	111690726	G	A	rs10981012	0.0
chr10	44280861	44280862	C	T	rs1746049	0.0
chr6	160576085	160576086	A	T	rs74617384	0.0
chr9	22077085	22077086	A	C	rs10811652	0.0
chr12	121811141	121811142	G	T	rs895953	0.0
chr12	108701360	108701361	A	G	rs3741782	0.0
chr12	108701360	108701361	A	T	rs3741782	0.0
chr9	16904847	16904848	C	T	rs7033354	0.0
chr6	160597141	160597142	C	T	rs7770628	0.0
chr6	160596330	160596331	G	A	rs73596816	0.0
chr6	160598833	160598834	A	G	rs6926458	0.0
chr6	160289793	160289794	A	G	rs13220146	0.0
chr2	226235981	226235982	G	T	rs2972146	0.0
chr2	215426635	215426636	C	T	rs17517928	0.0
chr3	124734174	124734175	T	G	rs17843797	0.0
chr3	14886569	14886570	G	T	rs748431	0.0
chr3	49411132	49411133	A	C	rs7623687	0.0
chr3	49411132	49411133	A	T	rs7623687	0.0
chr4	80259917	80259918	A	T	rs10857147	0.0
chr4	119988345	119988346	A	C	rs7678555	0.0
chr12	20067098	20067099	C	G	rs10841443	0.0
chr12	120979184	120979185	A	G	rs2244608	0.0
chr16	75353634	75353635	G	C	rs3851738	0.0
chr16	83012184	83012185	A	G	rs7500448	0.0
chr19	41348628	41348629	T	A	rs8108632	0.0
chr19	41348628	41348629	T	C	rs8108632	0.0
chr1	109275907	109275908	C	T	rs646776	0.0
chr6	12903724	12903725	A	G	rs9349379	0.0
chr6	160591980	160591981	T	C	rs140570886	0.0
chr9	22124744	22124745	C	G	rs4977575	0.0
chr21	34221525	34221526	G	A	rs28451064	0.0
chr1	56500677	56500678	A	G	rs17114046	0.0
chr1	109274967	109274968	G	T	rs12740374	0.0
chr1	222641099	222641100	C	T	rs2133189	0.0
chr2	19742711	19742712	G	A	rs16986953	0.0
chr2	85540611	85540612	C	T	rs2028900	0.0
chr2	203104249	203104250	T	C	rs72934535	0.0
chr3	136575914	136575915	C	G	rs13065626	0.0
chr4	155724360	155724361	C	A	rs13139571	0.0
chr6	12903724	12903725	A	G	rs9349379	0.0
chr6	31913953	31913954	G	A	rs685031	0.0
chr6	57249017	57249018	C	T	rs430918	0.0
chr6	81749316	81749317	T	C	rs78707197	0.0
chr6	133883108	133883109	A	G	rs12194592	0.0
chr6	160584577	160584578	C	T	rs55730499	0.0
chr7	19009764	19009765	G	A	rs2107595	0.0
chr7	150993087	150993088	C	T	rs3918226	0.0
chr8	20012759	20012760	C	A	rs35237252	0.0
chr9	22103813	22103814	A	G	rs1333042	0.0
chr9	70938328	70938329	C	T	rs150282530	0.0
chr10	30028143	30028144	G	A	rs9337951	0.0
chr10	44192331	44192332	T	G	rs11238907	0.0
chr11	9745384	9745385	A	G	rs378825	0.0
chr11	100722806	100722807	G	C	rs633185	0.0
chr12	54120130	54120131	C	G	rs11170820	0.0
chr12	111466566	111466567	T	A	rs4766578	0.0
chr12	112049013	112049014	A	G	rs17696736	0.0
chr13	110185205	110185206	C	T	rs638634	0.0
chr15	78839987	78839988	A	C	rs11072811	0.0
chr15	90886056	90886057	A	C	rs4932373	0.0
chr16	83012184	83012185	A	G	rs7500448	0.0
chr17	49262934	49262935	C	T	rs2011767	0.0
chr17	49372694	49372695	C	T	rs7209400	0.0
chr18	55055966	55055967	A	G	rs550780826	0.0
chr19	11077487	11077488	T	C	rs56125973	0.0
chr21	34221525	34221526	G	A	rs28451064	0.0
chr11	103802565	103802566	T	A	rs2839812	0.0
chr11	120362916	120362917	A	G	rs7924772	0.0
chr9	22098574	22098575	A	G	rs4977574	0.0
chr1	57836429	57836430	C	T	rs852787	0.0
chr6	107824596	107824597	A	G	rs9486729	0.0
chr7	11739347	11739348	A	G	rs17165136	0.0
chr9	22125503	22125504	G	C	rs1333049	0.0
chr2	120757582	120757583	A	G	rs138730015	0.0
chr10	88643381	88643382	A	G	rs139401390	0.0
chr12	57133499	57133500	T	C	rs11172113	0.0
chr12	89837532	89837533	A	G	rs2722224	0.0
chr12	102759957	102759958	A	T	rs1014675	0.0
chr1	59170298	59170299	C	T	rs11207415	0.0
chr1	150289854	150289855	C	G	rs12740679	0.0
chr1	150398971	150398972	T	A	rs1260387	0.0
chr1	150398971	150398972	T	C	rs1260387	0.0
chr1	150531585	150531586	CC	C	rs67201254	0.0
chr1	150531585	150531586	CC	CCC	rs67201254	0.0
chr2	29883672	29883673	A	C	rs4535004	0.0
chr2	29883672	29883673	A	G	rs4535004	0.0
chr2	202777159	202777160	C	T	rs139820087	0.0
chr2	203046548	203046549	G	A	rs78377252	0.0
chr2	203169554	203169555	T	A	rs180767135	0.0
chr4	178450509	178450510	T	C	rs2715408	0.0
chr6	12722754	12722755	G	T	rs560810	0.0
chr6	12903724	12903725	A	G	rs9349379	0.0
chr6	117735878	117735879	A	G	rs7775726	0.0
chr6	155492185	155492186	A	G	rs78349783	0.0
chr21	34221525	34221526	G	A	rs28451064	0.0
chr1	150289854	150289855	C	G	rs12740679	0.0
chr6	12903724	12903725	A	G	rs9349379	0.0
chr12	57133499	57133500	T	C	rs11172113	0.0
chr21	34221525	34221526	G	A	rs28451064	0.0
chr2	135149517	135149518	A	G	rs6730157	0.0
chr10	62465688	62465689	A	C	rs2077316	0.0
chr12	89597535	89597536	C	T	rs117742247	0.0
chr12	94980483	94980484	C	T	rs7311541	0.0
chr12	109528392	109528393	G	A	rs1558803	0.0
chr12	111268088	111268089	A	G	rs3858704	0.0
chr12	112825712	112825713	A	C	rs7139170	0.0
chr12	112825712	112825713	A	G	rs7139170	0.0
chr12	120979184	120979185	A	G	rs2244608	0.0
chr13	28442577	28442578	G	A	rs9513116	0.0
chr13	110390961	110390962	A	G	rs55940034	0.0
chr14	75152414	75152415	T	G	rs2098297	0.0
chr14	99668968	99668969	G	A	rs12436072	0.0
chr15	67163291	67163292	C	T	rs56062135	0.0
chr15	78710489	78710490	A	G	rs62010554	0.0
chr15	89021726	89021727	T	C	rs734780	0.0
chr15	90861557	90861558	T	C	rs4932371	0.0
chr16	72074193	72074194	G	A	rs2000999	0.0
chr16	75371075	75371076	T	C	rs8057203	0.0
chr17	2114491	2114492	C	G	rs2641438	0.0
chr17	60913663	60913664	C	T	rs7214227	0.0
chr17	64323757	64323758	T	C	rs2812	0.0
chr19	11055799	11055800	T	C	rs3786723	0.0
chr19	44919588	44919589	G	A	rs56131196	0.0
chr21	34294660	34294661	C	G	rs7279974	0.0
chr21	34294660	34294661	C	T	rs7279974	0.0
chr22	24301788	24301789	G	A	rs6004124	0.0
chr1	109279385	109279386	G	T	rs4970837	0.0
chr1	150737246	150737247	C	T	rs6587520	0.0
chr1	151789831	151789832	C	G	rs11810571	0.0
chr1	154451287	154451288	T	C	rs12129500	0.0
chr1	222662587	222662588	T	C	rs3008629	0.0
chr2	19742711	19742712	G	A	rs16986953	0.0
chr2	20983402	20983403	G	C	rs11124924	0.0
chr2	43842632	43842633	G	A	rs75331444	0.0
chr2	85581747	85581748	C	T	rs1058588	0.0
chr2	144528991	144528992	T	G	rs17678683	0.0
chr2	164088533	164088534	G	A	rs12619842	0.0
chr2	164088533	164088534	G	C	rs12619842	0.0
chr2	202939565	202939566	C	T	rs72926772	0.0
chr2	215439660	215439661	T	C	rs1250229	0.0
chr2	232692935	232692936	C	T	rs4458205	0.0
chr3	14905625	14905626	C	G	rs293914	0.0
chr3	138348783	138348784	C	G	rs11713141	0.0
chr3	138348783	138348784	C	T	rs11713141	0.0
chr4	56903939	56903940	G	A	rs12645070	0.0
chr4	80246154	80246155	C	T	rs11099097	0.0
chr4	81665895	81665896	A	C	rs11099493	0.0
chr4	81665895	81665896	A	G	rs11099493	0.0
chr4	120015425	120015426	T	G	rs1847331	0.0
chr4	147462271	147462272	G	A	rs73855810	0.0
chr4	155704925	155704926	G	A	rs34914832	0.0
chr6	13022495	13022496	G	A	rs9381634	0.0
chr6	22599156	22599157	G	C	rs6456496	0.0
chr6	32112368	32112369	A	C	rs3130342	0.0
chr6	39182880	39182881	C	G	rs55902013	0.0
chr6	133782111	133782112	A	G	rs12193307	0.0
chr6	160668274	160668275	C	T	rs56393506	0.0
chr7	19009764	19009765	G	A	rs2107595	0.0
chr7	107591923	107591924	T	C	rs2107713	0.0
chr7	140023599	140023600	G	A	rs2269997	0.0
chr8	19962212	19962213	C	G	rs328	0.0
chr8	125472283	125472284	T	G	rs2954026	0.0
chr9	22067593	22067594	A	G	rs10811650	0.0
chr9	121653411	121653412	T	C	rs10985343	0.0
chr9	133266941	133266942	A	G	rs643434	0.0
chr9	133266941	133266942	A	T	rs643434	0.0
chr10	30037846	30037847	C	T	rs10826753	0.0
chr10	44261658	44261659	T	C	rs518594	0.0
chr10	89249121	89249122	C	T	rs2250644	0.0
chr10	102823637	102823638	T	G	rs7910601	0.0
chr10	121139182	121139183	T	C	rs2257129	0.0
chr11	9740726	9740727	T	C	rs360153	0.0
chr11	13270279	13270280	G	A	rs4757137	0.0
chr11	13270279	13270280	G	T	rs4757137	0.0
chr11	65623845	65623846	G	A	rs12801636	0.0
chr11	103793772	103793773	T	A	rs11226018	0.0
chr11	110373635	110373636	A	T	rs10488763	0.0
chr11	116792990	116792991	G	A	rs662799	0.0
chr12	20067098	20067099	C	G	rs10841443	0.0
chr12	54127809	54127810	C	T	rs75160195	0.0
chr1	222650400	222650401	T	G	rs67180937	0.0
chr2	21310234	21310235	T	A	rs12469758	0.0
chr6	12907178	12907179	C	T	rs2876301	0.0
chr6	133888698	133888699	T	C	rs2327429	0.0
chr9	22096055	22096056	A	G	rs10757274	0.0
chr9	121657442	121657443	G	C	rs10985348	0.0
chr9	133270014	133270015	A	C	rs9411378	0.0
chr9	133270014	133270015	A	T	rs9411378	0.0
chr10	103107928	103107929	C	T	rs11191559	0.0
chr11	103793680	103793681	C	T	rs11226017	0.0
chr11	110487740	110487741	C	A	rs1848599	0.0
chr11	110487740	110487741	C	T	rs1848599	0.0
chr12	95052511	95052512	A	G	rs933899	0.0
chr12	111280426	111280427	C	A	rs79105258	0.0
chr13	110301889	110301890	A	G	rs4773140	0.0
chr15	78822110	78822111	C	T	rs28455815	0.0
chr15	90888293	90888294	T	C	rs4533264	0.0
chr19	11131630	11131631	G	C	rs2738464	0.0
chr19	41359387	41359388	A	G	rs4803458	0.0
chr19	44905370	44905371	T	C	rs769446	0.0
chr6	12934069	12934070	G	C	rs6458545	0.0
chr9	22087473	22087474	T	C	rs7857345	0.0
chr9	133273982	133273983	A	G	rs507666	0.0
chr12	111269072	111269073	C	T	rs4766566	0.0
chr19	41358603	41358604	T	A	rs1982072	0.0
chr1	55030365	55030366	T	A	rs11206510	0.0
chr1	55030365	55030366	T	C	rs11206510	0.0
chr1	55030365	55030366	T	G	rs11206510	0.0
chr1	56522878	56522879	A	C	rs56348932	0.0
chr1	56522878	56522879	A	G	rs56348932	0.0
chr18	26940231	26940232	AAAAAAAAA	AAAAAAAA	rs33920690	0.0
chr18	26940231	26940232	AAAAAAAAA	AAAAAAAAAA	rs33920690	0.0
chr18	26940231	26940232	AAAAAAAAA	AAAAAAAAAAA	rs33920690	0.0
chr12	12350534	12350535	G	A	rs11054833	0.0
chr12	81158558	81158559	C	T	rs11835646	0.0
chr14	35913594	35913595	G	T	rs7148335	0.0
chr7	26612672	26612673	C	T	rs60466238	0.0
chr11	116778200	116778201	G	C	rs964184	0.0
chr12	89615181	89615182	A	G	rs2681472	0.0
chr12	111472414	111472415	A	G	rs10774625	0.0
chr12	124822506	124822507	G	A	rs11057830	0.0
chr13	28448507	28448508	C	T	rs1924981	0.0
chr13	110165754	110165755	T	A	rs11617955	0.0
chr14	99679372	99679373	C	G	rs10139550	0.0
chr15	67149411	67149412	C	A	rs72743461	0.0
chr15	67149411	67149412	C	T	rs72743461	0.0
chr15	78830711	78830712	C	T	rs7164479	0.0
chr15	89031252	89031253	T	C	rs2083460	0.0
chr15	89031252	89031253	T	G	rs2083460	0.0
chr15	90884966	90884967	T	C	rs2071382	0.0
chr16	56955677	56955678	C	T	rs247616	0.0
chr17	2185563	2185564	CAGACAGACA	CAGACA	rs57243031	0.0
chr17	17690138	17690139	T	A	rs9897596	0.0
chr17	17690138	17690139	T	C	rs9897596	0.0
chr17	49046060	49046061	T	C	rs4643373	0.0
chr17	61209282	61209283	G	C	rs8068952	0.0
chr19	11091629	11091630	G	T	rs6511720	0.0
chr21	34221525	34221526	G	A	rs28451064	0.0
chr22	24262889	24262890	G	A	rs180803	0.0
chr22	24262889	24262890	G	T	rs180803	0.0
chr1	151789831	151789832	C	G	rs11810571	0.0
chr2	215439660	215439661	T	C	rs1250229	0.0
chr3	49411132	49411133	A	C	rs7623687	0.0
chr3	49411132	49411133	A	T	rs7623687	0.0
chr3	124756353	124756354	T	G	rs62265630	0.0
chr4	80259917	80259918	A	T	rs10857147	0.0
chr4	119988345	119988346	A	C	rs7678555	0.0
chr6	22612399	22612400	G	A	rs6909752	0.0
chr11	13281523	13281524	C	T	rs3993105	0.0
chr12	120979184	120979185	A	G	rs2244608	0.0
chr16	83012184	83012185	A	G	rs7500448	0.0
chr19	41348628	41348629	T	A	rs8108632	0.0
chr19	41348628	41348629	T	C	rs8108632	0.0
chr19	45687009	45687010	G	A	rs1964272	0.0
chr1	56550458	56550459	A	C	rs56170783	0.0
chr1	109274569	109274570	A	G	rs7528419	0.0
chr1	154423469	154423470	A	G	rs6689306	0.0
chr1	222650400	222650401	T	G	rs67180937	0.0
chr2	19742711	19742712	G	A	rs16986953	0.0
chr2	21047681	21047682	A	C	rs585967	0.0
chr2	43845436	43845437	G	C	rs4299376	0.0
chr2	43845436	43845437	G	T	rs4299376	0.0
chr2	85561051	85561052	T	A	rs7568458	0.0
chr2	144528991	144528992	T	G	rs17678683	0.0
chr2	202966488	202966489	T	A	rs114123510	0.0
chr2	232719398	232719399	C	T	rs13003675	0.0
chr3	138380320	138380321	TT	TTCTT	rs139016349	0.0
chr4	56972884	56972885	C	G	rs72627509	0.0
chr4	147480037	147480038	G	A	rs6841581	0.0
chr4	155717420	155717421	A	G	rs2306556	0.0
chr6	12903724	12903725	A	G	rs9349379	0.0
chr6	31920589	31920590	C	T	rs3130683	0.0
chr6	34801987	34801988	C	T	rs4472337	0.0
chr6	39184264	39184265	C	A	rs56015508	0.0
chr6	133852012	133852013	A	C	rs12202017	0.0
chr6	133852012	133852013	A	G	rs12202017	0.0
chr6	160589085	160589086	A	G	rs10455872	0.0
chr7	19009764	19009765	G	A	rs2107595	0.0
chr7	107536334	107536335	C	T	rs112370447	0.0
chr7	150993087	150993088	C	T	rs3918226	0.0
chr8	20007751	20007752	T	C	rs2083636	0.0
chr8	20007751	20007752	T	G	rs2083636	0.0
chr8	125478729	125478730	A	T	rs2954029	0.0
chr9	22098619	22098620	A	G	rs2891168	0.0
chr9	133273982	133273983	A	G	rs507666	0.0
chr10	30032668	30032669	C	T	rs1887318	0.0
chr10	43985362	43985363	T	G	rs1870634	0.0
chr10	89245128	89245129	A	G	rs2246942	0.0
chr10	102845158	102845159	T	G	rs11191416	0.0
chr11	9729648	9729649	G	A	rs10840293	0.0
chr11	103802565	103802566	T	A	rs2839812	0.0
chr11	103802565	103802566	T	C	rs2839812	0.0
chr2	154368669	154368670	A	G	rs17206992	0.0
chr2	176780865	176780866	GATG	GATGATG	rs113517532	0.0
chr3	13329173	13329174	A	T	rs73018809	0.0
chr3	104256573	104256574	C	T	rs28641753	0.0
chr4	6169502	6169503	C	T	rs78031527	0.0
chr5	10500533	10500534	A	C	rs143537377	0.0
chr5	72098559	72098560	C	T	rs115829748	0.0
chr6	94847752	94847753	T	A	rs9354144	0.0
chr8	72930287	72930288	G	A	rs571622299	0.0
chr9	37034097	37034098	C	T	rs143723948	0.0
chr10	19168457	19168458	T	C	rs117826205	0.0
chr11	8058877	8058878	T	C	rs61879614	0.0
chr17	4424882	4424883	TTTTTTTTTTTTTT	TTTTTTTTTTT	rs34319244	0.0
chr17	4424882	4424883	TTTTTTTTTTTTTT	TTTTTTTTTTTT	rs34319244	0.0
chr17	4424882	4424883	TTTTTTTTTTTTTT	TTTTTTTTTTTTT	rs34319244	0.0
chr18	47872984	47872985	C	T	rs113114656	0.0
chr21	19974841	19974842	A	G	rs67213764	0.0
chr21	23556790	23556791	G	A	rs12482425	0.0
chr22	25592813	25592814	CGC	C	rs111554193	0.0
chr1	205515244	205515245	C	T	rs138760780	0.0
chr9	69340800	69340801	A	G	rs12344245	0.0
chr9	69340800	69340801	A	G	rs12344245	0.0
chr1	205515244	205515245	C	T	rs138760780	0.0
chr11	103802548	103802549	A	C	rs2128739	0.0
chr16	75408245	75408246	T	C	rs8046697	0.0
chr19	45798220	45798221	C	A	rs8108474	0.0
chr19	45798220	45798221	C	T	rs8108474	0.0
chr7	150993087	150993088	C	T	rs3918226	0.0
chr11	103802548	103802549	A	C	rs2128739	0.0
chr19	44919688	44919689	A	G	rs4420638	0.0
chr7	19009764	19009765	G	A	rs2107595	0.0
chr13	110388333	110388334	G	A	rs11838776	0.0
chr2	85561051	85561052	T	A	rs7568458	0.0
chr4	147359848	147359849	C	G	rs4593108	0.0
chr1	154423469	154423470	A	G	rs6689306	0.0
chr2	144528991	144528992	T	G	rs17678683	0.0
chr10	102845158	102845159	T	G	rs11191416	0.0
chr4	155718735	155718736	G	T	rs72689147	0.0
chr14	99679372	99679373	C	G	rs10139550	0.0
chr1	109274569	109274570	A	G	rs7528419	0.0
chr6	39166322	39166323	T	C	rs56336142	0.0
chr21	34221525	34221526	G	A	rs28451064	0.0
chr15	90873319	90873320	C	A	rs17514846	0.0
chr10	43985362	43985363	T	G	rs1870634	0.0
chr8	125478729	125478730	A	T	rs2954029	0.0
chr1	222650400	222650401	T	G	rs67180937	0.0
chr9	133266455	133266456	T	C	rs2519093	0.0
chr10	30034962	30034963	G	A	rs2487928	0.0
chr4	56972416	56972417	G	T	rs17087335	0.0
chr12	89615181	89615182	A	G	rs2681472	0.0
chr15	67163291	67163292	C	T	rs56062135	0.0
chr15	89030986	89030987	G	A	rs8042271	0.0
chr15	89030986	89030987	G	T	rs8042271	0.0
chr17	60936126	60936127	T	C	rs7212798	0.0
chr18	60171167	60171168	G	A	rs663129	0.0
chr22	24262889	24262890	G	A	rs180803	0.0
chr22	24262889	24262890	G	T	rs180803	0.0
chr19	32391113	32391114	A	T	rs12976411	0.0
chr12	117827635	117827636	T	G	rs11830157	0.0
chr11	9729648	9729649	G	A	rs10840293	0.0
chr9	22098619	22098620	A	G	rs2891168	0.0
chr6	12903724	12903725	A	G	rs9349379	0.0
chr6	160584577	160584578	C	T	rs55730499	0.0
chr6	160702418	160702419	T	C	rs4252185	0.0
chr2	19742711	19742712	G	A	rs16986953	0.0
chr15	78832132	78832133	T	C	rs4468572	0.0
chr1	55030365	55030366	T	A	rs11206510	0.0
chr1	55030365	55030366	T	C	rs11206510	0.0
chr1	55030365	55030366	T	G	rs11206510	0.0
chr19	11077570	11077571	G	A	rs56289821	0.0
chr17	2223209	2223210	G	C	rs216172	0.0
chr1	56499991	56499992	C	T	rs9970807	0.0
chr10	89243169	89243170	C	T	rs1412444	0.0
chr6	133852012	133852013	A	C	rs12202017	0.0
chr6	133852012	133852013	A	G	rs12202017	0.0
chr14	38551300	38551301	T	A	rs10498345	0.2163
chr14	38551206	38551207	A	C	rs10498344	0.2163
chr14	38551497	38551498	A	C	rs73284698	0.2163
chr14	38550850	38550851	G	A	rs11846474	0.2163
chr14	38550602	38550603	C	A	rs11851656	0.2163
chr14	38550595	38550596	T	C	rs11847817	0.2163
chr14	38550455	38550456	A	G	rs11851568	0.2163
chr14	38549398	38549399	T	C	rs7153438	0.2163
chr14	38555790	38555791	A	C	rs10498346	0.2163
chr14	38555790	38555791	A	G	rs10498346	0.2163
chr14	38555790	38555791	A	T	rs10498346	0.2163
chr14	38550173	38550174	G	A	rs11851581	0.2212
chr14	38561124	38561125	G	C	rs75811591	0.2115
chr14	38563348	38563349	G	A	rs11846189	0.2115
chr14	38563404	38563405	G	A	rs11846218	0.2115
chr14	38565686	38565687	C	A	rs73286627	0.2115
chr14	38566214	38566215	C	T	rs73286630	0.2115
chr14	38569183	38569184	T	C	rs74517008	0.2115
chr14	38569261	38569262	C	A	rs79124990	0.2115
chr14	38570077	38570078	G	C	rs8013112	0.2115
chr14	38571023	38571024	A	G	rs76543251	0.2115
chr14	38572847	38572848	C	T	rs41365645	0.2115
chr14	38573791	38573792	T	C	rs78161289	0.2115
chr14	38574064	38574065	C	G	rs76938318	0.2115
chr14	38574064	38574065	C	T	rs76938318	0.2115
chr14	38577168	38577169	C	G	rs117646445	0.2115
chr14	38557052	38557053	T	C	rs2899877	0.226
chr14	38538978	38538979	T	A	rs74458294	0.2019
chr14	38538978	38538979	T	C	rs74458294	0.2019
chr14	38532403	38532404	A	G	rs76479144	0.2019
chr14	38530964	38530965	A	C	rs78649863	0.2019
chr14	38607523	38607524	A	T	rs76638630	0.2452
chr18	63015881	63015882	C	T	rs8095193	0.2406
chr18	63016657	63016658	T	C	rs10515990	0.2406
chr18	63012925	63012926	C	A	rs11662645	0.2376
chr18	63010249	63010250	T	A	rs9989561	0.2425
chr18	63009322	63009323	T	A	rs9807380	0.2425
chr18	63001739	63001740	T	G	rs111345592	0.2416
chr12	89624456	89624457	C	A	rs12818945	0.0517
chr12	89592745	89592746	T	C	rs10506975	0.0517
chr12	89661378	89661379	T	G	rs73198547	0.0517
chr12	89553243	89553244	G	A	rs34205054	0.0527
chr12	89612447	89612448	G	A	rs66853642	0.0586
chr12	89610329	89610330	T	G	rs17017109	0.0586
chr12	89644444	89644445	A	C	rs36010888	0.0586
chr12	89646094	89646095	T	A	rs12425706	0.0586
chr12	89646094	89646095	T	C	rs12425706	0.0586
chr12	89593793	89593794	A	G	rs17017077	0.0586
chr12	89819271	89819272	G	A	rs67416847	0.0527
chr12	89819271	89819272	G	C	rs67416847	0.0527
chr12	89586882	89586883	C	T	rs35201139	0.0577
chr12	89728820	89728821	G	A	rs67111194	0.0557
chr12	89745864	89745865	G	A	rs35465213	0.0517
chr12	89708161	89708162	C	A	rs71454166	0.0626
chr12	89708161	89708162	C	G	rs71454166	0.0626
chr12	89722527	89722528	G	A	rs12824962	0.0626
chr12	89728902	89728903	G	A	rs1814966	0.0626
chr12	103518727	103518728	T	C	rs10861032	0.1302
chr12	103513198	103513199	G	A	rs997804	0.1451
chr12	103520460	103520461	A	G	rs10861033	0.16
chr5	135459218	135459219	G	A	rs899162	0.0984
chr5	135450938	135450939	C	T	rs72787111	0.0994
chr5	135457093	135457094	A	G	rs7717807	0.0954
chr5	135444442	135444443	G	T	rs12654326	0.0984
chr5	135443726	135443727	C	T	rs874158	0.1004
chr9	101664981	101664982	C	A	rs7849782	0.4757
chr9	101664981	101664982	C	G	rs7849782	0.4757
chr9	101664981	101664982	C	T	rs7849782	0.4757
chr9	101662785	101662786	G	T	rs724556	0.4757
chr9	101659957	101659958	C	A	rs10819973	0.4757
chr9	101659957	101659958	C	T	rs10819973	0.4757
chr9	101659605	101659606	G	T	rs4743480	0.4757
chr9	101651950	101651951	T	G	rs7038036	0.4757
chr9	101651773	101651774	G	T	rs10760799	0.4757
chr9	101671690	101671691	A	T	rs1535632	0.4806
chr9	101672501	101672502	A	G	rs1323431	0.4806
chr9	101672501	101672502	A	T	rs1323431	0.4806
chr9	101656448	101656449	C	T	rs10819966	0.4757
chr9	101649488	101649489	T	C	rs13290403	0.4515
chr9	101649488	101649489	T	G	rs13290403	0.4515
chr9	101648620	101648621	C	T	rs1005682	0.4515
chr9	101645097	101645098	C	T	rs28710384	0.4515
chr9	101644938	101644939	A	G	rs28675007	0.4515
chr9	101644652	101644653	T	A	rs16920569	0.4515
chr9	101644652	101644653	T	G	rs16920569	0.4515
chr9	101643357	101643358	G	T	rs10760798	0.4515
chr9	101641978	101641979	G	A	rs7856074	0.4515
chr9	101639252	101639253	T	C	rs1016428	0.4854
chr9	101636856	101636857	C	T	rs10989574	0.4854
chr9	101636761	101636762	G	A	rs10989573	0.4854
chr9	101636088	101636089	A	G	rs10819957	0.4854
chr9	101634007	101634008	T	C	rs10989567	0.4854
chr9	101634007	101634008	T	G	rs10989567	0.4854
chr9	101634021	101634022	A	G	rs10989568	0.4806
chr9	101634021	101634022	A	T	rs10989568	0.4806
chr9	101633687	101633688	A	G	rs10118878	0.4806
chr9	101643682	101643683	T	A	rs13286800	0.4417
chr9	101673184	101673185	G	C	rs11794720	0.4515
chr9	101643680	101643681	T	A	rs62577435	0.4126
chr9	101621152	101621153	T	C	rs28379324	0.4903
chr9	101620184	101620185	G	T	rs1407876	0.4903
chr9	101619976	101619977	C	T	rs10120502	0.4903
chr9	101619975	101619976	G	C	rs10114249	0.4903
chr9	101619975	101619976	G	T	rs10114249	0.4903
chr14	37977886	37977887	A	G	rs12590437	0.1408
chr14	37977886	37977887	A	T	rs12590437	0.1408
chr14	37979540	37979541	C	A	rs7142275	0.1408
chr14	37979540	37979541	C	T	rs7142275	0.1408
chr14	37980785	37980786	G	C	rs10142087	0.1748
chr17	48970505	48970506	G	A	rs3895874	0.4304
chr17	48970505	48970506	G	C	rs3895874	0.4304
chr17	48969751	48969752	A	G	rs3848460	0.4324
chr17	48969751	48969752	A	T	rs3848460	0.4324
chr17	48968913	48968914	A	G	rs937301	0.4324
chr17	48967999	48968000	C	T	rs9903470	0.4324
chr17	48966234	48966235	T	A	rs11079848	0.4324
chr17	48966234	48966235	T	C	rs11079848	0.4324
chr17	48966234	48966235	T	G	rs11079848	0.4324
chr17	48967959	48967960	G	A	rs9901810	0.4334
chr17	48967958	48967959	T	A	rs9910001	0.4334
chr17	48967958	48967959	T	C	rs9910001	0.4334
chr17	48967958	48967959	T	G	rs9910001	0.4334
chr17	48965388	48965389	A	G	rs8079149	0.4314
chr17	48965388	48965389	A	T	rs8079149	0.4314
chr17	48965288	48965289	A	C	rs8078994	0.4314
chr17	48965288	48965289	A	G	rs8078994	0.4314
chr17	48965288	48965289	A	T	rs8078994	0.4314
chr17	48965133	48965134	G	A	rs9747749	0.4294
chr17	48964754	48964755	G	A	rs4794006	0.4294
chr17	48963884	48963885	G	A	rs4794005	0.4294
chr17	48963528	48963529	G	A	rs6504588	0.4284
chr17	48963528	48963529	G	C	rs6504588	0.4284
chr17	48963528	48963529	G	T	rs6504588	0.4284
chr17	48963399	48963400	T	C	rs1973408	0.4284
chr17	48963399	48963400	T	G	rs1973408	0.4284
chr17	48963328	48963329	T	A	rs4416061	0.4284
chr17	48962970	48962971	G	A	rs1965983	0.4284
chr17	48962970	48962971	G	C	rs1965983	0.4284
chr17	48961891	48961892	T	A	rs2291726	0.4284
chr17	48961891	48961892	T	C	rs2291726	0.4284
chr17	48961108	48961109	A	G	rs4794004	0.4284
chr17	48961108	48961109	A	T	rs4794004	0.4284
chr17	48967646	48967647	C	T	rs62078385	0.4592
chr17	48967100	48967101	C	T	rs62078384	0.4592
chr17	48958930	48958931	C	T	rs61018047	0.4513
chr17	48961769	48961770	T	C	rs2291725	0.4503
chr17	48952541	48952542	C	T	rs4794003	0.4503
chr17	48951917	48951918	G	C	rs12602933	0.4503
chr17	48958506	48958507	T	C	rs4793605	0.4493
chr17	48957611	48957612	A	G	rs62078375	0.4493
chr17	48957611	48957612	A	T	rs62078375	0.4493
chr17	48957057	48957058	C	T	rs12601955	0.4493
chr17	48957056	48957057	A	G	rs12603969	0.4493
chr17	48957056	48957057	A	T	rs12603969	0.4493
chr17	48955257	48955258	G	C	rs62078374	0.4493
chr17	48955257	48955258	G	T	rs62078374	0.4493
chr17	48955048	48955049	G	A	rs60350258	0.4493
chr17	48955048	48955049	G	C	rs60350258	0.4493
chr17	48955048	48955049	G	T	rs60350258	0.4493
chr17	48954378	48954379	A	C	rs12602746	0.4493
chr17	48951626	48951627	T	A	rs62078372	0.4493
chr17	48951626	48951627	T	C	rs62078372	0.4493
chr17	48950971	48950972	G	A	rs11079844	0.4493
chr17	48950971	48950972	G	C	rs11079844	0.4493
chr17	48950971	48950972	G	T	rs11079844	0.4493
chr17	48949068	48949069	C	T	rs62078369	0.4493
chr17	48948822	48948823	A	T	rs59270107	0.4493
chr17	48948713	48948714	G	A	rs58591767	0.4493
chr17	48949473	48949474	G	C	rs62078370	0.4503
chr17	48949473	48949474	G	T	rs62078370	0.4503
chr17	48945635	48945636	C	A	rs2411374	0.4414
chr17	48945635	48945636	C	G	rs2411374	0.4414
chr17	48945635	48945636	C	T	rs2411374	0.4414
chr17	48945498	48945499	A	C	rs2898705	0.4414
chr17	48945498	48945499	A	G	rs2898705	0.4414
chr17	48945392	48945393	C	G	rs4794000	0.4414
chr17	48944907	48944908	C	T	rs2270574	0.4414
chr17	48944065	48944066	C	A	rs2411375	0.4414
chr17	48944065	48944066	C	G	rs2411375	0.4414
chr17	48944055	48944056	A	C	rs12603612	0.4414
chr17	48942536	48942537	C	G	rs4793998	0.4414
chr17	48942536	48942537	C	T	rs4793998	0.4414
chr17	48942309	48942310	C	A	rs4793997	0.4414
chr17	48942234	48942235	T	C	rs4793996	0.4414
chr17	48942036	48942037	A	C	rs4793995	0.4414
chr17	48941686	48941687	A	T	rs56080003	0.4414
chr17	48940662	48940663	A	G	rs8182364	0.4414
chr17	48940516	48940517	G	A	rs55724082	0.4414
chr17	48940114	48940115	T	C	rs12601858	0.4414
chr17	48939813	48939814	T	C	rs62075852	0.4414
chr17	48939519	48939520	C	G	rs9747646	0.4414
chr17	48939519	48939520	C	T	rs9747646	0.4414
chr17	48936764	48936765	T	C	rs1994970	0.4414
chr17	48934534	48934535	C	G	rs57901004	0.4414
chr17	48934534	48934535	C	T	rs57901004	0.4414
chr17	48934257	48934258	C	G	rs17708633	0.4414
chr17	48932671	48932672	G	T	rs12602179	0.4414
chr17	48932472	48932473	G	A	rs4399576	0.4414
chr17	48931394	48931395	A	G	rs56046215	0.4414
chr17	48931394	48931395	A	T	rs56046215	0.4414
chr17	48930844	48930845	A	G	rs4793992	0.4414
chr17	48929587	48929588	T	C	rs17635252	0.4414
chr17	48929130	48929131	T	C	rs12601672	0.4414
chr17	48927830	48927831	A	G	rs15563	0.4414
chr17	48925858	48925859	G	A	rs957557	0.4414
chr17	48925858	48925859	G	T	rs957557	0.4414
chr17	48925076	48925077	G	T	rs62075845	0.4414
chr17	48925026	48925027	G	A	rs62075844	0.4414
chr17	48924438	48924439	A	G	rs4793991	0.4414
chr17	48922747	48922748	C	T	rs2088139	0.4414
chr17	48922574	48922575	C	T	rs55771415	0.4414
chr17	48922310	48922311	T	A	rs60540186	0.4414
chr17	48922310	48922311	T	C	rs60540186	0.4414
chr17	48922010	48922011	C	G	rs60708039	0.4414
chr17	48921539	48921540	A	G	rs58838744	0.4414
chr17	48920755	48920756	T	C	rs28409394	0.4414
chr17	48920635	48920636	T	A	rs12601072	0.4414
chr17	48920635	48920636	T	C	rs12601072	0.4414
chr17	48918372	48918373	A	G	rs12451879	0.4414
chr17	48917607	48917608	G	A	rs12453394	0.4414
chr17	48917483	48917484	G	C	rs12453374	0.4414
chr17	48917033	48917034	C	T	rs12603261	0.4414
chr17	48916304	48916305	T	G	rs4597361	0.4414
chr17	48916007	48916008	G	A	rs4378658	0.4414
chr17	48915870	48915871	C	A	rs3744608	0.4414
chr17	48915870	48915871	C	G	rs3744608	0.4414
chr17	48915870	48915871	C	T	rs3744608	0.4414
chr17	48914389	48914390	G	A	rs318090	0.4414
chr17	48914168	48914169	T	C	rs170319	0.4414
chr17	48913438	48913439	C	A	rs318092	0.4414
chr17	48913438	48913439	C	G	rs318092	0.4414
chr17	48911991	48911992	A	G	rs318093	0.4414
chr17	48911234	48911235	C	T	rs46522	0.4414
chr17	48911166	48911167	A	G	rs46521	0.4414
chr17	48909316	48909317	A	C	rs62075824	0.4414
chr17	48909316	48909317	A	G	rs62075824	0.4414
chr17	48908230	48908231	A	C	rs61576918	0.4414
chr17	48907496	48907497	A	C	rs55819356	0.4414
chr17	48907496	48907497	A	G	rs55819356	0.4414
chr17	48907496	48907497	A	T	rs55819356	0.4414
chr17	48907469	48907470	A	C	rs56236620	0.4414
chr17	48907469	48907470	A	G	rs56236620	0.4414
chr17	48907062	48907063	C	T	rs34899772	0.4414
chr17	48906679	48906680	T	A	rs9902131	0.4414
chr17	48906028	48906029	G	A	rs4294857	0.4414
chr17	48905808	48905809	G	C	rs62075820	0.4414
chr17	48905808	48905809	G	T	rs62075820	0.4414
chr17	48905386	48905387	G	A	rs9912829	0.4414
chr17	48905386	48905387	G	C	rs9912829	0.4414
chr17	48904964	48904965	T	A	rs62075818	0.4414
chr17	48902955	48902956	C	G	rs903567	0.4414
chr17	48902955	48902956	C	T	rs903567	0.4414
chr17	48900920	48900921	A	G	rs962272	0.4414
chr17	48900553	48900554	A	G	rs2546491	0.4414
chr17	48900099	48900100	T	G	rs2643361	0.4414
chr17	48899418	48899419	C	T	rs28694768	0.4414
chr17	48899393	48899394	C	G	rs28517720	0.4414
chr17	48899243	48899244	G	A	rs62075816	0.4414
chr17	48898007	48898008	G	A	rs318096	0.4414
chr17	48897371	48897372	T	C	rs318095	0.4414
chr17	48895502	48895503	C	T	rs832410	0.4414
chr17	48893777	48893778	G	A	rs519537	0.4414
chr17	48935141	48935142	A	G	rs62075850	0.4423
chr17	48935141	48935142	A	T	rs62075850	0.4423
chr17	48928146	48928147	T	A	rs1057897	0.4404
chr17	48928146	48928147	T	G	rs1057897	0.4404
chr17	48925161	48925162	G	A	rs62075846	0.4404
chr17	48923297	48923298	A	G	rs8070060	0.4404
chr17	48919071	48919072	G	C	rs62075839	0.4404
chr17	48919069	48919070	C	T	rs62075838	0.4404
chr17	48919220	48919221	T	A	rs4255820	0.4433
chr17	48928225	48928226	C	G	rs1057902	0.4483
chr17	48928225	48928226	C	T	rs1057902	0.4483
chr17	48892302	48892303	A	T	rs9904645	0.4364
chr17	48892006	48892007	G	A	rs524808	0.4364
chr17	48951109	48951110	A	G	rs12325727	0.4354
chr17	48951109	48951110	A	T	rs12325727	0.4354
chr17	48890645	48890646	G	C	rs1008834	0.4354
chr17	48890645	48890646	G	T	rs1008834	0.4354
chr17	48890434	48890435	C	A	rs1124829	0.4354
chr17	48890425	48890426	T	A	rs1985785	0.4354
chr17	48890425	48890426	T	C	rs1985785	0.4354
chr17	48889587	48889588	T	A	rs602051	0.4354
chr17	48889587	48889588	T	C	rs602051	0.4354
chr17	48937629	48937630	C	A	rs80032154	0.4483
chr17	48937628	48937629	T	A	rs79049364	0.4483
chr17	48889674	48889675	T	A	rs12941262	0.4364
chr17	48889761	48889762	G	A	rs12948439	0.4354
chr17	48889761	48889762	G	C	rs12948439	0.4354
chr17	48889698	48889699	C	T	rs12950328	0.4354
chr17	48889675	48889676	T	A	rs12941263	0.4354
chr17	48899762	48899763	G	A	rs2112617	0.4533
chr17	48899762	48899763	G	C	rs2112617	0.4533
chr17	48970233	48970234	A	G	rs3809770	0.3827
chr17	48959661	48959662	A	T	rs11079847	0.3757
chr17	48959795	48959796	G	T	rs146301099	0.4831
chr17	48959831	48959832	G	T	rs11867603	0.3728
chr17	48882162	48882163	G	A	rs2546494	0.4592
chr17	48882162	48882163	G	C	rs2546494	0.4592
chr17	48880624	48880625	A	G	rs595767	0.4592
chr17	48880333	48880334	G	A	rs594398	0.4592
chr17	48880333	48880334	G	C	rs594398	0.4592
chr17	49363103	49363104	A	G	rs16948048	0.3708
chr17	49347318	49347319	C	A	rs6504608	0.3658
chr17	49346377	49346378	C	T	rs7207729	0.3658
chr17	49345147	49345148	C	A	rs35073649	0.3658
chr17	49345147	49345148	C	T	rs35073649	0.3658
chr17	49340815	49340816	G	A	rs35587648	0.3658
chr17	49361939	49361940	G	A	rs112502960	0.3638
chr17	49370983	49370984	G	A	rs12952581	0.3658
chr17	49327265	49327266	G	A	rs62076439	0.3628
chr17	49327265	49327266	G	T	rs62076439	0.3628
chr17	49325444	49325445	C	T	rs12940887	0.3628
chr17	49320707	49320708	T	A	rs9889262	0.3628
chr17	49302123	49302124	T	C	rs34666276	0.3628
chr17	49302123	49302124	T	G	rs34666276	0.3628
chr17	49377144	49377145	C	T	rs28406364	0.3757
chr17	49377152	49377153	G	T	rs28412876	0.3757
chr17	49376081	49376082	A	G	rs12953014	0.3767
chr17	49376081	49376082	A	T	rs12953014	0.3767
chr17	49373158	49373159	T	A	rs35317317	0.3738
chr17	49373158	49373159	T	G	rs35317317	0.3738
chr17	49250820	49250821	C	T	rs28397663	0.3708
chr17	49384070	49384071	G	A	rs17637472	0.3907
chr17	60939663	60939664	T	C	rs8080784	0.161
chr17	60940451	60940452	T	A	rs7225581	0.161
chr17	60940944	60940945	T	C	rs6504010	0.161
chr17	60936816	60936817	C	G	rs9892919	0.161
chr17	60936816	60936817	C	T	rs9892919	0.161
chr17	60936308	60936309	T	C	rs9303435	0.161
chr17	60936126	60936127	T	A	rs7212798	0.161
chr17	60936126	60936127	T	C	rs7212798	0.161
chr17	60933934	60933935	T	A	rs747895	0.161
chr17	60946068	60946069	T	A	rs56218356	0.161
chr17	60946068	60946069	T	G	rs56218356	0.161
chr17	60946114	60946115	C	G	rs74257535	0.161
chr17	60949178	60949179	G	A	rs2889993	0.161
chr17	60949178	60949179	G	T	rs2889993	0.161
chr17	60929789	60929790	A	C	rs112543757	0.161
chr17	60929789	60929790	A	G	rs112543757	0.161
chr17	60929789	60929790	A	T	rs112543757	0.161
chr17	60929784	60929785	G	A	rs112533887	0.161
chr17	60929784	60929785	G	T	rs112533887	0.161
chr17	60951004	60951005	T	C	rs11079406	0.161
chr17	60952325	60952326	T	G	rs7223521	0.161
chr17	60926871	60926872	T	A	rs1867250	0.161
chr17	60952676	60952677	A	G	rs1119805	0.161
chr17	60952767	60952768	T	C	rs1988961	0.161
chr17	60952937	60952938	C	T	rs1988078	0.161
chr17	60926021	60926022	G	A	rs6504009	0.161
chr17	60919673	60919674	G	T	rs12150267	0.161
chr17	60918846	60918847	A	C	rs2120222	0.161
chr17	60954180	60954181	T	G	rs9890322	0.162
chr17	60954246	60954247	A	G	rs9916145	0.162
chr17	60942332	60942333	A	G	rs9891637	0.16
chr17	60942865	60942866	G	A	rs73993553	0.16
chr17	60942865	60942866	G	C	rs73993553	0.16
chr17	60936320	60936321	A	G	rs9913736	0.16
chr17	60936307	60936308	A	C	rs9303434	0.16
chr17	60936307	60936308	A	G	rs9303434	0.16
chr17	60944237	60944238	G	A	rs28896238	0.16
chr17	60944237	60944238	G	C	rs28896238	0.16
chr17	60945033	60945034	A	G	rs9914370	0.16
chr17	60946636	60946637	C	T	rs57043009	0.16
chr17	60932656	60932657	G	A	rs12150349	0.16
chr17	60949163	60949164	C	T	rs73322734	0.16
chr17	60952476	60952477	G	T	rs7222925	0.16
chr17	60925827	60925828	T	C	rs7213603	0.16
chr17	60922422	60922423	C	G	rs7210893	0.16
chr17	60941490	60941491	G	A	rs9912474	0.159
chr17	60941493	60941494	C	G	rs9912055	0.159
chr17	60941493	60941494	C	T	rs9912055	0.159
chr17	60930649	60930650	G	A	rs9901264	0.159
chr17	60928862	60928863	C	T	rs57332886	0.159
chr17	60928229	60928230	T	C	rs9894263	0.159
chr17	60928229	60928230	T	G	rs9894263	0.159
chr17	60927989	60927990	G	A	rs9892450	0.159
chr17	60925193	60925194	G	C	rs8065020	0.159
chr17	60913663	60913664	C	T	rs7214227	0.16
chr17	60913417	60913418	G	A	rs9900518	0.16
chr17	60913417	60913418	G	T	rs9900518	0.16
chr17	60911536	60911537	A	G	rs112509187	0.16
chr17	60911376	60911377	A	C	rs9911686	0.16
chr17	60908675	60908676	T	C	rs6504005	0.16
chr17	60906187	60906188	T	C	rs9915526	0.16
chr17	60903794	60903795	G	A	rs9897803	0.16
chr17	60900395	60900396	T	C	rs8064787	0.16
chr17	60896790	60896791	C	A	rs7218029	0.16
chr17	60896790	60896791	C	T	rs7218029	0.16
chr17	60896591	60896592	C	G	rs73320650	0.16
chr17	60896591	60896592	C	T	rs73320650	0.16
chr17	60891694	60891695	T	A	rs9303430	0.16
chr17	60891694	60891695	T	C	rs9303430	0.16
chr17	60890423	60890424	G	A	rs9914032	0.16
chr17	60888038	60888039	C	A	rs9303429	0.16
chr17	60888038	60888039	C	G	rs9303429	0.16
chr17	60881174	60881175	T	C	rs8076044	0.16
chr17	60880375	60880376	T	C	rs9905915	0.16
chr17	60869329	60869330	G	A	rs7210917	0.16
chr17	60869063	60869064	A	C	rs8067208	0.16
chr17	60862633	60862634	C	T	rs6504003	0.16
chr17	60841320	60841321	C	T	rs75635186	0.16
chr17	60840545	60840546	G	A	rs9907147	0.16
chr17	60840191	60840192	T	C	rs9907686	0.16
chr17	60840037	60840038	T	A	rs9907229	0.16
chr17	60840037	60840038	T	C	rs9907229	0.16
chr17	60839669	60839670	A	G	rs9904438	0.16
chr17	60839258	60839259	A	G	rs7210641	0.16
chr17	60839216	60839217	G	A	rs7210906	0.16
chr17	60838006	60838007	A	C	rs9903490	0.16
chr17	60837899	60837900	G	A	rs9903801	0.16
chr17	60837899	60837900	G	C	rs9903801	0.16
chr17	60835820	60835821	G	A	rs9915604	0.16
chr17	60835522	60835523	T	C	rs28461509	0.16
chr17	60835346	60835347	G	A	rs7208501	0.16
chr17	60835346	60835347	G	C	rs7208501	0.16
chr17	60834886	60834887	T	C	rs7208732	0.16
chr17	60834179	60834180	A	C	rs60894440	0.16
chr17	60833693	60833694	A	G	rs6504000	0.16
chr17	60833693	60833694	A	T	rs6504000	0.16
chr17	60833041	60833042	A	T	rs4073784	0.16
chr17	60832196	60832197	G	A	rs60049100	0.16
chr17	60831975	60831976	A	G	rs9911678	0.16
chr17	60831628	60831629	C	G	rs76791229	0.16
chr17	60831591	60831592	G	A	rs75673425	0.16
chr17	60830898	60830899	T	G	rs7225552	0.16
chr17	60830805	60830806	A	G	rs9903588	0.16
chr17	60830805	60830806	A	T	rs9903588	0.16
chr17	60830555	60830556	T	G	rs9899338	0.16
chr17	60830325	60830326	C	A	rs9897259	0.16
chr17	60830325	60830326	C	T	rs9897259	0.16
chr17	60830140	60830141	A	G	rs9896626	0.16
chr17	60829973	60829974	G	A	rs77629831	0.16
chr17	60829466	60829467	G	A	rs9903705	0.16
chr17	60829466	60829467	G	C	rs9903705	0.16
chr17	60829380	60829381	C	A	rs9903271	0.16
chr17	60829295	60829296	C	A	rs9903016	0.16
chr17	60829194	60829195	T	C	rs9904431	0.16
chr17	60828486	60828487	G	C	rs9896207	0.16
chr17	60915874	60915875	G	A	rs9894964	0.1581
chr17	60830073	60830074	C	T	rs28566846	0.161
chr17	60830068	60830069	G	A	rs28666547	0.161
chr17	60913603	60913604	G	A	rs9906346	0.159
chr17	60911758	60911759	G	T	rs77867281	0.159
chr17	60900120	60900121	A	T	rs9894293	0.159
chr17	60860719	60860720	G	A	rs7224250	0.159
chr17	60856415	60856416	T	C	rs9908924	0.159
chr17	60854166	60854167	T	C	rs8073388	0.159
chr17	60854023	60854024	T	A	rs8073120	0.159
chr17	60853354	60853355	G	A	rs7210428	0.159
chr17	60850393	60850394	T	C	rs7214342	0.159
chr17	60850143	60850144	G	A	rs9915373	0.159
chr17	60849133	60849134	A	G	rs7216719	0.159
chr17	60848822	60848823	T	A	rs7217510	0.159
chr17	60848822	60848823	T	C	rs7217510	0.159
chr17	60848346	60848347	A	T	rs4548938	0.159
chr17	60844612	60844613	T	C	rs4456565	0.159
chr17	60873429	60873430	T	C	rs1036902	0.162
chr17	60824611	60824612	A	G	rs73318640	0.162
chr17	60929087	60929088	G	T	rs61319091	0.1561
chr17	60842318	60842319	T	C	rs9896058	0.1581
chr17	60919685	60919686	A	T	rs58526981	0.167
chr17	60905562	60905563	A	C	rs8071654	0.163
chr17	60905562	60905563	A	G	rs8071654	0.163
chr17	60857855	60857856	A	C	rs7217171	0.161
chr17	60897085	60897086	G	A	rs2165854	0.1571
chr17	60897085	60897086	G	C	rs2165854	0.1571
chr17	60896463	60896464	A	G	rs9905011	0.1571
chr17	60892711	60892712	G	A	rs112657021	0.1571
chr17	60892493	60892494	A	G	rs113578137	0.1571
chr17	60891812	60891813	C	A	rs9303431	0.1571
chr17	60891812	60891813	C	G	rs9303431	0.1571
chr17	60891812	60891813	C	T	rs9303431	0.1571
chr17	60882196	60882197	A	G	rs140212009	0.1571
chr17	60882196	60882197	A	T	rs140212009	0.1571
chr17	60881324	60881325	T	G	rs112658856	0.1571
chr17	60880058	60880059	T	C	rs16944672	0.1571
chr17	60868830	60868831	C	G	rs8066880	0.1571
chr17	60867417	60867418	T	A	rs9898343	0.1571
chr17	60867417	60867418	T	C	rs9898343	0.1571
chr17	60863177	60863178	T	C	rs4600522	0.1571
chr17	60839500	60839501	A	G	rs7210979	0.1571
chr17	60839402	60839403	A	G	rs7210820	0.1571
chr17	60839382	60839383	G	A	rs7211200	0.1571
chr17	60838697	60838698	G	T	rs9911155	0.1571
chr17	60835154	60835155	A	G	rs9907949	0.1571
chr17	60831230	60831231	T	C	rs9906366	0.1571
chr17	60830369	60830370	G	C	rs9897692	0.1571
chr17	60830369	60830370	G	T	rs9897692	0.1571
chr17	60831143	60831144	A	G	rs6503998	0.164
chr17	60894369	60894370	A	T	rs79771286	0.1561
chr17	60859375	60859376	T	C	rs6504002	0.1561
chr17	60859316	60859317	G	A	rs6504001	0.1561
chr17	60859316	60859317	G	T	rs6504001	0.1561
chr17	60854750	60854751	G	A	rs111329975	0.1561
chr17	60853057	60853058	A	G	rs9910365	0.1561
chr17	60851449	60851450	G	A	rs9896357	0.1561
chr17	60850524	60850525	A	C	rs9915715	0.1561
chr17	60850514	60850515	C	T	rs9915903	0.1561
chr17	60849938	60849939	G	T	rs9914908	0.1561
chr17	60849464	60849465	C	G	rs74360574	0.1561
chr17	60844488	60844489	A	G	rs9910176	0.1551
chr17	60821798	60821799	C	A	rs77371917	0.1581
chr17	60821798	60821799	C	T	rs77371917	0.1581
chr17	60857637	60857638	T	G	rs9895116	0.159
chr17	60923836	60923837	C	G	rs9915606	0.171
chr17	60957569	60957570	A	G	rs9912699	0.1809
chr17	61010446	61010447	G	A	rs9652858	0.1879
chr17	61110963	61110964	C	A	rs7214175	0.1879
chr17	61110963	61110964	C	T	rs7214175	0.1879
chr17	61084284	61084285	A	G	rs2052074	0.1869
chr17	61062234	61062235	C	A	rs12325784	0.1829
chr17	61062234	61062235	C	T	rs12325784	0.1829
chr17	61058453	61058454	C	T	rs9303437	0.1839
chr17	60999832	60999833	A	G	rs9891022	0.1819
chr17	61077848	61077849	G	A	rs8064681	0.1879
chr17	61047649	61047650	T	C	rs9908600	0.1859
chr17	61143482	61143483	T	A	rs4968427	0.1909
chr17	61143482	61143483	T	C	rs4968427	0.1909
chr17	61148513	61148514	A	G	rs2191165	0.1839
chr17	61118702	61118703	G	A	rs1012384	0.1869
chr17	61118703	61118704	G	T	rs1012383	0.1869
chr17	61144707	61144708	C	T	rs983817	0.1928
chr17	60948359	60948360	G	A	rs11079404	0.1968
chr17	61086883	61086884	T	C	rs9899415	0.1829
chr17	61394695	61394696	C	G	rs2286526	0.2813
chr17	61394695	61394696	C	T	rs2286526	0.2813
chr17	61400992	61400993	G	C	rs34446110	0.2734
chr17	61398280	61398281	C	T	rs1000423	0.2704
chr17	61401414	61401415	G	C	rs2270114	0.2763
chr17	61404804	61404805	C	A	rs56298202	0.2763
chr17	61404804	61404805	C	G	rs56298202	0.2763
chr17	61404804	61404805	C	T	rs56298202	0.2763
chr17	61404807	61404808	C	A	rs35619711	0.2763
chr17	61404807	61404808	C	G	rs35619711	0.2763
chr17	61404807	61404808	C	T	rs35619711	0.2763
chr17	61404811	61404812	G	A	rs9891115	0.2763
chr17	61408031	61408032	C	T	rs2240736	0.2714
chr17	61409437	61409438	A	C	rs729781	0.2714
chr17	61409437	61409438	A	G	rs729781	0.2714
chr17	61401282	61401283	G	A	rs12952625	0.2753
chr17	61401282	61401283	G	C	rs12952625	0.2753
chr17	61406404	61406405	C	T	rs8068318	0.2724
chr17	61407471	61407472	C	T	rs8073698	0.2724
chr17	61407655	61407656	G	A	rs8074151	0.2724
chr17	61407655	61407656	G	C	rs8074151	0.2724
chr17	61407758	61407759	G	A	rs8078036	0.2724
chr17	61408193	61408194	C	G	rs1057987	0.2724
chr17	61408193	61408194	C	T	rs1057987	0.2724
chr17	61409370	61409371	C	T	rs1058004	0.2724
chr17	61406954	61406955	A	G	rs7215775	0.2694
chr17	61412873	61412874	C	T	rs11871637	0.2773
chr17	61398704	61398705	A	C	rs62071306	0.2863
chr17	61395041	61395042	G	A	rs11079429	0.3221
chr17	61395041	61395042	G	C	rs11079429	0.3221
chr17	61406751	61406752	G	A	rs7215858	0.2883
chr17	61406751	61406752	G	T	rs7215858	0.2883
chr17	64309730	64309731	C	T	rs1867624	0.34
chr17	64307516	64307517	G	A	rs4968720	0.339
chr17	64306278	64306279	C	G	rs6504214	0.339
chr17	64306278	64306279	C	T	rs6504214	0.339
chr17	64300284	64300285	C	T	rs8080754	0.338
chr17	64304353	64304354	T	C	rs6504213	0.3658
chr17	64304353	64304354	T	G	rs6504213	0.3658
chr17	64330198	64330199	T	A	rs7225219	0.2833
chr17	68886324	68886325	T	G	rs4148005	0.325
chr17	68893975	68893976	C	G	rs4148000	0.325
chr17	68893975	68893976	C	T	rs4148000	0.325
chr17	68897030	68897031	A	G	rs8065105	0.325
chr17	68892978	68892979	C	T	rs1156340	0.3221
chr17	68879152	68879153	C	G	rs4148008	0.332
chr17	68905224	68905225	T	A	rs1373067	0.3241
chr17	68905224	68905225	T	C	rs1373067	0.3241
chr17	68905073	68905074	T	G	rs1373068	0.3231
chr17	68874779	68874780	T	A	rs1373065	0.3728
chr17	68873179	68873180	G	A	rs6501834	0.3728
chr17	68873179	68873180	G	C	rs6501834	0.3728
chr17	68852795	68852796	A	C	rs2009065	0.3708
chr17	68869324	68869325	G	A	rs3826429	0.3718
chr17	68869324	68869325	G	C	rs3826429	0.3718
chr17	68869324	68869325	G	T	rs3826429	0.3718
chr17	68866617	68866618	C	T	rs4148012	0.3718
chr17	68866034	68866035	G	A	rs11652518	0.3718
chr17	68864656	68864657	G	A	rs3863517	0.3718
chr17	68864656	68864657	G	C	rs3863517	0.3718
chr17	68864502	68864503	G	T	rs2053586	0.3718
chr17	68861633	68861634	A	G	rs2016785	0.3718
chr17	68856702	68856703	G	C	rs7216979	0.3698
chr17	68855043	68855044	T	A	rs8071901	0.3698
chr17	68855043	68855044	T	G	rs8071901	0.3698
chr17	68872432	68872433	G	C	rs6501832	0.3777
chr18	22457633	22457634	A	G	rs3813127	0.2813
chr18	22457612	22457613	G	A	rs3813126	0.2714
chr18	22456188	22456189	G	C	rs12456453	0.2714
chr18	22454762	22454763	T	C	rs11081935	0.2704
chr18	22454575	22454576	T	C	rs11664887	0.2744
chr18	22454498	22454499	G	A	rs11660614	0.2654
chr18	22454053	22454054	T	A	rs17670370	0.2634
chr18	22454053	22454054	T	C	rs17670370	0.2634
chr18	22454053	22454054	T	G	rs17670370	0.2634
chr18	22451649	22451650	A	G	rs12605625	0.2614
chr18	22450175	22450176	C	A	rs4800408	0.2614
chr18	22450140	22450141	A	G	rs4800125	0.2614
chr18	22449527	22449528	G	A	rs68149457	0.2614
chr18	22449361	22449362	T	C	rs67868654	0.2614
chr18	22449062	22449063	C	A	rs11081933	0.2614
chr18	22448474	22448475	G	A	rs9947425	0.2614
chr18	22448225	22448226	T	C	rs9962205	0.2614
chr18	22448100	22448101	T	G	rs9962095	0.2614
chr18	22447833	22447834	A	C	rs9957043	0.2614
chr18	22447833	22447834	A	T	rs9957043	0.2614
chr18	22447544	22447545	A	G	rs28569090	0.2614
chr18	22447172	22447173	G	A	rs12458850	0.2614
chr18	22447172	22447173	G	T	rs12458850	0.2614
chr18	22447137	22447138	G	A	rs12458848	0.2614
chr18	22446997	22446998	A	C	rs28707213	0.2614
chr18	22446997	22446998	A	G	rs28707213	0.2614
chr18	22446899	22446900	A	G	rs28653630	0.2614
chr18	22446898	22446899	C	T	rs28622511	0.2614
chr18	22446792	22446793	C	A	rs28372459	0.2614
chr18	22446658	22446659	C	T	rs28539344	0.2614
chr18	22445411	22445412	A	T	rs4800407	0.2614
chr18	22445066	22445067	A	G	rs4800406	0.2614
chr18	22444673	22444674	C	T	rs9958347	0.2614
chr18	22444632	22444633	A	C	rs9947070	0.2614
chr18	22444377	22444378	T	C	rs28413699	0.2614
chr18	22441135	22441136	G	T	rs56209221	0.2614
chr18	22440930	22440931	C	A	rs4800405	0.2614
chr18	22440494	22440495	C	T	rs4239427	0.2614
chr18	22435553	22435554	T	C	rs12607091	0.2614
chr18	22435309	22435310	C	T	rs7228667	0.2614
chr18	22434634	22434635	C	T	rs12458651	0.2614
chr18	22450218	22450219	T	C	rs4800409	0.2604
chr18	22450043	22450044	T	C	rs4800124	0.2604
chr18	22448935	22448936	G	A	rs9950280	0.2604
chr18	22448806	22448807	T	C	rs9962836	0.2604
chr18	22448787	22448788	T	C	rs9962828	0.2604
chr18	22448773	22448774	A	G	rs9960286	0.2624
chr18	22433793	22433794	A	G	rs997360	0.2594
chr18	22435463	22435464	G	A	rs12604235	0.2644
chr18	22431956	22431957	C	G	rs2009593	0.2624
chr18	22430907	22430908	A	T	rs12455655	0.2744
chr18	49002416	49002417	C	T	rs833509	0.2555
chr18	49001694	49001695	C	T	rs736839	0.2873
chr18	49002016	49002017	G	A	rs114378310	0.2942
chr18	49001082	49001083	G	A	rs698614	0.3082
chr18	49000655	49000656	C	A	rs866245	0.3091
chr18	49000655	49000656	C	G	rs866245	0.3091
chr18	49000655	49000656	C	T	rs866245	0.3091
chr18	49001045	49001046	G	A	rs698615	0.3101
chr18	49001045	49001046	G	C	rs698615	0.3101
chr18	60187460	60187461	C	T	rs34633411	0.2465
chr18	60185714	60185715	A	C	rs11152213	0.2465
chr18	60185714	60185715	A	T	rs11152213	0.2465
chr18	60185353	60185354	T	C	rs476828	0.2465
chr18	60184529	60184530	A	G	rs10871777	0.2465
chr18	60183863	60183864	T	C	rs17782313	0.2396
chr18	60183349	60183350	C	A	rs17175518	0.2396
chr18	60183188	60183189	G	T	rs538656	0.2396
chr18	60182195	60182196	C	T	rs58084604	0.2396
chr18	60181789	60181790	G	A	rs12967135	0.2396
chr18	60181417	60181418	A	G	rs66922415	0.2396
chr18	60181135	60181136	A	T	rs523288	0.2396
chr18	60172535	60172536	C	A	rs571312	0.2396
chr18	60171167	60171168	G	A	rs663129	0.2396
chr18	60161901	60161902	T	C	rs6567160	0.2396
chr18	60181297	60181298	T	C	rs2168711	0.2376
chr18	60141745	60141746	C	A	rs66723169	0.2366
chr18	60156804	60156805	C	A	rs7240682	0.2326
chr18	60156804	60156805	C	G	rs7240682	0.2326
chr18	60159336	60159337	T	C	rs12967878	0.2326
chr18	60178843	60178844	C	T	rs663640	0.2217
chr18	60144749	60144750	G	A	rs17700144	0.2187
chr18	60135481	60135482	G	A	rs72982988	0.2336
chr18	60130252	60130253	T	C	rs953442	0.2565
chr18	60115878	60115879	A	G	rs8092668	0.2575
chr18	60113093	60113094	A	G	rs34110521	0.2575
chr18	60113020	60113021	T	C	rs28564801	0.2575
chr18	60099279	60099280	A	G	rs1539952	0.2575
chr18	60189901	60189902	T	G	rs8097210	0.2684
chr18	60191595	60191596	T	C	rs8089364	0.2684
chr18	60194429	60194430	T	C	rs921971	0.2684
chr18	60194727	60194728	G	A	rs1457489	0.2684
chr18	60196235	60196236	T	G	rs12958167	0.2684
chr18	60196858	60196859	C	G	rs12954782	0.2684
chr18	60094291	60094292	C	T	rs35918659	0.2555
chr18	60086785	60086786	T	C	rs8084085	0.2555
chr18	60085570	60085571	A	C	rs7237076	0.2555
chr18	60083952	60083953	A	T	rs4299252	0.2555
chr18	60083781	60083782	T	C	rs12957347	0.2555
chr18	60083664	60083665	T	C	rs17066564	0.2555
chr18	60081953	60081954	T	C	rs35578933	0.2555
chr18	60081795	60081796	A	G	rs17066562	0.2555
chr18	60080741	60080742	G	A	rs8092496	0.2555
chr18	60079982	60079983	G	T	rs72982934	0.2555
chr18	60078069	60078070	C	T	rs55645784	0.2555
chr18	60077343	60077344	T	C	rs11520442	0.2555
chr18	60076956	60076957	A	G	rs7240566	0.2555
chr18	60075260	60075261	A	G	rs72982930	0.2555
chr18	60073881	60073882	T	G	rs71357686	0.2555
chr18	60073673	60073674	C	A	rs36190479	0.2555
chr18	60073477	60073478	G	A	rs12963533	0.2555
chr18	60073379	60073380	G	A	rs11152210	0.2555
chr18	60192329	60192330	C	A	rs12969709	0.2694
chr18	60201131	60201132	C	T	rs1942872	0.2674
chr18	60205755	60205756	A	G	rs12955983	0.2674
chr18	60208800	60208801	C	T	rs11665563	0.2674
chr18	60208993	60208994	T	C	rs11663816	0.2674
chr18	60210566	60210567	T	A	rs11664883	0.2674
chr18	60214128	60214129	C	T	rs2045438	0.2674
chr18	60215483	60215484	T	C	rs17175602	0.2674
chr18	60216567	60216568	C	T	rs2045439	0.2674
chr18	60217382	60217383	T	C	rs12957325	0.2674
chr18	60217516	60217517	G	A	rs12970134	0.2674
chr18	60218179	60218180	A	C	rs11660069	0.2674
chr18	60218179	60218180	A	G	rs11660069	0.2674
chr18	60218359	60218360	C	A	rs35476226	0.2674
chr18	60218359	60218360	C	G	rs35476226	0.2674
chr18	60088822	60088823	C	T	rs1942860	0.2545
chr18	60087884	60087885	C	T	rs6567155	0.2545
chr18	60087668	60087669	C	T	rs6567154	0.2545
chr18	60084727	60084728	T	C	rs8091524	0.2545
chr18	60221512	60221513	A	G	rs67713315	0.2664
chr18	60222417	60222418	A	G	rs11665439	0.2664
chr18	60222417	60222418	A	T	rs11665439	0.2664
chr18	60222418	60222419	G	A	rs11661876	0.2664
chr18	60223509	60223510	C	G	rs67194783	0.2664
chr18	60223509	60223510	C	T	rs67194783	0.2664
chr18	60225315	60225316	T	C	rs56804022	0.2664
chr18	60230468	60230469	A	G	rs12956871	0.2664
chr18	60230569	60230570	T	C	rs12960928	0.2664
chr18	60236370	60236371	T	C	rs12964203	0.2664
chr18	60237982	60237983	A	T	rs34893777	0.2664
chr18	60240077	60240078	G	T	rs2168708	0.2664
chr18	60191568	60191569	A	G	rs492443	0.2714
chr18	60200292	60200293	A	G	rs688671	0.2714
chr18	60229508	60229509	C	A	rs17175643	0.2694
chr18	60229508	60229509	C	T	rs17175643	0.2694
chr18	60241441	60241442	A	G	rs11665052	0.2674
chr18	60242565	60242566	T	C	rs17175713	0.2674
chr18	60244096	60244097	A	G	rs12966550	0.2674
chr18	60090745	60090746	A	G	rs11662368	0.2525
chr18	60239266	60239267	G	A	rs656384	0.2694
chr18	60236854	60236855	C	T	rs590215	0.2704
chr19	11091629	11091630	G	T	rs6511720	0.1103
chr19	11086921	11086922	G	T	rs73015024	0.1113
chr19	11086584	11086585	G	A	rs12151108	0.1113
chr19	11086209	11086210	T	C	rs8106503	0.1113
chr19	11082414	11082415	T	G	rs112552009	0.1113
chr19	11082238	11082239	A	C	rs73015021	0.1113
chr19	11082238	11082239	A	G	rs73015021	0.1113
chr19	11082154	11082155	A	G	rs77140532	0.1113
chr19	11081873	11081874	G	A	rs73015020	0.1113
chr19	11081516	11081517	A	T	rs61194703	0.1113
chr19	11081052	11081053	C	T	rs138294113	0.1113
chr19	11080623	11080624	G	A	rs73015016	0.1113
chr19	11080520	11080521	G	A	rs114846969	0.1113
chr19	11080196	11080197	C	T	rs73015013	0.1113
chr19	11079975	11079976	G	A	rs142130958	0.1113
chr19	11079804	11079805	G	A	rs77265569	0.1113
chr19	11079804	11079805	G	T	rs77265569	0.1113
chr19	11079615	11079616	T	C	rs112032422	0.1113
chr19	11079433	11079434	A	G	rs115594766	0.1113
chr19	11079397	11079398	G	A	rs112107114	0.1113
chr19	11079303	11079304	C	A	rs138175288	0.1113
chr19	11079260	11079261	T	A	rs114821903	0.1113
chr19	11079087	11079088	T	C	rs73015011	0.1113
chr19	11078595	11078596	T	C	rs113722226	0.1113
chr19	11078528	11078529	C	G	rs148898583	0.1113
chr19	11078222	11078223	C	T	rs112374545	0.1113
chr19	11078173	11078174	T	A	rs112898275	0.1113
chr19	11078173	11078174	T	C	rs112898275	0.1113
chr19	11077570	11077571	G	A	rs56289821	0.1113
chr19	11077487	11077488	T	C	rs56125973	0.1113
chr19	11077476	11077477	A	C	rs55791371	0.1113
chr19	11077440	11077441	C	G	rs55997232	0.1113
chr19	11077440	11077441	C	T	rs55997232	0.1113
chr19	11090447	11090448	T	C	rs57217136	0.1123
chr19	11081000	11081001	T	A	rs10402112	0.1123
chr19	11079879	11079880	T	C	rs139853365	0.1123
chr19	11079872	11079873	G	A	rs145960625	0.1123
chr19	11079867	11079868	C	T	rs118068660	0.1123
chr19	11079857	11079858	G	A	rs142158911	0.1123
chr19	11087510	11087511	C	T	rs17248720	0.1083
chr19	11087825	11087826	T	C	rs17248727	0.1133
chr19	11083272	11083273	A	C	rs10412048	0.1133
chr19	11083272	11083273	A	G	rs10412048	0.1133
chr19	11076934	11076935	A	G	rs111989435	0.1153
chr19	11076745	11076746	T	C	rs112736558	0.1153
chr19	11076681	11076682	T	G	rs144826254	0.1153
chr19	11076647	11076648	C	G	rs143020224	0.1153
chr19	11076647	11076648	C	T	rs143020224	0.1153
chr19	17101599	17101600	C	T	rs3745348	0.2783
chr19	17101371	17101372	G	T	rs56937714	0.2783
chr19	17104391	17104392	G	A	rs1060367	0.2783
chr19	17099047	17099048	G	T	rs10401600	0.2763
chr19	17097040	17097041	G	A	rs55957788	0.2763
chr19	17096345	17096346	T	G	rs10427132	0.2773
chr19	17114317	17114318	G	A	rs10421727	0.2843
chr19	17116524	17116525	C	G	rs8101673	0.2843
chr19	17116524	17116525	C	T	rs8101673	0.2843
chr19	17103262	17103263	C	T	rs11666569	0.2724
chr19	17087902	17087903	G	A	rs59243439	0.2714
chr19	17087902	17087903	G	C	rs59243439	0.2714
chr19	17087902	17087903	G	T	rs59243439	0.2714
chr19	17093516	17093517	A	G	rs16981598	0.2674
chr19	17117743	17117744	C	T	rs10412482	0.2793
chr19	17088503	17088504	T	C	rs11669463	0.2654
chr19	17086201	17086202	A	G	rs7252102	0.2644
chr19	17085565	17085566	G	A	rs10408887	0.2644
chr19	17078975	17078976	G	A	rs1379281	0.2644
chr19	17108294	17108295	G	A	rs7246865	0.2604
chr19	17072374	17072375	G	A	rs10424674	0.2614
chr19	17072374	17072375	G	C	rs10424674	0.2614
chr19	17069547	17069548	C	A	rs12461874	0.2624
chr19	17069547	17069548	C	T	rs12461874	0.2624
chr19	17065946	17065947	C	G	rs13346655	0.2624
chr19	17065946	17065947	C	T	rs13346655	0.2624
chr19	17057340	17057341	C	T	rs11670553	0.2614
chr19	17058270	17058271	G	A	rs11086052	0.2634
chr19	17056170	17056171	G	A	rs2278997	0.2634
chr19	17045690	17045691	T	C	rs12459625	0.2485
chr19	17050779	17050780	C	T	rs12461129	0.2495
chr19	17048968	17048969	A	C	rs8106184	0.2495
chr19	17744953	17744954	C	G	rs73015714	0.2286
chr19	17745030	17745031	C	T	rs73015715	0.2286
chr19	17746672	17746673	C	T	rs8101609	0.2296
chr19	17744596	17744597	C	A	rs10402507	0.2276
chr19	17744596	17744597	C	G	rs10402507	0.2276
chr19	17743971	17743972	A	G	rs7258079	0.2276
chr19	17743971	17743972	A	T	rs7258079	0.2276
chr19	17750887	17750888	A	G	rs56251816	0.2266
chr19	17731529	17731530	T	C	rs12104296	0.2386
chr19	17727171	17727172	A	G	rs7253548	0.2386
chr19	17725021	17725022	T	C	rs3761055	0.2386
chr19	17725021	17725022	T	G	rs3761055	0.2386
chr19	17723391	17723392	G	A	rs10412432	0.2396
chr19	17723391	17723392	G	C	rs10412432	0.2396
chr19	17722914	17722915	G	A	rs73013767	0.2396
chr19	17739858	17739859	C	A	rs10418413	0.2376
chr19	17739858	17739859	C	T	rs10418413	0.2376
chr19	17739722	17739723	C	G	rs10418188	0.2376
chr19	17739495	17739496	C	G	rs10417684	0.2376
chr19	17739495	17739496	C	T	rs10417684	0.2376
chr19	17739474	17739475	G	A	rs10416028	0.2376
chr19	17739379	17739380	T	C	rs10418535	0.2376
chr19	17736411	17736412	G	A	rs4344870	0.2376
chr19	17734132	17734133	G	T	rs7251815	0.2376
chr19	17732937	17732938	T	G	rs6512219	0.2376
chr19	17730781	17730782	G	A	rs7253643	0.2376
chr19	17730781	17730782	G	T	rs7253643	0.2376
chr19	17730726	17730727	C	G	rs7254588	0.2376
chr19	17723587	17723588	C	A	rs10414279	0.2376
chr19	17723587	17723588	C	T	rs10414279	0.2376
chr19	17745993	17745994	C	T	rs28776294	0.2157
chr19	17745981	17745982	C	T	rs28373475	0.2087
chr19	17749965	17749966	G	A	rs73015720	0.1998
chr19	17749991	17749992	C	T	rs73015722	0.1998
chr19	17750399	17750400	T	C	rs4280376	0.1998
chr19	17749883	17749884	G	A	rs73015718	0.1978
chr19	17750856	17750857	G	A	rs56237397	0.1978
chr19	17750856	17750857	G	C	rs56237397	0.1978
chr19	17750856	17750857	G	T	rs56237397	0.1978
chr19	17744588	17744589	G	A	rs113897865	0.1968
chr19	17743452	17743453	G	A	rs73015710	0.1968
chr19	17753393	17753394	C	T	rs56015920	0.1968
chr19	17733051	17733052	A	G	rs8102950	0.2087
chr19	17733051	17733052	A	T	rs8102950	0.2087
chr19	17725361	17725362	C	T	rs56366939	0.2087
chr19	17728879	17728880	C	T	rs56302480	0.2068
chr19	17726615	17726616	C	G	rs17710707	0.2068
chr19	17726615	17726616	C	T	rs17710707	0.2068
chr19	17723988	17723989	G	T	rs3761054	0.2068
chr19	17720781	17720782	G	A	rs56149143	0.2068
chr19	17719468	17719469	G	A	rs77749111	0.2068
chr19	17719468	17719469	G	T	rs77749111	0.2068
chr19	17736034	17736035	G	A	rs112009435	0.2058
chr19	17736034	17736035	G	C	rs112009435	0.2058
chr19	17735401	17735402	G	A	rs112928927	0.2058
chr19	17757302	17757303	A	G	rs8107588	0.2157
chr19	41326325	41326326	G	A	rs12980942	0.165
chr19	41326550	41326551	C	T	rs12981053	0.165
chr19	41327642	41327643	C	G	rs61459202	0.165
chr19	41335192	41335193	C	T	rs11466347	0.166
chr19	41326223	41326224	C	T	rs12980298	0.167
chr19	41328593	41328594	A	G	rs12983047	0.167
chr19	41333725	41333726	T	C	rs8105161	0.168
chr19	41269029	41269030	G	T	rs12972949	0.1521
chr19	41325290	41325291	C	A	rs11880564	0.1839
chr19	41323700	41323701	G	A	rs2241718	0.1839
chr19	41323675	41323676	T	A	rs2241719	0.1839
chr19	41323675	41323676	T	C	rs2241719	0.1839
chr19	41323403	41323404	C	A	rs2241720	0.1839
chr19	41323403	41323404	C	G	rs2241720	0.1839
[truncated: 12,447 more rows]

## Sheet: MIs
Myocardial Ischemia
chr	start	end	allele1	alllele2	rsId	MAF
chr7	99823461	99823462	G	A	rs62471956	0.0
chr7	99689015	99689016	C	T	rs188845491	0.0
chr7	99335135	99335136	G	A	rs147642358	0.0
chr7	99335135	99335136	G	T	rs147642358	0.0
chr7	100505899	100505900	G	A	rs140607780	0.0
chr7	99946003	99946004	C	T	rs140104968	0.0
chr7	100243730	100243731	C	T	rs117038461	0.0
chr12	21250044	21250045	T	C	rs113681054	0.0
chr20	23635831	23635832	T	C	rs35610040	0.0
chr20	23661789	23661790	T	A	rs16985615	0.0
chr20	23661789	23661790	T	C	rs16985615	0.0
chr16	4015581	4015582	A	G	rs1967309	0.0
chr3	15633654	15633655	T	G	rs11915606	0.0
chr4	47371657	47371658	GTTGT	GT	rs148121703	0.0
chr5	117697928	117697929	ATATATATATA	ATATATATA	rs201394051	0.0
chr5	117697928	117697929	ATATATATATA	ATATATATATATA	rs201394051	0.0
chr5	117697928	117697929	ATATATATATA	ATATATATATATATA	rs201394051	0.0
chr6	66873864	66873865	G	T	rs4357117	0.0
chr7	7995865	7995866	G	A	rs145044782	0.0
chr4	38941226	38941227	T	C	rs144610116	0.0
chr9	77012343	77012344	C	T	rs62568141	0.0
chr3	60942160	60942161	T	A	rs138741635	0.0
chr14	73609034	73609035	A	G	rs147204125	0.0
chr6	126276989	126276990	A	G	rs149232047	0.0
chrX	129601221	129601222	T	C	rs16999497	0.0
chr16	75549740	75549741	C	T	rs151269874	0.0
chr4	124644123	124644124	C	T	rs192427471	0.0
chr11	26141192	26141193	G	A	rs12290663	0.0
chr6	160330498	160330499	G	T	rs9295128	0.0
chr6	160589085	160589086	A	G	rs10455872	0.0
chr6	160690667	160690668	C	T	rs186696265	0.0
chr9	37590252	37590253	G	A	rs57578064	0.0
chr9	104634642	104634643	G	A	rs189889864	0.0
chr8	19962212	19962213	C	G	rs328	0.0
chr19	11091629	11091630	G	T	rs6511720	0.0
chr14	84338143	84338144	C	T	rs117714106	0.0
chr1	109274569	109274570	A	G	rs7528419	0.0
chr1	173026508	173026509	TTTTTTT	TTTTTT	rs201052613	0.0
chr1	173026508	173026509	TTTTTTT	TTTTTTTT	rs201052613	0.0
chr14	84338143	84338144	C	T	rs117714106	0.0
chr3	60942160	60942161	T	A	rs138741635	0.0
chr4	124644123	124644124	C	T	rs192427471	0.0
chr6	140064257	140064258	A	G	rs181937009	0.0
chr11	26141192	26141193	G	A	rs12290663	0.0
chr14	73609034	73609035	A	G	rs147204125	0.0
chr12	124822506	124822507	G	A	rs11057830	0.0
chr1	109274967	109274968	G	T	rs12740374	0.0
chr15	43464985	43464986	T	C	rs190543502	0.0
chr15	43735848	43735849	C	T	rs147233090	0.0
chr15	44000938	44000939	C	A	rs11638352	0.0
chr15	44000938	44000939	C	G	rs11638352	0.0
chr15	44116202	44116203	T	A	rs2733201	0.0
chr15	44116202	44116203	T	C	rs2733201	0.0
chr15	44272493	44272494	A	G	rs144972973	0.0
chr20	23635831	23635832	T	C	rs35610040	0.2256
chr20	23635854	23635855	A	C	rs3827141	0.2256
chr20	23636143	23636144	C	T	rs3787498	0.2256
chr20	23636169	23636170	G	A	rs3787499	0.2256
chr20	23636169	23636170	G	C	rs3787499	0.2256
chr20	23636169	23636170	G	T	rs3787499	0.2256
chr20	23636369	23636370	G	A	rs3827142	0.2256
chr20	23637789	23637790	C	G	rs1064039	0.2256
chr20	23637789	23637790	C	T	rs1064039	0.2256
chr20	23637933	23637934	T	A	rs73318135	0.2256
chr20	23637933	23637934	T	G	rs73318135	0.2256
chr20	23638018	23638019	C	G	rs5030707	0.2256
chr20	23633623	23633624	G	A	rs13041070	0.2256
chr20	23641628	23641629	G	A	rs6114209	0.2256
chr20	23641628	23641629	G	C	rs6114209	0.2256
chr20	23638346	23638347	G	C	rs111360484	0.2247
chr20	23638437	23638438	G	A	rs67567111	0.2247
chr20	23638437	23638438	G	C	rs67567111	0.2247
chr20	23638437	23638438	G	T	rs67567111	0.2247
chr20	23638979	23638980	A	G	rs3827143	0.2247
chr20	23639437	23639438	C	G	rs3761279	0.2247
chr20	23639438	23639439	A	G	rs3761280	0.2247
chr20	23639630	23639631	A	G	rs34897231	0.2247
chr20	23639763	23639764	T	C	rs35488434	0.2247
chr20	23640078	23640079	G	T	rs35966482	0.2247
chr20	23640467	23640468	G	A	rs3761281	0.2247
chr20	23640467	23640468	G	C	rs3761281	0.2247
chr20	23638014	23638015	A	C	rs71334202	0.2306
chr20	23638014	23638015	A	G	rs71334202	0.2306
chr20	23640536	23640537	G	A	rs2016161	0.2286
chr20	23640536	23640537	G	T	rs2016161	0.2286
chr20	23621240	23621241	C	T	rs12624424	0.2286
chr20	23619701	23619702	G	A	rs113441690	0.2286
chr20	23619701	23619702	G	C	rs113441690	0.2286
chr20	23619498	23619499	T	A	rs113212218	0.2286
chr20	23617730	23617731	G	A	rs13040663	0.2286
chr20	23617730	23617731	G	T	rs13040663	0.2286
chr20	23616973	23616974	C	T	rs34911568	0.2286
chr20	23616525	23616526	G	A	rs6036470	0.2286
chr20	23616063	23616064	T	G	rs6036469	0.2286
chr20	23615037	23615038	C	T	rs59059917	0.2286
chr20	23613474	23613475	G	C	rs4815224	0.2286
chr20	23610448	23610449	A	C	rs67862677	0.2286
chr20	23621669	23621670	G	T	rs6048946	0.2296
chr20	23621590	23621591	C	T	rs6048945	0.2296
chr20	23621175	23621176	G	A	rs8114619	0.2296
chr20	23621175	23621176	G	T	rs8114619	0.2296
chr20	23621070	23621071	T	C	rs8121147	0.2296
chr20	23607489	23607490	C	T	rs13043266	0.2296
chr20	23614999	23615000	T	G	rs6048933	0.2276
chr20	23632153	23632154	A	C	rs734801	0.2346
chr20	23632153	23632154	A	G	rs734801	0.2346
chr20	23632099	23632100	C	G	rs911119	0.2326
chr20	23632099	23632100	C	T	rs911119	0.2326
chr20	23631667	23631668	A	G	rs13039536	0.2326
chr20	23631151	23631152	A	G	rs6114206	0.2326
chr20	23630721	23630722	C	A	rs6036478	0.2326
chr20	23630203	23630204	G	A	rs6515375	0.2326
chr20	23629743	23629744	A	G	rs116542696	0.2326
chr20	23629743	23629744	A	T	rs116542696	0.2326
chr20	23629624	23629625	C	T	rs13038305	0.2326
chr20	23628824	23628825	C	T	rs34374560	0.2326
chr20	23628663	23628664	C	T	rs6048956	0.2326
chr20	23627783	23627784	G	A	rs1010117	0.2326
chr20	23627783	23627784	G	C	rs1010117	0.2326
chr20	23627783	23627784	G	T	rs1010117	0.2326
chr20	23606303	23606304	G	A	rs13043610	0.2286
chr20	23605350	23605351	T	C	rs6048928	0.2286
chr20	23627114	23627115	C	A	rs3088162	0.2316
chr20	23627114	23627115	C	T	rs3088162	0.2316
chr20	23603087	23603088	T	C	rs13037490	0.2316
chr20	23601238	23601239	C	T	rs34792920	0.2316
chr20	23600674	23600675	T	C	rs67483168	0.2316
chr20	23597568	23597569	C	T	rs6048923	0.2316
chr20	23595061	23595062	G	A	rs62150228	0.2316
chr20	23641912	23641913	G	A	rs2424582	0.2187
chr20	23626207	23626208	G	A	rs12625716	0.2356
chr20	23623776	23623777	G	A	rs6036474	0.2356
chr20	23626619	23626620	A	G	rs6048952	0.2366
chr20	23626593	23626594	T	A	rs6114201	0.2366
chr20	23625195	23625196	A	C	rs1011226	0.2366
chr20	23624615	23624616	T	C	rs8115423	0.2366
chr20	23624588	23624589	G	A	rs8121405	0.2366
chr20	23624585	23624586	T	A	rs8115417	0.2366
chr20	23624364	23624365	G	A	rs8121283	0.2366
chr20	23624364	23624365	G	C	rs8121283	0.2366
chr20	23622614	23622615	A	G	rs6048950	0.2366
chr20	23622561	23622562	C	T	rs6048949	0.2366
chr20	23619280	23619281	T	G	rs13038337	0.2366
chr20	23618773	23618774	T	G	rs6048941	0.2366
chr20	23618501	23618502	G	A	rs6036471	0.2366
chr20	23618468	23618469	A	G	rs6048939	0.2366
chr20	23618301	23618302	C	T	rs56388902	0.2366
chr20	23617026	23617027	A	G	rs6048937	0.2366
chr20	23616828	23616829	A	G	rs35782710	0.2366
chr20	23616370	23616371	C	A	rs6048936	0.2366
chr20	23615723	23615724	A	C	rs56371840	0.2366
chr20	23615723	23615724	A	G	rs56371840	0.2366
chr20	23615571	23615572	T	C	rs57549987	0.2366
chr20	23615315	23615316	A	T	rs55897275	0.2366
chr20	23615076	23615077	A	G	rs61035931	0.2366
chr20	23613942	23613943	T	C	rs1555355	0.2366
chr20	23613693	23613694	T	G	rs2067488	0.2366
chr20	23612226	23612227	G	A	rs67997662	0.2366
chr20	23612076	23612077	T	C	rs17751897	0.2366
chr20	23611854	23611855	T	C	rs6048930	0.2366
chr20	23610449	23610450	T	A	rs56077567	0.2366
chr20	23610449	23610450	T	C	rs56077567	0.2366
chr20	23610065	23610066	A	T	rs8116859	0.2366
chr20	23624925	23624926	C	G	rs28703706	0.2376
chr20	23623385	23623386	G	T	rs12625182	0.2376
chr20	23608415	23608416	C	T	rs13038990	0.2376
chr20	23608217	23608218	T	C	rs6048929	0.2376
chr20	23622744	23622745	C	A	rs7265178	0.2356
chr20	23622744	23622745	C	G	rs7265178	0.2356
chr20	23622744	23622745	C	T	rs7265178	0.2356
chr20	23607365	23607366	G	T	rs6036465	0.2386
chr20	23642120	23642121	T	C	rs2254635	0.2207
chr20	23642120	23642121	T	G	rs2254635	0.2207
chr20	23642242	23642243	G	A	rs2405367	0.2207
chr20	23624917	23624918	C	A	rs201100376	0.2386
chr20	23624917	23624918	C	G	rs201100376	0.2386
chr20	23602754	23602755	G	A	rs3810575	0.2396
chr20	23602238	23602239	C	G	rs3004145	0.2396
chr20	23600974	23600975	A	C	rs6106685	0.2396
chr20	23600349	23600350	C	A	rs6048926	0.2396
chr20	23600349	23600350	C	T	rs6048926	0.2396
chr20	23598888	23598889	A	G	rs2208289	0.2396
chr20	23598418	23598419	C	A	rs6048925	0.2396
chr20	23598418	23598419	C	T	rs6048925	0.2396
chr20	23598358	23598359	G	A	rs6048924	0.2396
chr20	23598302	23598303	T	A	rs6036463	0.2396
chr20	23597551	23597552	G	A	rs1158167	0.2396
chr20	23597478	23597479	G	C	rs6048922	0.2396
chr20	23596474	23596475	C	A	rs4815223	0.2396
chr20	23596474	23596475	C	T	rs4815223	0.2396
chr20	23596326	23596327	G	A	rs4815222	0.2396
chr20	23596206	23596207	T	C	rs6048920	0.2396
chr20	23596116	23596117	G	C	rs6036461	0.2396
chr20	23595080	23595081	A	G	rs2897126	0.2396
chr20	23598036	23598037	C	A	rs3004139	0.2406
chr20	23598036	23598037	C	G	rs3004139	0.2406
chr20	23598036	23598037	C	T	rs3004139	0.2406
chr20	23589051	23589052	C	T	rs12710327	0.2455
chr20	23623589	23623590	G	A	rs35416538	0.2435
chr20	23589520	23589521	G	A	rs6036459	0.2445
chr20	23588762	23588763	C	T	rs4346460	0.2445
chr20	23588754	23588755	G	C	rs2405393	0.2445
chr20	23588548	23588549	C	T	rs2405392	0.2445
chr20	23642623	23642624	C	T	rs2897119	0.2008
chr16	4015581	4015582	A	G	rs1967309	0.4115
chr16	4016889	4016890	G	C	rs12920508	0.4185
chr16	4016889	4016890	G	T	rs12920508	0.4185
chr16	4001259	4001260	C	A	rs2531971	0.4453
chr16	4012434	4012435	G	T	rs12599911	0.4602
chr16	4012590	4012591	G	A	rs12595857	0.4632
chr16	4012590	4012591	G	C	rs12595857	0.4632
chr16	4012590	4012591	G	T	rs12595857	0.4632
chr16	4009437	4009438	T	C	rs2238448	0.4692
chr16	4001378	4001379	C	A	rs11647778	0.4662
chr16	4001378	4001379	C	G	rs11647778	0.4662
chr3	15633654	15633655	T	G	rs11915606	0.002
chr3	15631109	15631110	T	C	rs73817032	0.002
chr3	15638822	15638823	A	G	rs73817038	0.002
chr3	15643007	15643008	C	A	rs78007503	0.002
chr3	15624265	15624266	A	G	rs73817028	0.002
chr3	15644044	15644045	G	C	rs11916854	0.002
chr3	15644044	15644045	G	T	rs11916854	0.002
chr3	15622416	15622417	T	G	rs73817027	0.002
chr3	15619830	15619831	G	A	rs144235007	0.002
chr3	15648119	15648120	G	A	rs57742227	0.002
chr3	15649235	15649236	A	T	rs73817040	0.002
chr3	15650974	15650975	A	C	rs139199734	0.002
chr3	15615776	15615777	T	C	rs55967720	0.002
chr3	15652462	15652463	G	A	rs55903210	0.002
chr3	15613633	15613634	T	C	rs74447265	0.002
chr3	15654793	15654794	G	A	rs147790335	0.002
chr3	15656975	15656976	G	A	rs73817043	0.002
chr3	15608387	15608388	G	A	rs73817024	0.002
chr3	15602183	15602184	G	A	rs73817023	0.002
chr3	15598409	15598410	G	A	rs56959292	0.002
chr3	15594087	15594088	C	G	rs74664903	0.002
chr3	15594087	15594088	C	T	rs74664903	0.002
chr3	15592296	15592297	T	C	rs115974968	0.002
chr3	15592050	15592051	T	C	rs114714299	0.002
chr3	15590819	15590820	C	A	rs149711543	0.002
chr3	15589894	15589895	C	T	rs141475092	0.002
chr3	15224410	15224411	C	T	rs112251506	0.002
chr3	15152246	15152247	C	T	rs73814667	0.002
chr3	15151250	15151251	G	A	rs73814666	0.002
chr3	15151250	15151251	G	T	rs73814666	0.002
chr3	15148811	15148812	G	A	rs9827697	0.002
chr3	15148592	15148593	A	T	rs55675599	0.002
chr3	15148139	15148140	T	A	rs9870777	0.002
chr5	117703379	117703380	A	G	rs114409899	0.0646
chr5	117703379	117703380	A	T	rs114409899	0.0646
chr5	117706514	117706515	A	T	rs114496346	0.0626
chr5	117710281	117710282	A	G	rs116525632	0.0616
chr5	117709217	117709218	G	A	rs113576675	0.0636
chr5	117709217	117709218	G	C	rs113576675	0.0636
chr5	117709217	117709218	G	T	rs113576675	0.0636
chr5	117707257	117707258	A	T	rs55897930	0.0706
chr5	117700763	117700764	T	C	rs78599775	0.0537
chr5	117700763	117700764	T	G	rs78599775	0.0537
chr5	117690168	117690169	A	G	rs77796593	0.0537
chr5	117706167	117706168	A	G	rs140975931	0.0517
chr5	117702621	117702622	T	C	rs17142848	0.0507
chr5	117686781	117686782	G	C	rs114031454	0.0507
chr5	117712523	117712524	T	C	rs115047673	0.0507
chr5	117682990	117682991	C	T	rs114346414	0.0507
chr5	117728917	117728918	A	G	rs4256381	0.0527
chr5	117704412	117704413	A	T	rs6878248	0.0537
chr5	117705559	117705560	T	A	rs73270913	0.0537
chr5	117720333	117720334	A	G	rs140599797	0.0517
chr6	66873864	66873865	G	T	rs4357117	0.008
chr6	66873170	66873171	C	A	rs144315776	0.008
chr6	66873169	66873170	T	A	rs139551633	0.008
chr6	66871029	66871030	T	A	rs144120834	0.008
chr6	66915220	66915221	A	G	rs72876643	0.007
chr6	67073766	67073767	A	G	rs72878916	0.007
chr6	66877475	66877476	A	G	rs9445787	0.0099
chr6	66886704	66886705	G	T	rs9453913	0.0099
chr6	66892002	66892003	T	C	rs9445789	0.0099
chr6	66892002	66892003	T	G	rs9445789	0.0099
chr6	66903129	66903130	A	G	rs9453922	0.0099
chr6	66905536	66905537	T	G	rs11965839	0.0099
chr6	66912974	66912975	T	A	rs9294721	0.0099
chr6	66916650	66916651	T	C	rs9453926	0.0099
chr6	66941620	66941621	A	G	rs72875181	0.008
chr6	66943585	66943586	G	C	rs72875196	0.008
chr6	66943596	66943597	T	A	rs72886374	0.008
chr6	66996788	66996789	T	C	rs72878763	0.008
chr7	7995865	7995866	G	A	rs145044782	0.005
chr7	7996194	7996195	A	C	rs80318743	0.005
chr7	7995463	7995464	C	G	rs139222857	0.005
chr7	7995463	7995464	C	T	rs139222857	0.005
chr7	7995076	7995077	G	C	rs7800279	0.005
chr7	7996854	7996855	G	C	rs75215715	0.005
chr7	7997708	7997709	C	A	rs140529245	0.005
chr7	7997734	7997735	C	A	rs150483461	0.005
chr7	7997734	7997735	C	G	rs150483461	0.005
chr7	7993344	7993345	C	T	rs111746326	0.005
chr7	8005002	8005003	T	G	rs73242049	0.005
chr7	7985463	7985464	A	G	rs77381906	0.005
chr7	7985009	7985010	C	G	rs73242021	0.005
chr7	7984508	7984509	A	G	rs73242019	0.005
chr7	8009255	8009256	G	A	rs76227792	0.005
chr7	7981384	7981385	C	A	rs113266259	0.005
chr7	7981384	7981385	C	T	rs113266259	0.005
chr7	7980787	7980788	G	A	rs78740234	0.005
chr7	7978849	7978850	A	G	rs7792118	0.005
chr7	8012940	8012941	G	T	rs7792831	0.005
chr7	8019882	8019883	A	C	rs7784884	0.005
chr7	8019882	8019883	A	G	rs7784884	0.005
chr7	8019882	8019883	A	T	rs7784884	0.005
chr7	7967922	7967923	C	T	rs73674754	0.005
chr7	8027257	8027258	C	T	rs7811561	0.005
chr7	8027700	8027701	C	G	rs73242085	0.005
chr7	8027700	8027701	C	T	rs73242085	0.005
chr7	8033658	8033659	T	A	rs7793288	0.005
chr7	8033658	8033659	T	G	rs7793288	0.005
chr7	8034135	8034136	C	G	rs56747980	0.005
chr7	8037421	8037422	C	G	rs7799954	0.005
chr7	8039514	8039515	T	A	rs73242187	0.005
chr7	8041569	8041570	A	G	rs112022747	0.005
chr7	8042262	8042263	G	A	rs73242194	0.005
chr7	8045322	8045323	G	A	rs79356905	0.005
chr7	8052973	8052974	A	G	rs73244303	0.005
chr7	8057166	8057167	G	A	rs75646619	0.005
chr7	8057990	8057991	T	C	rs6969971	0.005
chr7	8064256	8064257	T	C	rs7797521	0.005
chr7	8064617	8064618	T	A	rs7798132	0.005
chr7	8068795	8068796	A	G	rs74499978	0.005
chr7	8071142	8071143	A	C	rs78744806	0.005
chr7	8071900	8071901	A	C	rs6463757	0.005
chr7	8071900	8071901	A	G	rs6463757	0.005
chr7	8077489	8077490	T	C	rs6951578	0.005
chr7	8077867	8077868	T	G	rs6956039	0.005
chr7	8089522	8089523	C	T	rs59003138	0.005
chr7	8091768	8091769	C	A	rs77524294	0.005
chr7	7991831	7991832	T	C	rs59588512	0.006
chr7	8014178	8014179	C	G	rs113110769	0.006
chr7	8014178	8014179	C	T	rs113110769	0.006
chr7	8017659	8017660	G	A	rs74571268	0.006
chr7	8017659	8017660	G	T	rs74571268	0.006
chr7	8024686	8024687	A	C	rs73242080	0.006
chr7	8078014	8078015	A	C	rs112176605	0.006
chr7	8089121	8089122	G	A	rs77655697	0.006
chr7	8089121	8089122	G	C	rs77655697	0.006
chr7	8007998	8007999	G	T	rs78659561	0.004
chr7	8043092	8043093	G	A	rs74371375	0.004
chr7	8073702	8073703	T	C	rs6962721	0.004
chr9	77012343	77012344	C	T	rs62568141	0.0338
chrX	129601221	129601222	T	C	rs16999497	0.0065
chrX	129606263	129606264	C	T	rs73555062	0.0052
chrX	129610528	129610529	G	T	rs986526	0.0052

## Sheet: MIn
Myocardial Infarction
chr	start	end	allele1	alllele2	rsId	MAF
chr4	73741567	73741568	G	A	rs188378669	0.0
chr4	73741567	73741568	G	T	rs188378669	0.0
chr4	164197302	164197303	G	T	rs61734696	0.0
chr19	2934108	2934109	G	A	rs146879198	0.0
chr12	111730204	111730205	G	A	rs11066015	0.0
chr12	111672684	111672685	T	C	rs3782886	0.0
chr12	112379978	112379979	T	A	rs11066280	0.0
chr12	110976656	110976657	T	G	rs12229654	0.0
chr17	46941096	46941097	T	C	rs1052586	0.0
chr12	109904792	109904793	G	A	rs74416240	0.0
chr6	31374706	31374707	C	T	rs2523644	0.0
chr12	112971370	112971371	G	A	rs2072134	0.0
chr12	110902438	110902439	T	C	rs10774610	0.0
chr3	136269569	136269570	G	A	rs4678428	0.0
chr5	54583382	54583383	G	T	rs17626606	0.0
chr3	59505357	59505358	G	A	rs11925209	0.0
chr6	117462606	117462607	G	T	rs6930292	0.0
chr5	4029675	4029676	C	T	rs11748327	0.0
chr1	176680044	176680045	T	C	rs10454444	0.0
chr2	239313205	239313206	G	A	rs10200850	0.0
chr4	118770468	118770469	G	A	rs4834703	0.0
chr12	74077559	74077560	C	T	rs2303970	0.0
chr13	36843289	36843290	A	C	rs609418	0.0
chr3	17082891	17082892	A	G	rs4618210	0.0
chr9	22098574	22098575	A	G	rs4977574	0.0
chr9	22098574	22098575	A	T	rs4977574	0.0
chr19	2160529	2160530	C	A	rs3803915	0.0
chr19	2160529	2160530	C	T	rs3803915	0.0
chr12	111672684	111672685	T	C	rs3782886	0.0
chr3	149875123	149875124	G	A	rs41411047	0.0
chr4	150108917	150108918	A	G	rs9985766	0.0
chr5	32073459	32073460	A	G	rs32793	0.0
chr5	52889862	52889863	G	A	rs16880442	0.0
chr5	52889862	52889863	G	T	rs16880442	0.0
chr8	63191533	63191534	A	G	rs4739066	0.0
chr8	72230146	72230147	C	T	rs12541758	0.0
chr9	22088094	22088095	A	G	rs10738607	0.0
chr17	80133737	80133738	A	G	rs7211079	0.0
chr21	34226826	34226827	C	T	rs9982601	0.0
chr9	22124477	22124478	A	G	rs10757278	0.0
chr1	176596170	176596171	A	G	rs909941	0.0
chr1	176602294	176602295	C	T	rs240104	0.0
chr1	176620595	176620596	C	A	rs12139318	0.0
chr1	176635427	176635428	T	C	rs12133739	0.0
chr1	176691110	176691111	C	T	rs726252	0.0
chr1	176680044	176680045	T	C	rs10454444	0.0
chr1	176677246	176677247	A	G	rs10798473	0.0
chr1	176635427	176635428	T	C	rs12133739	0.0
chr4	118789265	118789266	A	C	rs6822035	0.0
chr4	118789265	118789266	A	T	rs6822035	0.0
chr4	118789265	118789266	A	C	rs6822035	0.0
chr4	118789265	118789266	A	T	rs6822035	0.0
chr9	133266789	133266790	C	A	rs514659	0.0
chr9	133266789	133266790	C	T	rs514659	0.0
chr6	163609767	163609768	A	G	rs6941513	0.0
chr4	182703490	182703491	G	C	rs7692395	0.0
chr4	182703490	182703491	G	T	rs7692395	0.0
chr7	14815436	14815437	T	C	rs4721377	0.0
chr16	86651812	86651813	A	G	rs4843416	0.0
chr14	84338143	84338144	C	T	rs117714106	0.0
chr1	173026508	173026509	TTTTTTT	TTTTTT	rs201052613	0.0
chr1	173026508	173026509	TTTTTTT	TTTTTTTT	rs201052613	0.0
chr14	84338143	84338144	C	T	rs117714106	0.0
chr19	30694302	30694303	T	C	rs16964543	0.0
chr9	22098574	22098575	A	G	rs4977574	0.0
chr10	44280375	44280376	C	T	rs1746048	0.0
chr21	34226826	34226827	C	T	rs9982601	0.0
chr6	12927311	12927312	C	G	rs12526453	0.0
chr1	55030365	55030366	T	A	rs11206510	0.0
chr1	55030365	55030366	T	C	rs11206510	0.0
chr1	55030365	55030366	T	G	rs11206510	0.0
chr2	202881161	202881162	T	C	rs6725887	0.0
chr1	109275907	109275908	C	T	rs646776	0.0
chr1	222650186	222650187	A	C	rs17465637	0.0
chr19	11052924	11052925	G	T	rs1122608	0.0
chr14	99679372	99679373	C	G	rs10139550	0.0
chr6	160589085	160589086	A	G	rs10455872	0.0
chr10	102834749	102834750	A	G	rs1004467	0.0
chr2	85534924	85534925	A	T	rs10176176	0.0
chr1	55030365	55030366	T	A	rs11206510	0.0
chr1	55030365	55030366	T	C	rs11206510	0.0
chr1	55030365	55030366	T	G	rs11206510	0.0
chr13	110165754	110165755	T	A	rs11617955	0.0
chr1	154424939	154424940	T	C	rs12118721	0.0
chr10	89243661	89243662	A	C	rs1332329	0.0
chr6	39156671	39156672	T	G	rs1544935	0.0
chr2	19742711	19742712	G	A	rs16986953	0.0
chr2	144528991	144528992	T	G	rs17678683	0.0
chr22	24262889	24262890	G	A	rs180803	0.0
chr22	24262889	24262890	G	T	rs180803	0.0
chr10	43985362	43985363	T	G	rs1870634	0.0
chr8	125466207	125466208	T	A	rs2001846	0.0
chr8	125466207	125466208	T	C	rs2001846	0.0
chr11	103798233	103798234	A	C	rs2019090	0.0
chr11	103798233	103798234	A	G	rs2019090	0.0
chr11	103798233	103798234	A	T	rs2019090	0.0
chr6	160687111	160687112	C	A	rs2315065	0.0
chr10	30046192	30046193	T	C	rs2505083	0.0
chr15	90894157	90894158	A	T	rs2521501	0.0
chr12	89615181	89615182	A	G	rs2681472	0.0
chr21	34221525	34221526	G	A	rs28451064	0.0
chr9	22098619	22098620	A	G	rs2891168	0.0
chr1	222638064	222638065	A	G	rs35700460	0.0
chr17	48982959	48982960	C	A	rs35895680	0.0
chr4	147359848	147359849	C	G	rs4593108	0.0
chr9	133274413	133274414	A	G	rs532436	0.0
chr9	133274413	133274414	A	T	rs532436	0.0
chr19	11077476	11077477	A	C	rs55791371	0.0
chr13	110390961	110390962	A	G	rs55940034	0.0
chr19	44919588	44919589	G	A	rs56131196	0.0
chr12	111569951	111569952	C	T	rs653178	0.0
chr15	78830995	78830996	C	G	rs7165042	0.0
chr17	60936126	60936127	T	C	rs7212798	0.0
chr4	155718735	155718736	G	T	rs72689147	0.0
chr15	67149411	67149412	C	A	rs72743461	0.0
chr15	67149411	67149412	C	T	rs72743461	0.0
chr1	109274569	109274570	A	G	rs7528419	0.0
chr6	12903724	12903725	A	G	rs9349379	0.0
chr17	2229955	2229956	T	C	rs9914266	0.0
chr1	56499991	56499992	C	T	rs9970807	0.0
chr12	111730204	111730205	G	A	rs11066015	0.2404
chr12	111681366	111681367	T	C	rs11066001	0.2404
chr12	111792214	111792215	G	A	rs4646776	0.2404
chr12	111792214	111792215	G	C	rs4646776	0.2404
chr12	111803961	111803962	G	A	rs671	0.2404
chr12	111672684	111672685	T	C	rs3782886	0.25
chr12	111900119	111900120	G	A	rs78069066	0.25
chr12	112379978	112379979	T	A	rs11066280	0.2356
chr12	110976656	110976657	T	G	rs12229654	0.1635
chr12	110951632	110951633	C	G	rs149607519	0.1587
chr12	110948322	110948323	T	C	rs2188380	0.1587
chr12	110929439	110929440	C	G	rs12227162	0.1538
chr12	110929439	110929440	C	T	rs12227162	0.1538
chr17	46941096	46941097	T	C	rs1052586	0.4471
chr17	46941876	46941877	T	C	rs1047779	0.4471
chr17	46941876	46941877	T	G	rs1047779	0.4471
chr17	46940278	46940279	T	C	rs4968286	0.4471
chr17	46942364	46942365	T	C	rs6504622	0.4471
chr17	46942364	46942365	T	G	rs6504622	0.4471
chr17	46938265	46938266	T	C	rs4968285	0.4471
chr17	46947378	46947379	G	T	rs736603	0.4471
chr17	46947442	46947443	C	G	rs736604	0.4471
chr17	46947442	46947443	C	T	rs736604	0.4471
chr17	46934720	46934721	A	G	rs197926	0.4471
chr17	46947873	46947874	C	T	rs2003538	0.4471
chr17	46947952	46947953	A	G	rs2003539	0.4471
chr17	46933790	46933791	T	C	rs7213526	0.4471
chr17	46933354	46933355	G	A	rs197925	0.4471
chr17	46948966	46948967	G	A	rs9889741	0.4471
chr17	46948966	46948967	G	C	rs9889741	0.4471
chr17	46948999	46949000	G	A	rs9889762	0.4471
chr17	46949348	46949349	T	A	rs9898981	0.4471
chr17	46949348	46949349	T	G	rs9898981	0.4471
chr17	46949544	46949545	C	T	rs9911967	0.4471
chr17	46950281	46950282	T	C	rs2317997	0.4471
chr17	46950634	46950635	C	G	rs740617	0.4471
chr17	46950634	46950635	C	T	rs740617	0.4471
chr17	46950670	46950671	A	G	rs62075889	0.4471
chr17	46950670	46950671	A	T	rs62075889	0.4471
chr17	46950685	46950686	C	G	rs12940071	0.4471
chr17	46950685	46950686	C	T	rs12940071	0.4471
chr17	46951927	46951928	T	C	rs3809854	0.4471
chr17	46952301	46952302	G	T	rs17608961	0.4471
chr17	46928745	46928746	C	G	rs10853087	0.4471
chr17	46928336	46928337	C	T	rs3785888	0.4471
chr17	46954463	46954464	C	G	rs4602097	0.4471
chr17	46954463	46954464	C	T	rs4602097	0.4471
chr17	46954700	46954701	T	C	rs4381655	0.4471
chr17	46927421	46927422	G	A	rs2191033	0.4471
chr17	46926462	46926463	G	A	rs1867237	0.4471
chr17	46926308	46926309	C	T	rs197919	0.4471
chr17	46925713	46925714	A	G	rs197918	0.4471
chr17	46924174	46924175	G	A	rs35707546	0.4471
chr17	46923630	46923631	G	A	rs7225428	0.4471
chr17	46923630	46923631	G	T	rs7225428	0.4471
chr17	46958888	46958889	C	G	rs11656362	0.4471
chr17	46923162	46923163	G	A	rs189899	0.4471
chr17	46923162	46923163	G	C	rs189899	0.4471
chr17	46923162	46923163	G	T	rs189899	0.4471
chr17	46922280	46922281	G	A	rs197917	0.4471
chr17	46921811	46921812	C	T	rs197916	0.4471
chr17	46921196	46921197	G	A	rs11654971	0.4471
chr17	46919989	46919990	G	A	rs7342957	0.4471
chr17	46919989	46919990	G	C	rs7342957	0.4471
chr17	46919962	46919963	G	A	rs2920397	0.4471
chr17	46962665	46962666	G	T	rs2316330	0.4471
chr17	46962750	46962751	G	A	rs3851784	0.4471
chr17	46962780	46962781	T	G	rs3851785	0.4471
chr17	46919392	46919393	C	A	rs1662577	0.4471
chr17	46918878	46918879	C	T	rs1662576	0.4471
chr17	46918733	46918734	A	G	rs11869840	0.4471
chr17	46918733	46918734	A	T	rs11869840	0.4471
chr17	46963727	46963728	T	C	rs11652318	0.4471
chr17	46918167	46918168	C	T	rs11658276	0.4471
chr17	46917703	46917704	G	A	rs10853085	0.4471
chr17	46917703	46917704	G	C	rs10853085	0.4471
chr17	46917488	46917489	T	C	rs1662597	0.4471
chr17	46917488	46917489	T	G	rs1662597	0.4471
chr17	46964712	46964713	G	A	rs3760377	0.4471
chr17	46916913	46916914	C	T	rs1623402	0.4471
chr17	46916461	46916462	C	T	rs1052504	0.4471
chr17	46916341	46916342	T	C	rs1618989	0.4471
chr17	46915751	46915752	G	A	rs1662596	0.4471
chr17	46915370	46915371	G	A	rs1662594	0.4471
chr17	46914594	46914595	G	A	rs2920396	0.4471
chr17	46914569	46914570	G	A	rs12601886	0.4471
chr17	46967984	46967985	C	G	rs4968250	0.4471
chr17	46968527	46968528	C	T	rs28451958	0.4471
chr17	46968528	46968529	A	G	rs28553405	0.4471
chr17	46969565	46969566	A	G	rs3851786	0.4471
chr17	46946682	46946683	T	A	rs4968287	0.4519
chr17	46946682	46946683	T	C	rs4968287	0.4519
chr17	46946682	46946683	T	G	rs4968287	0.4519
chr17	46946690	46946691	C	T	rs4968288	0.4519
chr17	46966780	46966781	C	A	rs11079745	0.4519
chr17	46969615	46969616	A	G	rs3851787	0.4519
chr17	46913155	46913156	A	G	rs197915	0.4423
chr17	46912679	46912680	G	C	rs197913	0.4423
chr17	46970013	46970014	A	G	rs9893713	0.4519
chr17	46970017	46970018	C	T	rs4968290	0.4519
chr17	46915761	46915762	G	A	rs4968248	0.4231
chr17	46912521	46912522	T	A	rs197912	0.4519
chr17	46971197	46971198	A	C	rs9901977	0.4135
chr17	46971197	46971198	A	G	rs9901977	0.4135
chr17	46971197	46971198	A	T	rs9901977	0.4135
chr17	46939874	46939875	G	A	rs758391	0.4038
chr17	46942761	46942762	C	T	rs11079742	0.4038
chr17	46949752	46949753	A	C	rs11079744	0.4038
chr17	46949752	46949753	A	T	rs11079744	0.4038
chr17	46931375	46931376	G	A	rs197923	0.4038
chr17	46931375	46931376	G	C	rs197923	0.4038
chr17	46931203	46931204	G	A	rs197922	0.4038
chr17	46930265	46930266	A	G	rs11655668	0.4038
chr17	46929846	46929847	A	G	rs2072317	0.4038
chr17	46928742	46928743	A	G	rs10853086	0.4038
chr17	46954021	46954022	G	A	rs6504623	0.4038
chr17	46955943	46955944	T	C	rs3885731	0.4038
chr17	46956635	46956636	T	C	rs9303532	0.4038
chr17	46956975	46956976	G	C	rs9910899	0.4038
chr17	46956975	46956976	G	T	rs9910899	0.4038
chr17	46957074	46957075	C	G	rs9912794	0.4038
chr17	46957074	46957075	C	T	rs9912794	0.4038
chr17	46957215	46957216	G	A	rs9911366	0.4038
chr17	46958843	46958844	G	A	rs9898527	0.4038
chr17	46958843	46958844	G	C	rs9898527	0.4038
chr17	46960490	46960491	C	T	rs61671555	0.4038
chr17	46969498	46969499	G	A	rs3890958	0.4038
chr17	46940492	46940493	A	G	rs758392	0.4087
chr17	46940492	46940493	A	T	rs758392	0.4087
chr17	46946660	46946661	G	A	rs8065527	0.4087
chr17	46946660	46946661	G	T	rs8065527	0.4087
chr17	46931568	46931569	A	G	rs1838105	0.4087
chr17	46974886	46974887	G	A	rs7216991	0.4471
chr17	46976223	46976224	C	T	rs62075896	0.4423
chr12	109904792	109904793	G	A	rs74416240	0.101
chr12	109905351	109905352	C	T	rs16940666	0.101
chr12	109906095	109906096	A	G	rs79088408	0.101
chr12	110021679	110021680	C	T	rs75584653	0.1058
chr12	110121763	110121764	T	C	rs181629169	0.101
chr12	110173345	110173346	G	A	rs186091224	0.101
chr12	110173345	110173346	G	C	rs186091224	0.101
chr12	110173345	110173346	G	T	rs186091224	0.101
chr12	109922515	109922516	G	A	rs16940688	0.0817
chr12	109953173	109953174	T	C	rs925368	0.0817
chr12	110144532	110144533	C	T	rs141965732	0.0817
chr12	110237557	110237558	C	T	rs144825998	0.0817
chr12	110259524	110259525	G	A	rs117121174	0.0817
chr6	31374706	31374707	C	T	rs2523644	0.0913
chr6	31375569	31375570	G	A	rs4959066	0.0913
chr6	31375569	31375570	G	C	rs4959066	0.0913
chr6	31375622	31375623	A	T	rs4959017	0.0913
chr6	31376516	31376517	T	A	rs3997982	0.0913
chr6	31376516	31376517	T	G	rs3997982	0.0913
chr6	31376848	31376849	G	A	rs9266596	0.0913
chr6	31376848	31376849	G	C	rs9266596	0.0913
chr6	31360764	31360765	G	A	rs2523578	0.0865
chr6	31360314	31360315	A	G	rs2523582	0.0865
chr6	31360314	31360315	A	T	rs2523582	0.0865
chr6	31358397	31358398	G	T	rs2523598	0.0865
chr6	31356964	31356965	T	A	rs147324178	0.0865
chr6	31356964	31356965	T	C	rs147324178	0.0865
chr6	31353582	31353583	A	G	rs2844585	0.0865
chr6	31378636	31378637	A	G	rs2442738	0.101
chr6	31378636	31378637	A	T	rs2442738	0.101
chr6	31383744	31383745	A	C	rs3020582	0.101
chr6	31383794	31383795	G	T	rs2442754	0.101
chr6	31383816	31383817	T	C	rs9266762	0.101
chr6	31357252	31357253	T	C	rs2596488	0.101
chr6	31357250	31357251	A	G	rs2596489	0.101
chr6	31358044	31358045	G	A	rs9266252	0.0913
chr6	31357924	31357925	A	G	rs9266245	0.0913
chr6	31357914	31357915	G	A	rs9266244	0.0913
chr6	31374283	31374284	C	T	rs3997903	0.1058
chr6	31383814	31383815	C	G	rs9266760	0.1058
chr6	31383815	31383816	A	G	rs9266761	0.1058
chr6	31374853	31374854	T	C	rs2254556	0.0721
chr6	31374378	31374379	T	A	rs3997901	0.0721
chr6	31374378	31374379	T	G	rs3997901	0.0721
chr6	31377400	31377401	G	A	rs4959070	0.0721
chr6	31377400	31377401	G	C	rs4959070	0.0721
chr6	31378415	31378416	G	A	rs2507982	0.0721
chr6	31370038	31370039	A	C	rs9266441	0.0721
chr6	31370038	31370039	A	G	rs9266441	0.0721
chr6	31370038	31370039	A	T	rs9266441	0.0721
chr6	31369982	31369983	C	T	rs9266438	0.0721
chr6	31369389	31369390	A	G	rs2905716	0.0721
chr6	31369378	31369379	T	C	rs2922995	0.0721
chr6	31369119	31369120	C	A	rs2596433	0.0721
chr6	31369119	31369120	C	G	rs2596433	0.0721
chr6	31369034	31369035	A	G	rs2853991	0.0721
chr6	31367929	31367930	A	C	rs2523537	0.0721
chr6	31367929	31367930	A	G	rs2523537	0.0721
chr6	31367378	31367379	A	G	rs2523542	0.0721
chr6	31366823	31366824	T	C	rs2844576	0.0721
chr6	31366615	31366616	A	T	rs2596427	0.0721
chr6	31366486	31366487	T	C	rs2596426	0.0721
chr6	31383077	31383078	T	C	rs2523488	0.0721
chr6	31383097	31383098	T	C	rs2523487	0.0721
chr6	31383165	31383166	T	C	rs2523486	0.0721
chr6	31383436	31383437	G	A	rs9266747	0.0721
chr6	31383560	31383561	A	G	rs3130485	0.0721
chr6	31383637	31383638	G	A	rs3099849	0.0721
chr6	31383894	31383895	G	A	rs2507977	0.0721
chr6	31365313	31365314	A	G	rs3016015	0.0721
chr6	31365199	31365200	A	G	rs9266363	0.0721
chr6	31365199	31365200	A	T	rs9266363	0.0721
chr6	31384371	31384372	T	C	rs2507974	0.0721
chr6	31364170	31364171	C	A	rs2523553	0.0721
chr6	31363605	31363606	A	G	rs2523556	0.0721
chr6	31363388	31363389	A	G	rs2596549	0.0721
chr6	31363388	31363389	A	T	rs2596549	0.0721
chr6	31362768	31362769	T	G	rs2596548	0.0721
chr6	31392317	31392318	G	A	rs2596517	0.0721
chr6	31392975	31392976	T	G	rs3134787	0.0721
chr6	31393168	31393169	T	C	rs34053403	0.0721
chr6	31396062	31396063	A	G	rs2596484	0.0721
chr6	31360117	31360118	G	A	rs2523583	0.1058
chr12	112971370	112971371	G	A	rs2072134	0.1971
chr12	112927815	112927816	A	G	rs11066453	0.2212
chr5	4029675	4029676	C	T	rs11748327	0.2788
chr5	4031873	4031874	C	T	rs11750208	0.274
chr5	4032735	4032736	A	G	rs12653958	0.274
chr5	4033671	4033672	G	C	rs59774773	0.274
chr5	4036113	4036114	C	G	rs17718387	0.274
chr5	4024807	4024808	T	A	rs11739657	0.2692
chr5	4042578	4042579	T	C	rs113983715	0.2692
chr5	4042578	4042579	T	G	rs113983715	0.2692
chr5	4044243	4044244	C	T	rs57367478	0.2692
chr5	4047201	4047202	C	A	rs59799921	0.2692
chr5	4047778	4047779	A	G	rs7706161	0.2692
chr5	4048412	4048413	T	C	rs72731435	0.2692
chr5	4048689	4048690	T	C	rs10512704	0.2692
chr5	4050958	4050959	T	C	rs57592121	0.2692
chr5	4054735	4054736	G	C	rs1389321	0.2692
chr5	4041845	4041846	A	G	rs2005071	0.2644
chr5	4057775	4057776	A	G	rs55988212	0.2644
chr5	4058284	4058285	T	C	rs11738257	0.2644
chr5	4064246	4064247	C	G	rs1911907	0.2644
chr5	4064257	4064258	C	A	rs1911908	0.2644
chr5	4064257	4064258	C	G	rs1911908	0.2644
chr5	4065138	4065139	T	C	rs11134030	0.2644
chr5	4068519	4068520	C	T	rs961620	0.2644
chr5	4068694	4068695	C	A	rs17662489	0.2644
chr5	4068694	4068695	C	T	rs17662489	0.2644
chr5	4069502	4069503	G	A	rs1353102	0.2644
chr5	4069502	4069503	G	C	rs1353102	0.2644
chr5	4071940	4071941	A	T	rs67950492	0.2644
chr5	4074173	4074174	G	C	rs6895675	0.2644
chr5	4075064	4075065	G	A	rs12659815	0.2644
chr5	4075064	4075065	G	C	rs12659815	0.2644
chr5	4075275	4075276	C	T	rs12656247	0.2644
chr5	4075661	4075662	T	C	rs66682948	0.2644
chr5	4080115	4080116	T	C	rs2047074	0.2644
chr5	4043951	4043952	C	T	rs11743330	0.274
chr5	4084916	4084917	A	G	rs2398655	0.2644
chr5	4003737	4003738	G	A	rs11743509	0.2596
chr5	4003564	4003565	G	A	rs112673791	0.2596
chr5	4002177	4002178	G	C	rs10060853	0.2596
chr5	4085972	4085973	T	C	rs2174979	0.2692
chr5	4086317	4086318	T	A	rs56209239	0.2692
chr5	4086378	4086379	C	G	rs67916023	0.2692
chr5	4086448	4086449	T	C	rs12653903	0.2692
chr5	4087178	4087179	C	T	rs67060329	0.2692
chr5	4087646	4087647	T	C	rs72731458	0.2692
chr5	4090186	4090187	T	C	rs17719935	0.2692
chr5	4090611	4090612	C	T	rs112558761	0.2692
chr5	4020960	4020961	T	C	rs2398653	0.2548
chr5	4020486	4020487	G	A	rs11738089	0.2548
chr5	4017845	4017846	T	G	rs17717616	0.2548
chr5	4013270	4013271	C	T	rs10058448	0.2548
chr5	4012579	4012580	G	A	rs10071096	0.2548
chr5	4012371	4012372	A	G	rs2131593	0.2548
chr5	4012241	4012242	C	G	rs10056229	0.2548
chr5	4012241	4012242	C	T	rs10056229	0.2548
chr5	4012188	4012189	T	C	rs3943033	0.2548
chr5	4012130	4012131	T	C	rs10064084	0.2548
chr5	4012098	4012099	T	C	rs10064077	0.2548
chr5	4011696	4011697	T	C	rs10063823	0.2548
chr5	4011632	4011633	G	C	rs10069086	0.2548
chr5	4011468	4011469	G	A	rs10069010	0.2548
chr5	4011434	4011435	G	A	rs10068959	0.2548
chr5	4011056	4011057	A	C	rs10038800	0.2548
chr5	4011056	4011057	A	G	rs10038800	0.2548
chr5	4011029	4011030	C	A	rs10035883	0.2548
chr5	4011029	4011030	C	G	rs10035883	0.2548
chr5	4011029	4011030	C	T	rs10035883	0.2548
chr5	4010996	4010997	C	T	rs10035880	0.2548
chr5	4010839	4010840	G	A	rs7704336	0.2548
chr5	4010702	4010703	T	A	rs28618140	0.2548
chr5	4010702	4010703	T	G	rs28618140	0.2548
chr5	4009287	4009288	C	G	rs10079900	0.2548
chr5	4008470	4008471	C	T	rs7732134	0.2548
chr5	4008333	4008334	A	G	rs6555241	0.2548
chr5	4008205	4008206	A	G	rs6555240	0.2548
chr5	4006979	4006980	T	C	rs10064638	0.2548
chr5	4006979	4006980	T	G	rs10064638	0.2548
chr5	4006028	4006029	G	C	rs11745500	0.2548
chr5	4005984	4005985	C	T	rs11739178	0.2548
chr5	4000438	4000439	G	A	rs77621049	0.25
chr5	3999672	3999673	G	A	rs76015288	0.25
chr5	3998631	3998632	C	T	rs77710493	0.25
chr5	3997715	3997716	T	C	rs11748824	0.25
chr5	4093955	4093956	T	C	rs10039404	0.2692
chr5	4094051	4094052	G	T	rs10041378	0.2692
chr5	4011041	4011042	C	A	rs11738929	0.2596
chr5	4011041	4011042	C	T	rs11738929	0.2596
chr5	4029402	4029403	G	A	rs493452	0.3125
chr5	4028986	4028987	A	G	rs578880	0.3125
chr5	4027642	4027643	A	G	rs2452877	0.3125
chr5	4027356	4027357	A	T	rs2459733	0.3125
chr5	4027210	4027211	C	T	rs2459732	0.3125
chr5	4032887	4032888	A	G	rs534161	0.3125
chr5	4033029	4033030	G	C	rs479234	0.3125
chr5	4033029	4033030	G	T	rs479234	0.3125
chr5	4033427	4033428	T	C	rs504249	0.3125
chr5	4033427	4033428	T	G	rs504249	0.3125
chr5	4034492	4034493	A	G	rs475559	0.3125
chr5	4034492	4034493	A	T	rs475559	0.3125
chr5	4035818	4035819	T	C	rs521660	0.3125
chr5	4036569	4036570	C	G	rs494074	0.3125
chr5	4036698	4036699	T	C	rs493049	0.3125
chr5	4037805	4037806	A	G	rs552237	0.3125
chr5	4093782	4093783	A	G	rs9313069	0.274
chr5	3996848	3996849	C	T	rs77762199	0.2548
chr5	3996732	3996733	C	T	rs73736006	0.2548
chr5	4038244	4038245	T	A	rs567775	0.3173
chr5	4038244	4038245	T	C	rs567775	0.3173
chr5	4025640	4025641	A	G	rs484410	0.3077
chr5	4025590	4025591	T	A	rs483632	0.3077
chr5	4025590	4025591	T	C	rs483632	0.3077
chr5	4025210	4025211	T	C	rs11134029	0.3077
chr5	4025169	4025170	G	A	rs512990	0.3077
chr5	4025091	4025092	T	C	rs513885	0.3077
chr5	4024766	4024767	T	A	rs516632	0.3077
chr5	4024766	4024767	T	C	rs516632	0.3077
chr5	4024764	4024765	A	G	rs516657	0.3077
chr5	4024582	4024583	C	A	rs563822	0.3077
chr5	4024525	4024526	A	G	rs563669	0.3077
chr5	4023957	4023958	T	A	rs545066	0.3077
chr5	4023957	4023958	T	C	rs545066	0.3077
chr5	4023777	4023778	A	T	rs546827	0.3077
chr5	4023684	4023685	A	G	rs500818	0.3077
chr5	4023615	4023616	C	G	rs548581	0.3077
chr5	4023615	4023616	C	T	rs548581	0.3077
chr5	4023201	4023202	G	A	rs573473	0.3125
chr5	4039744	4039745	A	T	rs511907	0.3125
chr5	4040382	4040383	T	A	rs554079	0.3125
chr5	4040382	4040383	T	C	rs554079	0.3125
chr5	4040382	4040383	T	G	rs554079	0.3125
chr5	4041040	4041041	A	G	rs580641	0.3125
chr5	4041044	4041045	A	G	rs555411	0.3125
chr5	4042455	4042456	C	G	rs825724	0.3125
chr5	4043888	4043889	T	C	rs576064	0.3125
chr5	4046736	4046737	A	T	rs12716155	0.3125
chr5	4048274	4048275	G	A	rs10076234	0.3125
chr5	4051003	4051004	C	T	rs4702376	0.3125
chr5	4051806	4051807	T	A	rs10462780	0.3125
chr5	4052392	4052393	A	C	rs6893302	0.3125
chr5	4053379	4053380	A	T	rs1389320	0.3125
chr5	4053652	4053653	A	G	rs1201368	0.3125
chr5	4053652	4053653	A	T	rs1201368	0.3125
chr5	4096517	4096518	T	C	rs10068190	0.2837
chr5	4096520	4096521	C	T	rs10058808	0.2837
chr5	4096981	4096982	T	C	rs10068533	0.2837
chr5	4097244	4097245	T	C	rs10038203	0.2837
chr5	4100259	4100260	C	G	rs60494532	0.2837
chr5	4100259	4100260	C	T	rs60494532	0.2837
chr5	4100875	4100876	G	A	rs1493470	0.2837
chr5	4101043	4101044	G	A	rs16872792	0.2837
chr5	4101043	4101044	G	C	rs16872792	0.2837
chr1	176680044	176680045	T	C	rs10454444	0.2028
chr1	176676628	176676629	A	G	rs35691414	0.2028
chr1	176685166	176685167	A	G	rs10494501	0.2028
chr1	176673361	176673362	T	C	rs1395459	0.2028
chr1	176672352	176672353	T	A	rs12069863	0.2028
chr1	176668381	176668382	T	C	rs10798470	0.2028
chr1	176667896	176667897	T	G	rs12063668	0.2028
chr1	176661279	176661280	G	A	rs10913237	0.2028
chr1	176659376	176659377	C	T	rs10913236	0.2028
chr1	176658803	176658804	G	A	rs10913234	0.2028
chr1	176655343	176655344	G	C	rs12145416	0.2028
chr1	176654243	176654244	T	C	rs2861791	0.2028
chr1	176653925	176653926	G	A	rs12144223	0.2028
chr1	176653735	176653736	C	G	rs2063049	0.2028
chr1	176653061	176653062	A	T	rs6689901	0.2028
chr1	176635906	176635907	C	T	rs10913224	0.2028
chr1	176634228	176634229	G	A	rs147036913	0.2028
chr1	176632050	176632051	A	G	rs10913223	0.2028
chr1	176631800	176631801	G	A	rs10913222	0.2028
chr1	176629981	176629982	C	A	rs10913221	0.2028
chr1	176626970	176626971	C	T	rs12090061	0.2028
chr1	176624995	176624996	C	T	rs10753131	0.2028
chr1	176612960	176612961	C	G	rs10913217	0.2028
chr1	176612960	176612961	C	T	rs10913217	0.2028
chr1	176612869	176612870	C	T	rs7516346	0.2028
chr1	176612861	176612862	G	C	rs7538329	0.2028
chr1	176607120	176607121	A	G	rs12061307	0.2028
chr1	176606155	176606156	C	G	rs34054514	0.2028
chr1	176606155	176606156	C	T	rs34054514	0.2028
chr1	176606085	176606086	T	C	rs12060917	0.2028
chr1	176604361	176604362	G	A	rs7529195	0.2028
chr1	176603437	176603438	G	A	rs12061315	0.2028
chr1	176603002	176603003	G	C	rs10913215	0.2028
chr1	176603002	176603003	G	T	rs10913215	0.2028
chr1	176656290	176656291	A	T	rs10913233	0.2038
chr1	176599550	176599551	T	A	rs7550530	0.2038
chr1	176599550	176599551	T	C	rs7550530	0.2038
chr1	176598804	176598805	T	G	rs10913214	0.2038
chr1	176598739	176598740	C	T	rs12127446	0.2038
chr1	176596545	176596546	C	T	rs7543989	0.2038
chr1	176669828	176669829	G	A	rs867037	0.2018
chr1	176669828	176669829	G	T	rs867037	0.2018
chr1	176663396	176663397	C	T	rs12071948	0.2018
chr1	176634324	176634325	C	A	rs75462836	0.2018
chr1	176634324	176634325	C	T	rs75462836	0.2018
chr1	176621757	176621758	T	A	rs12130267	0.2018
chr1	176621757	176621758	T	C	rs12130267	0.2018
chr1	176600031	176600032	T	A	rs34185312	0.2048
chr1	176600031	176600032	T	G	rs34185312	0.2048
chr1	176597213	176597214	C	T	rs10489478	0.2048
chr1	176690326	176690327	C	T	rs10913241	0.2008
chr1	176703510	176703511	A	C	rs12757129	0.1998
chr1	176706136	176706137	C	T	rs10798476	0.1998
chr1	176704363	176704364	C	T	rs10798474	0.2058
chr2	239313205	239313206	G	A	rs10200850	0.0785
chr2	239309430	239309431	C	T	rs13405743	0.0785
chr2	239304743	239304744	T	C	rs10177607	0.0785
chr2	239303759	239303760	G	A	rs10204505	0.0785
chr2	239303759	239303760	G	C	rs10204505	0.0785
chr2	239302071	239302072	C	G	rs4851969	0.0785
chr2	239300868	239300869	A	T	rs12623489	0.0785
chr2	239298717	239298718	C	A	rs72992617	0.0785
chr2	239298717	239298718	C	T	rs72992617	0.0785
chr2	239296496	239296497	C	T	rs13429023	0.0785
chr2	239294374	239294375	T	C	rs13429815	0.0785
chr2	239293066	239293067	G	A	rs4502439	0.0785
chr2	239286458	239286459	A	G	rs2048765	0.0785
chr2	239284031	239284032	C	T	rs28629222	0.0785
chr2	239280828	239280829	T	A	rs149755387	0.0785
chr2	239280828	239280829	T	C	rs149755387	0.0785
chr2	239279749	239279750	G	A	rs4852042	0.0785
chr2	239276542	239276543	A	C	rs12615955	0.0785
chr2	239314426	239314427	A	G	rs13391934	0.0795
chr2	239309073	239309074	C	T	rs10183592	0.0795
chr2	239326225	239326226	G	A	rs4852047	0.0795
chr2	239327359	239327360	C	G	rs6741059	0.0795
chr2	239329221	239329222	G	A	rs10189520	0.0795
chr2	239329221	239329222	G	C	rs10189520	0.0795
chr2	239329221	239329222	G	T	rs10189520	0.0795
chr2	239329595	239329596	G	A	rs68080737	0.0795
chr2	239330555	239330556	G	A	rs925737	0.0795
chr2	239331166	239331167	C	T	rs13407112	0.0795
chr2	239331931	239331932	C	T	rs72992666	0.0795
chr2	239292147	239292148	G	A	rs999302	0.0795
chr2	239291307	239291308	C	T	rs10460499	0.0795
chr2	239290002	239290003	G	A	rs9308910	0.0795
chr2	239328760	239328761	C	G	rs7594398	0.0805
chr2	239328760	239328761	C	T	rs7594398	0.0805
chr2	239323841	239323842	C	T	rs59022814	0.0785
chr2	239325701	239325702	C	A	rs10188303	0.0785
chr2	239325701	239325702	C	T	rs10188303	0.0785
chr2	239336905	239336906	G	A	rs4852048	0.0785
chr2	239336905	239336906	G	C	rs4852048	0.0785
chr2	239340540	239340541	G	A	rs56327958	0.0785
chr2	239340730	239340731	G	A	rs2017669	0.0785
chr2	239340730	239340731	G	T	rs2017669	0.0785
chr2	239341240	239341241	T	C	rs938366	0.0785
chr2	239336548	239336549	C	T	rs950225	0.0775
chr2	239342524	239342525	C	A	rs10209343	0.0775
chr2	239342524	239342525	C	T	rs10209343	0.0775
chr2	239346514	239346515	C	A	rs116470355	0.0775
chr2	239347117	239347118	T	C	rs72994544	0.0775
chr2	239357917	239357918	G	A	rs199921010	0.0775
chr2	239347765	239347766	C	T	rs4852050	0.0765
chr2	239347991	239347992	C	T	rs10179405	0.0765
chr2	239351533	239351534	C	T	rs77349060	0.0765
chr2	239354781	239354782	G	C	rs56414137	0.0765
chr2	239348611	239348612	C	A	rs4852051	0.0775
chr2	239348611	239348612	C	G	rs4852051	0.0775
chr2	239348611	239348612	C	T	rs4852051	0.0775
chr2	239360512	239360513	C	T	rs12471054	0.0755
chr2	239366900	239366901	G	A	rs4852057	0.0755
chr2	239306467	239306468	G	A	rs7559295	0.0984
chr2	239303072	239303073	C	T	rs6760848	0.0984
chr2	239298923	239298924	G	A	rs112847587	0.0984
chr2	239300172	239300173	C	T	rs13389628	0.0994
chr2	239308869	239308870	C	T	rs10183376	0.0616
chr2	239307681	239307682	T	C	rs10187532	0.1014
chr4	118770468	118770469	G	A	rs4834703	0.1074
chr4	118760206	118760207	G	A	rs72669457	0.1074
chr4	118779989	118779990	T	C	rs146758204	0.1054
chr4	118671786	118671787	C	A	rs72676193	0.1093
chr4	118671786	118671787	C	T	rs72676193	0.1093
chr4	118661940	118661941	C	T	rs372037583	0.1093
chr4	118614070	118614071	A	G	rs371594146	0.1103
chr12	74077559	74077560	C	T	rs2303970	0.4583
chr12	74072060	74072061	T	A	rs10879733	0.4583
chr12	74072060	74072061	T	C	rs10879733	0.4583
chr12	74066080	74066081	A	G	rs7966975	0.4583
chr12	74066080	74066081	A	T	rs7966975	0.4583
chr12	74064865	74064866	A	G	rs10879731	0.4583
chr12	74059107	74059108	T	C	rs10785090	0.4583
chr12	74050733	74050734	C	G	rs10879729	0.4583
chr12	74050733	74050734	C	T	rs10879729	0.4583
chr12	74114548	74114549	G	A	rs1546728	0.4583
chr12	74065006	74065007	A	C	rs10879732	0.4712
chr12	74093057	74093058	A	G	rs10785093	0.4712
chr12	74059536	74059537	T	G	rs7967326	0.4712
chr12	74103015	74103016	A	C	rs7309031	0.4712
chr12	74105902	74105903	T	C	rs10879735	0.4712
chr12	74115837	74115838	T	G	rs1357241	0.4712
chr12	74056093	74056094	A	C	rs1516294	0.4722
chr12	74127949	74127950	T	A	rs10748252	0.4722
chr12	74140067	74140068	T	A	rs7294391	0.4722
chr12	74140067	74140068	T	C	rs7294391	0.4722
chr12	74147114	74147115	T	A	rs1464492	0.4722
chr12	74101159	74101160	T	C	rs7973838	0.4702
chr12	74069204	74069205	A	G	rs11179898	0.4026
chr12	74069204	74069205	A	T	rs11179898	0.4026
chr12	74066432	74066433	C	A	rs2365429	0.4026
chr12	74066432	74066433	C	G	rs2365429	0.4026
chr12	74089192	74089193	T	C	rs7310722	0.4026
chr12	74089192	74089193	T	G	rs7310722	0.4026
chr12	74095507	74095508	C	T	rs753044	0.4026
chr12	74058873	74058874	T	C	rs10879730	0.4026
chr12	74114382	74114383	C	T	rs1546729	0.4026
chr12	74116470	74116471	C	T	rs1829698	0.4026
chr12	74144266	74144267	A	G	rs1851356	0.4046
chr12	74144266	74144267	A	T	rs1851356	0.4046
chr12	74045257	74045258	G	A	rs2365432	0.4036
chr12	74137417	74137418	G	A	rs10879736	0.4056
chr12	74093251	74093252	A	T	rs11179914	0.4821
chr12	74059176	74059177	A	G	rs10785091	0.4811
chr12	74057509	74057510	T	C	rs10506705	0.4811
chr12	74052660	74052661	A	T	rs7309177	0.4811
chr12	73925277	73925278	G	A	rs10785081	0.4901
chr12	74137084	74137085	T	A	rs12824860	0.4781
chr12	74137084	74137085	T	G	rs12824860	0.4781
chr12	74042474	74042475	C	T	rs4883498	0.4831
chr12	74039801	74039802	A	G	rs10879728	0.4831
chr12	74031559	74031560	G	A	rs11179882	0.4831
chr12	74031559	74031560	G	T	rs11179882	0.4831
chr12	74027945	74027946	T	A	rs7962729	0.4831
chr12	74027945	74027946	T	C	rs7962729	0.4831
chr12	74011255	74011256	C	T	rs10879723	0.4831
chr12	74001296	74001297	T	C	rs7975264	0.4831
chr12	73998405	73998406	C	A	rs10785086	0.4831
chr12	73992477	73992478	G	A	rs2365438	0.4831
chr12	73983416	73983417	C	G	rs10879720	0.4831
chr12	73983416	73983417	C	T	rs10879720	0.4831
chr12	73979056	73979057	C	A	rs11179858	0.4831
chr12	73979056	73979057	C	G	rs11179858	0.4831
chr12	73979056	73979057	C	T	rs11179858	0.4831
chr12	73972593	73972594	C	T	rs6582203	0.4831
chr12	73959992	73959993	G	A	rs10879714	0.4831
chr12	73958940	73958941	T	C	rs1829125	0.4831
chr12	73933491	73933492	T	G	rs10879711	0.4831
chr12	73929823	73929824	T	A	rs11179839	0.4831
chr12	73929823	73929824	T	C	rs11179839	0.4831
chr12	73952276	73952277	T	G	rs10785084	0.4821
chr12	74040303	74040304	C	T	rs10785088	0.4841
chr12	74017837	74017838	C	A	rs1516293	0.4841
chr12	74017837	74017838	C	T	rs1516293	0.4841
chr12	74014235	74014236	C	T	rs7969831	0.4841
chr12	73981777	73981778	G	A	rs11534901	0.4841
chr12	73981777	73981778	G	T	rs11534901	0.4841
chr12	73979829	73979830	C	A	rs11179859	0.4841
chr12	73979829	73979830	C	G	rs11179859	0.4841
chr12	73979829	73979830	C	T	rs11179859	0.4841
chr13	36843289	36843290	A	C	rs609418	0.2575
chr13	36834596	36834597	T	C	rs9315450	0.2575
chr13	36834596	36834597	T	G	rs9315450	0.2575
chr13	36822080	36822081	A	G	rs1980880	0.2575
chr13	36822080	36822081	A	T	rs1980880	0.2575
chr13	36821955	36821956	G	A	rs1980881	0.2575
chr13	36842910	36842911	G	C	rs7325187	0.2584
chr13	36842910	36842911	G	T	rs7325187	0.2584
chr13	36846210	36846211	A	G	rs642866	0.2555
chr13	36836558	36836559	A	C	rs9315451	0.2575
chr13	36860606	36860607	G	A	rs636514	0.2545
chr13	36860606	36860607	G	C	rs636514	0.2545
chr13	36826483	36826484	T	A	rs7983276	0.2386
chr13	36826483	36826484	T	C	rs7983276	0.2386
chr13	36838506	36838507	C	T	rs4943423	0.2376
chr13	36843068	36843069	T	C	rs9576121	0.2366
chr13	36840657	36840658	T	C	rs4943426	0.2366
chr13	36839419	36839420	C	T	rs7981675	0.2366
chr13	36839406	36839407	A	C	rs7982338	0.2366
chr13	36837451	36837452	A	G	rs11838533	0.2366
chr13	36836656	36836657	C	G	rs4943421	0.2366
chr13	36835370	36835371	G	A	rs9566166	0.2366
chr13	36835370	36835371	G	C	rs9566166	0.2366
chr13	36835370	36835371	G	T	rs9566166	0.2366
chr13	36834407	36834408	A	G	rs6563501	0.2366
chr13	36833732	36833733	C	A	rs4943419	0.2366
chr13	36833732	36833733	C	T	rs4943419	0.2366
chr13	36833354	36833355	C	G	rs1571320	0.2366
chr13	36843756	36843757	C	A	rs9634749	0.2356
chr13	36842096	36842097	G	A	rs9635072	0.2316
chr13	36848894	36848895	G	A	rs4943431	0.2296
chr3	17082891	17082892	A	G	rs4618210	0.4087
chr3	17082969	17082970	A	T	rs4685427	0.4087
chr3	17085353	17085354	A	C	rs4685428	0.4087
chr3	17085353	17085354	A	T	rs4685428	0.4087
chr3	17086076	17086077	A	T	rs6442667	0.4038
chr3	17086293	17086294	C	A	rs4563393	0.4038
chr3	17092864	17092865	T	C	rs11716021	0.3942
chr3	17094104	17094105	T	G	rs6765957	0.3942
chr3	17057816	17057817	T	C	rs7610811	0.3942
chr3	17057007	17057008	G	C	rs4561816	0.399
chr3	17053908	17053909	A	G	rs9985404	0.4135
chr3	17048841	17048842	A	G	rs4685421	0.4135
chr3	17048841	17048842	A	T	rs4685421	0.4135
chr3	17045185	17045186	T	C	rs35319117	0.4135
chr3	17039623	17039624	C	T	rs7617672	0.4135
chr3	17039481	17039482	A	G	rs12497667	0.4135
chr3	17038276	17038277	T	G	rs4423750	0.4135
chr3	17037708	17037709	A	T	rs4685420	0.4135
chr3	17037147	17037148	A	G	rs4353792	0.4135
chr3	17037147	17037148	A	T	rs4353792	0.4135
chr3	17035775	17035776	C	A	rs17272796	0.4135
chr3	17035775	17035776	C	T	rs17272796	0.4135
chr3	17034420	17034421	A	T	rs12497953	0.4135
chr3	17031504	17031505	A	G	rs4535211	0.4135
chr3	17029379	17029380	G	A	rs6797029	0.4135
chr3	17029089	17029090	T	C	rs6809087	0.4135
chr3	17023400	17023401	C	A	rs6776032	0.4135
chr3	17022632	17022633	T	C	rs4234539	0.4135
chr3	17009500	17009501	G	A	rs7612044	0.4135
chr3	17009500	17009501	G	C	rs7612044	0.4135
chr3	16997783	16997784	T	C	rs6805534	0.4135
chr3	16995382	16995383	A	T	rs6807144	0.4135
chr3	16986885	16986886	T	A	rs13071645	0.4135
chr3	16986885	16986886	T	C	rs13071645	0.4135
chr3	16982755	16982756	A	G	rs7629171	0.4135
chr3	16978364	16978365	C	T	rs7653027	0.4135
chr3	16969725	16969726	G	A	rs6781611	0.4135
chr3	17053068	17053069	T	A	rs10865746	0.4183
chr3	17053068	17053069	T	C	rs10865746	0.4183
chr3	17052868	17052869	C	T	rs11128815	0.4183
chr3	17052133	17052134	G	A	rs13059347	0.4183
chr3	17052133	17052134	G	C	rs13059347	0.4183
chr3	17052045	17052046	A	G	rs13058764	0.4183
chr3	17050108	17050109	A	G	rs55748719	0.4183
chr3	17050108	17050109	A	T	rs55748719	0.4183
chr3	17044261	17044262	G	A	rs11926952	0.4183
chr3	17044261	17044262	G	T	rs11926952	0.4183
chr3	17043407	17043408	G	A	rs13080108	0.4183
chr3	17042216	17042217	G	A	rs6762816	0.4183
chr3	17041555	17041556	A	G	rs12487288	0.4183
chr3	17041555	17041556	A	T	rs12487288	0.4183
chr3	17027083	17027084	G	A	rs4596131	0.4183
chr3	17027070	17027071	T	G	rs4295151	0.4183
chr3	17014538	17014539	G	A	rs7611127	0.4183
chr3	17012006	17012007	A	G	rs4602367	0.4183
chr3	17006994	17006995	G	A	rs3924971	0.4183
chr3	17005630	17005631	T	C	rs4472039	0.4183
chr3	17005373	17005374	G	A	rs5019428	0.4183
chr3	17005373	17005374	G	C	rs5019428	0.4183
chr3	17004659	17004660	G	A	rs6442660	0.4183
chr3	17003870	17003871	T	A	rs4461404	0.4183
chr3	17003870	17003871	T	C	rs4461404	0.4183
chr3	17001920	17001921	T	C	rs12233492	0.4183
chr3	16993906	16993907	G	A	rs9810017	0.4183
chr3	16993906	16993907	G	C	rs9810017	0.4183
chr3	16993585	16993586	T	A	rs4685418	0.4183
chr3	16987962	16987963	G	A	rs9881521	0.4183
chr3	16984630	16984631	G	A	rs11717329	0.4183
chr3	16979992	16979993	T	C	rs4685412	0.4183
chr3	16979992	16979993	T	G	rs4685412	0.4183
chr3	16964340	16964341	T	G	rs12330362	0.4183
chr3	16959417	16959418	G	C	rs4685409	0.4183
chr3	16958735	16958736	G	A	rs6780191	0.4183
chr3	16952999	16953000	C	A	rs9854760	0.4183
chr3	16952999	16953000	C	G	rs9854760	0.4183
chr3	17099903	17099904	C	A	rs4685430	0.4087
chr3	17099903	17099904	C	G	rs4685430	0.4087
chr3	17074891	17074892	A	G	rs9637429	0.4327
chr3	17069381	17069382	G	A	rs4685422	0.4327
chr3	17064534	17064535	C	A	rs4334629	0.4327
chr3	17064534	17064535	C	G	rs4334629	0.4327
chr3	17064534	17064535	C	T	rs4334629	0.4327
chr3	16979544	16979545	C	G	rs11920333	0.4231
chr3	16937149	16937150	T	C	rs4685404	0.4231
chr3	17072543	17072544	T	C	rs6775709	0.4375
chr3	16979481	16979482	T	C	rs9799117	0.4279
chr3	16975226	16975227	C	T	rs1806556	0.4279
chr3	16968600	16968601	T	G	rs13317381	0.4279
chr3	16929755	16929756	T	G	rs9883633	0.4423
chr3	17077745	17077746	C	A	rs4685426	0.4327
chr3	17077745	17077746	C	G	rs4685426	0.4327
chr3	17077745	17077746	C	T	rs4685426	0.4327
chr3	16979509	16979510	T	G	rs9799148	0.4327
chr3	16979508	16979509	A	G	rs9799302	0.4327
chr3	16964908	16964909	G	A	rs78836430	0.4327
chr3	16964908	16964909	G	T	rs78836430	0.4327
chr3	16960071	16960072	T	A	rs1837697	0.4327
chr3	16960071	16960072	T	C	rs1837697	0.4327
chr3	16959743	16959744	T	C	rs1441035	0.4327
chr3	16958170	16958171	A	T	rs7645335	0.4327
chr3	16954542	16954543	G	A	rs4685408	0.4327
chr3	16945312	16945313	G	A	rs9841259	0.4327
chr3	16945312	16945313	G	C	rs9841259	0.4327
chr3	16943300	16943301	G	A	rs9830460	0.4327
chr3	16943300	16943301	G	C	rs9830460	0.4327
chr3	16942341	16942342	A	T	rs9862613	0.4327
chr9	22098574	22098575	A	G	rs4977574	0.4904
chr9	22098574	22098575	A	T	rs4977574	0.4904
chr9	22098619	22098620	A	G	rs2891168	0.4904
chr9	22096055	22096056	A	G	rs10757274	0.4952
chr9	22103183	22103184	G	A	rs1537372	0.4952
chr9	22103183	22103184	G	T	rs1537372	0.4952
chr9	22092924	22092925	A	C	rs10811654	0.5
chr9	22092924	22092925	A	G	rs10811654	0.5
chr9	22106225	22106226	G	A	rs10757275	0.5
chr9	22106225	22106226	G	T	rs10757275	0.5
chr9	22115026	22115027	A	G	rs2383206	0.5
chr9	22115286	22115287	T	C	rs944797	0.5
chr9	22115286	22115287	T	G	rs944797	0.5
chr9	22116220	22116221	T	C	rs1537376	0.5
chr9	22114495	22114496	A	C	rs10738609	0.4904
chr9	22114495	22114496	A	G	rs10738609	0.4904
chr9	22114495	22114496	A	T	rs10738609	0.4904
chr9	22123766	22123767	A	C	rs10738610	0.4808
chr9	22123766	22123767	A	T	rs10738610	0.4808
chr9	22124123	22124124	T	A	rs1333046	0.4808
chr9	22124630	22124631	A	G	rs10757279	0.4808
chr9	22125347	22125348	A	C	rs1333048	0.4808
chr9	22125503	22125504	G	C	rs1333049	0.4808
chr9	22124450	22124451	A	G	rs10757277	0.476
chr9	22124477	22124478	A	G	rs10757278	0.476
chr9	22119195	22119196	T	C	rs1333045	0.4856
chr9	22121349	22121350	A	T	rs10217586	0.4856
chr19	2160529	2160530	C	A	rs3803915	0.2308
chr19	2160529	2160530	C	T	rs3803915	0.2308
chr19	2162639	2162640	C	G	rs2385543	0.2308
chr19	2162639	2162640	C	T	rs2385543	0.2308
chr19	2168834	2168835	C	T	rs7249577	0.2356
chr19	2169067	2169068	G	A	rs7251881	0.2356
chr19	2169121	2169122	T	C	rs7256735	0.2404
chr19	2169121	2169122	T	G	rs7256735	0.2404
chr19	2210269	2210270	C	T	rs3746159	0.2212
chr19	2187276	2187277	T	C	rs2240128	0.2356
chr19	2232049	2232050	G	A	rs740404	0.2356
chr9	133261702	133261703	A	G	rs687289	0.3718
chr9	133261661	133261662	G	A	rs687621	0.3708
chr9	133261661	133261662	G	C	rs687621	0.3708
chr9	133268895	133268896	C	T	rs576123	0.3698
chr9	133273681	133273682	A	T	rs8176645	0.3966
chr6	163609767	163609768	A	G	rs6941513	0.3628
chr6	163609084	163609085	A	G	rs6935972	0.3618
chr6	163610921	163610922	A	G	rs7743014	0.3688
chr6	163610921	163610922	A	T	rs7743014	0.3688
chr6	163610588	163610589	G	T	rs7756185	0.3698
chr6	163612076	163612077	G	A	rs34968370	0.3668
chr6	163611071	163611072	A	G	rs9356124	0.337
chr6	163608437	163608438	G	C	rs7745161	0.334
chr4	182703490	182703491	G	C	rs7692395	0.2087
chr4	182703490	182703491	G	T	rs7692395	0.2087
chr4	182703783	182703784	G	A	rs9784414	0.2097
chr4	182705178	182705179	C	T	rs6858496	0.2097
chr4	182703015	182703016	G	A	rs6552595	0.2058
chr4	182702713	182702714	C	G	rs28414244	0.2078
chr4	182702713	182702714	C	T	rs28414244	0.2078
chr4	182708030	182708031	A	C	rs7684608	0.2048
chr4	182708030	182708031	A	T	rs7684608	0.2048
chr4	182693660	182693661	A	G	rs28617556	0.2425
chr4	182692358	182692359	T	G	rs17327666	0.2425
chr4	182690399	182690400	A	G	rs6845497	0.2425
chr7	14815436	14815437	T	C	rs4721377	0.3449
chr7	14811195	14811196	C	T	rs10487780	0.3429
chr7	14810631	14810632	T	A	rs1073758	0.3429
chr7	14806545	14806546	T	C	rs17288688	0.3439
chr7	14795268	14795269	G	A	rs4721373	0.331
chr7	14814283	14814284	T	C	rs6968756	0.3708
chr16	86651812	86651813	A	G	rs4843416	0.0388
chr19	30694302	30694303	T	C	rs16964543	0.338
chr19	30693020	30693021	G	A	rs34254453	0.336
chr19	30693020	30693021	G	C	rs34254453	0.336
chr19	30694951	30694952	G	A	rs7250973	0.338
chr19	30694951	30694952	G	T	rs7250973	0.338
chr19	30695251	30695252	A	T	rs12985989	0.337
chr19	30695869	30695870	C	T	rs16964548	0.337
chr19	30696290	30696291	C	G	rs34260010	0.337
chr19	30696290	30696291	C	T	rs34260010	0.337
chr19	30708075	30708076	T	A	rs34819865	0.33
chr19	30708075	30708076	T	C	rs34819865	0.33
chr19	30708075	30708076	T	G	rs34819865	0.33
chr19	30709774	30709775	C	T	rs67375056	0.33
chr19	30709801	30709802	A	G	rs66522104	0.33
chr19	30709801	30709802	A	T	rs66522104	0.33
chr19	30710173	30710174	T	C	rs36102825	0.33
chr19	30694431	30694432	A	G	rs16964544	0.3926
chr19	30695479	30695480	A	G	rs12052087	0.3936
chr19	30695479	30695480	A	T	rs12052087	0.3936
chr10	44280375	44280376	C	T	rs1746048	0.1451
chr10	44278637	44278638	T	G	rs1746047	0.1461
chr10	44277997	44277998	A	C	rs494192	0.1461
chr10	44277997	44277998	A	G	rs494192	0.1461
chr10	44277672	44277673	G	A	rs3123689	0.1461
chr10	44276217	44276218	G	A	rs552794	0.1461
chr10	44275024	44275025	A	G	rs642222	0.1461
chr10	44272461	44272462	C	G	rs11528522	0.1461
chr10	44272461	44272462	C	T	rs11528522	0.1461
chr10	44271876	44271877	T	C	rs61856366	0.1461
chr10	44271216	44271217	T	A	rs9663454	0.1461
chr10	44271216	44271217	T	C	rs9663454	0.1461
chr10	44271216	44271217	T	G	rs9663454	0.1461
chr10	44270905	44270906	T	G	rs519876	0.1461
chr10	44270513	44270514	C	G	rs9703834	0.1461
chr10	44270513	44270514	C	T	rs9703834	0.1461
chr10	44270302	44270303	A	G	rs11517224	0.1461
chr10	44269819	44269820	T	C	rs11238963	0.1461
chr10	44269646	44269647	C	A	rs11238961	0.1461
chr10	44269646	44269647	C	G	rs11238961	0.1461
chr10	44268770	44268771	T	C	rs640577	0.1461
chr10	44268628	44268629	C	T	rs493874	0.1461
chr10	44268465	44268466	T	C	rs495627	0.1461
chr10	44267342	44267343	A	G	rs620205	0.1461
chr10	44267237	44267238	G	A	rs527785	0.1461
chr10	44267135	44267136	G	A	rs528668	0.1461
chr10	44266174	44266175	A	G	rs607363	0.1461
chr10	44265624	44265625	A	C	rs620356	0.1461
chr10	44265624	44265625	A	G	rs620356	0.1461
chr10	44265624	44265625	A	T	rs620356	0.1461
chr10	44265509	44265510	A	G	rs620828	0.1461
chr10	44264584	44264585	T	C	rs634963	0.1461
chr10	44263138	44263139	G	A	rs573141	0.1461
chr10	44262748	44262749	A	C	rs487465	0.1461
chr10	44262302	44262303	T	C	rs665855	0.1461
chr10	44262228	44262229	C	T	rs492152	0.1461
chr10	44261658	44261659	T	C	rs518594	0.1461
chr10	44261445	44261446	G	T	rs604674	0.1461
chr10	44261330	44261331	C	T	rs605445	0.1461
chr10	44261254	44261255	G	A	rs522293	0.1461
chr10	44260787	44260788	A	G	rs607760	0.1461
chr10	44260787	44260788	A	T	rs607760	0.1461
chr10	44259999	44260000	G	A	rs554565	0.1461
chr10	44259997	44259998	C	G	rs554568	0.1461
chr10	44259997	44259998	C	T	rs554568	0.1461
chr10	44259957	44259958	T	G	rs915083	0.1461
chr10	44259734	44259735	A	G	rs622956	0.1461
chr10	44259655	44259656	A	C	rs579058	0.1461
chr10	44259655	44259656	A	G	rs579058	0.1461
chr10	44259655	44259656	A	T	rs579058	0.1461
chr10	44258418	44258419	T	C	rs501120	0.1461
chr10	44258111	44258112	G	C	rs503859	0.1461
chr10	44258007	44258008	C	T	rs504799	0.1461
chr10	44257926	44257927	C	T	rs670056	0.1461
chr10	44257527	44257528	A	G	rs671765	0.1461
chr10	44257527	44257528	A	T	rs671765	0.1461
chr10	44257109	44257110	G	T	rs534079	0.1461
chr10	44257074	44257075	G	A	rs684521	0.1461
chr10	44256881	44256882	G	T	rs535949	0.1461
chr10	44256669	44256670	T	C	rs559469	0.1461
chr10	44256629	44256630	T	C	rs559580	0.1461
chr10	44256461	44256462	T	C	rs687175	0.1461
chr10	44269677	44269678	C	A	rs11238962	0.1451
chr10	44269677	44269678	C	T	rs11238962	0.1451
chr10	44266355	44266356	C	A	rs694425	0.1481
chr10	44266355	44266356	C	G	rs694425	0.1481
chr10	44270191	44270192	A	C	rs9702116	0.1441
chr10	44270191	44270192	A	T	rs9702116	0.1441
chr10	44255220	44255221	T	C	rs605425	0.1501
chr10	44254965	44254966	G	T	rs485838	0.1501
chr10	44254913	44254914	A	G	rs2576355	0.1501
chr10	44254913	44254914	A	T	rs2576355	0.1501
chr10	44254766	44254767	A	G	rs607592	0.1501
chr10	44254760	44254761	T	C	rs607609	0.1501
chr10	44254541	44254542	C	A	rs510785	0.1501
chr10	44254259	44254260	A	C	rs513391	0.1501
chr10	44253722	44253723	G	A	rs473501	0.1501
chr10	44253671	44253672	T	C	rs474281	0.1501
chr10	44251610	44251611	C	T	rs535176	0.1501
chr10	44250691	44250692	A	G	rs683297	0.1501
chr10	44250501	44250502	A	T	rs684196	0.1501
chr10	44250398	44250399	T	C	rs684666	0.1501
chr10	44250359	44250360	T	C	rs587375	0.1501
chr10	44254963	44254964	A	C	rs606700	0.1511
chr10	44254963	44254964	A	G	rs606700	0.1511
chr10	44254944	44254945	G	A	rs2576354	0.1511
chr10	44253762	44253763	A	C	rs622472	0.1511
chr10	44253762	44253763	A	T	rs622472	0.1511
chr10	44253063	44253064	G	A	rs635612	0.1511
chr10	44280861	44280862	C	T	rs1746049	0.1392
chr10	44281739	44281740	C	A	rs1746050	0.1392
chr10	44283097	44283098	A	C	rs1746052	0.1392
chr10	44250946	44250947	A	G	rs541483	0.1521
chr10	44278049	44278050	C	T	rs494045	0.1402
chr10	44277445	44277446	G	C	rs2437936	0.1402
chr10	44277445	44277446	G	T	rs2437936	0.1402
chr10	44272402	44272403	G	A	rs372508480	0.1402
chr10	44272402	44272403	G	T	rs372508480	0.1402
chr10	44269714	44269715	G	C	rs11524366	0.1402
chr10	44265024	44265025	C	T	rs479596	0.1402
chr10	44245327	44245328	A	C	rs498810	0.1471
chr10	44278535	44278536	C	T	rs1632484	0.1412
chr10	44283629	44283630	A	G	rs1657345	0.1322
chr10	44285785	44285786	C	T	rs1657344	0.1272
chr10	44250466	44250467	G	T	rs61857506	0.168
chr10	44264841	44264842	C	A	rs2505732	0.17
chr10	44264841	44264842	C	T	rs2505732	0.17
chr10	44271378	44271379	G	A	rs9663156	0.1223
chr10	44271377	44271378	T	C	rs9665543	0.1223
chr10	44273686	44273687	A	C	rs201324840	0.1153
chr21	34226826	34226827	C	T	rs9982601	0.1223
chr21	34228203	34228204	C	T	rs9980618	0.1223
chr21	34233897	34233898	T	A	rs9977419	0.1133
chr21	34234042	34234043	G	A	rs9977093	0.1133
chr21	34229966	34229967	T	C	rs60687229	0.1382
chr21	34235194	34235195	T	C	rs8131284	0.1233
chr21	34242092	34242093	T	C	rs7279799	0.1243
chr21	34246336	34246337	G	A	rs9978407	0.1243
chr21	34249063	34249064	A	G	rs7278204	0.1243
chr21	34252811	34252812	A	C	rs8131303	0.1243
chr21	34221525	34221526	G	A	rs28451064	0.1302
chr21	34259868	34259869	C	G	rs28593428	0.1223
chr21	34259868	34259869	C	T	rs28593428	0.1223
chr21	34260321	34260322	T	G	rs73203255	0.1223
chr21	34261229	34261230	A	C	rs973754	0.1223
chr21	34261229	34261230	A	G	rs973754	0.1223
chr21	34261409	34261410	C	T	rs7280612	0.1223
chr21	34265161	34265162	A	G	rs7278845	0.1223
chr21	34269132	34269133	T	C	rs9983490	0.1223
chr21	34271728	34271729	C	T	rs28591415	0.1223
chr21	34278989	34278990	T	C	rs8132042	0.1223
chr21	34224540	34224541	T	C	rs9976596	0.1521
chr21	34223519	34223520	A	G	rs9305545	0.1521
chr21	34280343	34280344	C	T	rs10470171	0.1252
chr6	12927311	12927312	C	G	rs12526453	0.34
chr6	12934454	12934455	G	A	rs7739181	0.341
chr6	12934454	12934455	G	T	rs7739181	0.341
chr6	12919756	12919757	T	A	rs8180558	0.3489
chr6	12919756	12919757	T	C	rs8180558	0.3489
chr6	12923534	12923535	C	A	rs62386818	0.3499
chr6	12923534	12923535	C	T	rs62386818	0.3499
chr6	12922302	12922303	G	A	rs9381500	0.3499
chr6	12922302	12922303	G	T	rs9381500	0.3499
chr6	12922501	12922502	C	T	rs34343839	0.3509
chr6	12922456	12922457	G	A	rs2327621	0.3509
chr6	12921481	12921482	A	G	rs111395058	0.3509
chr6	12921481	12921482	A	T	rs111395058	0.3509
chr6	12915184	12915185	G	C	rs4711863	0.3539
chr6	12911732	12911733	A	G	rs12530250	0.3499
chr6	12908514	12908515	A	T	rs13197912	0.3499
chr6	12903202	12903203	C	A	rs4714955	0.3499
chr6	12903202	12903203	C	T	rs4714955	0.3499
chr6	12902015	12902016	A	G	rs62389955	0.3489
chr6	12934069	12934070	G	C	rs6458545	0.3787
chr6	12925703	12925704	C	A	rs1953088	0.3847
chr6	12924511	12924512	C	A	rs9369652	0.3847
chr6	12924511	12924512	C	T	rs9369652	0.3847
chr6	12922924	12922925	T	C	rs1014342	0.3847
chr6	12922419	12922420	C	A	rs9369650	0.3847
chr6	12919634	12919635	G	A	rs2876303	0.3847
chr6	12900744	12900745	C	T	rs7751826	0.3787
chr6	12902208	12902209	T	C	rs6915983	0.3797
chr6	12902208	12902209	T	G	rs6915983	0.3797
chr6	12902057	12902058	A	G	rs6911226	0.3797
chr6	12901208	12901209	C	A	rs9369640	0.3797
chr6	12901208	12901209	C	G	rs9369640	0.3797
chr6	12892253	12892254	A	G	rs6925904	0.3827
chr6	12907179	12907180	G	A	rs2876302	0.3857
chr6	12907178	12907179	C	G	rs2876301	0.3857
chr6	12907178	12907179	C	T	rs2876301	0.3857
chr6	12894671	12894672	G	C	rs9296512	0.3837
chr6	12891068	12891069	T	C	rs7750679	0.3837
chr6	12888771	12888772	C	T	rs1332844	0.3837
chr6	12912919	12912920	C	T	rs9381494	0.3867
chr6	12909641	12909642	G	A	rs7454157	0.3867
chr6	12909641	12909642	G	C	rs7454157	0.3867
chr6	12908175	12908176	G	A	rs7760527	0.3867
chr6	12907844	12907845	G	A	rs7760016	0.3867
chr6	12907358	12907359	A	G	rs2327620	0.3867
chr6	12927612	12927613	T	A	rs4714990	0.3936
chr6	12927612	12927613	T	C	rs4714990	0.3936
chr6	12898651	12898652	C	G	rs9395214	0.3867
chr6	12898059	12898060	C	T	rs13219256	0.3012
chr6	12897074	12897075	C	T	rs4714951	0.3012
chr6	12896507	12896508	G	A	rs62389954	0.3012
chr6	12893870	12893871	A	C	rs2876300	0.3012
chr6	12893870	12893871	A	G	rs2876300	0.3012
chr6	12892521	12892522	C	T	rs1332847	0.3012
chr6	12892290	12892291	T	A	rs1332846	0.3012
chr6	12892290	12892291	T	C	rs1332846	0.3012
chr6	12892223	12892224	A	G	rs1332845	0.3012
chr6	12890870	12890871	G	T	rs35355695	0.3032
chr1	55030365	55030366	T	A	rs11206510	0.172
chr1	55030365	55030366	T	C	rs11206510	0.172
chr1	55030365	55030366	T	G	rs11206510	0.172
chr1	55028343	55028344	T	A	rs12748266	0.1988
chr1	55028343	55028344	T	C	rs12748266	0.1988
chr1	55021974	55021975	A	G	rs11588151	0.1918
chr2	202881161	202881162	T	C	rs6725887	0.1302
chr2	202880603	202880604	T	C	rs6722332	0.1302
chr2	202879730	202879731	C	T	rs72934745	0.1302
chr2	202879721	202879722	G	A	rs115953525	0.1302
chr2	202882798	202882799	A	G	rs72934751	0.1302
chr2	202884052	202884053	T	C	rs143035655	0.1302
chr2	202884715	202884716	T	C	rs6738618	0.1302
chr2	202885548	202885549	C	T	rs72934753	0.1302
chr2	202876638	202876639	A	T	rs72934740	0.1302
chr2	202876214	202876215	G	C	rs79539678	0.1302
chr2	202876137	202876138	T	C	rs72934738	0.1302
chr2	202876074	202876075	C	T	rs72934737	0.1302
chr2	202875546	202875547	A	C	rs146973310	0.1302
chr2	202875286	202875287	C	T	rs72934735	0.1302
chr2	202875246	202875247	T	A	rs72934734	0.1302
chr2	202875246	202875247	T	G	rs72934734	0.1302
chr2	202875132	202875133	C	G	rs72934732	0.1302
chr2	202887208	202887209	C	G	rs116382857	0.1302
chr2	202887257	202887258	A	G	rs77268589	0.1302
chr2	202888292	202888293	G	A	rs6435169	0.1302
chr2	202888292	202888293	G	C	rs6435169	0.1302
chr2	202888348	202888349	T	C	rs7582720	0.1302
chr2	202873940	202873941	G	A	rs6723704	0.1302
chr2	202873046	202873047	A	G	rs72934729	0.1302
chr2	202871527	202871528	C	G	rs149846585	0.1302
chr2	202891953	202891954	G	A	rs72934762	0.1302
chr2	202870142	202870143	C	A	rs4510208	0.1302
chr2	202869641	202869642	A	T	rs3845800	0.1302
chr2	202869265	202869266	G	A	rs7608755	0.1302
chr2	202893192	202893193	A	C	rs7560547	0.1302
chr2	202893192	202893193	A	G	rs7560547	0.1302
chr2	202893672	202893673	T	C	rs72934763	0.1302
chr2	202893797	202893798	C	A	rs72934764	0.1302
chr2	202896953	202896954	G	A	rs150788469	0.1302
chr2	202896953	202896954	G	T	rs150788469	0.1302
chr2	202864453	202864454	C	G	rs147361301	0.1302
chr2	202864260	202864261	C	T	rs186399184	0.1302
chr2	202898352	202898353	T	G	rs77931721	0.1302
chr2	202863723	202863724	G	A	rs150559122	0.1302
chr2	202861778	202861779	G	A	rs145664840	0.1302
chr2	202861777	202861778	G	A	rs140606214	0.1302
chr2	202861777	202861778	G	C	rs140606214	0.1302
chr2	202901032	202901033	T	A	rs35212307	0.1302
chr2	202901032	202901033	T	C	rs35212307	0.1302
chr2	202861259	202861260	T	C	rs72934725	0.1302
chr2	202861111	202861112	C	A	rs145643482	0.1302
chr2	202861111	202861112	C	T	rs145643482	0.1302
chr2	202860954	202860955	A	C	rs115827549	0.1302
chr2	202860953	202860954	A	G	rs115130739	0.1302
chr2	202901839	202901840	T	C	rs72934767	0.1302
chr2	202904062	202904063	G	A	rs142603618	0.1302
chr2	202904388	202904389	C	T	rs114395475	0.1302
chr2	202905079	202905080	C	T	rs72936830	0.1302
chr2	202857009	202857010	A	T	rs114139737	0.1302
chr2	202856590	202856591	C	T	rs115396314	0.1302
chr2	202856050	202856051	T	C	rs147100405	0.1302
chr2	202856050	202856051	T	G	rs147100405	0.1302
chr2	202906536	202906537	G	A	rs72936834	0.1302
chr2	202906928	202906929	C	G	rs114899426	0.1302
chr2	202854304	202854305	G	A	rs148442156	0.1302
chr2	202854145	202854146	A	G	rs143385727	0.1302
chr2	202908260	202908261	C	T	rs72936838	0.1302
chr2	202853958	202853959	T	C	rs114155121	0.1302
chr2	202908513	202908514	G	A	rs72936839	0.1302
chr2	202908962	202908963	A	G	rs72936842	0.1302
chr2	202910010	202910011	G	C	rs72936846	0.1302
chr2	202910024	202910025	G	A	rs72936847	0.1302
chr2	202852080	202852081	G	A	rs150622102	0.1302
chr2	202852080	202852081	G	C	rs150622102	0.1302
chr2	202910751	202910752	G	A	rs72936852	0.1302
chr2	202910988	202910989	G	A	rs72936856	0.1302
chr2	202851190	202851191	G	A	rs146900385	0.1302
chr2	202850790	202850791	C	T	rs114372659	0.1302
chr2	202850695	202850696	C	T	rs140154196	0.1302
chr2	202912502	202912503	C	T	rs149163995	0.1302
chr2	202913179	202913180	G	A	rs6719001	0.1302
chr2	202913476	202913477	A	T	rs138805020	0.1302
chr2	202848556	202848557	C	A	rs72934715	0.1302
chr2	202846857	202846858	T	A	rs72934714	0.1302
chr2	202915755	202915756	T	C	rs7591653	0.1302
chr2	202915791	202915792	A	G	rs7603972	0.1302
chr2	202917017	202917018	G	A	rs9749722	0.1302
chr2	202845273	202845274	G	C	rs72934711	0.1302
chr2	202845052	202845053	C	G	rs72934710	0.1302
chr2	202918760	202918761	G	A	rs72936860	0.1302
chr2	202841709	202841710	C	T	rs72934704	0.1302
chr2	202922088	202922089	A	G	rs72936862	0.1302
chr2	202922396	202922397	A	G	rs72936866	0.1302
chr2	202922681	202922682	A	G	rs114527590	0.1302
chr2	202924226	202924227	T	C	rs72936869	0.1302
chr2	202924955	202924956	C	T	rs72936870	0.1302
chr2	202836280	202836281	T	G	rs72932793	0.1302
chr2	202926165	202926166	T	C	rs72936872	0.1302
chr2	202836146	202836147	C	T	rs72932791	0.1302
chr2	202926609	202926610	G	A	rs72936873	0.1302
chr2	202835263	202835264	G	A	rs144630409	0.1302
chr2	202927188	202927189	G	A	rs72936875	0.1302
chr2	202834655	202834656	C	T	rs72932789	0.1302
chr2	202834013	202834014	T	C	rs72932786	0.1302
chr2	202833746	202833747	A	G	rs72932784	0.1302
chr2	202833576	202833577	C	T	rs75324925	0.1302
chr2	202929538	202929539	T	C	rs72936881	0.1302
chr2	202929715	202929716	G	A	rs72936882	0.1302
chr2	202832554	202832555	C	T	rs72932781	0.1302
chr2	202832368	202832369	C	A	rs114520702	0.1302
chr2	202930993	202930994	A	G	rs191602009	0.1302
chr2	202930993	202930994	A	T	rs191602009	0.1302
chr2	202931038	202931039	G	A	rs142250318	0.1302
chr2	202831102	202831103	G	C	rs72932780	0.1302
chr2	202931263	202931264	T	C	rs114393235	0.1302
chr2	202931263	202931264	T	G	rs114393235	0.1302
chr2	202932090	202932091	C	G	rs72926767	0.1302
chr2	202829190	202829191	A	C	rs143805266	0.1302
chr2	202933594	202933595	C	T	rs72926769	0.1302
chr2	202828036	202828037	A	G	rs75166090	0.1302
chr2	202936502	202936503	T	G	rs72926771	0.1302
chr2	202825323	202825324	T	G	rs115628302	0.1302
chr2	202825190	202825191	A	G	rs72932777	0.1302
chr2	202823576	202823577	A	T	rs72932776	0.1302
chr2	202939565	202939566	C	G	rs72926772	0.1302
chr2	202939565	202939566	C	T	rs72926772	0.1302
chr2	202940828	202940829	G	A	rs77230711	0.1302
chr2	202941205	202941206	C	G	rs72926779	0.1302
chr2	202941205	202941206	C	T	rs72926779	0.1302
chr2	202821004	202821005	C	T	rs72932774	0.1302
chr2	202820395	202820396	A	G	rs75141346	0.1302
chr2	202942000	202942001	C	G	rs75869289	0.1302
chr2	202942000	202942001	C	T	rs75869289	0.1302
chr2	202942359	202942360	A	T	rs144990234	0.1302
chr2	202819266	202819267	A	G	rs79633844	0.1302
chr2	202819266	202819267	A	T	rs79633844	0.1302
chr2	202944111	202944112	G	A	rs72926781	0.1302
chr2	202816230	202816231	T	C	rs72932770	0.1302
chr2	202946904	202946905	G	A	rs72926782	0.1302
chr2	202947178	202947179	A	G	rs116773016	0.1302
chr2	202947178	202947179	A	T	rs116773016	0.1302
chr2	202947188	202947189	A	C	rs114604411	0.1302
chr2	202814582	202814583	T	C	rs72932767	0.1302
chr2	202813934	202813935	A	T	rs72932763	0.1302
chr2	202949970	202949971	A	T	rs76298043	0.1302
chr2	202951016	202951017	T	A	rs72926783	0.1302
chr2	202951770	202951771	G	A	rs72926786	0.1302
chr2	202809564	202809565	G	A	rs72932759	0.1302
chr2	202808839	202808840	A	T	rs72932755	0.1302
chr2	202953575	202953576	A	T	rs72926787	0.1302
chr2	202807682	202807683	C	T	rs144505847	0.1302
chr2	202954747	202954748	A	G	rs116678869	0.1302
chr2	202805398	202805399	T	C	rs72932753	0.1302
chr2	202805398	202805399	T	G	rs72932753	0.1302
chr2	202957069	202957070	T	C	rs114702158	0.1302
chr2	202958167	202958168	C	G	rs72926791	0.1302
chr2	202958676	202958677	C	T	rs114110842	0.1302
chr2	202960382	202960383	A	G	rs114079739	0.1302
chr2	202961672	202961673	G	A	rs72926793	0.1302
chr2	202962708	202962709	A	G	rs72926794	0.1302
chr2	202962756	202962757	T	C	rs72926796	0.1302
chr2	202962951	202962952	C	G	rs72926798	0.1302
chr2	202963468	202963469	G	A	rs72926799	0.1302
chr2	202964501	202964502	A	C	rs72926800	0.1302
chr2	202964560	202964561	A	G	rs115194657	0.1302
chr2	202965504	202965505	T	C	rs72926802	0.1302
chr2	202966127	202966128	A	G	rs79642273	0.1302
chr2	202966488	202966489	T	A	rs114123510	0.1302
chr2	202966528	202966529	A	T	rs74421437	0.1302
chr2	202969153	202969154	A	G	rs141002954	0.1302
chr2	202969153	202969154	A	T	rs141002954	0.1302
chr2	202970453	202970454	A	C	rs1541853	0.1302
chr2	202971783	202971784	G	C	rs72928608	0.1302
chr2	202972849	202972850	G	T	rs72928609	0.1302
chr2	202974237	202974238	T	C	rs72928610	0.1302
chr2	202975841	202975842	C	T	rs143450835	0.1302
chr2	202976249	202976250	G	A	rs72928620	0.1302
chr2	202976249	202976250	G	T	rs72928620	0.1302
chr2	202977937	202977938	C	G	rs72932553	0.1302
chr2	202977937	202977938	C	T	rs72932553	0.1302
chr2	202979756	202979757	C	T	rs7579667	0.1302
chr2	202981104	202981105	A	C	rs72932554	0.1302
chr2	202981104	202981105	A	G	rs72932554	0.1302
chr2	202981272	202981273	T	C	rs72932556	0.1302
chr2	202982093	202982094	A	T	rs72932557	0.1302
chr2	202982601	202982602	C	G	rs72932558	0.1302
chr2	202982601	202982602	C	T	rs72932558	0.1302
chr2	202982658	202982659	G	A	rs72932559	0.1302
chr2	202982693	202982694	A	G	rs72932560	0.1302
chr2	202983678	202983679	G	A	rs72932561	0.1302
chr2	202985287	202985288	C	G	rs76890136	0.1302
chr2	202990618	202990619	C	G	rs72932566	0.1302
chr2	202990618	202990619	C	T	rs72932566	0.1302
chr2	202992248	202992249	T	G	rs188517380	0.1302
chr2	202994667	202994668	T	C	rs72932572	0.1302
chr2	202996389	202996390	T	G	rs72932573	0.1302
chr2	202997186	202997187	G	A	rs148707292	0.1302
chr2	202997230	202997231	T	C	rs145299755	0.1302
chr2	203000791	203000792	T	C	rs76461893	0.1302
chr2	203001612	203001613	T	C	rs72932574	0.1302
chr2	203002133	203002134	A	G	rs72932575	0.1302
chr2	203005123	203005124	C	T	rs72932583	0.1302
chr2	203009019	203009020	G	A	rs6728861	0.1302
chr2	203012509	203012510	C	T	rs148812085	0.1302
chr2	203018469	203018470	C	G	rs72932588	0.1302
chr2	203018469	203018470	C	T	rs72932588	0.1302
chr2	203019584	203019585	A	C	rs72932590	0.1302
chr2	203019584	203019585	A	G	rs72932590	0.1302
chr2	203019584	203019585	A	T	rs72932590	0.1302
chr2	203028043	203028044	T	C	rs145538381	0.1302
chr2	203029275	203029276	C	A	rs115654617	0.1302
chr2	203033222	203033223	A	G	rs140168762	0.1302
chr2	203060636	203060637	G	A	rs72934510	0.1302
chr2	203061547	203061548	A	G	rs72934512	0.1302
chr2	203062863	203062864	T	C	rs72934513	0.1302
chr2	203066873	203066874	C	T	rs151316549	0.1302
chr2	203067452	203067453	A	G	rs78907692	0.1302
chr2	203073184	203073185	T	A	rs72934518	0.1302
chr2	203073184	203073185	T	C	rs72934518	0.1302
chr2	203074916	203074917	A	G	rs72934519	0.1302
chr2	203078444	203078445	A	G	rs115810193	0.1302
chr2	203087122	203087123	T	C	rs147932234	0.1302
chr2	203087335	203087336	C	G	rs139333388	0.1302
chr2	203102473	203102474	A	G	rs142013255	0.1302
chr2	203104780	203104781	G	A	rs72934537	0.1302
chr2	203111234	203111235	G	T	rs72934545	0.1302
chr2	203115309	203115310	G	A	rs72934546	0.1302
chr2	203119216	203119217	C	A	rs72934550	0.1302
chr2	203119393	203119394	C	T	rs72934551	0.1302
chr2	203123082	203123083	C	G	rs72934554	0.1302
chr2	203123082	203123083	C	T	rs72934554	0.1302
chr2	202882092	202882093	A	G	rs72934749	0.1312
chr2	202893827	202893828	C	T	rs72934765	0.1312
chr2	202918285	202918286	C	T	rs4673240	0.1312
chr2	202843154	202843155	G	A	rs72934707	0.1312
chr2	202843028	202843029	A	G	rs72934706	0.1312
chr2	202927904	202927905	A	G	rs72936879	0.1312
chr2	202817580	202817581	C	G	rs72932772	0.1312
chr2	202814459	202814460	C	T	rs72932765	0.1312
chr2	202802802	202802803	G	T	rs72932752	0.1312
chr2	202799251	202799252	C	T	rs78128841	0.1312
chr2	202798774	202798775	G	A	rs72932746	0.1312
chr2	202798164	202798165	A	C	rs72932745	0.1312
chr2	202797473	202797474	A	G	rs6705330	0.1312
chr2	202796324	202796325	A	T	rs72932741	0.1312
chr2	202792122	202792123	C	A	rs6435168	0.1312
chr2	202791830	202791831	G	A	rs6732078	0.1312
chr2	202789816	202789817	G	A	rs72932737	0.1312
chr2	202974904	202974905	T	A	rs72928613	0.1312
chr2	202999012	202999013	C	T	rs140750546	0.1312
chr2	202859771	202859772	T	A	rs7605484	0.1292
chr2	202808349	202808350	G	A	rs74675536	0.1292
chr2	202808348	202808349	A	C	rs80087860	0.1292
chr2	203128788	203128789	G	A	rs149215222	0.1292
chr2	203130681	203130682	G	A	rs72934563	0.1292
chr2	203140348	203140349	A	G	rs72934573	0.1292
chr2	203144333	203144334	T	G	rs72934583	0.1292
chr2	203153213	203153214	C	T	rs72934589	0.1292
chr2	203155038	203155039	G	A	rs72934591	0.1292
chr2	202933861	202933862	C	T	rs72926770	0.1322
chr2	202786477	202786478	A	G	rs368863059	0.1322
chr2	202786274	202786275	G	A	rs143911965	0.1322
chr2	202786274	202786275	G	T	rs143911965	0.1322
chr2	202785686	202785687	A	G	rs72932731	0.1322
chr2	202784617	202784618	G	A	rs72932725	0.1322
chr2	203016110	203016111	G	A	rs4675310	0.1302
chr2	203016268	203016269	T	A	rs2351524	0.1302
chr2	203016268	203016269	T	C	rs2351524	0.1302
chr2	203051763	203051764	T	G	rs72934505	0.1302
chr2	202865039	202865040	G	A	rs144997119	0.1332
chr2	202784777	202784778	G	C	rs72932727	0.1332
chr2	202782922	202782923	A	C	rs72932723	0.1332
chr2	202782922	202782923	A	G	rs72932723	0.1332
chr2	202782874	202782875	C	A	rs72932722	0.1332
chr2	202782874	202782875	C	T	rs72932722	0.1332
chr2	202782210	202782211	C	A	rs72932720	0.1332
chr2	202782210	202782211	C	G	rs72932720	0.1332
chr2	202777520	202777521	T	G	rs72932716	0.1332
chr2	202775122	202775123	T	A	rs72932711	0.1332
chr2	202774671	202774672	T	C	rs72932707	0.1332
chr2	203162977	203162978	G	A	rs146099848	0.1292
chr2	203162977	203162978	G	C	rs146099848	0.1292
chr2	203166413	203166414	G	A	rs72934601	0.1292
chr2	203171633	203171634	T	A	rs72936304	0.1292
chr2	203171633	203171634	T	G	rs72936304	0.1292
chr2	203175572	203175573	G	A	rs72936309	0.1292
chr2	203175572	203175573	G	T	rs72936309	0.1292
chr2	203039581	203039582	T	C	rs181256816	0.1272
chr2	203039582	203039583	G	A	rs185726277	0.1272
chr2	203185750	203185751	T	G	rs72936323	0.1302
chr2	203189417	203189418	C	T	rs72936326	0.1302
chr2	203191954	203191955	T	C	rs72936332	0.1302
chr2	203198004	203198005	A	T	rs188186531	0.1302
chr2	203200115	203200116	C	T	rs72936348	0.1302
chr2	203206232	203206233	A	G	rs72936353	0.1302
chr2	202774777	202774778	A	G	rs72932709	0.1352
chr2	203216951	203216952	C	T	rs116219813	0.1292
chr2	202779813	202779814	T	C	rs56193304	0.1352
chr2	202779813	202779814	T	G	rs56193304	0.1352
chr2	203256421	203256422	C	G	rs115600411	0.1342
chr2	202879886	202879887	G	A	rs148513392	0.1223
chr2	202879886	202879887	G	C	rs148513392	0.1223
chr2	202811381	202811382	C	T	rs115400054	0.1223
chr2	202967396	202967397	A	G	rs72928605	0.1223
chr2	202968294	202968295	G	A	rs149268645	0.1223
chr2	203126065	203126066	T	G	rs72934556	0.1223
chr2	203151248	203151249	T	C	rs140201293	0.1213
chr2	203068615	203068616	A	G	rs72934514	0.1233
chr2	202800205	202800206	C	G	rs76122535	0.1402
chr2	202943808	202943809	G	A	rs140244541	0.1461
chr2	203289953	203289954	A	T	rs114407963	0.1262
chr2	203293651	203293652	G	A	rs114863726	0.1262
chr2	203331894	203331895	C	T	rs116426890	0.1252
chr2	202980616	202980617	T	C	rs191991898	0.1133
chr2	202980616	202980617	T	G	rs191991898	0.1133
chr2	202980617	202980618	A	G	rs370248933	0.1133
chr2	202980617	202980618	A	T	rs370248933	0.1133
chr2	203104249	203104250	T	C	rs72934535	0.1133
chr2	203034355	203034356	A	G	rs375380888	0.1103
chr2	203256339	203256340	C	G	rs72938315	0.1551
chr2	203286779	203286780	A	G	rs72938351	0.1143
chr1	109275907	109275908	C	T	rs646776	0.2127
chr1	109274967	109274968	G	T	rs12740374	0.2127
chr1	109274569	109274570	A	G	rs7528419	0.2127
chr1	109275683	109275684	G	T	rs629301	0.2137
chr1	109279520	109279521	G	A	rs1277930	0.2217
chr1	109279543	109279544	G	A	rs599839	0.2217
chr1	109279543	109279544	G	C	rs599839	0.2217
chr1	109278684	109278685	G	T	rs583104	0.2227
chr1	109279174	109279175	G	A	rs4970836	0.2177
chr1	109279174	109279175	G	C	rs4970836	0.2177
chr1	109275215	109275216	T	C	rs660240	0.1988
chr1	109278888	109278889	T	G	rs602633	0.2068
chr1	222650186	222650187	A	C	rs17465637	0.2624
chr1	222650186	222650187	A	G	rs17465637	0.2624
chr1	222650186	222650187	A	T	rs17465637	0.2624
chr1	222650400	222650401	T	C	rs67180937	0.2624
chr1	222650400	222650401	T	G	rs67180937	0.2624
chr1	222649656	222649657	A	G	rs28709375	0.2624
chr1	222649656	222649657	A	T	rs28709375	0.2624
chr1	222651745	222651746	C	G	rs17011681	0.2624
chr1	222651745	222651746	C	T	rs17011681	0.2624
chr1	222652374	222652375	T	C	rs10495198	0.2624
chr1	222647447	222647448	T	C	rs17163360	0.2624
chr1	222647447	222647448	T	G	rs17163360	0.2624
chr1	222647296	222647297	G	A	rs17163358	0.2624
chr1	222653138	222653139	G	A	rs2291832	0.2624
chr1	222653138	222653139	G	C	rs2291832	0.2624
chr1	222655361	222655362	C	T	rs17163363	0.2624
chr1	222656207	222656208	G	A	rs35158675	0.2624
chr1	222656207	222656208	G	C	rs35158675	0.2624
chr1	222643013	222643014	T	A	rs35626308	0.2624
chr1	222641099	222641100	C	T	rs2133189	0.2624
chr1	222640382	222640383	T	A	rs2133187	0.2624
chr1	222661160	222661161	A	T	rs4575092	0.2624
chr1	222661460	222661461	T	C	rs1133220	0.2624
chr1	222638064	222638065	A	G	rs35700460	0.2624
chr1	222663653	222663654	A	G	rs17465940	0.2624
chr1	222663653	222663654	A	T	rs17465940	0.2624
chr1	222664596	222664597	G	A	rs17465982	0.2624
chr1	222668271	222668272	G	A	rs36079339	0.2624
chr1	222658952	222658953	T	C	rs2291834	0.2614
chr1	222673539	222673540	G	A	rs12138316	0.2575
chr1	222673539	222673540	G	C	rs12138316	0.2575
chr1	222689649	222689650	G	T	rs71524942	0.2545
chr1	222632875	222632876	A	G	rs17163345	0.2704
chr1	222629460	222629461	T	A	rs3748626	0.2704
chr1	222629460	222629461	T	G	rs3748626	0.2704
chr1	222624271	222624272	C	G	rs4846384	0.2694
chr1	222624271	222624272	C	T	rs4846384	0.2694
chr1	222622226	222622227	C	G	rs4846770	0.2694
chr1	222626282	222626283	T	A	rs17163313	0.2684
chr1	222626282	222626283	T	G	rs17163313	0.2684
chr1	222621900	222621901	C	T	rs4846769	0.2684
chr1	222620748	222620749	T	C	rs17163301	0.2684
chr1	222620427	222620428	T	C	rs34767248	0.2684
chr1	222620289	222620290	A	G	rs2378584	0.2684
chr1	222686147	222686148	G	A	rs34032254	0.2783
chr1	222686155	222686156	G	A	rs35175385	0.2783
chr1	222708029	222708030	C	T	rs61824331	0.3002
chr1	222706824	222706825	G	A	rs35725247	0.3012
chr1	222706824	222706825	G	C	rs35725247	0.3012
chr1	222738617	222738618	G	A	rs4282830	0.3012
chr1	222738617	222738618	G	T	rs4282830	0.3012
chr1	222726084	222726085	T	C	rs17532708	0.3002
chr1	222732951	222732952	A	G	rs12043288	0.3002
chr1	222732951	222732952	A	T	rs12043288	0.3002
chr19	11052924	11052925	G	T	rs1122608	0.2495
chr19	11050860	11050861	C	A	rs3786722	0.2495
chr19	11053783	11053784	G	A	rs112369586	0.2485
chr19	11056542	11056543	C	T	rs12609863	0.2515
chr19	11057584	11057585	C	T	rs112186070	0.2515
chr19	11057361	11057362	A	G	rs3786728	0.2525
chr19	11064065	11064066	C	T	rs73013198	0.2495
chr19	11048419	11048420	G	T	rs12052201	0.2525
chr19	11063251	11063252	C	T	rs12609500	0.2505
chr19	11069032	11069033	C	G	rs73013202	0.2515
chr19	11049212	11049213	T	C	rs55948246	0.2545
chr19	11048848	11048849	G	A	rs12052058	0.2545
chr19	11048848	11048849	G	T	rs12052058	0.2545
chr19	11072900	11072901	G	A	rs113113862	0.2525
chr19	11072900	11072901	G	T	rs113113862	0.2525
chr19	11073160	11073161	G	A	rs73015007	0.2465
chr19	11053147	11053148	T	C	rs10417578	0.2932
chr19	11053891	11053892	C	A	rs8108935	0.2932
chr19	11054104	11054105	A	G	rs6511718	0.2942
chr19	11055799	11055800	T	C	rs3786723	0.2962
chr19	11057352	11057353	T	C	rs3786727	0.2962
chr19	11056150	11056151	G	A	rs3786725	0.2942
chr19	11058121	11058122	G	A	rs60448955	0.2952
chr19	11058121	11058122	G	C	rs60448955	0.2952
chr19	11060162	11060163	T	C	rs7275	0.2942
chr19	11060604	11060605	A	C	rs11670205	0.2942
chr19	11060923	11060924	T	C	rs68010235	0.2942
chr19	11061622	11061623	G	A	rs11666990	0.2942
chr19	11062795	11062796	C	T	rs11668364	0.2942
chr19	11062811	11062812	T	C	rs11673439	0.2942
chr19	11063279	11063280	C	T	rs12609502	0.2942
chr19	11065778	11065779	C	T	rs11085757	0.2952
chr19	11066082	11066083	A	G	rs876794	0.2952
chr19	11066573	11066574	C	A	rs10409001	0.2952
chr19	11066731	11066732	T	C	rs10415811	0.2952
chr19	11067082	11067083	C	T	rs11879026	0.2952
chr19	11069370	11069371	T	C	rs8102273	0.2962
chr19	11065174	11065175	A	G	rs11666925	0.2962
chr19	11061188	11061189	A	T	rs111397563	0.2913

## Sheet: CM
Cardiomyopathy
chr	start	end	allele1	alllele2	rsId	MAF
chr2	136347971	136347972	G	T	rs12612435	0.0
chr10	61792014	61792015	G	A	rs7070797	0.0
chr6	6405397	6405398	T	G	rs9392780	0.0
chr8	22333989	22333990	G	C	rs13273616	0.0
chr3	112766374	112766375	A	G	rs1154275	0.0
chr8	1798783	1798784	A	G	rs11986414	0.0
chr10	113996370	113996371	T	C	rs82625	0.0
chr10	113996370	113996371	T	G	rs82625	0.0
chr15	88118507	88118508	A	G	rs9806762	0.0
chr1	14466038	14466039	A	G	rs2480054	0.0
chr3	69774941	69774942	A	G	rs78356356	0.0
chr6	33566948	33566949	G	A	rs6910233	0.0
chr6	33566948	33566949	G	T	rs6910233	0.0
chr6	34614496	34614497	T	G	rs182503338	0.0
chr6	40360638	40360639	A	G	rs2038868	0.0
chr6	44204325	44204326	C	T	rs35131064	0.0
chr8	17604712	17604713	T	G	rs7829987	0.0
chr8	32460838	32460839	T	C	rs12542743	0.0
chr11	7374959	7374960	A	G	rs10769783	0.0
chr12	18871623	18871624	G	A	rs12319113	0.0
chr12	18871623	18871624	G	C	rs12319113	0.0
chr12	21138626	21138627	T	G	rs4149018	0.0
chr14	21728266	21728267	C	A	rs10132760	0.0
chr14	64852642	64852643	G	A	rs35955841	0.0
chr19	21952467	21952468	A	C	rs2262909	0.0
chr21	31512534	31512535	G	A	rs73199525	0.0
chr21	31512534	31512535	G	T	rs73199525	0.0
chr22	34748419	34748420	G	A	rs4493363	0.0
chr15	38142689	38142690	A	G	rs10468092	0.0
chr15	38142689	38142690	A	T	rs10468092	0.0
chr2	45018025	45018026	G	A	rs2959223	0.0
chr6	52431784	52431785	A	G	rs9463787	0.0
chr8	24543884	24543885	C	T	rs117188076	0.0
chr19	3148870	3148871	G	A	rs74675399	0.0
chr5	24478716	24478717	G	A	rs4701446	0.0
chr5	89484827	89484828	T	C	rs11742119	0.0
chr5	165040485	165040486	A	G	rs6556795	0.0
chr6	12928617	12928618	C	T	rs192183165	0.0
chr6	148266099	148266100	G	A	rs140644323	0.0
chr6	170392742	170392743	G	C	rs149215314	0.0
chr7	9566645	9566646	C	G	rs10272945	0.0
chr7	9566645	9566646	C	T	rs10272945	0.0
chr7	11849865	11849866	A	G	rs74676849	0.0
chr7	131880790	131880791	C	T	rs11765910	0.0
chr7	142060045	142060046	C	G	rs4341082	0.0
chr7	142060045	142060046	C	T	rs4341082	0.0
chr7	143921953	143921954	A	G	rs73462438	0.0
chr8	24659710	24659711	A	G	rs17052317	0.0
chr20	34064996	34064997	C	T	rs140035275	0.0
chr20	48320405	48320406	G	C	rs114241858	0.0
chr20	63142104	63142105	A	G	rs73308970	0.0
chr11	36851213	36851214	A	G	rs77698332	0.0
chr11	69577193	69577194	T	C	rs145355401	0.0
chr12	38056618	38056619	T	C	rs11182052	0.0
chr12	74338243	74338244	G	A	rs7486169	0.0
chr12	114423871	114423872	T	C	rs149932627	0.0
chr13	105716732	105716733	-	C	rs202209255	0.0
chr16	1277390	1277391	T	C	rs11862795	0.0
chr16	78730199	78730200	T	C	rs8047442	0.0
chr16	87644834	87644835	C	G	rs8051448	0.0
chr16	87644834	87644835	C	T	rs8051448	0.0
chr17	59826940	59826941	A	C	rs115624974	0.0
chr17	78560032	78560033	C	T	rs78212518	0.0
chr1	194242064	194242065	G	T	rs61815623	0.0
chr1	206815765	206815766	C	A	rs17016480	0.0
chr2	151924560	151924561	TATATATATATA	TATATATATA	rs150793926	0.0
chr2	151924560	151924561	TATATATATATA	TATATATATATATA	rs150793926	0.0
chr2	151924560	151924561	TATATATATATA	TATATATATATATATA	rs150793926	0.0
chr2	197681139	197681140	A	G	rs75330306	0.0
chr2	197781301	197781302	G	A	rs139236944	0.0
chr2	204381982	204381983	C	T	rs4487073	0.0
chr3	56763739	56763740	T	G	rs7627580	0.0
chr3	113197355	113197356	G	A	rs1846594	0.0
chr3	151671415	151671416	T	TT	rs35548982	0.0
chr3	157629850	157629851	G	A	rs2649734	0.0
chr3	192461565	192461566	TTAATTTAA	TTAA	rs142971575	0.0
chr3	192461565	192461566	TTAATTTAA	TTAATTTAATTTAA	rs142971575	0.0
chr4	24885768	24885769	T	C	rs2244757	0.0
chr4	87602424	87602425	T	C	rs72654150	0.0
chr4	87602424	87602425	T	G	rs72654150	0.0
chr4	176900832	176900833	T	C	rs114108584	0.0
chr1	15972816	15972817	C	T	rs10927875	0.0
chr1	245175673	245175674	C	T	rs112844193	0.0
chr7	121326735	121326736	A	G	rs3779381	0.0
chr1	156087625	156087626	T	C	rs112941217	0.0
chr7	128954128	128954129	T	C	rs10488631	0.0
chr16	85958098	85958099	A	C	rs11642873	0.0
chr1	161638577	161638578	A	G	rs4554699	0.0
chr2	191108307	191108308	G	A	rs10174238	0.0
chr22	44107051	44107052	G	A	rs16991498	0.0
chr4	38762490	38762491	G	A	rs10024216	0.0
chr7	128954128	128954129	T	C	rs10488631	0.0
chr16	8638374	8638375	T	C	rs1641047	0.0
chr7	129068742	129068743	T	A	rs17340351	0.0
chr17	3884180	3884181	C	T	rs3809804	0.0
chr7	128954128	128954129	T	C	rs10488631	0.0
chr7	99478207	99478208	T	C	rs10235235	0.0
chr7	128954128	128954129	T	C	rs10488631	0.0
chr7	129068742	129068743	T	A	rs17340351	0.0
chr16	70708632	70708633	G	A	rs11640251	0.0
chr7	128984018	128984019	C	A	rs12534421	0.0
chr11	69648141	69648142	G	A	rs9344	0.0
chr8	52506267	52506268	T	A	rs7820212	0.0
chr2	6303083	6303084	C	T	rs6752376	0.0
chr11	69648141	69648142	G	A	rs9344	0.0
chr11	69648141	69648142	G	A	rs9344	0.0
chr13	34612314	34612315	T	A	rs10507419	0.0
chr11	69648141	69648142	G	A	rs9344	0.0
chr11	69648141	69648142	G	A	rs9344	0.0
chr13	34612314	34612315	T	A	rs10507419	0.0
chr1	19968006	19968007	C	G	rs10799599	0.0
chr3	41827934	41827935	A	C	rs35728523	0.0
chr7	21898621	21898622	C	A	rs4487645	0.0
chr7	21898621	21898622	C	T	rs4487645	0.0
chr7	151239989	151239990	T	C	rs79419269	0.0
chr11	69648141	69648142	G	A	rs9344	0.0
chr11	123369464	123369465	T	C	rs11219122	0.0
chr14	34969592	34969593	T	C	rs2273156	0.0
chr16	30660210	30660211	G	A	rs35629860	0.0
chr17	16941852	16941853	A	G	rs4792800	0.0
chr22	39151885	39151886	C	G	rs1005300	0.0
chr11	134887987	134887988	C	T	rs7108263	0.0
chr12	67500838	67500839	C	A	rs7960954	0.0
chr14	72187544	72187545	G	A	rs149640	0.0
chr14	72187544	72187545	G	T	rs149640	0.0
chr15	30008517	30008518	A	G	rs56979833	0.0
chr15	38817031	38817032	G	A	rs2725797	0.0
chr16	17268971	17268972	C	G	rs74643788	0.0
chr16	17268971	17268972	C	T	rs74643788	0.0
chr16	60022651	60022652	A	G	rs11641605	0.0
chr18	74229911	74229912	G	A	rs35693284	0.0
chr18	77654786	77654787	G	A	rs1698919	0.0
chr19	40581584	40581585	T	A	rs710160	0.0
chr19	40581584	40581585	T	C	rs710160	0.0
chr1	247747157	247747158	C	T	rs841163	0.0
chr3	18369915	18369916	G	T	rs78864163	0.0
chr3	139978452	139978453	T	G	rs1426040	0.0
chr4	16240095	16240096	C	G	rs35396788	0.0
chr4	16240095	16240096	C	T	rs35396788	0.0
chr4	89815365	89815366	T	C	rs3822095	0.0
chr5	9972482	9972483	A	G	rs72737007	0.0
chr5	35670638	35670639	A	G	rs6891905	0.0
chr5	174306554	174306555	G	T	rs77093473	0.0
chr6	67669440	67669441	T	C	rs12524310	0.0
chr6	105460079	105460080	T	C	rs12196063	0.0
chr7	1277530	1277531	C	A	rs73262722	0.0
chr7	1277530	1277531	C	T	rs73262722	0.0
chr7	14211095	14211096	A	C	rs73679687	0.0
chr7	45127041	45127042	T	A	rs1078793	0.0
chr7	45593022	45593023	T	G	rs17567824	0.0
chr8	130909709	130909710	A	G	rs12547243	0.0
chr20	50575366	50575367	T	C	rs754118	0.0
chr21	25714731	25714732	T	C	rs2829877	0.0
chr21	27416023	27416024	C	T	rs9975725	0.0
chr10	127409785	127409786	G	A	rs11017928	0.0
chr11	59292110	59292111	T	C	rs61903333	0.0
chr14	49997779	49997780	A	C	rs72680082	0.0
chr15	38817031	38817032	G	A	rs2725797	0.0
chr16	17268971	17268972	C	G	rs74643788	0.0
chr16	17268971	17268972	C	T	rs74643788	0.0
chr16	56846929	56846930	T	C	rs6499854	0.0
chr17	35497511	35497512	G	A	rs12451924	0.0
chr18	77654786	77654787	G	A	rs1698919	0.0
chr19	40581584	40581585	T	A	rs710160	0.0
chr19	40581584	40581585	T	C	rs710160	0.0
chr2	40207399	40207400	T	C	rs6736607	0.0
chr3	112718199	112718200	A	C	rs6788567	0.0
chr5	9972482	9972483	A	G	rs72737007	0.0
chr5	35670638	35670639	A	G	rs6891905	0.0
chr5	135769259	135769260	G	T	rs201158842	0.0
chr6	67669440	67669441	T	C	rs12524310	0.0
chr7	1277530	1277531	C	A	rs73262722	0.0
chr7	1277530	1277531	C	T	rs73262722	0.0
chr7	45593022	45593023	T	G	rs17567824	0.0
chr8	130909709	130909710	A	G	rs12547243	0.0
chr20	50575366	50575367	T	C	rs754118	0.0
chr1	161638577	161638578	A	G	rs4554699	0.0
chr2	191057147	191057148	C	G	rs11893432	0.0
chr1	161638577	161638578	A	G	rs4554699	0.0
chr7	129055928	129055929	C	A	rs13239597	0.0
chr4	971990	971991	G	A	rs11724804	0.0
chr4	38790902	38790903	A	G	rs4543123	0.0
chr6	457747	457748	C	A	rs4959270	0.0
chr6	457747	457748	C	T	rs4959270	0.0
chr2	191108307	191108308	G	A	rs10174238	0.0
chr2	191108307	191108308	G	A	rs10174238	0.0
chr7	128954128	128954129	T	C	rs10488631	0.0
chr16	85958098	85958099	A	C	rs11642873	0.0
chr14	88916596	88916597	G	A	rs11159878	0.0
chr14	88916596	88916597	G	C	rs11159878	0.0
chr7	128954128	128954129	T	C	rs10488631	0.0
chr6	434914	434915	G	A	rs4256472	0.0
chr6	434914	434915	G	T	rs4256472	0.0
chr11	118742964	118742965	T	C	rs7130875	0.0
chr3	159976264	159976265	G	A	rs77583790	0.0
chr6	106207741	106207742	T	C	rs9373839	0.0
chr17	39963000	39963001	G	T	rs3902025	0.0
chr7	128932711	128932712	G	A	rs4731532	0.0
chr19	18079533	18079534	C	G	rs8109496	0.0
chr5	151059426	151059427	C	T	rs1422673	0.0
chr11	118856133	118856134	C	G	rs10892299	0.0
chr11	118856133	118856134	C	T	rs10892299	0.0
chr2	191099906	191099907	T	G	rs7574865	0.0
chr7	37342860	37342861	T	G	rs60600003	0.0
chr17	39877023	39877024	A	C	rs1054609	0.0
chr8	11501602	11501603	G	A	rs2736346	0.0
chr7	129068067	129068068	G	C	rs17424921	0.0
chr7	128954128	128954129	T	C	rs10488631	0.0
chr4	102615255	102615256	T	C	rs4648133	0.0
chr3	7865389	7865390	A	G	rs9821717	0.0
chr3	7865389	7865390	A	T	rs9821717	0.0
chr17	35174624	35174625	G	C	rs12452554	0.0
chr2	1781886	1781887	C	A	rs2059413	0.0
chr2	1781886	1781887	C	T	rs2059413	0.0
chr2	150917164	150917165	C	G	rs917238	0.0
chr1	161968101	161968102	G	A	rs3002626	0.0
chr4	56691922	56691923	A	G	rs9968446	0.0
chr4	56691922	56691923	A	T	rs9968446	0.0
chr9	75428010	75428011	G	A	rs473299	0.0
chr2	191099906	191099907	T	G	rs7574865	0.0
chr7	128954128	128954129	T	C	rs10488631	0.0
chr1	167451187	167451188	T	G	rs2056626	0.0
chr6	31138490	31138491	A	G	rs3130573	0.0
chr6	32696073	32696074	C	T	rs6457617	0.0
chr2	20488757	20488758	C	T	rs13021401	0.0
chr5	151060535	151060536	G	A	rs2233287	0.0
chr7	128977411	128977412	A	C	rs12531711	0.0
chr7	128977411	128977412	A	G	rs12531711	0.0
chr1	161638577	161638578	A	G	rs4554699	0.0
chr1	207479646	207479647	A	G	rs4317805	0.0
chr20	45980010	45980011	G	A	rs6073976	0.0
chr11	101871525	101871526	T	G	rs12363310	0.0
chr2	191108307	191108308	G	A	rs10174238	0.0
chr7	129068742	129068743	T	A	rs17340351	0.0
chr7	128984018	128984019	C	A	rs12534421	0.0
chr5	151031332	151031333	T	C	rs10463312	0.0
chr1	67322031	67322032	G	A	rs2201584	0.0
chr8	11502047	11502048	T	A	rs2409781	0.0
chr8	11502047	11502048	T	C	rs2409781	0.0
chr2	191057147	191057148	C	G	rs11893432	0.0
chr1	167451187	167451188	T	G	rs2056626	0.0
chr4	953185	953186	G	A	rs2290405	0.0
chr4	953185	953186	G	C	rs2290405	0.0
chr2	213064561	213064562	C	T	rs10186029	0.0
chr6	158203781	158203782	A	G	rs644637	0.0
chr6	106129492	106129493	A	G	rs4134466	0.0
chr2	191099906	191099907	T	G	rs7574865	0.0
chr2	191099906	191099907	T	G	rs7574865	0.0
chr1	67336687	67336688	A	C	rs6659932	0.0
chr5	132496821	132496822	G	A	rs2548998	0.0
chr6	33512960	33512961	T	C	rs68191	0.0
chr17	42378744	42378745	T	C	rs4796791	0.0
chr1	67348756	67348757	T	C	rs3790566	0.0
chr1	167451187	167451188	T	G	rs2056626	0.0
chr1	173363489	173363490	A	C	rs1857066	0.0
chr2	190669645	190669646	T	C	rs16832798	0.0
chr2	191038031	191038032	G	A	rs3821236	0.0
chr3	58389558	58389559	G	A	rs4076852	0.0
chr3	119397302	119397303	G	A	rs9884090	0.0
chr3	160015739	160015740	G	T	rs589446	0.0
chr4	971990	971991	G	A	rs11724804	0.0
chr4	102527883	102527884	T	C	rs230534	0.0
chr5	151076170	151076171	A	G	rs3792783	0.0
chr6	106286164	106286165	C	T	rs633724	0.0
chr7	129011467	129011468	C	T	rs36073657	0.0
chr8	11486463	11486464	C	T	rs2736340	0.0
chr8	60652404	60652405	T	A	rs685985	0.0
chr8	60652404	60652405	T	G	rs685985	0.0
chr11	618171	618172	A	G	rs6598008	0.0
chr11	2327388	2327389	T	A	rs2651804	0.0
chr11	2327388	2327389	T	C	rs2651804	0.0
chr11	118768643	118768644	G	A	rs11217020	0.0
chr11	118768643	118768644	G	C	rs11217020	0.0
chr15	74785025	74785026	C	A	rs1378942	0.0
chr15	74785025	74785026	C	T	rs1378942	0.0
chr16	85938315	85938316	G	C	rs11117420	0.0
chr16	85938315	85938316	G	T	rs11117420	0.0
chr17	39907127	39907128	C	T	rs883770	0.0
chr17	75228543	75228544	G	C	rs1005714	0.0
chr19	18082380	18082381	G	A	rs2305743	0.0
chr7	128954128	128954129	T	C	rs10488631	0.0
chr6	32696073	32696074	C	A	rs6457617	0.0
chr6	32696073	32696074	C	T	rs6457617	0.0
chr2	191038031	191038032	G	A	rs3821236	0.0
chr1	167451187	167451188	T	G	rs2056626	0.0
chr22	21630804	21630805	A	G	rs5754467	0.0
chr1	67336687	67336688	A	C	rs6659932	0.0
chr1	113761185	113761186	C	A	rs6679677	0.0
chr1	113891323	113891324	G	A	rs1217393	0.0
chr1	173368607	173368608	G	A	rs2422345	0.0
chr2	190700030	190700031	G	T	rs744600	0.0
chr2	191068556	191068557	T	C	rs13389408	0.0
chr2	191108307	191108308	G	A	rs10174238	0.0
chr3	160595132	160595133	G	T	rs112846137	0.0
chr4	971931	971932	A	G	rs13101828	0.0
chr5	151058915	151058916	C	A	rs4958880	0.0
chr5	160460328	160460329	A	G	rs2431098	0.0
chr6	106121394	106121395	T	C	rs802791	0.0
chr6	137922601	137922602	C	T	rs58721818	0.0
chr7	74123571	74123572	T	C	rs193107685	0.0
chr7	128949578	128949579	C	T	rs10954214	0.0
chr7	129007887	129007888	C	T	rs13238352	0.0
chr8	11484370	11484371	T	C	rs2736337	0.0
chr11	633688	633689	T	C	rs7929541	0.0
chr12	112433567	112433568	A	G	rs11066301	0.0
chr16	85960877	85960878	C	G	rs35929052	0.0
chr16	85960877	85960878	C	T	rs35929052	0.0
chr19	10351836	10351837	C	T	rs11085725	0.0
chr19	49618016	49618017	G	A	rs76246107	0.0
chr1	35442849	35442850	T	C	rs2275247	0.0
chr2	219833403	219833404	A	C	rs10498070	0.0
chr3	58345458	58345459	G	A	rs2176082	0.0
chr6	106237319	106237320	G	C	rs3827644	0.0
chr7	28149791	28149792	T	C	rs1635852	0.0
chr7	93135668	93135669	C	T	rs1133906	0.0
chr11	34742931	34742932	A	G	rs1355223	0.0
chr1	173257055	173257056	T	G	rs704840	0.0
chr1	183211124	183211125	A	G	rs16860537	0.0
chr2	191075724	191075725	G	A	rs7601754	0.0
chr2	191075724	191075725	G	T	rs7601754	0.0
chr5	151081487	151081488	A	G	rs960709	0.0
chr5	151081487	151081488	A	T	rs960709	0.0
chr6	34959502	34959503	A	G	rs1535001	0.0
chr6	137811378	137811379	T	G	rs10499197	0.0
chr7	129055928	129055929	C	A	rs13239597	0.0
chr8	11486463	11486464	C	T	rs2736340	0.0
chr11	601784	601785	T	C	rs2396545	0.0
chr15	75132251	75132252	A	C	rs7172677	0.0
chr16	31315384	31315385	C	T	rs11860650	0.0
chr16	85939421	85939422	T	C	rs12711490	0.0
chr17	39820215	39820216	C	T	rs9303277	0.0
chr3	159976264	159976265	G	A	rs77583790	0.0
chr6	106207741	106207742	T	C	rs9373839	0.0
chr11	118742964	118742965	T	C	rs7130875	0.0
chr11	118777914	118777915	C	A	rs61219050	0.0
chr2	191057147	191057148	C	G	rs11893432	0.0
chr7	129044261	129044262	G	C	rs62478615	0.0
chr3	159976264	159976265	G	A	rs77583790	0.0
chr17	39963000	39963001	G	T	rs3902025	0.0
chr3	58410163	58410164	C	G	rs4681851	0.0
chr3	159976264	159976265	G	A	rs77583790	0.0
chr1	167451187	167451188	T	G	rs2056626	0.0
chr2	191038031	191038032	G	A	rs3821236	0.0
chr7	128954128	128954129	T	C	rs10488631	0.0
chr12	23793211	23793212	C	T	rs11047102	0.0
chr16	85958098	85958099	A	C	rs11642873	0.0
chr7	50597224	50597225	A	C	rs12540874	0.0
chr7	50597224	50597225	A	G	rs12540874	0.0
chr6	32623147	32623148	G	A	rs3129763	0.0
chr7	128954128	128954129	T	C	rs10488631	0.0
chr6	32251211	32251212	G	A	rs9296015	0.0
chr6	32441752	32441753	G	A	rs3129882	0.0
chr12	23793211	23793212	C	T	rs11047102	0.0
chr6	32222628	32222629	A	G	rs443198	0.0
chr6	32701378	32701379	T	C	rs9275390	0.0
chr12	56124623	56124624	T	A	rs11171747	0.0
chr12	56124623	56124624	T	G	rs11171747	0.0
chr7	128954128	128954129	T	C	rs10488631	0.0
chr7	128954128	128954129	T	C	rs10488631	0.0
chr6	32701378	32701379	T	C	rs9275390	0.0
chr6	33075102	33075103	A	G	rs987870	0.0
chr2	136347971	136347972	G	T	rs12612435	0.2744
chr2	136347966	136347967	G	A	rs12612433	0.2704
chr2	136347966	136347967	G	C	rs12612433	0.2704
chr2	136347917	136347918	G	A	rs78355649	0.2704
chr2	136347917	136347918	G	T	rs78355649	0.2704
chr2	136347909	136347910	A	G	rs76913370	0.2704
chr2	136347909	136347910	A	T	rs76913370	0.2704
chr2	136348067	136348068	T	A	rs7589839	0.2704
chr2	136348067	136348068	T	C	rs7589839	0.2704
chr2	136348067	136348068	T	G	rs7589839	0.2704
chr2	136345490	136345491	C	T	rs60201100	0.2714
chr2	136348049	136348050	C	A	rs7573339	0.2724
chr2	136354151	136354152	A	G	rs7589760	0.2704
chr2	136354991	136354992	G	A	rs1515069	0.2704
chr2	136358664	136358665	A	G	rs6760202	0.2704
chr2	136359252	136359253	G	A	rs10496741	0.2704
chr2	136359763	136359764	G	A	rs6720240	0.2704
chr2	136360488	136360489	G	T	rs4389375	0.2704
chr2	136361065	136361066	C	T	rs66624567	0.2704
chr2	136361225	136361226	T	C	rs6714824	0.2704
chr2	136355047	136355048	T	C	rs1515068	0.2714
chr2	136363693	136363694	A	G	rs66516414	0.2803
chr2	136364160	136364161	G	A	rs6715450	0.2803
chr2	136347622	136347623	T	A	rs187268138	0.2664
chr2	136347622	136347623	T	C	rs187268138	0.2664
chr2	136364981	136364982	G	A	rs11895020	0.2793
chr2	136364966	136364967	T	C	rs11891276	0.2803
chr2	136347323	136347324	C	T	rs374850523	0.2644
chr2	136362806	136362807	C	T	rs16833906	0.2753
chr2	136363327	136363328	C	T	rs11680203	0.2753
chr2	136363557	136363558	G	A	rs67789205	0.2753
chr2	136362751	136362752	C	G	rs16833899	0.2783
chr2	136349176	136349177	T	C	rs4501004	0.3062
chr2	136370630	136370631	G	A	rs67150460	0.2793
chr2	136374496	136374497	T	A	rs59951306	0.2793
chr2	136374496	136374497	T	C	rs59951306	0.2793
chr2	136353814	136353815	T	G	rs6743090	0.3072
chr2	136353828	136353829	A	G	rs6740091	0.3072
chr2	136354686	136354687	A	G	rs34832803	0.3072
chr2	136355093	136355094	A	G	rs1515067	0.3072
chr2	136355093	136355094	A	T	rs1515067	0.3072
chr2	136356951	136356952	A	C	rs4528821	0.3072
chr2	136359091	136359092	A	G	rs11679485	0.3072
chr2	136360417	136360418	G	T	rs4335999	0.3072
chr2	136361009	136361010	G	A	rs6724455	0.3072
chr2	136353650	136353651	A	G	rs6739934	0.3082
chr2	136353650	136353651	A	T	rs6739934	0.3082
chr2	136363697	136363698	C	T	rs10210363	0.3121
chr2	136393249	136393250	C	G	rs13015181	0.2843
chr2	136393558	136393559	G	A	rs11683736	0.2843
chr2	136388088	136388089	G	A	rs35188787	0.2803
chr2	136388088	136388089	G	T	rs35188787	0.2803
chr2	136393129	136393130	G	A	rs36035487	0.2803
chr2	136384140	136384141	A	C	rs16833946	0.2813
chr2	136388688	136388689	T	C	rs34253205	0.2813
chr2	136391544	136391545	G	T	rs13004954	0.2813
chr2	136391683	136391684	A	G	rs13032229	0.2813
chr2	136379445	136379446	A	G	rs1515064	0.3082
chr2	136380050	136380051	A	G	rs34608701	0.3082
chr2	136380342	136380343	G	A	rs16833925	0.3082
chr2	136380342	136380343	G	C	rs16833925	0.3082
chr2	136377348	136377349	C	T	rs10189738	0.3091
chr2	136365849	136365850	C	T	rs34821046	0.3141
chr2	136367470	136367471	G	A	rs6728052	0.3141
chr2	136370614	136370615	T	C	rs67278654	0.3141
chr2	136371353	136371354	A	G	rs11899360	0.3141
chr2	136373094	136373095	A	C	rs1399604	0.3141
chr2	136376320	136376321	T	C	rs2360521	0.3141
chr2	136381977	136381978	C	T	rs6738835	0.3082
chr2	136368843	136368844	A	G	rs35141009	0.3161
chr2	136374999	136375000	A	T	rs7575620	0.3161
chr2	136383237	136383238	C	T	rs34340901	0.3022
chr10	61792014	61792015	G	A	rs7070797	0.1292
chr10	61792839	61792840	C	T	rs72831369	0.1292
chr10	61758989	61758990	G	A	rs72831345	0.1292
chr10	61758989	61758990	G	C	rs72831345	0.1292
chr10	61758619	61758620	C	T	rs72831344	0.1292
chr10	61755922	61755923	T	G	rs72831343	0.1292
chr10	61751547	61751548	G	A	rs57541197	0.1292
chr10	61740192	61740193	T	C	rs57946343	0.1332
chr10	61732416	61732417	A	G	rs72823827	0.1352
chr10	61727210	61727211	T	C	rs61564865	0.1352
chr10	61726589	61726590	T	C	rs72823821	0.1352
chr10	61724830	61724831	A	C	rs72823817	0.1352
chr10	61722406	61722407	C	A	rs72823813	0.1352
chr10	61722406	61722407	C	T	rs72823813	0.1352
chr10	61716342	61716343	A	G	rs72823804	0.1352
chr10	61714750	61714751	G	A	rs140151858	0.1352
chr10	61714750	61714751	G	T	rs140151858	0.1352
chr10	61712875	61712876	G	A	rs111830174	0.1352
chr10	61712875	61712876	G	C	rs111830174	0.1352
chr10	61710149	61710150	A	C	rs60129878	0.1352
chr10	61710149	61710150	A	G	rs60129878	0.1352
chr10	61700895	61700896	T	C	rs72821800	0.1372
chr10	61695838	61695839	A	G	rs72821794	0.1372
chr10	61690869	61690870	G	A	rs72821790	0.1372
chr10	61702606	61702607	G	A	rs7922049	0.1382
chr10	61702606	61702607	G	C	rs7922049	0.1382
chr10	61684669	61684670	G	A	rs72821788	0.1402
chr10	61684458	61684459	C	A	rs72821787	0.1402
chr10	61673731	61673732	G	A	rs60457246	0.1402
chr10	61665650	61665651	G	C	rs145104304	0.1402
chr10	61665650	61665651	G	T	rs145104304	0.1402
chr6	6405397	6405398	T	G	rs9392780	0.0835
chr6	6404329	6404330	T	C	rs7763755	0.0835
chr6	6390918	6390919	C	T	rs7774296	0.0835
chr6	6390081	6390082	T	A	rs9392775	0.0835
chr6	6384044	6384045	C	T	rs4076560	0.0835
chr6	6398289	6398290	G	A	rs7773356	0.0855
chr6	6378887	6378888	C	G	rs9392774	0.0855
chr6	6378887	6378888	C	T	rs9392774	0.0855
chr6	6402550	6402551	C	A	rs9405296	0.0755
chr6	6402550	6402551	C	G	rs9405296	0.0755
chr6	6400880	6400881	G	A	rs12527528	0.0755
chr6	6389051	6389052	G	T	rs7752827	0.0746
chr6	6384573	6384574	C	G	rs9405918	0.0736
chr6	6382607	6382608	C	T	rs4499968	0.0755
chr6	6397482	6397483	T	C	rs9405920	0.0765
chr6	6397482	6397483	T	G	rs9405920	0.0765
chr6	6395768	6395769	T	C	rs12526492	0.0765
chr6	6382382	6382383	T	A	rs4438996	0.0765
chr8	22333989	22333990	G	A	rs13273616	0.3429
chr8	22333989	22333990	G	C	rs13273616	0.3429
chr8	22330341	22330342	A	G	rs11773930	0.3439
chr8	22330341	22330342	A	T	rs11773930	0.3439
chr8	22330816	22330817	T	C	rs2404332	0.3479
chr8	22329984	22329985	C	G	rs62492567	0.3777
chr8	22334322	22334323	A	G	rs13252840	0.2903
chr8	22334322	22334323	A	T	rs13252840	0.2903
chr8	22335178	22335179	A	G	rs4872471	0.2903
chr3	112766374	112766375	A	G	rs1154275	0.4493
chr3	112765887	112765888	C	A	rs11717986	0.493
chr3	112765887	112765888	C	G	rs11717986	0.493
chr3	112765887	112765888	C	T	rs11717986	0.493
chr3	112765865	112765866	G	A	rs11718049	0.493
chr3	112768926	112768927	C	T	rs1249886	0.4761
chr2	45018025	45018026	G	A	rs2959223	0.4264
chr2	45015487	45015488	C	A	rs2959226	0.4364
chr2	45015487	45015488	C	T	rs2959226	0.4364
chr2	45015061	45015062	G	C	rs2922002	0.4364
chr2	45002285	45002286	C	A	rs2959252	0.4274
chr2	45011581	45011582	G	A	rs964991	0.4364
chr2	45011581	45011582	G	T	rs964991	0.4364
chr2	45015645	45015646	C	T	rs2959224	0.4473
chr2	45015583	45015584	A	G	rs2959225	0.4473
chr2	45015551	45015552	A	G	rs2922001	0.4473
chr2	45014476	45014477	C	G	rs921115	0.4473
chr2	45011570	45011571	G	A	rs964992	0.4473
chr2	45011033	45011034	G	A	rs921118	0.4473
chr2	45014868	45014869	T	C	rs12712931	0.4483
chr2	45012853	45012854	A	G	rs2917773	0.4483
chr2	45012568	45012569	T	C	rs2917772	0.4483
chr2	45012498	45012499	T	G	rs2917771	0.4483
chr2	45012253	45012254	C	G	rs2922005	0.4483
chr2	45011930	45011931	T	C	rs1447105	0.4483
chr2	45011930	45011931	T	G	rs1447105	0.4483
chr2	45011881	45011882	T	C	rs1447106	0.4483
chr2	45010856	45010857	T	G	rs2342412	0.4483
chr2	45011071	45011072	T	C	rs921117	0.4493
chr2	45018202	45018203	C	T	rs2959222	0.4354
chr2	44996369	44996370	G	C	rs2922007	0.4304
chr2	44988947	44988948	C	T	rs2959248	0.4115
chr2	44985492	44985493	C	T	rs2922014	0.4135
chr2	45016716	45016717	A	T	rs11356602	0.4612
chr2	45012254	45012255	A	G	rs2922004	0.4682
chr2	45018394	45018395	A	G	rs732960	0.4473
chr2	44996131	44996132	C	A	rs2959251	0.4364
chr2	44996131	44996132	C	G	rs2959251	0.4364
chr2	44996131	44996132	C	T	rs2959251	0.4364
chr2	44977984	44977985	A	G	rs11680561	0.4085
chr2	44977984	44977985	A	T	rs11680561	0.4085
chr2	45014190	45014191	A	G	rs921116	0.4245
chr2	44989899	44989900	A	C	rs2922010	0.4235
chr2	44989899	44989900	A	G	rs2922010	0.4235
chr2	44989899	44989900	A	T	rs2922010	0.4235
chr2	45019817	45019818	G	A	rs2921997	0.4722
chr2	44980451	44980452	C	T	rs12053535	0.4046
chr2	44977799	44977800	G	T	rs11690627	0.4105
chr2	44976597	44976598	C	T	rs4953159	0.4105
chr2	45019361	45019362	A	G	rs2921998	0.4732
chr2	44994807	44994808	C	T	rs2922008	0.4175
chr2	45007223	45007224	T	C	rs2959229	0.4662
chr2	44987409	44987410	T	A	rs2959244	0.4294
chr2	44987409	44987410	T	G	rs2959244	0.4294
chr2	44985148	44985149	C	T	rs2922015	0.4344
chr2	44983703	44983704	C	A	rs2917758	0.4344
chr2	44983703	44983704	C	G	rs2917758	0.4344
chr2	44993208	44993209	T	C	rs2917769	0.4314
chr2	45017982	45017983	G	T	rs735845	0.496
chr6	52431784	52431785	A	G	rs9463787	0.1809
chr6	52434463	52434464	G	T	rs9395791	0.1809
chr8	24543884	24543885	C	T	rs117188076	0.1044
chr8	24425047	24425048	C	T	rs56213415	0.0964
chr19	3148870	3148871	G	A	rs74675399	0.1372
chr1	15972816	15972817	C	T	rs10927875	0.3171
chr1	15977902	15977903	G	A	rs34178196	0.3171
chr1	15977902	15977903	G	T	rs34178196	0.3171
chr1	15978783	15978784	T	C	rs12138117	0.3171
chr1	15980875	15980876	T	C	rs6656953	0.3171
chr1	15969543	15969544	A	G	rs4661674	0.3181
chr1	15970693	15970694	G	A	rs6684328	0.3101
chr1	15970693	15970694	G	C	rs6684328	0.3101
chr1	15980350	15980351	G	A	rs3979179	0.3101
chr1	15986676	15986677	C	T	rs3961710	0.3101
chr1	15987292	15987293	C	T	rs4307563	0.3101
chr1	15993461	15993462	C	A	rs10927878	0.3151
chr1	15993461	15993462	C	T	rs10927878	0.3151
chr1	15994003	15994004	G	C	rs34957618	0.3151
chr1	15994003	15994004	G	T	rs34957618	0.3151
chr1	15993532	15993533	G	A	rs10927879	0.33
chr1	15993532	15993533	G	T	rs10927879	0.33
chr1	16000439	16000440	A	G	rs1763619	0.331
chr1	16001620	16001621	C	G	rs1627145	0.331
chr1	16001620	16001621	C	T	rs1627145	0.331
chr1	16004612	16004613	T	A	rs1739833	0.331
chr1	16004612	16004613	T	C	rs1739833	0.331
chr1	16008648	16008649	T	A	rs1739835	0.33
chr1	16008648	16008649	T	C	rs1739835	0.33
chr1	16008648	16008649	T	G	rs1739835	0.33
chr1	16009031	16009032	G	C	rs1763610	0.33
chr1	15846614	15846615	A	G	rs12744578	0.2813
chr1	15846614	15846615	A	T	rs12744578	0.2813
chr1	15841303	15841304	A	G	rs12135073	0.2813
chr1	15818359	15818360	G	C	rs6674071	0.2813
chr1	15817283	15817284	G	A	rs1976402	0.2813
chr1	15834277	15834278	C	G	rs4661342	0.2803
chr1	16011786	16011787	A	G	rs1763606	0.3221
chr1	16011786	16011787	A	T	rs1763606	0.3221
chr1	16011978	16011979	T	A	rs6696912	0.3221
chr1	16011978	16011979	T	C	rs6696912	0.3221
chr1	16012429	16012430	T	A	rs1763605	0.3221
chr1	16012429	16012430	T	G	rs1763605	0.3221
chr1	16014383	16014384	T	A	rs1048302	0.3221
chr1	16014383	16014384	T	C	rs1048302	0.3221
chr1	16014383	16014384	T	G	rs1048302	0.3221
chr1	16014455	16014456	A	T	rs1048261	0.3221
chr1	16018234	16018235	T	A	rs945418	0.3221
chr1	16018234	16018235	T	C	rs945418	0.3221
chr1	15804616	15804617	C	A	rs4661338	0.2734
chr1	16020492	16020493	A	G	rs6660685	0.3221
chr1	16021038	16021039	A	G	rs28579893	0.3231
chr1	16021587	16021588	A	C	rs2009371	0.3241
chr1	16021587	16021588	A	T	rs2009371	0.3241
chr1	16022964	16022965	T	A	rs9442214	0.3241
chr1	16022964	16022965	T	C	rs9442214	0.3241
chr1	16023532	16023533	A	G	rs2017583	0.3241
chr1	16026904	16026905	T	C	rs9442216	0.325
chr1	16021916	16021917	T	A	rs945425	0.3231
chr1	16021916	16021917	T	C	rs945425	0.3231
chr1	16013313	16013314	T	C	rs1763603	0.3161
chr1	16013313	16013314	T	G	rs1763603	0.3161
chr1	16031652	16031653	T	C	rs2015509	0.331
chr1	16032436	16032437	T	C	rs10803407	0.331
chr1	16032627	16032628	A	C	rs9442217	0.331
chr1	16032627	16032628	A	G	rs9442217	0.331
chr1	15980926	15980927	A	G	rs6659958	0.3817
chr11	69648141	69648142	G	A	rs9344	0.497
chr11	69647873	69647874	G	A	rs602652	0.4861
chr11	69647873	69647874	G	C	rs602652	0.4861
chr11	69646962	69646963	C	T	rs647451	0.4871
chr11	69646605	69646606	G	A	rs586459	0.4851
chr11	69646605	69646606	G	C	rs586459	0.4851
chr11	69642524	69642525	C	T	rs1352075	0.4871
chr11	69637068	69637069	C	G	rs2930975	0.494
chr11	69637589	69637590	T	C	rs2450255	0.497
chr11	69636811	69636812	G	A	rs1385874	0.497
chr11	69636811	69636812	G	C	rs1385874	0.497
chr11	69635536	69635537	G	A	rs2510460	0.497
chr11	69639166	69639167	C	G	rs1944129	0.496
chr11	69639166	69639167	C	T	rs1944129	0.496
chr11	69637790	69637791	C	G	rs1385875	0.496
chr11	69637790	69637791	C	T	rs1385875	0.496
chr8	52506267	52506268	T	A	rs7820212	0.4433
chr8	52507664	52507665	T	A	rs6995081	0.4423
chr8	52508038	52508039	G	A	rs7841579	0.4423
chr8	52504390	52504391	A	G	rs7832724	0.4423
chr8	52509365	52509366	G	A	rs10958324	0.4423
chr8	52516246	52516247	G	A	rs4873656	0.4423
chr8	52516246	52516247	G	C	rs4873656	0.4423
chr8	52516246	52516247	G	T	rs4873656	0.4423
chr8	52519558	52519559	A	G	rs1837633	0.4423
chr8	52519558	52519559	A	T	rs1837633	0.4423
chr8	52522052	52522053	G	A	rs984309	0.4423
chr8	52522146	52522147	A	G	rs984310	0.4423
chr8	52502148	52502149	A	C	rs2119398	0.4433
chr8	52528942	52528943	G	A	rs11990693	0.494
chr8	52529880	52529881	C	G	rs1837635	0.494
chr8	52529880	52529881	C	T	rs1837635	0.494
chr8	52530816	52530817	C	A	rs11774479	0.494
chr8	52532293	52532294	G	T	rs10504139	0.493
chr2	6303083	6303084	C	T	rs6752376	0.4185
chr2	6303626	6303627	G	A	rs13015218	0.4095
chr2	6300359	6300360	G	T	rs751395	0.4066
chr2	6299756	6299757	C	T	rs12993639	0.4046
chr2	6298912	6298913	A	G	rs6750661	0.4066
chr2	6309763	6309764	C	T	rs1562622	0.4006
chr13	34612314	34612315	T	A	rs10507419	0.3022
chr13	34613689	34613690	A	T	rs55964921	0.3022
chr13	34613695	34613696	T	G	rs55981648	0.3022
chr13	34614215	34614216	G	A	rs61947292	0.3022
chr13	34614320	34614321	T	C	rs9529347	0.3022
chr13	34612761	34612762	C	A	rs4943235	0.3032
chr13	34611292	34611293	C	T	rs9529341	0.3032
chr13	34613478	34613479	T	G	rs17753659	0.3032
chr13	34613593	34613594	T	C	rs55902196	0.3032
chr13	34613593	34613594	T	G	rs55902196	0.3032
chr13	34607893	34607894	C	A	rs9541352	0.3032
chr13	34607893	34607894	C	T	rs9541352	0.3032
chr13	34614857	34614858	G	A	rs4129985	0.3062
chr13	34616026	34616027	C	T	rs9541392	0.3022
chr13	34616159	34616160	T	C	rs9541398	0.3032
chr13	34608821	34608822	A	G	rs3858856	0.3121
chr13	34606167	34606168	C	T	rs17809664	0.3082
chr13	34606677	34606678	T	C	rs11617355	0.3091
chr13	34602910	34602911	G	A	rs9541336	0.3091
chr13	34602461	34602462	G	T	rs4943233	0.3091
chr13	34607573	34607574	A	G	rs9541350	0.3121
chr13	34606890	34606891	G	A	rs55770568	0.3111
chr13	34606873	34606874	T	C	rs55671641	0.3121
chr13	34597683	34597684	A	G	rs73163846	0.3121
chr13	34602396	34602397	C	T	rs4943232	0.2932
chr13	34616247	34616248	C	G	rs9541399	0.2903
chr13	34616247	34616248	C	T	rs9541399	0.2903
chr13	34607801	34607802	G	T	rs9541351	0.325
chr13	34613039	34613040	T	C	rs4943236	0.3419
chr13	34610060	34610061	A	G	rs55770758	0.3459
chr13	34609648	34609649	T	A	rs9541360	0.3459
chr13	34609648	34609649	T	C	rs9541360	0.3459
chr13	34608731	34608732	T	A	rs3858855	0.3499
chr13	34608731	34608732	T	C	rs3858855	0.3499
chr13	34592418	34592419	T	C	rs9529313	0.3221
chr13	34583511	34583512	A	G	rs55734861	0.325
chr13	34582817	34582818	G	A	rs9529307	0.3241
chr1	19968006	19968007	C	G	rs10799599	0.3936
chr1	19967066	19967067	C	G	rs2872821	0.3877
chr1	19967066	19967067	C	T	rs2872821	0.3877
chr1	19966974	19966975	G	A	rs2315070	0.3877
chr1	19966729	19966730	A	G	rs7412737	0.3857
chr1	19964622	19964623	C	T	rs12729796	0.3857
chr1	19974541	19974542	A	G	rs1890686	0.3867
chr1	19965512	19965513	C	A	rs12023742	0.3877
chr1	19965512	19965513	C	G	rs12023742	0.3877
chr1	19965456	19965457	G	A	rs12044628	0.3877
chr1	19975287	19975288	A	C	rs3767221	0.4155
chr7	151239989	151239990	T	C	rs79419269	0.0944
chr7	151245262	151245263	T	C	rs113745074	0.0944
chr7	151256768	151256769	C	T	rs73169679	0.0934
chr7	151257475	151257476	G	A	rs112348182	0.0934
chr7	151222742	151222743	G	A	rs7812088	0.0984
chr7	151220804	151220805	T	C	rs143819005	0.0984
chr7	151218861	151218862	C	T	rs7782699	0.0984
chr7	151217984	151217985	G	A	rs1122979	0.0984
chr7	151216658	151216659	G	A	rs111684288	0.0984
chr7	151235957	151235958	C	T	rs10233479	0.0905
chr7	151247215	151247216	G	A	rs78740585	0.0905
chr7	151250602	151250603	C	A	rs73169671	0.0905
chr7	151250991	151250992	A	T	rs73169672	0.0905
chr7	151234718	151234719	G	A	rs111632177	0.0915
chr7	151229167	151229168	A	G	rs113810201	0.0915
chr7	151252321	151252322	G	A	rs73169674	0.0915
chr7	151233276	151233277	C	T	rs73169668	0.0924
chr7	151225219	151225220	T	C	rs73169662	0.0944
chr7	151253853	151253854	G	A	rs7781265	0.0905
chr7	151255683	151255684	G	A	rs61591132	0.0905
chr7	151255683	151255684	G	C	rs61591132	0.0905
chr7	151256118	151256119	C	A	rs73169678	0.0905
chr7	151256118	151256119	C	T	rs73169678	0.0905
chr7	151212629	151212630	G	A	rs73169654	0.0924
chr7	151211962	151211963	A	G	rs73169652	0.0924
chr7	151211799	151211800	C	A	rs73169651	0.0924
chr7	151211670	151211671	C	A	rs73169650	0.0924
chr7	151209366	151209367	T	C	rs73169642	0.0924
chr7	151211421	151211422	T	C	rs73169649	0.0934
chr11	123369464	123369465	T	A	rs11219122	0.327
chr11	123369464	123369465	T	C	rs11219122	0.327
chr11	123370464	123370465	T	A	rs4267084	0.329
chr11	123370464	123370465	T	C	rs4267084	0.329
chr11	123369275	123369276	A	G	rs12221651	0.3151
chr11	123375379	123375380	A	G	rs10893031	0.3052
chr11	123375445	123375446	G	A	rs10893032	0.3052
chr14	34969592	34969593	T	C	rs2273156	0.1809
chr14	34970087	34970088	G	A	rs12050457	0.1789
chr14	34970641	34970642	C	T	rs35962127	0.1789
chr14	34971473	34971474	A	C	rs12893021	0.1789
chr14	34971842	34971843	G	C	rs17102904	0.1789
chr14	34971842	34971843	G	T	rs17102904	0.1789
chr14	34966318	34966319	G	A	rs12894820	0.1789
chr14	34966184	34966185	C	A	rs12894365	0.1789
chr14	34966184	34966185	C	T	rs12894365	0.1789
chr14	34973177	34973178	C	G	rs76472781	0.1789
chr14	34965529	34965530	C	T	rs8014327	0.1789
chr14	34965084	34965085	T	C	rs35106382	0.1789
chr14	34965084	34965085	T	G	rs35106382	0.1789
chr14	34974863	34974864	G	A	rs12895051	0.1789
chr14	34975228	34975229	T	G	rs35090385	0.1789
chr14	34977538	34977539	T	C	rs71421920	0.1789
chr14	34978588	34978589	T	C	rs8019179	0.1789
chr14	34959045	34959046	A	C	rs12883971	0.1789
chr14	34980632	34980633	G	A	rs17102923	0.1789
chr14	34956395	34956396	G	C	rs12888272	0.1789
chr14	34953937	34953938	T	C	rs12897044	0.1789
chr14	34953246	34953247	C	T	rs78084487	0.1789
chr14	34953086	34953087	T	C	rs12161905	0.1789
chr14	34952927	34952928	A	G	rs12890056	0.1789
chr14	34952705	34952706	A	G	rs75044701	0.1789
chr14	34951869	34951870	G	C	rs36008567	0.1789
chr14	34951869	34951870	G	T	rs36008567	0.1789
chr14	34944846	34944847	A	T	rs60803103	0.1789
chr14	34942221	34942222	C	G	rs12050267	0.1789
chr14	34941297	34941298	G	A	rs8018409	0.1789
chr14	34937081	34937082	A	G	rs12588755	0.1789
chr14	34934813	34934814	C	G	rs2383689	0.1789
chr14	34934244	34934245	C	T	rs2383688	0.1789
chr14	34948962	34948963	C	T	rs35337462	0.1799
chr14	34947973	34947974	G	C	rs761506	0.1799
chr14	34981896	34981897	T	A	rs34678475	0.1759
chr14	34981896	34981897	T	C	rs34678475	0.1759
chr14	34982925	34982926	G	A	rs12890307	0.1769
chr14	34974822	34974823	T	C	rs12895822	0.172
chr14	34974822	34974823	T	G	rs12895822	0.172
chr14	34983552	34983553	A	G	rs35797365	0.1839
chr14	34985494	34985495	C	G	rs7144646	0.1839
chr14	34988863	34988864	G	A	rs56686328	0.1839
chr14	34990274	34990275	A	G	rs7153068	0.1839
chr14	34990274	34990275	A	T	rs7153068	0.1839
chr14	34991872	34991873	A	C	rs12050390	0.1839
chr14	34992609	34992610	C	T	rs12050402	0.1839
chr14	34992663	34992664	G	A	rs12050404	0.1839
chr14	34992758	34992759	A	G	rs12050447	0.1839
chr14	34993703	34993704	T	A	rs7141293	0.1839
chr14	34993963	34993964	A	G	rs7144574	0.1839
chr14	34994290	34994291	G	A	rs7145608	0.1839
chr14	34994290	34994291	G	T	rs7145608	0.1839
chr14	34996577	34996578	T	A	rs2273158	0.1839
chr14	34997928	34997929	T	C	rs74046408	0.1839
chr14	35000784	35000785	G	A	rs8017191	0.1839
chr14	35000812	35000813	T	C	rs8018114	0.1839
chr14	35001940	35001941	C	T	rs12897612	0.1839
chr14	35006449	35006450	A	G	rs12880809	0.1839
chr14	35006471	35006472	A	G	rs12880928	0.1839
chr14	35009226	35009227	C	T	rs36112862	0.1839
chr14	35010719	35010720	G	A	rs8009646	0.1839
chr14	35010719	35010720	G	C	rs8009646	0.1839
chr14	35010719	35010720	G	T	rs8009646	0.1839
chr14	35011181	35011182	A	G	rs17102967	0.1839
chr14	35011181	35011182	A	T	rs17102967	0.1839
chr14	35011362	35011363	T	G	rs17102970	0.1839
chr14	34962404	34962405	C	T	rs12892056	0.1968
chr14	34961813	34961814	C	T	rs75614421	0.1968
chr14	34961267	34961268	G	A	rs71409556	0.1968
chr14	34960740	34960741	G	A	rs8016566	0.1968
chr14	34960643	34960644	A	G	rs36024417	0.1968
chr14	34993699	34993700	T	A	rs7141292	0.1909
chr14	34926244	34926245	T	A	rs12050171	0.1978
chr14	34922562	34922563	A	G	rs4573843	0.2008
chr14	34917039	34917040	A	C	rs35875778	0.2018
chr14	34916986	34916987	T	A	rs34927714	0.2018
chr14	35000842	35000843	G	A	rs8017225	0.2068
chr14	34953604	34953605	C	T	rs75759052	0.2157
chr14	34914343	34914344	T	A	rs12891343	0.2187
chr14	34914343	34914344	T	G	rs12891343	0.2187
chr16	30660210	30660211	G	A	rs35629860	0.2694
chr16	30660775	30660776	A	C	rs67128646	0.2704
chr16	30660775	30660776	A	G	rs67128646	0.2704
chr16	30703095	30703096	T	C	rs35969813	0.2724
chr16	30703095	30703096	T	G	rs35969813	0.2724
chr16	30677090	30677091	C	A	rs8055315	0.2783
chr16	30677090	30677091	C	G	rs8055315	0.2783
chr16	30677090	30677091	C	T	rs8055315	0.2783
chr16	30677262	30677263	C	A	rs8055661	0.2793
chr16	30677262	30677263	C	G	rs8055661	0.2793
chr16	30677262	30677263	C	T	rs8055661	0.2793
chr16	30655045	30655046	C	T	rs3747481	0.2773
chr16	30714926	30714927	C	T	rs8058578	0.2783
chr16	30719357	30719358	G	A	rs4616297	0.2783
chr16	30745952	30745953	G	A	rs11862859	0.2793
chr16	30745952	30745953	G	T	rs11862859	0.2793
chr16	30680886	30680887	T	C	rs8048448	0.2823
chr16	30718952	30718953	A	G	rs7204278	0.2803
chr16	30728597	30728598	T	C	rs2289442	0.2803
chr16	30735500	30735501	C	A	rs7198250	0.2803
chr16	30762283	30762284	G	A	rs3812999	0.2803
chr16	30762283	30762284	G	C	rs3812999	0.2803
chr16	30762283	30762284	G	T	rs3812999	0.2803
chr16	30777437	30777438	C	A	rs56656810	0.2763
chr16	30777437	30777438	C	T	rs56656810	0.2763
chr16	30676587	30676588	A	G	rs8051050	0.2833
chr16	30661397	30661398	T	C	rs885107	0.2813
chr16	30661397	30661398	T	G	rs885107	0.2813
chr16	30735869	30735870	C	T	rs6565201	0.2813
chr16	30775605	30775606	C	G	rs3747486	0.2773
chr16	30775605	30775606	C	T	rs3747486	0.2773
chr16	30689536	30689537	T	C	rs13338946	0.2843
chr16	30689536	30689537	T	G	rs13338946	0.2843
chr16	30691833	30691834	G	A	rs7187359	0.2823
chr16	30695155	30695156	T	C	rs6565197	0.2823
chr16	30703506	30703507	A	T	rs67456513	0.2823
chr16	30704586	30704587	T	C	rs7197770	0.2823
chr16	30732200	30732201	C	T	rs9928572	0.2833
chr16	30692990	30692991	T	A	rs8058928	0.2863
chr16	30692990	30692991	T	G	rs8058928	0.2863
chr16	30787367	30787368	G	A	rs34480360	0.2972
chr16	30615294	30615295	C	T	rs12918327	0.2406
chr16	30789705	30789706	C	T	rs28853644	0.3032
chr16	30599554	30599555	C	T	rs35661204	0.2396
chr16	30797741	30797742	G	A	rs8058961	0.3022
chr16	30800569	30800570	G	A	rs9921835	0.3022
chr16	30800569	30800570	G	T	rs9921835	0.3022
chr16	30815614	30815615	C	T	rs112282032	0.3022
chr16	30592199	30592200	A	G	rs34699226	0.2386
chr16	30825326	30825327	G	A	rs8046391	0.3052
chr16	30825326	30825327	G	C	rs8046391	0.3052
chr16	30826806	30826807	G	A	rs28421305	0.3052
chr16	30826806	30826807	G	C	rs28421305	0.3052
chr16	30829555	30829556	G	A	rs7500719	0.3052
chr16	30573108	30573109	T	A	rs34114657	0.2386
chr16	30573108	30573109	T	C	rs34114657	0.2386
chr16	30573108	30573109	T	G	rs34114657	0.2386
chr16	30850813	30850814	G	A	rs4889614	0.2893
chr16	30852553	30852554	T	C	rs2125293	0.2893
chr16	30854118	30854119	T	C	rs4889534	0.2893
chr16	30857163	30857164	A	G	rs8059475	0.2893
chr16	30859635	30859636	A	C	rs4889622	0.2893
chr16	30859635	30859636	A	G	rs4889622	0.2893
chr16	30859635	30859636	A	T	rs4889622	0.2893
chr16	30860193	30860194	C	G	rs34840035	0.2893
chr16	30860193	30860194	C	T	rs34840035	0.2893
chr16	30860433	30860434	G	A	rs4889536	0.2893
chr16	30860433	30860434	G	C	rs4889536	0.2893
chr16	30860433	30860434	G	T	rs4889536	0.2893
chr16	30861149	30861150	T	C	rs11647697	0.2893
chr16	30862559	30862560	G	A	rs12929065	0.2893
chr16	30862559	30862560	G	C	rs12929065	0.2893
chr16	30862753	30862754	A	G	rs12930944	0.2893
chr16	30862753	30862754	A	T	rs12930944	0.2893
chr16	30862879	30862880	A	G	rs12931096	0.2893
chr16	30864886	30864887	T	A	rs9796842	0.2893
chr16	30864886	30864887	T	C	rs9796842	0.2893
chr16	30852525	30852526	T	C	rs2168834	0.2903
chr17	16941852	16941853	A	G	rs4792800	0.1103
chr17	16945250	16945251	C	A	rs4500785	0.1113
chr17	16945250	16945251	C	G	rs4500785	0.1113
chr17	16945435	16945436	C	T	rs4561508	0.1074
chr17	16948135	16948136	G	A	rs57382045	0.1074
chr17	16951165	16951166	G	A	rs74892229	0.1074
chr17	16951165	16951166	G	T	rs74892229	0.1074
chr17	16953547	16953548	A	T	rs57293260	0.1074
chr17	16953862	16953863	G	A	rs57166795	0.1083
chr17	16960323	16960324	C	G	rs4985726	0.1074
chr17	16963462	16963463	C	A	rs73292853	0.1074
chr17	16963462	16963463	C	G	rs73292853	0.1074
chr17	16939676	16939677	G	A	rs34562254	0.1064
chr17	16938998	16938999	A	C	rs55672385	0.1173
chr17	16937547	16937548	G	A	rs4792798	0.1163
chr17	16937547	16937548	G	T	rs4792798	0.1163
chr17	16937296	16937297	C	G	rs11871721	0.1163
chr17	16937681	16937682	G	A	rs4792799	0.1153
chr17	16945824	16945825	A	G	rs4273077	0.0994
chr17	16934661	16934662	T	A	rs3751985	0.1173
chr17	16934661	16934662	T	G	rs3751985	0.1173
chr17	16934669	16934670	C	T	rs3751984	0.1133
chr17	16938288	16938289	G	C	rs58647797	0.1233
chr17	16931971	16931972	C	A	rs3751991	0.1203
chr17	16931971	16931972	C	T	rs3751991	0.1203
chr17	16930435	16930436	G	A	rs3829586	0.1203
chr17	16928959	16928960	T	C	rs3794776	0.1213
chr17	16926656	16926657	C	T	rs3751998	0.1213
chr17	16924824	16924825	C	A	rs4792797	0.1213
chr17	16924824	16924825	C	T	rs4792797	0.1213
chr17	16922701	16922702	A	G	rs4792795	0.1213
chr17	16917198	16917199	C	T	rs28507905	0.1213
chr17	16916909	16916910	G	C	rs16961828	0.1213
chr22	39151885	39151886	C	G	rs1005300	0.4125
chr22	39155561	39155562	A	G	rs79505	0.4125
chr22	39147365	39147366	T	C	rs139397	0.4125
chr22	39147365	39147366	T	G	rs139397	0.4125
chr22	39156997	39156998	G	A	rs139412	0.4125
chr22	39141926	39141927	T	C	rs139393	0.4125
chr22	39163292	39163293	A	C	rs139424	0.4125
chr22	39163292	39163293	A	T	rs139424	0.4125
chr22	39156503	39156504	T	A	rs139408	0.4135
chr22	39156503	39156504	T	C	rs139408	0.4135
chr22	39158743	39158744	T	C	rs139416	0.4135
chr22	39142208	39142209	A	C	rs139394	0.4115
chr22	39137266	39137267	A	G	rs714013	0.4115
chr22	39136847	39136848	A	G	rs139390	0.4115
chr22	39135949	39135950	T	A	rs139389	0.4115
chr22	39135949	39135950	T	C	rs139389	0.4115
chr22	39135949	39135950	T	G	rs139389	0.4115
chr22	39135079	39135080	G	A	rs139387	0.4115
chr22	39131929	39131930	C	T	rs139384	0.4115
chr22	39131577	39131578	C	A	rs79502	0.4105
chr22	39131577	39131578	C	T	rs79502	0.4105
chr22	39136548	39136549	A	C	rs714016	0.4125
chr22	39165790	39165791	C	A	rs5750760	0.4095
chr22	39155549	39155550	T	C	rs79504	0.4135
chr22	39133023	39133024	A	G	rs713841	0.4135
chr22	39142427	39142428	T	C	rs139395	0.4225
chr22	39130290	39130291	T	C	rs139381	0.3986
chr22	39130168	39130169	T	C	rs139380	0.3986
chr22	39126659	39126660	G	A	rs139375	0.4135
chr22	39169235	39169236	G	A	rs5757507	0.4046
chr22	39169890	39169891	A	C	rs1003991	0.4006
chr11	134887987	134887988	C	T	rs7108263	0.3042
chr11	134887448	134887449	C	T	rs7104477	0.3082
chr11	134885012	134885013	C	G	rs1677564	0.2893
chr12	67500838	67500839	C	A	rs7960954	0.0716
chr12	67505058	67505059	A	T	rs73128384	0.0716
chr12	67505162	67505163	A	T	rs73128386	0.0716
chr12	67506138	67506139	G	A	rs73128387	0.0716
chr12	67506857	67506858	T	A	rs73128390	0.0706
chr12	67506857	67506858	T	C	rs73128390	0.0706
chr12	67502222	67502223	G	A	rs17103888	0.0736
chr12	67503796	67503797	G	T	rs1920429	0.0736
chr12	67507320	67507321	C	G	rs73128393	0.0716
chr12	67507913	67507914	T	C	rs55738175	0.0716
chr12	67509125	67509126	G	A	rs73128396	0.0716
chr12	67509486	67509487	C	T	rs112243803	0.0716
chr12	67510097	67510098	T	C	rs73128400	0.0716
chr12	67513947	67513948	A	G	rs73128402	0.0805
chr14	72187544	72187545	G	A	rs149640	0.0924
chr14	72187544	72187545	G	T	rs149640	0.0924
chr14	72185947	72185948	T	A	rs149647	0.0924
chr14	72185947	72185948	T	G	rs149647	0.0924
chr15	30008517	30008518	A	G	rs56979833	0.2624
chr15	38817031	38817032	G	A	rs2725797	0.173
chr15	38815660	38815661	G	C	rs2725796	0.172
chr15	38813385	38813386	A	G	rs1004866	0.172
chr15	38811529	38811530	T	C	rs2912385	0.172
chr15	38813408	38813409	A	G	rs1004865	0.173
chr15	38811980	38811981	G	C	rs1004452	0.172
chr15	38801631	38801632	C	T	rs2958277	0.171
chr15	38818630	38818631	G	T	rs2725804	0.172
chr15	38818701	38818702	C	T	rs2624259	0.172
chr15	38788446	38788447	G	T	rs7178778	0.172
chr15	38787305	38787306	A	G	rs370443980	0.172
chr15	38776212	38776213	G	A	rs141732693	0.172
chr15	38775864	38775865	T	C	rs2929669	0.172
chr15	38775596	38775597	T	A	rs2912349	0.172
chr15	38775596	38775597	T	C	rs2912349	0.172
chr15	38775596	38775597	T	G	rs2912349	0.172
chr15	38775593	38775594	A	C	rs2929668	0.172
chr15	38775396	38775397	C	T	rs35268215	0.172
chr15	38775317	38775318	A	C	rs146234400	0.172
chr15	38775317	38775318	A	G	rs146234400	0.172
chr15	38775317	38775318	A	T	rs146234400	0.172
chr15	38775202	38775203	A	G	rs141747130	0.172
chr15	38771487	38771488	A	G	rs35110964	0.172
chr15	38810976	38810977	C	T	rs2958271	0.168
chr15	38783126	38783127	G	A	rs2912345	0.173
chr15	38783126	38783127	G	C	rs2912345	0.173
chr15	38782799	38782800	C	A	rs2929677	0.173
chr15	38782799	38782800	C	G	rs2929677	0.173
chr15	38782799	38782800	C	T	rs2929677	0.173
chr15	38779549	38779550	C	T	rs2929674	0.171
chr15	38774910	38774911	G	A	rs77464327	0.171
chr15	38774677	38774678	G	A	rs34765538	0.171
chr15	38774601	38774602	T	C	rs114883653	0.171
chr15	38774472	38774473	A	T	rs78950837	0.171
chr15	38774422	38774423	T	C	rs2929663	0.171
chr15	38774333	38774334	G	C	rs2929662	0.171
chr15	38774097	38774098	T	C	rs2958308	0.171
chr15	38774080	38774081	T	C	rs142514785	0.171
chr15	38773840	38773841	G	A	rs2958307	0.171
chr15	38773759	38773760	C	T	rs2912353	0.171
chr15	38773336	38773337	C	G	rs2912354	0.171
chr15	38773026	38773027	G	A	rs2912355	0.171
chr15	38773026	38773027	G	C	rs2912355	0.171
chr15	38772975	38772976	C	G	rs2912356	0.171
chr15	38772957	38772958	A	C	rs2958311	0.171
chr15	38772912	38772913	G	A	rs2912357	0.171
chr15	38772656	38772657	C	T	rs994799	0.171
chr15	38772272	38772273	G	A	rs1988357	0.171
chr15	38772272	38772273	G	C	rs1988357	0.171
chr15	38772197	38772198	C	T	rs2912358	0.171
chr15	38772090	38772091	C	G	rs2912359	0.171
chr15	38772068	38772069	C	G	rs2912360	0.171
chr15	38772065	38772066	A	C	rs2958313	0.171
chr15	38772001	38772002	G	A	rs2929659	0.171
chr15	38771811	38771812	C	T	rs2912361	0.171
chr15	38771610	38771611	C	A	rs2912362	0.171
chr15	38771610	38771611	C	T	rs2912362	0.171
chr15	38771609	38771610	C	T	rs2912363	0.171
chr15	38771516	38771517	G	A	rs35247372	0.171
chr15	38771331	38771332	G	A	rs2929658	0.171
chr15	38771261	38771262	C	G	rs2912364	0.171
chr15	38778892	38778893	G	A	rs2929671	0.172
chr15	38785804	38785805	A	G	rs79242681	0.17
chr15	38774118	38774119	C	T	rs2958310	0.17
chr15	38774104	38774105	C	T	rs2958309	0.17
chr15	38771413	38771414	T	G	rs2958314	0.17
chr15	38771405	38771406	G	A	rs2958315	0.17
chr15	38784783	38784784	G	A	rs201919810	0.169
chr15	38784783	38784784	G	T	rs201919810	0.169
chr15	38776142	38776143	G	A	rs148041207	0.169
chr15	38776142	38776143	G	T	rs148041207	0.169
chr15	38763382	38763383	T	C	rs2912367	0.168
chr15	38788326	38788327	A	G	rs7180566	0.1859
chr15	38789537	38789538	A	G	rs2912398	0.1869
chr15	38789537	38789538	A	T	rs2912398	0.1869
chr15	38789515	38789516	C	T	rs2929681	0.1869
chr15	38783622	38783623	A	T	rs2912344	0.1869
chr15	38775540	38775541	C	A	rs35047947	0.1869
chr15	38774993	38774994	C	T	rs2929665	0.1849
chr15	38783032	38783033	T	C	rs2929679	0.1879
chr15	38782899	38782900	G	C	rs2912346	0.1879
chr15	38782401	38782402	G	T	rs1001330	0.1879
chr15	38779658	38779659	T	C	rs2929675	0.1859
chr15	38774931	38774932	C	T	rs2929664	0.1859
chr15	38772570	38772571	G	A	rs2958312	0.1859
chr15	38787919	38787920	C	A	rs2958298	0.1839
chr15	38787919	38787920	C	G	rs2958298	0.1839
chr15	38787919	38787920	C	T	rs2958298	0.1839
chr15	38786155	38786156	C	T	rs35758769	0.1849
chr15	38776138	38776139	G	A	rs2958299	0.1839
chr15	38782788	38782789	A	G	rs2912347	0.1918
chr15	38773222	38773223	T	C	rs2929660	0.1988
chr15	38768116	38768117	C	T	rs718562	0.1988
chr15	38762054	38762055	T	C	rs2912368	0.1978
chr15	38760620	38760621	A	G	rs2912369	0.1978
chr15	38765645	38765646	G	T	rs2912366	0.1968
chr15	38765643	38765644	G	A	rs2929655	0.1968
chr16	17268971	17268972	C	G	rs74643788	0.1074
chr16	17268971	17268972	C	T	rs74643788	0.1074
chr16	17268399	17268400	G	A	rs76209478	0.1054
chr16	17273452	17273453	C	T	rs59741201	0.1083
chr16	17271186	17271187	C	G	rs17211889	0.1064
chr16	17280062	17280063	T	C	rs59385104	0.1054
chr16	17284220	17284221	C	T	rs77848924	0.1074
chr16	17270567	17270568	C	T	rs75026450	0.1153
chr16	60022651	60022652	A	G	rs11641605	0.1511
chr16	60022804	60022805	A	T	rs11641670	0.1511
chr16	60022810	60022811	G	A	rs11646315	0.1511
chr16	60022930	60022931	T	G	rs12445400	0.1511
chr16	60023446	60023447	G	A	rs8049321	0.1511
chr16	60020423	60020424	G	C	rs9926487	0.1511
chr16	60020423	60020424	G	T	rs9926487	0.1511
chr16	60019654	60019655	A	G	rs8052847	0.1511
chr16	60019558	60019559	G	A	rs8046770	0.1511
chr16	60018743	60018744	C	T	rs9923675	0.1511
chr16	60017711	60017712	A	G	rs1593111	0.1511
chr16	60016212	60016213	A	G	rs9925914	0.1511
chr16	60023301	60023302	T	A	rs8055370	0.1352
chr16	60023302	60023303	C	A	rs8050372	0.1352
chr16	60021382	60021383	G	T	rs66863510	0.1352
chr16	60020614	60020615	T	A	rs11076358	0.1352
chr16	60020614	60020615	T	G	rs11076358	0.1352
chr16	60015401	60015402	G	T	rs7195633	0.1352
chr16	60029372	60029373	C	T	rs73564050	0.1342
chr16	60030250	60030251	G	T	rs66764947	0.1342
chr16	60033945	60033946	T	C	rs59337890	0.1342
chr16	60034474	60034475	G	A	rs58575055	0.1342
chr16	60028997	60028998	T	C	rs188425034	0.1282
chr16	60028998	60028999	G	A	rs182301308	0.1282
chr16	59949064	59949065	C	A	rs11644431	0.1262
chr16	59949064	59949065	C	T	rs11644431	0.1262
chr16	59993141	59993142	T	C	rs12445481	0.1233
chr16	59963157	59963158	C	A	rs10459799	0.1233
chr16	59963157	59963158	C	G	rs10459799	0.1233
chr16	59949948	59949949	A	G	rs12444296	0.1322
chr18	74229911	74229912	G	A	rs35693284	0.0765
chr18	74232344	74232345	C	T	rs9945624	0.0905
chr18	74230145	74230146	A	G	rs12606263	0.0954
chr18	74228980	74228981	C	G	rs11874261	0.0954
chr18	74228896	74228897	C	G	rs11873638	0.0954
chr18	74228234	74228235	G	C	rs12605119	0.0954
chr18	77654786	77654787	G	A	rs1698919	0.2147
chr19	40581584	40581585	T	A	rs710160	0.3062
chr19	40581584	40581585	T	C	rs710160	0.3062
chr19	40581852	40581853	T	C	rs421739	0.3062
chr19	40577537	40577538	C	T	rs2290682	0.332
chr19	40574421	40574422	C	T	rs4803346	0.329
chr19	40574407	40574408	C	A	rs62107871	0.329
chr19	40574407	40574408	C	G	rs62107871	0.329
chr19	40574407	40574408	C	T	rs62107871	0.329
chr19	40578956	40578957	T	G	rs814519	0.3559
chr19	40578786	40578787	G	A	rs814518	0.3559
chr19	40584283	40584284	C	T	rs410101	0.338
chr19	40584353	40584354	C	G	rs413901	0.337
chr1	247747157	247747158	C	T	rs841163	0.0457
chr1	247746753	247746754	T	C	rs841165	0.0457
chr1	247746188	247746189	T	C	rs841167	0.0457
chr1	247746181	247746182	C	G	rs841168	0.0457
chr1	247745948	247745949	C	G	rs841169	0.0457
chr1	247745948	247745949	C	T	rs841169	0.0457
chr1	247745922	247745923	G	C	rs841170	0.0457
chr1	247745168	247745169	A	G	rs841152	0.0457
chr1	247743336	247743337	T	C	rs841154	0.0457
chr1	247747107	247747108	A	C	rs41268357	0.0427
chr1	247747107	247747108	A	G	rs41268357	0.0427
chr1	247748454	247748455	C	T	rs7547691	0.0427
chr1	247748765	247748766	G	A	rs60964324	0.0427
chr1	247748765	247748766	G	C	rs60964324	0.0427
chr1	247743989	247743990	C	T	rs78216492	0.0427
chr1	247743293	247743294	A	C	rs74154298	0.0427
chr1	247743293	247743294	A	G	rs74154298	0.0427
chr1	247742302	247742303	G	A	rs1338390	0.0427
chr1	247740038	247740039	G	C	rs11799622	0.0427
chr1	247739901	247739902	A	G	rs11811298	0.0427
chr1	247738264	247738265	G	T	rs7552632	0.0427
chr1	247737493	247737494	C	T	rs74154296	0.0427
chr1	247735258	247735259	C	T	rs74154295	0.0427
chr1	247734685	247734686	T	A	rs78101098	0.0427
chr1	247734684	247734685	C	G	rs76224494	0.0427
chr1	247734608	247734609	A	C	rs7549388	0.0427
chr1	247733969	247733970	A	C	rs7548739	0.0427
chr1	247733492	247733493	G	T	rs7553918	0.0427
chr1	247733264	247733265	G	A	rs7553600	0.0427
chr1	247732983	247732984	G	A	rs7553300	0.0427
chr1	247732866	247732867	C	T	rs74154294	0.0427
chr1	247732254	247732255	A	G	rs74154293	0.0427
chr1	247731590	247731591	T	C	rs7534620	0.0427
chr1	247730893	247730894	T	C	rs57835948	0.0437
chr1	247729112	247729113	A	C	rs7533090	0.0437
chr1	247729112	247729113	A	G	rs7533090	0.0437
chr1	247729079	247729080	A	G	rs7533011	0.0437
chr1	247728929	247728930	G	A	rs74154290	0.0437
chr1	247728577	247728578	T	A	rs11807588	0.0437
chr1	247723312	247723313	G	A	rs11809582	0.0437
chr1	247723190	247723191	G	A	rs62619787	0.0437
chr1	247722850	247722851	A	G	rs75397796	0.0437
chr1	247720719	247720720	C	G	rs74154289	0.0437
chr1	247720719	247720720	C	T	rs74154289	0.0437
chr1	247720457	247720458	G	A	rs74154287	0.0437
chr1	247719294	247719295	T	G	rs74154286	0.0437
chr1	247719035	247719036	G	C	rs78483052	0.0437
chr1	247718045	247718046	G	A	rs6587397	0.0437
chr1	247717310	247717311	G	A	rs74154285	0.0437
chr1	247715384	247715385	A	T	rs7522446	0.0437
chr1	247714969	247714970	C	G	rs78000267	0.0437
chr1	247714143	247714144	A	T	rs6663948	0.0437
chr1	247725620	247725621	G	A	rs58144292	0.0447
chr1	247753578	247753579	G	A	rs9435894	0.0408
chr1	247754102	247754103	T	C	rs2492597	0.0408
chr1	247754102	247754103	T	G	rs2492597	0.0408
chr1	247756037	247756038	G	A	rs10788766	0.0408
chr1	247756146	247756147	T	C	rs10788767	0.0408
chr1	247758414	247758415	C	A	rs10888359	0.0408
chr1	247759263	247759264	A	G	rs10749655	0.0408
chr1	247758049	247758050	C	T	rs1552813	0.0427
chr3	18369915	18369916	G	T	rs78864163	0.3708
chr3	18368256	18368257	A	G	rs34152981	0.3946
chr3	18368086	18368087	C	A	rs11720566	0.3946
chr3	18368086	18368087	C	T	rs11720566	0.3946
chr3	18366830	18366831	C	A	rs34669921	0.3887
chr3	18366830	18366831	C	G	rs34669921	0.3887
chr3	18358710	18358711	A	G	rs7635386	0.3917
chr3	18365445	18365446	C	G	rs11925800	0.4105
chr3	18365445	18365446	C	T	rs11925800	0.4105
chr3	139978452	139978453	T	G	rs1426040	0.1412
chr3	139978230	139978231	A	G	rs1426041	0.1421
chr3	139978763	139978764	C	G	rs1426039	0.1421
chr3	139978763	139978764	C	T	rs1426039	0.1421
chr4	16240095	16240096	C	G	rs35396788	0.1173
chr4	16240095	16240096	C	T	rs35396788	0.1173
chr4	89815365	89815366	T	C	rs3822095	0.3728
chr4	89817006	89817007	G	C	rs10155475	0.3728
chr4	89813576	89813577	A	C	rs2119787	0.3728
chr4	89813576	89813577	A	G	rs2119787	0.3728
chr4	89809535	89809536	C	A	rs3796664	0.3728
chr4	89822703	89822704	C	G	rs7356228	0.3728
chr4	89822703	89822704	C	T	rs7356228	0.3728
chr4	89801719	89801720	C	T	rs6848726	0.3728
chr4	89825177	89825178	T	C	rs7356297	0.3718
chr4	89825557	89825558	C	T	rs11097238	0.3718
chr4	89827558	89827559	G	A	rs3796665	0.3718
chr4	89792178	89792179	C	G	rs11097234	0.3708
chr4	89791912	89791913	G	A	rs12502363	0.3708
chr4	89769596	89769597	C	T	rs3910104	0.3718
chr4	89841470	89841471	A	T	rs10009760	0.3728
chr4	89846281	89846282	C	T	rs10030935	0.3728
chr4	89847219	89847220	C	A	rs7678651	0.3728
chr4	89847737	89847738	T	A	rs765517	0.3728
chr4	89851337	89851338	G	A	rs6815691	0.3728
chr4	89851545	89851546	T	C	rs6841476	0.3728
chr4	89852618	89852619	C	A	rs12643708	0.3728
chr4	89852648	89852649	A	T	rs12649704	0.3728
chr4	89854060	89854061	A	G	rs10516848	0.3728
chr4	89857681	89857682	G	A	rs9884400	0.3728
chr4	89844061	89844062	C	T	rs2870028	0.3738
chr4	89846728	89846729	T	G	rs7697570	0.3738
chr4	89840260	89840261	T	C	rs1023777	0.3718
chr4	89856888	89856889	G	A	rs11725564	0.3718
chr4	89860386	89860387	T	C	rs10025824	0.3718
chr4	89862393	89862394	C	G	rs1871399	0.3708
chr4	89816175	89816176	G	A	rs974711	0.4294
chr4	89818387	89818388	C	A	rs1812923	0.4294
chr4	89818387	89818388	C	T	rs1812923	0.4294
chr4	89821487	89821488	G	A	rs17016251	0.4384
chr4	89821487	89821488	G	C	rs17016251	0.4384
chr4	89821487	89821488	G	T	rs17016251	0.4384
chr5	9972482	9972483	A	G	rs72737007	0.0915
chr5	9970104	9970105	G	A	rs72734901	0.0885
chr5	9956225	9956226	C	T	rs16883905	0.0905
chr5	9956177	9956178	G	A	rs16883903	0.0905
chr5	9955955	9955956	T	A	rs56309783	0.0905
chr5	9955955	9955956	T	C	rs56309783	0.0905
chr5	9949518	9949519	G	T	rs2914731	0.0924
chr5	9974369	9974370	A	G	rs38089	0.0924
chr5	35670638	35670639	A	G	rs6891905	0.4662
chr5	35669700	35669701	A	G	rs12517628	0.4742
chr5	35674213	35674214	G	A	rs6896510	0.4742
chr5	35666076	35666077	G	A	rs961149	0.4742
chr5	35675643	35675644	C	T	rs7703256	0.4742
chr5	35663882	35663883	T	C	rs7717770	0.4742
chr5	35663475	35663476	T	C	rs6863096	0.4742
chr5	35659252	35659253	T	C	rs9292598	0.4742
chr5	35656177	35656178	A	G	rs1494584	0.4751
chr5	35668808	35668809	T	A	rs7706719	0.4732
chr5	35668808	35668809	T	C	rs7706719	0.4732
chr5	35668063	35668064	G	A	rs11748781	0.4732
chr5	35667995	35667996	T	A	rs2172755	0.4732
chr5	35655132	35655133	G	A	rs4703423	0.4761
chr5	35655132	35655133	G	T	rs4703423	0.4761
chr5	35656842	35656843	G	T	rs1353255	0.4771
chr5	35654608	35654609	C	G	rs2270558	0.4771
chr5	35654608	35654609	C	T	rs2270558	0.4771
chr5	35650691	35650692	A	G	rs9292597	0.4771
chr5	35650690	35650691	C	T	rs9292596	0.4771
chr5	35650214	35650215	A	C	rs10472977	0.4771
chr5	35649073	35649074	T	A	rs1389845	0.4771
chr5	35649073	35649074	T	C	rs1389845	0.4771
chr5	35648498	35648499	T	C	rs10063459	0.4771
chr5	35647712	35647713	T	C	rs4703367	0.4771
chr5	35647557	35647558	T	A	rs4703421	0.4771
chr5	35647557	35647558	T	G	rs4703421	0.4771
chr5	35647473	35647474	T	G	rs4703420	0.4771
chr5	35647393	35647394	T	C	rs4703366	0.4771
chr5	35646234	35646235	G	A	rs10072883	0.4771
chr5	35645315	35645316	G	A	rs989063	0.4771
chr5	35645111	35645112	T	C	rs989064	0.4771
chr5	35644233	35644234	T	A	rs2035994	0.4771
chr5	35644233	35644234	T	G	rs2035994	0.4771
chr5	35643884	35643885	A	C	rs2035993	0.4771
chr5	35643884	35643885	A	G	rs2035993	0.4771
chr5	35643817	35643818	T	G	rs2035992	0.4771
chr5	35642923	35642924	T	A	rs10043903	0.4771
chr5	35642875	35642876	C	T	rs12518827	0.4771
chr5	35640755	35640756	C	T	rs286447	0.4771
chr5	35640639	35640640	C	T	rs286446	0.4761
chr5	35641479	35641480	A	C	rs6897513	0.4722
chr5	35682192	35682193	A	G	rs1013156	0.4901
chr5	35672038	35672039	A	C	rs55962008	0.4672
chr5	35672038	35672039	A	G	rs55962008	0.4672
chr5	35700837	35700838	A	G	rs6451207	0.495
chr5	174306554	174306555	G	T	rs77093473	0.0497
chr6	67669440	67669441	T	C	rs12524310	0.1193
chr6	67673673	67673674	T	C	rs79997880	0.1193
chr6	67664802	67664803	T	C	rs4354137	0.1193
chr6	67678947	67678948	A	G	rs4498332	0.1193
chr6	67679160	67679161	A	G	rs4498333	0.1193
chr6	67676167	67676168	C	T	rs112071865	0.1183
chr6	67676297	67676298	C	T	rs111741183	0.1183
chr6	67676736	67676737	C	T	rs12527520	0.1193
chr6	67682132	67682133	T	C	rs73461070	0.1203
chr6	67682228	67682229	C	T	rs2493378	0.1203
chr6	67682231	67682232	C	T	rs111307471	0.1203
chr6	67682287	67682288	A	G	rs2818099	0.1203
chr6	67681971	67681972	A	G	rs2818101	0.1203
chr6	67681971	67681972	A	T	rs2818101	0.1203
chr6	67681983	67681984	C	T	rs2816905	0.1203
chr6	67681989	67681990	T	A	rs2818100	0.1203
chr6	67681989	67681990	T	C	rs2818100	0.1203
chr6	67682016	67682017	A	G	rs2816906	0.1203
chr6	67682016	67682017	A	T	rs2816906	0.1203
chr6	67693144	67693145	G	A	rs75922352	0.1163
chr6	67683675	67683676	A	G	rs2493377	0.1173
chr6	67683675	67683676	A	T	rs2493377	0.1173
chr6	67685320	67685321	G	A	rs182954811	0.1173
chr6	67686139	67686140	C	A	rs7767718	0.1173
chr6	67686139	67686140	C	T	rs7767718	0.1173
chr6	67692589	67692590	C	T	rs9454233	0.1173
chr6	67693617	67693618	C	A	rs9445898	0.1173
chr6	67693617	67693618	C	T	rs9445898	0.1173
chr6	67693683	67693684	T	A	rs9454235	0.1173
chr6	67693683	67693684	T	G	rs9454235	0.1173
chr6	67694590	67694591	C	T	rs73444524	0.1173
chr6	67694668	67694669	A	G	rs73444529	0.1173
chr6	67695338	67695339	G	A	rs12527995	0.1173
chr6	67695374	67695375	A	T	rs12526478	0.1173
chr6	67696333	67696334	C	T	rs73444534	0.1173
chr6	67696647	67696648	C	A	rs12525193	0.1173
chr6	67696647	67696648	C	T	rs12525193	0.1173
chr6	67697028	67697029	T	A	rs12527713	0.1173
chr6	67697028	67697029	T	C	rs12527713	0.1173
chr6	67691197	67691198	G	A	rs73444510	0.1183
chr6	67691312	67691313	C	A	rs73444513	0.1183
chr6	67691312	67691313	C	T	rs73444513	0.1183
chr6	67691438	67691439	T	C	rs9454232	0.1183
chr6	67696466	67696467	G	A	rs73444536	0.1183
chr6	67687673	67687674	A	C	rs9346057	0.1193
chr6	67694632	67694633	G	A	rs73444526	0.1213
chr6	67699133	67699134	C	T	rs60198348	0.1233
chr6	67700145	67700146	C	T	rs9454239	0.1233
chr6	67700379	67700380	C	T	rs12524537	0.1233
chr6	67700382	67700383	C	A	rs12524538	0.1233
chr6	67700409	67700410	T	G	rs12526706	0.1233
chr6	67700647	67700648	G	A	rs12527892	0.1233
chr6	67700819	67700820	G	A	rs12527912	0.1233
chr6	67700819	67700820	G	C	rs12527912	0.1233
chr6	67702277	67702278	A	C	rs9454241	0.1233
chr6	67703139	67703140	C	A	rs4275045	0.1233
chr6	67703139	67703140	C	T	rs4275045	0.1233
chr6	67703239	67703240	A	C	rs4395711	0.1233
chr6	67704994	67704995	C	A	rs9454242	0.1233
chr6	67704994	67704995	C	G	rs9454242	0.1233
chr6	67704994	67704995	C	T	rs9454242	0.1233
chr6	67707253	67707254	C	T	rs4305706	0.1233
chr6	67707721	67707722	A	G	rs9454244	0.1233
chr6	67707798	67707799	C	T	rs9445899	0.1233
chr6	67707925	67707926	T	C	rs9454245	0.1233
chr6	67707989	67707990	C	A	rs9454246	0.1233
chr6	67707989	67707990	C	T	rs9454246	0.1233
chr6	67709591	67709592	G	A	rs73454838	0.1233
chr6	67709591	67709592	G	T	rs73454838	0.1233
chr6	67709648	67709649	C	T	rs73454839	0.1233
chr6	67710540	67710541	C	T	rs12526862	0.1233
chr6	67711247	67711248	T	C	rs6928838	0.1233
chr6	67711862	67711863	A	G	rs73454850	0.1233
chr6	67711862	67711863	A	T	rs73454850	0.1233
chr6	67713573	67713574	G	A	rs4256416	0.1233
chr6	67714353	67714354	A	C	rs16899444	0.1233
chr6	67714874	67714875	G	A	rs73454854	0.1233
chr6	67714911	67714912	A	T	rs73454855	0.1233
chr6	67715012	67715013	T	A	rs112607090	0.1233
chr6	67701284	67701285	G	A	rs9454240	0.1243
chr6	67715140	67715141	A	G	rs60886146	0.1223
chr6	67715461	67715462	C	A	rs9445900	0.1223
chr6	67715461	67715462	C	T	rs9445900	0.1223
chr6	67715618	67715619	T	A	rs9445901	0.1223
chr6	67715618	67715619	T	G	rs9445901	0.1223
chr6	67716005	67716006	G	A	rs9454249	0.1223
chr6	67716005	67716006	G	T	rs9454249	0.1223
chr6	67716162	67716163	A	C	rs16899448	0.1223
chr6	67716562	67716563	G	A	rs9885766	0.1223
chr6	67717538	67717539	C	T	rs4493735	0.1223
chr6	67719790	67719791	A	T	rs9445902	0.1223
chr6	67720990	67720991	T	C	rs57856606	0.1223
chr6	67721459	67721460	G	A	rs59483936	0.1223
chr6	67722201	67722202	C	T	rs9454250	0.1223
chr6	67723156	67723157	T	C	rs4364459	0.1223
chr6	67723204	67723205	C	G	rs73460668	0.1223
chr6	67723258	67723259	T	C	rs73460669	0.1223
chr6	67723325	67723326	C	T	rs73460670	0.1223
chr6	67724053	67724054	T	A	rs112657998	0.1223
chr6	67724332	67724333	G	C	rs7743038	0.1223
chr6	67724400	67724401	T	C	rs7768080	0.1223
chr6	67724643	67724644	A	T	rs61626223	0.1223
chr6	67724821	67724822	T	G	rs9454251	0.1223
chr6	67725002	67725003	A	G	rs9454254	0.1223
chr6	67725553	67725554	G	A	rs9454255	0.1223
chr6	67725553	67725554	G	T	rs9454255	0.1223
chr6	67725817	67725818	T	A	rs9454256	0.1223
chr6	67725977	67725978	G	T	rs9454257	0.1223
chr6	67726922	67726923	G	A	rs9445909	0.1223
chr6	67726972	67726973	C	T	rs9454258	0.1223
chr6	67724220	67724221	C	T	rs7743993	0.1203
chr6	67724222	67724223	G	C	rs7742879	0.1203
chr6	67720129	67720130	T	C	rs9445903	0.1233
chr6	67731042	67731043	C	T	rs4640877	0.1223
chr6	67733289	67733290	C	T	rs9454262	0.1223
chr6	67736161	67736162	A	G	rs9454263	0.1183
chr6	67738031	67738032	C	A	rs9454265	0.1183
chr6	67738960	67738961	G	A	rs10046179	0.1183
chr6	67739664	67739665	T	A	rs9454266	0.1183
chr6	67739664	67739665	T	C	rs9454266	0.1183
chr6	67744443	67744444	C	T	rs9454267	0.1183
chr6	67748194	67748195	A	G	rs9454268	0.1183
chr6	67765637	67765638	T	C	rs4541731	0.1193
chr6	67753994	67753995	T	C	rs9454272	0.1203
chr6	67761790	67761791	G	A	rs12528366	0.1203
chr6	67756870	67756871	C	A	rs73462614	0.1173
chr6	105460079	105460080	T	C	rs12196063	0.1113
chr6	105462507	105462508	C	T	rs28407388	0.1113
chr7	1277530	1277531	C	A	rs73262722	0.1312
chr7	1277530	1277531	C	T	rs73262722	0.1312
chr7	1280097	1280098	A	G	rs147395592	0.166
chr7	14211095	14211096	A	C	rs73679687	0.0676
chr7	45127041	45127042	T	A	rs1078793	0.0537
chr7	45593022	45593023	T	G	rs17567824	0.0845
chr7	45593299	45593300	G	A	rs76176648	0.0845
chr7	45592289	45592290	G	A	rs7800510	0.0845
chr7	45594135	45594136	G	T	rs113913338	0.0845
chr7	45594703	45594704	A	G	rs79046046	0.0845
chr7	45591021	45591022	G	A	rs73694816	0.0845
chr7	45595130	45595131	T	C	rs113466944	0.0845
chr7	45595783	45595784	G	A	rs79321402	0.0845
chr7	45595949	45595950	T	C	rs3902808	0.0845
chr7	45596932	45596933	G	A	rs80107999	0.0845
chr7	45597267	45597268	T	C	rs7804996	0.0845
chr7	45599253	45599254	T	C	rs17489793	0.0845
chr7	45601923	45601924	G	A	rs75149833	0.0845
chr7	45602734	45602735	A	G	rs6955528	0.0845
chr7	45602734	45602735	A	T	rs6955528	0.0845
chr7	45613305	45613306	A	G	rs75389199	0.0845
chr7	45590597	45590598	C	T	rs73694815	0.0855
chr7	45589203	45589204	G	A	rs73694812	0.0855
chr7	45589203	45589204	G	T	rs73694812	0.0855
chr7	45607188	45607189	C	T	rs75119980	0.0835
chr7	45614533	45614534	C	T	rs77350333	0.0835
chr7	45586733	45586734	G	A	rs62459976	0.0944
chr7	45586733	45586734	G	T	rs62459976	0.0944
chr7	45598497	45598498	A	G	rs74918697	0.1044
chr7	45598497	45598498	A	T	rs74918697	0.1044
chr7	45605253	45605254	A	G	rs77217192	0.1044
chr7	45611782	45611783	C	T	rs76744184	0.1093
chr7	45613881	45613882	A	C	rs1521472	0.1093
chr7	45613881	45613882	A	G	rs1521472	0.1093
chr8	130909709	130909710	A	G	rs12547243	0.3042
chr8	130910113	130910114	T	A	rs3923137	0.3042
chr8	130910113	130910114	T	C	rs3923137	0.3042
chr8	130910269	130910270	C	G	rs3923136	0.3042
chr8	130910284	130910285	T	C	rs3923135	0.3042
chr8	130911001	130911002	A	G	rs7461282	0.3042
chr8	130911001	130911002	A	T	rs7461282	0.3042
chr8	130911618	130911619	T	A	rs11781295	0.3032
chr8	130905358	130905359	T	C	rs34269716	0.3062
chr8	130901975	130901976	G	A	rs7464362	0.3062
chr8	130900998	130900999	G	A	rs28692964	0.3062
chr8	130900998	130900999	G	C	rs28692964	0.3062
chr8	130896046	130896047	A	G	rs10956560	0.3062
chr8	130894397	130894398	C	G	rs10956559	0.3062
chr8	130894397	130894398	C	T	rs10956559	0.3062
chr8	130894391	130894392	C	A	rs10956558	0.3072
chr8	130890887	130890888	A	G	rs7016933	0.3052
chr8	130890887	130890888	A	T	rs7016933	0.3052
chr8	130889737	130889738	C	T	rs7011483	0.3022
chr8	130895322	130895323	C	A	rs7001417	0.3111
chr8	130895205	130895206	G	A	rs7001517	0.3111
chr8	130895205	130895206	G	C	rs7001517	0.3111
chr8	130894798	130894799	T	A	rs12155612	0.3111
chr8	130894798	130894799	T	C	rs12155612	0.3111
chr8	130895391	130895392	A	C	rs7001427	0.3091
chr8	130895391	130895392	A	G	rs7001427	0.3091
chr8	130890214	130890215	T	A	rs11784183	0.3101
chr8	130890214	130890215	T	C	rs11784183	0.3101
chr8	130890214	130890215	T	G	rs11784183	0.3101
chr8	130890207	130890208	A	C	rs7012204	0.3101
chr8	130890207	130890208	A	G	rs7012204	0.3101
chr8	130890207	130890208	A	T	rs7012204	0.3101
chr8	130900127	130900128	T	C	rs7813291	0.331
chr8	130909967	130909968	T	A	rs28416041	0.2485
chr8	130909967	130909968	T	C	rs28416041	0.2485
chr20	50575366	50575367	T	C	rs754118	0.3638
chr20	50573851	50573852	T	G	rs6020607	0.3628
chr20	50578077	50578078	A	C	rs2426163	0.3628
chr20	50578077	50578078	A	G	rs2426163	0.3628
chr20	50578955	50578956	C	A	rs4809800	0.3628
chr20	50579629	50579630	T	C	rs2282147	0.3628
chr20	50581789	50581790	G	A	rs2426164	0.3628
chr20	50577558	50577559	T	C	rs2426162	0.3638
chr20	50577558	50577559	T	G	rs2426162	0.3638
chr20	50580665	50580666	C	T	rs914460	0.3638
chr20	50567386	50567387	C	A	rs3787342	0.3638
chr20	50567386	50567387	C	T	rs3787342	0.3638
chr20	50556884	50556885	T	C	rs2426161	0.3638
chr20	50556858	50556859	T	C	rs2426160	0.3638
chr20	50555636	50555637	G	A	rs1011920	0.3628
chr20	50555636	50555637	G	C	rs1011920	0.3628
chr20	50555636	50555637	G	T	rs1011920	0.3628
chr20	50569111	50569112	T	C	rs2038526	0.3658
chr20	50578069	50578070	A	G	rs6020611	0.3598
chr20	50550173	50550174	T	C	rs1570179	0.3588
chr20	50580061	50580062	C	G	rs718049	0.3738
chr20	50580061	50580062	C	T	rs718049	0.3738
chr20	50580392	50580393	A	G	rs718050	0.3728
chr20	50588954	50588955	G	A	rs9305104	0.3757
chr20	50588954	50588955	G	T	rs9305104	0.3757
chr20	50537207	50537208	A	C	rs13045489	0.3569
chr20	50537207	50537208	A	T	rs13045489	0.3569
chr20	50527745	50527746	A	C	rs13041704	0.3618
chr20	50527745	50527746	A	G	rs13041704	0.3618
chr20	50506895	50506896	G	A	rs6095985	0.3549
chr20	50506895	50506896	G	C	rs6095985	0.3549
chr20	50540514	50540515	G	C	rs4811079	0.3688
chr20	50518761	50518762	T	G	rs2426156	0.3569
chr20	50497119	50497120	C	A	rs6063528	0.3549
chr20	50515978	50515979	A	C	rs6067472	0.3648
chr20	50515978	50515979	A	T	rs6067472	0.3648
chr20	50517456	50517457	C	T	rs6067473	0.3698
chr20	50507756	50507757	A	C	rs6126028	0.3698
chr20	50507756	50507757	A	G	rs6126028	0.3698
chr20	50503450	50503451	C	G	rs6512651	0.3698
chr20	50503018	50503019	C	G	rs6020561	0.3698
chr20	50503018	50503019	C	T	rs6020561	0.3698
chr20	50568885	50568886	C	T	rs3787345	0.4115
chr20	50519449	50519450	A	G	rs6067474	0.3708
chr20	50506494	50506495	A	G	rs6020566	0.3797
chr20	50513581	50513582	C	G	rs2206656	0.3827
chr20	50510744	50510745	A	C	rs6067471	0.3827
chr20	50510744	50510745	A	G	rs6067471	0.3827
chr20	50508023	50508024	G	C	rs6095988	0.3817
chr21	25714731	25714732	T	C	rs2829877	0.0835
chr21	25708412	25708413	A	T	rs7279659	0.0815
chr21	25713511	25713512	C	T	rs2829876	0.0825
chr21	25708418	25708419	T	A	rs7280934	0.0825
chr21	25708150	25708151	A	G	rs71317427	0.0825
chr21	25707871	25707872	G	T	rs34851281	0.0825
chr21	25718753	25718754	C	A	rs2829883	0.0805
chr21	25707073	25707074	T	C	rs2829873	0.0865
chr21	25706678	25706679	C	T	rs2829871	0.0865
chr21	25706115	25706116	T	A	rs2829870	0.0865
chr21	25706115	25706116	T	C	rs2829870	0.0865
chr21	25702692	25702693	G	A	rs4816261	0.0865
chr21	25701759	25701760	T	C	rs6516686	0.0865
chr21	25726734	25726735	A	G	rs35534068	0.0765
chr21	25691422	25691423	C	T	rs71317425	0.0855
chr21	25732938	25732939	G	A	rs7280688	0.0775
chr21	25732938	25732939	G	C	rs7280688	0.0775
chr21	25738338	25738339	G	T	rs8130953	0.0676
chr21	25746854	25746855	A	G	rs7279566	0.0676
chr21	25748303	25748304	G	A	rs28385600	0.0676
chr21	25748303	25748304	G	C	rs28385600	0.0676
chr21	25748304	25748305	A	T	rs59892366	0.0676
chr21	25749450	25749451	A	G	rs13048710	0.0676
chr21	25749450	25749451	A	T	rs13048710	0.0676
chr21	25754426	25754427	T	A	rs13048428	0.0676
chr21	25772862	25772863	A	G	rs4817056	0.0676
chr21	25775657	25775658	T	A	rs75891133	0.0676
chr21	25775657	25775658	T	C	rs75891133	0.0676
chr21	25775851	25775852	C	T	rs71317430	0.0676
chr21	25738281	25738282	C	T	rs8130622	0.0686
chr21	27416023	27416024	C	T	rs9975725	0.0537
chr21	27416191	27416192	A	T	rs9975764	0.0557
chr21	27406380	27406381	A	C	rs9983487	0.0477
chr10	127409785	127409786	G	A	rs11017928	0.1173
chr10	127414051	127414052	T	C	rs56773226	0.1183
chr10	127414409	127414410	T	C	rs55767955	0.1193
chr10	127416479	127416480	G	A	rs61870350	0.1193
chr10	127416483	127416484	T	G	rs61870351	0.1193
chr10	127416737	127416738	G	T	rs74158681	0.1193
chr10	127416943	127416944	A	G	rs12354722	0.1193
chr10	127416958	127416959	T	C	rs12355101	0.1193
chr10	127416964	127416965	C	T	rs12360224	0.1193
chr10	127416984	127416985	G	T	rs11017980	0.1193
chr10	127417086	127417087	C	T	rs11017981	0.1193
chr10	127417106	127417107	G	A	rs11017982	0.1193
chr10	127417106	127417107	G	C	rs11017982	0.1193
chr10	127417345	127417346	G	A	rs11017983	0.1193
chr10	127415723	127415724	C	T	rs4751364	0.1173
chr10	127417429	127417430	T	C	rs4750863	0.1203
chr10	127417429	127417430	T	G	rs4750863	0.1203
chr10	127417636	127417637	T	G	rs61870352	0.1203
chr10	127417682	127417683	A	C	rs61870353	0.1203
chr10	127418084	127418085	G	C	rs730160	0.1203
chr10	127427309	127427310	G	A	rs11018049	0.1213
chr10	127427309	127427310	G	T	rs11018049	0.1213
chr11	59292110	59292111	T	C	rs61903333	0.1352
chr11	59380056	59380057	T	A	rs74595672	0.1531
chr11	59380056	59380057	T	C	rs74595672	0.1531
chr11	59399299	59399300	T	A	rs11606209	0.1531
chr11	59399299	59399300	T	G	rs11606209	0.1531
chr14	49997779	49997780	A	C	rs72680082	0.2058
chr14	49997778	49997779	C	A	rs72680081	0.2058
chr14	49998598	49998599	G	C	rs9783656	0.2058
chr16	56846929	56846930	T	C	rs6499854	0.168
chr16	56852723	56852724	C	G	rs8063870	0.168
chr16	56852723	56852724	C	T	rs8063870	0.168
chr16	56854093	56854094	T	C	rs8054731	0.168
chr16	56856987	56856988	G	T	rs1529930	0.168
chr16	56847731	56847732	T	A	rs8060450	0.169
chr16	56840990	56840991	T	A	rs1865831	0.169
chr16	56840990	56840991	T	C	rs1865831	0.169
chr16	56840359	56840360	G	C	rs4368156	0.169
chr16	56822445	56822446	C	A	rs7192299	0.169
chr16	56822445	56822446	C	G	rs7192299	0.169
chr16	56814016	56814017	C	A	rs1347590	0.169
chr16	56810251	56810252	C	T	rs8048804	0.169
chr16	56756439	56756440	A	G	rs9302684	0.169
chr16	56756439	56756440	A	T	rs9302684	0.169
chr16	56749568	56749569	C	G	rs4238790	0.169
chr16	56749568	56749569	C	T	rs4238790	0.169
chr16	56747917	56747918	C	T	rs4783958	0.169
chr16	56742274	56742275	G	T	rs8061132	0.169
chr16	56741604	56741605	C	T	rs7203408	0.169
chr16	56850752	56850753	G	T	rs1865832	0.168
chr16	56835517	56835518	T	A	rs1561141	0.168
chr16	56835517	56835518	T	C	rs1561141	0.168
chr16	56738540	56738541	T	C	rs4783957	0.168
chr16	56727295	56727296	A	G	rs4784725	0.168
chr16	56727295	56727296	A	T	rs4784725	0.168
chr16	56713449	56713450	A	G	rs8052546	0.168
chr16	56713449	56713450	A	T	rs8052546	0.168
chr16	56781287	56781288	A	G	rs1865833	0.167
chr16	56712394	56712395	G	C	rs8044813	0.167
chr16	56708833	56708834	T	A	rs4238789	0.166
chr16	56708833	56708834	T	C	rs4238789	0.166
chr16	56716081	56716082	C	T	rs7196117	0.171
chr16	56715996	56715997	C	T	rs7195932	0.171
chr16	56714130	56714131	G	A	rs11647228	0.171
chr16	56833891	56833892	C	T	rs7184439	0.169
chr16	56821583	56821584	C	G	rs2118017	0.1809
chr16	56821583	56821584	C	T	rs2118017	0.1809
chr16	56818398	56818399	A	C	rs1561138	0.1809
chr16	56818398	56818399	A	T	rs1561138	0.1809
chr16	56863842	56863843	T	A	rs12600254	0.161
chr16	56864156	56864157	T	A	rs62037028	0.161
chr16	56864156	56864157	T	C	rs62037028	0.161
chr17	35497511	35497512	G	A	rs12451924	0.4911
chr17	35498070	35498071	C	T	rs1135177	0.4891
chr17	35499634	35499635	A	G	rs7223043	0.4871
chr17	35499700	35499701	G	A	rs7221374	0.4871
chr17	35502626	35502627	C	A	rs7219413	0.4851
chr17	35508583	35508584	G	A	rs8069288	0.4911
chr17	35519260	35519261	A	T	rs4796091	0.496
chr17	35513245	35513246	A	G	rs8068906	0.498
chr17	35513245	35513246	A	T	rs8068906	0.498
chr17	35520294	35520295	A	G	rs4795078	0.497
chr17	35514717	35514718	C	A	rs12450474	0.4632
chr2	40207399	40207400	T	C	rs6736607	0.2833
chr2	40206672	40206673	C	G	rs7588446	0.2734
chr2	40206672	40206673	C	T	rs7588446	0.2734
chr2	40238456	40238457	T	C	rs10153891	0.2763
chr2	40241277	40241278	T	G	rs4952599	0.2445
chr2	40243320	40243321	A	G	rs6716847	0.2455
chr2	40243320	40243321	A	T	rs6716847	0.2455
chr2	40242967	40242968	T	C	rs877099	0.2445
chr2	40241954	40241955	A	G	rs10180584	0.2515
chr3	112718199	112718200	A	C	rs6788567	0.4453
chr11	118742964	118742965	T	C	rs7130875	0.2525
chr11	118745543	118745544	G	A	rs7124498	0.2525
chr11	118752275	118752276	T	C	rs3825057	0.2535
chr11	118752275	118752276	T	G	rs3825057	0.2535
chr11	118754209	118754210	G	A	rs11217013	0.2535
chr11	118754209	118754210	G	C	rs11217013	0.2535
chr11	118755576	118755577	T	C	rs11217014	0.2535
chr11	118757068	118757069	G	C	rs10892282	0.2535
chr11	118757068	118757069	G	T	rs10892282	0.2535
chr11	118762823	118762824	T	C	rs7110526	0.2535
chr11	118764655	118764656	T	C	rs11217018	0.2535
chr11	118766766	118766767	C	T	rs112910608	0.2535
chr11	118770118	118770119	T	C	rs11217021	0.2535
chr11	118770118	118770119	T	G	rs11217021	0.2535
chr11	118784646	118784647	C	T	rs7934890	0.2535
chr11	118786587	118786588	C	G	rs487177	0.2535
chr11	118756439	118756440	A	C	rs11217016	0.2545
chr11	118758654	118758655	G	A	rs73001486	0.2545
chr11	118740116	118740117	G	A	rs1893029	0.2525
chr11	118740116	118740117	G	T	rs1893029	0.2525
chr11	118739753	118739754	C	T	rs4499035	0.2525
chr11	118777914	118777915	C	A	rs61219050	0.2555
chr11	118738888	118738889	C	T	rs112996178	0.2515
chr11	118770896	118770897	A	G	rs11217022	0.2515
chr11	118795579	118795580	G	C	rs56104144	0.2575
chr11	118797586	118797587	C	T	rs58868870	0.2575
chr11	118807326	118807327	G	A	rs693614	0.2575
chr11	118732320	118732321	G	A	rs7943039	0.2515
chr11	118725734	118725735	G	A	rs68097885	0.2515
chr11	118723959	118723960	A	C	rs140026975	0.2515
chr11	118722171	118722172	C	T	rs11560856	0.2515
chr11	118723807	118723808	A	G	rs11537150	0.2545
chr11	118723807	118723808	A	T	rs11537150	0.2545
chr11	118720154	118720155	G	A	rs11216982	0.2594
chr11	118721055	118721056	G	A	rs11532015	0.2634
chr11	118721055	118721056	G	C	rs11532015	0.2634
chr11	118721055	118721056	G	T	rs11532015	0.2634
chr11	118721379	118721380	C	T	rs11530563	0.2664
chr11	118714436	118714437	T	C	rs112799932	0.2485
chr11	118714436	118714437	T	G	rs112799932	0.2485
chr11	118702809	118702810	T	C	rs4639966	0.2495
chr11	118810378	118810379	G	A	rs2508922	0.2177
chr11	118810378	118810379	G	C	rs2508922	0.2177
chr11	118814305	118814306	C	G	rs540716	0.2167
chr11	118814305	118814306	C	T	rs540716	0.2167
chr11	118822017	118822018	T	C	rs503425	0.2177
chr11	118829508	118829509	G	A	rs2510902	0.2167
chr11	118829508	118829509	G	C	rs2510902	0.2167
chr3	159976264	159976265	G	A	rs77583790	0.0089
chr3	159976264	159976265	G	C	rs77583790	0.0089
chr3	159907603	159907604	C	T	rs80014155	0.0089
chr6	106207741	106207742	T	C	rs9373839	0.1909
chr6	106189026	106189027	T	C	rs9386514	0.1918
chr6	106219659	106219660	T	G	rs9372120	0.1938
chr6	106181820	106181821	A	G	rs34582442	0.1918
chr6	106181814	106181815	T	C	rs34599047	0.1918
chr6	106202946	106202947	G	C	rs9398073	0.1869
chr6	106234114	106234115	G	A	rs77791277	0.1869
chr6	106234114	106234115	G	C	rs77791277	0.1869
chr6	106234114	106234115	G	T	rs77791277	0.1869
chr6	106271183	106271184	G	A	rs11752888	0.1869
chr6	106271183	106271184	G	C	rs11752888	0.1869
chr6	106196844	106196845	C	T	rs62422862	0.1859
chr6	106261085	106261086	G	A	rs9398075	0.1879
chr6	106220118	106220119	C	T	rs2299864	0.1899
chr6	106226755	106226756	A	G	rs9386516	0.1899
chr6	106237319	106237320	G	C	rs3827644	0.1899
chr6	106238551	106238552	A	G	rs3804329	0.1899
chr6	106254901	106254902	T	C	rs62422881	0.1899
chr6	106274290	106274291	A	C	rs10484577	0.1899
chr6	106274330	106274331	A	G	rs62422886	0.1899
chr6	106286213	106286214	A	G	rs9372121	0.1899
chr6	106183904	106183905	C	T	rs1322178	0.1859
chr6	106279339	106279340	C	A	rs3804333	0.1909
chr6	106279339	106279340	C	T	rs3804333	0.1909
chr6	106284271	106284272	T	G	rs9373842	0.1909
chr6	106306553	106306554	A	G	rs9373843	0.1829
chr6	106307719	106307720	G	C	rs9398078	0.1829
chr6	106228594	106228595	C	T	rs62422878	0.1839
chr6	106330508	106330509	A	G	rs9373846	0.1829
chr6	106334538	106334539	G	A	rs62422890	0.1789
chr6	106334538	106334539	G	T	rs62422890	0.1789
chr6	106339293	106339294	C	T	rs7763652	0.1799
chr17	39963000	39963001	G	T	rs3902025	0.4533
chr17	39963384	39963385	C	T	rs55739615	0.4523
chr17	39947031	39947032	G	A	rs8080734	0.4493
chr17	39947031	39947032	G	C	rs8080734	0.4493
chr17	39946762	39946763	T	C	rs3893044	0.4493
chr17	39945678	39945679	G	C	rs4065985	0.4493
chr17	39946988	39946989	G	A	rs62068171	0.4563
chr17	39946956	39946957	G	A	rs62068170	0.4563
chr17	39946956	39946957	G	C	rs62068170	0.4563
chr17	39937061	39937062	A	G	rs12601749	0.4503
chr17	39934554	39934555	C	T	rs56199421	0.4553
chr7	128932711	128932712	G	A	rs4731532	0.494
chr7	128938246	128938247	T	G	rs2004640	0.4682
chr19	18079533	18079534	C	G	rs8109496	0.1928
chr19	18078948	18078949	G	A	rs369378	0.1928
chr19	18080630	18080631	A	C	rs2305742	0.1918
chr19	18080630	18080631	A	T	rs2305742	0.1918
chr19	18074381	18074382	C	A	rs447009	0.1909
chr19	18072679	18072680	G	T	rs453427	0.1899
chr19	18071139	18071140	A	T	rs845382	0.1899
chr19	18070968	18070969	G	A	rs845381	0.1899
chr19	18068891	18068892	G	A	rs17886399	0.1928
chr19	18068861	18068862	T	C	rs17885551	0.1928
chr19	18069454	18069455	G	A	rs2305741	0.1909
chr19	18069425	18069426	A	G	rs2305740	0.1909
chr19	18069383	18069384	G	A	rs2305739	0.1909
chr19	18069162	18069163	G	A	rs12150884	0.1909
chr19	18082380	18082381	G	A	rs2305743	0.1988
chr19	18084367	18084368	G	A	rs845376	0.1978
chr19	18086933	18086934	T	A	rs393548	0.1978
chr19	18089074	18089075	C	A	rs412744	0.1968
chr19	18088882	18088883	T	A	rs447259	0.1998
chr19	18088882	18088883	T	C	rs447259	0.1998
chr19	18083732	18083733	C	T	rs1099561	0.1819
chr19	18086824	18086825	G	A	rs436857	0.1809
chr19	18091301	18091302	G	A	rs425648	0.1809
chr19	18091301	18091302	G	T	rs425648	0.1809
chr19	18092158	18092159	A	G	rs404068	0.1809
chr19	18077597	18077598	C	T	rs11575926	0.1551
chr19	18093030	18093031	A	G	rs433821	0.2316
chr19	18093282	18093283	C	G	rs845332	0.2316
chr19	18093389	18093390	C	T	rs399343	0.2316
chr5	151059426	151059427	C	G	rs1422673	0.1948
chr5	151059426	151059427	C	T	rs1422673	0.1948
chr5	151058915	151058916	C	A	rs4958880	0.1948
chr5	151058915	151058916	C	G	rs4958880	0.1948
chr5	151063267	151063268	T	C	rs4958436	0.2058
chr2	191099906	191099907	T	G	rs7574865	0.2296
chr2	191101725	191101726	G	C	rs7568275	0.2316
chr2	191101725	191101726	G	T	rs7568275	0.2316
chr2	191094762	191094763	A	G	rs4853458	0.2306
chr2	191079015	191079016	C	T	rs11889341	0.2286
chr2	191105152	191105153	G	C	rs10181656	0.2336
chr2	191105393	191105394	C	G	rs7582694	0.2336
chr2	191093929	191093930	C	G	rs4274624	0.2316
chr2	191093929	191093930	C	T	rs4274624	0.2316
chr2	191104614	191104615	C	G	rs8179673	0.2346
chr2	191104614	191104615	C	T	rs8179673	0.2346
chr2	191097369	191097370	T	C	rs4853459	0.2386
chr2	191095382	191095383	T	A	rs10178640	0.2386
chr2	191108307	191108308	G	A	rs10174238	0.2435
chr2	191089271	191089272	A	C	rs12612769	0.1918
chr2	191089271	191089272	A	T	rs12612769	0.1918
chr7	37342860	37342861	T	C	rs60600003	0.0974
chr7	37342860	37342861	T	G	rs60600003	0.0974
chr7	37360865	37360866	T	C	rs16879645	0.1014
chr7	37360865	37360866	T	G	rs16879645	0.1014
chr7	37362886	37362887	T	C	rs111796602	0.1014
chr7	37363046	37363047	A	T	rs76986765	0.1014
chr7	37363588	37363589	G	A	rs77801025	0.1014
chr7	37364043	37364044	A	G	rs77972791	0.1014
chr7	37364851	37364852	A	G	rs78833161	0.1014
chr7	37365104	37365105	T	C	rs77712788	0.1014
chr7	37365194	37365195	T	C	rs75993298	0.1014
chr7	37365374	37365375	C	A	rs77778931	0.1014
chr7	37365374	37365375	C	T	rs77778931	0.1014
chr7	37365506	37365507	T	C	rs77329151	0.1083
chr7	37365624	37365625	G	T	rs74382971	0.1083
chr7	37365776	37365777	T	C	rs111668562	0.1083
chr7	37365873	37365874	T	C	rs80057400	0.1083
chr7	37366142	37366143	T	C	rs77896242	0.1083
chr7	37366765	37366766	T	A	rs75758836	0.1083
chr7	37366766	37366767	C	A	rs77615103	0.1083
chr7	37366839	37366840	G	C	rs80067358	0.1083
chr7	37366996	37366997	C	A	rs78260899	0.1083
chr7	37367011	37367012	G	A	rs113659298	0.1083
chr7	37367011	37367012	G	C	rs113659298	0.1083
chr7	37367072	37367073	T	G	rs113358832	0.1083
chr7	37367075	37367076	T	C	rs80248977	0.1083
chr7	37367251	37367252	C	T	rs79623126	0.1083
chr7	37367430	37367431	T	C	rs74418524	0.1083
chr7	37367518	37367519	T	A	rs76872754	0.1083
chr7	37367906	37367907	G	A	rs76050072	0.1083
chr7	37367951	37367952	A	G	rs77300190	0.1083
chr7	37368002	37368003	C	A	rs74416810	0.1083
chr7	37368002	37368003	C	T	rs74416810	0.1083
chr7	37368245	37368246	T	C	rs112919320	0.1083
chr7	37368797	37368798	G	A	rs77523594	0.1083
chr7	37369050	37369051	C	T	rs74988433	0.1083
chr7	37369165	37369166	T	C	rs77200985	0.1083
chr7	37369170	37369171	T	C	rs78369415	0.1083
chr7	37369170	37369171	T	G	rs78369415	0.1083
chr7	37373360	37373361	C	G	rs112999567	0.1083
chr7	37378850	37378851	A	G	rs79758729	0.1083
chr7	37381797	37381798	T	C	rs77230927	0.1083
chr7	37381980	37381981	C	A	rs74611185	0.1093
chr7	37384038	37384039	T	A	rs112698206	0.1093
chr7	37387685	37387686	C	T	rs74830391	0.1093
chr7	37387747	37387748	T	A	rs75351767	0.1093
chr7	37387747	37387748	T	C	rs75351767	0.1093
chr7	37391955	37391956	C	G	rs10230459	0.1074
chr7	37393126	37393127	A	C	rs10264094	0.1074
chr7	37394596	37394597	T	C	rs28482033	0.1074
chr7	37397091	37397092	C	T	rs74483807	0.1054
chr7	37398013	37398014	T	C	rs113949610	0.1054
chr8	11501602	11501603	G	A	rs2736346	0.2247
chr8	11501867	11501868	G	A	rs2736347	0.2247
chr8	11502047	11502048	T	A	rs2409781	0.2256
chr8	11502047	11502048	T	C	rs2409781	0.2256
chr8	11502128	11502129	G	T	rs1600249	0.2137
chr8	11501011	11501012	C	T	rs2898281	0.2137
chr8	11501510	11501511	C	G	rs2618471	0.2376
chr8	11506274	11506275	A	G	rs2280805	0.2097
chr8	11506274	11506275	A	T	rs2280805	0.2097
chr1	167451187	167451188	T	G	rs2056626	0.3897
chr1	167450601	167450602	G	A	rs2988279	0.3897
chr1	167450601	167450602	G	T	rs2988279	0.3897
chr1	167452525	167452526	A	G	rs1773560	0.3897
chr1	167452819	167452820	C	G	rs3108155	0.3897
chr1	167463711	167463712	T	C	rs1773542	0.3728
chr1	167463818	167463819	T	C	rs1723016	0.3728
chr1	167451061	167451062	G	A	rs2056625	0.3648
chr1	167464182	167464183	A	G	rs1723018	0.3728
chr1	167449230	167449231	C	T	rs34276574	0.3658
chr1	167449211	167449212	G	A	rs35014055	0.3658
chr1	167452713	167452714	C	A	rs1773561	0.3648
chr1	167452713	167452714	C	T	rs1773561	0.3648
chr1	167448646	167448647	C	G	rs2949669	0.3668
chr1	167448646	167448647	C	T	rs2949669	0.3668
chr1	167455686	167455687	C	A	rs2949661	0.3588
chr1	167455686	167455687	C	G	rs2949661	0.3588
chr1	167455686	167455687	C	T	rs2949661	0.3588
chr1	167457932	167457933	T	A	rs1214596	0.3579
chr1	167458319	167458320	G	A	rs1214595	0.3579
chr1	167461955	167461956	G	A	rs2995089	0.3579
chr1	167461955	167461956	G	T	rs2995089	0.3579
chr1	167462114	167462115	C	T	rs2988277	0.3579
chr1	167465039	167465040	T	C	rs2995091	0.3559
chr1	167467032	167467033	A	G	rs1617333	0.3559
chr1	167467062	167467063	T	C	rs1617988	0.3559
chr1	167457186	167457187	G	A	rs1214598	0.3469
chr1	167457186	167457187	G	C	rs1214598	0.3469
chr1	167457186	167457187	G	T	rs1214598	0.3469
chr1	167458009	167458010	C	A	rs7523907	0.4195
chr1	167458009	167458010	C	T	rs7523907	0.4195
chr6	31138490	31138491	A	C	rs3130573	0.3469
chr6	31138490	31138491	A	G	rs3130573	0.3469
chr6	32696073	32696074	C	A	rs6457617	0.4553
chr6	32696073	32696074	C	T	rs6457617	0.4553
chr6	32692664	32692665	A	G	rs9275230	0.4553
chr6	32692392	32692393	T	A	rs4711304	0.4553
chr6	32692392	32692393	T	C	rs4711304	0.4553
chr6	32692273	32692274	T	C	rs4713582	0.4553
chr6	32691380	32691381	G	A	rs5002702	0.4553
chr6	32696221	32696222	G	C	rs6457620	0.4563
chr6	32694255	32694256	A	G	rs72844346	0.4563
chr6	32693225	32693226	C	A	rs9275246	0.4563
chr6	32693225	32693226	C	G	rs9275246	0.4563
chr6	32692727	32692728	T	A	rs9275231	0.4563
chr6	32692727	32692728	T	C	rs9275231	0.4563
chr6	32692533	32692534	C	T	rs9275226	0.4563
chr6	32691089	32691090	A	G	rs9275217	0.4543
chr6	32691089	32691090	A	T	rs9275217	0.4543
chr6	32691757	32691758	G	T	rs4713587	0.4553
chr6	32706010	32706011	C	T	rs9275500	0.4563
chr6	32693006	32693007	C	G	rs9275243	0.4583
chr6	32693237	32693238	T	A	rs9275247	0.4523
chr6	32693237	32693238	T	C	rs9275247	0.4523
chr6	32691541	32691542	C	T	rs5002705	0.4543
chr6	32692375	32692376	T	G	rs4713583	0.4473
chr6	32695832	32695833	C	A	rs5000633	0.4463
chr6	32696944	32696945	A	G	rs2395522	0.4463
chr6	32696944	32696945	A	T	rs2395522	0.4463
chr6	32695142	32695143	G	A	rs9275281	0.4463
chr6	32695065	32695066	G	A	rs9275279	0.4463
chr6	32694899	32694900	G	A	rs9275277	0.4463
chr6	32694898	32694899	T	A	rs9275276	0.4463
chr6	32694898	32694899	T	C	rs9275276	0.4463
chr6	32693165	32693166	A	G	rs9275245	0.4463
chr6	32693165	32693166	A	T	rs9275245	0.4463
chr6	32692484	32692485	G	A	rs9275225	0.4463
chr6	32692459	32692460	C	T	rs4713584	0.4463
chr6	32692245	32692246	T	C	rs4713581	0.4463
chr6	32692216	32692217	C	T	rs4713580	0.4463
chr6	32692100	32692101	A	G	rs9275224	0.4463
chr6	32691965	32691966	G	C	rs4248168	0.4463
chr6	32691501	32691502	T	C	rs5002704	0.4503
chr6	32695511	32695512	C	A	rs9275292	0.4453
chr6	32695425	32695426	A	G	rs9275288	0.4453
chr6	32695425	32695426	A	T	rs9275288	0.4453
chr6	32695365	32695366	T	A	rs9275286	0.4453
chr6	32695365	32695366	T	C	rs9275286	0.4453
chr6	32695302	32695303	A	G	rs9275285	0.4453
chr6	32695295	32695296	C	T	rs9275284	0.4453
chr6	32693103	32693104	G	T	rs9275244	0.4453
chr6	32694281	32694282	A	G	rs72844347	0.4473
chr6	32694246	32694247	A	C	rs111391378	0.4473
chr6	32694246	32694247	A	G	rs111391378	0.4473
chr6	32694182	32694183	A	T	rs73407347	0.4473
chr6	32692834	32692835	C	A	rs9275237	0.4612
chr6	32695613	32695614	A	G	rs9275295	0.4463
chr6	32691579	32691580	T	C	rs5002708	0.4463
chr6	32691559	32691560	T	C	rs5002707	0.4463
chr6	32694755	32694756	T	A	rs9275271	0.4483
chr6	32694755	32694756	T	C	rs9275271	0.4483
chr6	32693797	32693798	C	T	rs9275260	0.4483
chr6	32693794	32693795	C	A	rs9275259	0.4483
chr6	32692796	32692797	C	A	rs9275232	0.4632
chr6	32692796	32692797	C	G	rs9275232	0.4632
chr6	32692796	32692797	C	T	rs9275232	0.4632
chr6	32693468	32693469	T	A	rs9275255	0.4473
chr6	32693468	32693469	T	G	rs9275255	0.4473
chr6	32695196	32695197	C	T	rs9275282	0.4423
chr6	32693431	32693432	T	A	rs9275254	0.4483
chr6	32693431	32693432	T	G	rs9275254	0.4483
chr6	32693426	32693427	C	T	rs9275253	0.4483
chr6	32694031	32694032	T	A	rs9275261	0.4503
chr6	32694031	32694032	T	C	rs9275261	0.4503
chr6	32692996	32692997	C	T	rs9275242	0.4503
chr6	32692569	32692570	G	A	rs9275228	0.4503
chr6	32692559	32692560	C	A	rs9275227	0.4503
chr6	32692559	32692560	C	G	rs9275227	0.4503
chr6	32692963	32692964	G	A	rs9275241	0.4503
chr6	32692963	32692964	G	T	rs9275241	0.4503
chr6	32694681	32694682	A	G	rs9275269	0.4523
[truncated: 1,503 more rows]

## Sheet: CA
Cardiac Arrhythmia
chr	start	end	allele1	alllele2	rsId	MAF
chr1	50875993	50875994	A	G	rs7545860	0.0
chr18	30783656	30783657	C	A	rs8086068	0.0
chr15	29439239	29439240	G	A	rs11856574	0.0
chr1	234680807	234680808	G	C	rs482329	0.0
chr21	29151971	29151972	C	A	rs3787662	0.0
chr3	73108136	73108137	T	C	rs6766673	0.0
chr2	16726624	16726625	C	A	rs1722426	0.0
chr1	50875993	50875994	A	G	rs7545860	0.0
chr3	38582761	38582762	T	C	rs3922844	0.0
chr6	39340965	39340966	A	G	rs9471077	0.0
chr3	38803889	38803890	G	C	rs9827945	0.0
chr2	13488322	13488323	A	G	rs12692501	0.0
chr2	13488322	13488323	A	T	rs12692501	0.0
chr6	41163989	41163990	A	G	rs2234247	0.0
chr18	30783656	30783657	C	A	rs8086068	0.0
chr6	51020054	51020055	A	G	rs190759	0.0
chr12	127308068	127308069	C	T	rs1823172	0.0
chr15	78633675	78633676	T	C	rs950776	0.0
chr17	62701570	62701571	G	A	rs2251393	0.0
chr17	62701570	62701571	G	C	rs2251393	0.0
chr20	61668354	61668355	G	A	rs944260	0.0
chr20	61668354	61668355	G	T	rs944260	0.0
chr12	92496743	92496744	T	C	rs10219495	0.0
chr12	91586596	91586597	T	C	rs10777317	0.0
chr12	91586596	91586597	T	G	rs10777317	0.0
chr8	48899641	48899642	A	C	rs12155623	0.0
chr8	48899641	48899642	A	T	rs12155623	0.0
chr3	140456517	140456518	G	A	rs11708189	0.0
chr12	97295989	97295990	C	T	rs10777845	0.0
chr2	157923691	157923692	G	A	rs10183640	0.0
chr1	171292053	171292054	G	A	rs6660565	0.0
chr22	39291478	39291479	A	G	rs54211	0.0
chr8	104945311	104945312	A	G	rs16872085	0.0
chr3	270665	270666	T	C	rs6764363	0.0
chr12	75826837	75826838	C	T	rs7307780	0.0
chr11	96133535	96133536	G	C	rs10765792	0.0
chr18	6939947	6939948	G	A	rs597503	0.0
chr18	6939947	6939948	G	C	rs597503	0.0
chr15	94622350	94622351	T	G	rs1014922	0.0
chr17	70648047	70648048	G	T	rs17718586	0.0
chr6	151964551	151964552	G	T	rs2982694	0.0
chr17	2868217	2868218	C	T	rs12603284	0.0
chr16	9650237	9650238	A	G	rs17550532	0.0
chr15	75426327	75426328	G	A	rs8028182	0.0
chr15	75426327	75426328	G	C	rs8028182	0.0
chr15	75426327	75426328	G	T	rs8028182	0.0
chr14	23563860	23563861	C	T	rs2281680	0.0
chr13	24508491	24508492	T	C	rs9581094	0.0
chr12	50819649	50819650	A	G	rs17291650	0.0
chr11	23023045	23023046	T	A	rs10833905	0.0
chr10	94276222	94276223	T	C	rs11187837	0.0
chr13	74168184	74168185	T	C	rs12429889	0.0
chr5	153677987	153677988	C	T	rs12189362	0.0
chr10	18661625	18661626	T	C	rs10829156	0.0
chr14	87039903	87039904	A	T	rs11624056	0.0
chr22	27694208	27694209	G	A	rs5762311	0.0
chr8	77768113	77768114	T	C	rs3864663	0.0
chr7	97991378	97991379	G	A	rs13438327	0.0
chr7	12892423	12892424	G	T	rs732577	0.0
chr2	192090778	192090779	T	C	rs13007495	0.0
chr2	159213244	159213245	A	G	rs13022357	0.0
chr2	154370164	154370165	T	A	rs707040	0.0
chr2	154370164	154370165	T	C	rs707040	0.0
chr19	45804147	45804148	A	G	rs8111071	0.0
chr2	11370821	11370822	A	G	rs6716724	0.0
chr2	54120612	54120613	C	T	rs1559040	0.0
chr2	179701950	179701951	G	A	rs16866933	0.0
chr4	116333132	116333133	A	T	rs2389202	0.0
chr5	113694466	113694467	G	A	rs4621553	0.0
chr18	26576460	26576461	G	A	rs16942421	0.0
chr18	26576460	26576461	G	T	rs16942421	0.0
chr7	46202984	46202985	T	A	rs6964415	0.0
chr7	46202984	46202985	T	C	rs6964415	0.0
chr7	46202984	46202985	T	G	rs6964415	0.0
chr2	135149517	135149518	A	G	rs6730157	0.0
chr10	62465688	62465689	A	C	rs2077316	0.0
chr2	159333697	159333698	A	C	rs4665058	0.0
chr2	232894173	232894174	G	T	rs1554218	0.0
chr2	232894173	232894174	G	T	rs1554218	0.0
chr1	203065777	203065778	A	G	rs3737883	0.0
chr4	173678307	173678308	T	C	rs4615152	0.0
chr1	170600175	170600176	A	G	rs3903239	0.0
chr4	110784611	110784612	T	C	rs6817105	0.0
chr10	103539853	103539854	T	C	rs6584555	0.0
chr16	73017720	73017721	C	T	rs2106261	0.0
chr5	135024740	135024741	A	G	rs31209	0.0
chr5	135024740	135024741	A	T	rs31209	0.0
chr12	25905669	25905670	T	C	rs117640426	0.0
chr15	69714533	69714534	G	A	rs4776472	0.0
chr13	46259581	46259582	G	C	rs958546	0.0
chr11	99622441	99622442	C	G	rs10501920	0.0
chr6	32039118	32039119	G	A	rs6455	0.0
chr6	32039118	32039119	G	C	rs6455	0.0
chr8	74007477	74007478	T	C	rs10504554	0.0
chr10	18705653	18705654	G	T	rs11015781	0.0
chr4	173523750	173523751	G	A	rs17059534	0.0
chr4	110796910	110796911	G	A	rs6843082	0.0
chr4	110840330	110840331	T	C	rs3853445	0.0
chr1	111849737	111849738	G	T	rs12044963	0.0
chr1	203057462	203057463	A	G	rs17461925	0.0
chr2	65045227	65045228	G	A	rs2540953	0.0
chr4	173682952	173682953	G	A	rs7698692	0.0
chr10	103717404	103717405	C	G	rs2047036	0.0
chr5	140333292	140333293	G	A	rs13385	0.0
chr9	90890977	90890978	G	A	rs1675334	0.0
chr9	90890977	90890978	G	C	rs1675334	0.0
chr9	90890977	90890978	G	T	rs1675334	0.0
chr4	110793732	110793733	C	T	rs2220427	0.0
chr7	116560325	116560326	G	A	rs1049334	0.0
chr7	116560325	116560326	G	T	rs1049334	0.0
chr10	103565016	103565017	C	T	rs12415501	0.0
chr6	122093010	122093011	C	T	rs13219206	0.0
chr1	170643731	170643732	G	A	rs639652	0.0
chr12	114355434	114355435	C	T	rs883079	0.0
chr12	111269072	111269073	C	T	rs4766566	0.0
chr16	73017720	73017721	C	T	rs2106261	0.0
chr4	110789012	110789013	C	T	rs2200733	0.0
chr16	72995260	72995261	T	A	rs7193343	0.0
chr16	72995260	72995261	T	C	rs7193343	0.0
chr4	110799604	110799605	T	G	rs10033464	0.0
chr4	110789012	110789013	C	T	rs2200733	0.0
chr10	73661449	73661450	G	A	rs10824026	0.0
chr2	178546937	178546938	A	G	rs2288327	0.0
chr10	103720628	103720629	T	A	rs35176054	0.0
chr1	50525779	50525780	T	C	rs56202902	0.0
chr2	178624998	178624999	A	G	rs12614435	0.0
chr1	154858666	154858667	A	G	rs34245846	0.0
chr1	170224683	170224684	G	C	rs72700114	0.0
chr4	110782353	110782354	G	T	rs7689774	0.0
chr10	103565016	103565017	C	T	rs12415501	0.0
chr16	72998132	72998133	G	A	rs4404097	0.0
chr10	73654585	73654586	G	A	rs60212594	0.0
chr10	73654585	73654586	G	C	rs60212594	0.0
chr10	76176817	76176818	A	G	rs10458660	0.0
chr10	103582914	103582915	A	G	rs11598047	0.0
chr10	110816936	110816937	T	A	rs10749053	0.0
chr10	110816936	110816937	T	C	rs10749053	0.0
chr11	19989898	19989899	T	A	rs10741807	0.0
chr11	19989898	19989899	T	C	rs10741807	0.0
chr11	121790798	121790799	T	A	rs4935786	0.0
chr11	121790798	121790799	T	C	rs4935786	0.0
chr11	128894674	128894675	G	A	rs76097649	0.0
chr12	24626556	24626557	G	A	rs4963776	0.0
chr12	24626556	24626557	G	T	rs4963776	0.0
chr12	26192592	26192593	C	T	rs17380837	0.0
chr12	32825502	32825503	T	C	rs12809354	0.0
chr12	56712153	56712154	A	C	rs2860482	0.0
chr12	69619634	69619635	G	A	rs71454237	0.0
chr12	75844206	75844207	C	T	rs12426679	0.0
chr12	114355434	114355435	C	T	rs883079	0.0
chr12	122843352	122843353	C	A	rs10773657	0.0
chr12	132573623	132573624	T	C	rs6560886	0.0
chr13	22794803	22794804	C	T	rs9506925	0.0
chr13	113218397	113218398	T	C	rs35569628	0.0
chr14	23395594	23395595	T	C	rs422068	0.0
chr14	32521230	32521231	T	C	rs11156751	0.0
chr14	34704568	34704569	C	T	rs73241997	0.0
chr14	64213241	64213242	A	G	rs2738413	0.0
chr14	72782710	72782711	C	T	rs74884082	0.0
chr14	76960181	76960182	C	T	rs10873298	0.0
chr15	63811577	63811578	G	A	rs7170477	0.0
chr15	73384922	73384923	C	T	rs74022964	0.0
chr15	80384582	80384583	A	G	rs12908004	0.0
chr15	98725620	98725621	C	G	rs4965430	0.0
chr16	73019122	73019123	T	A	rs2359171	0.0
chr17	1406555	1406556	G	A	rs7225165	0.0
chr17	7549659	7549660	C	T	rs9899183	0.0
chr17	12715362	12715363	G	A	rs72811294	0.0
chr17	12715362	12715363	G	C	rs72811294	0.0
chr17	39874910	39874911	T	C	rs11658278	0.0
chr17	46797086	46797087	C	T	rs1563304	0.0
chr17	78777555	78777556	T	C	rs12604076	0.0
chr18	48947821	48947822	T	C	rs9953366	0.0
chr18	51182177	51182178	A	C	rs8088085	0.0
chr21	34746813	34746814	T	G	rs2834618	0.0
chr22	18114734	18114735	T	A	rs464901	0.0
chr22	18114734	18114735	T	C	rs464901	0.0
chr22	25768111	25768112	C	T	rs133902	0.0
chr16	2215269	2215270	C	T	rs77316573	0.0
chr16	73033861	73033862	T	G	rs876727	0.0
chr18	51153151	51153152	T	C	rs9963878	0.0
chr1	170225681	170225682	C	A	rs72700118	0.0
chr4	110840330	110840331	T	C	rs3853445	0.0
chr10	103720628	103720629	T	A	rs35176054	0.0
chr1	10730739	10730740	C	A	rs284277	0.0
chr1	21956125	21956126	T	C	rs7529220	0.0
chr1	41078606	41078607	G	T	rs2885697	0.0
chr1	48844091	48844092	G	A	rs11590635	0.0
chr1	51069366	51069367	G	A	rs146518726	0.0
chr1	111921381	111921382	C	T	rs1545300	0.0
chr1	115755136	115755137	C	A	rs4073778	0.0
chr1	147783719	147783720	G	A	rs79187193	0.0
chr1	154890475	154890476	C	T	rs11264280	0.0
chr1	170224683	170224684	G	C	rs72700114	0.0
chr1	203057085	203057086	T	G	rs10753933	0.0
chr1	205722187	205722188	G	A	rs4951258	0.0
chr2	25942658	25942659	C	T	rs7578393	0.0
chr2	61242990	61242991	C	T	rs11125871	0.0
chr2	65057096	65057097	A	T	rs2540949	0.0
chr2	69879699	69879700	T	A	rs6747542	0.0
chr2	69879699	69879700	T	C	rs6747542	0.0
chr2	86367363	86367364	G	A	rs72926475	0.0
chr2	126675888	126675889	C	T	rs28387148	0.0
chr2	145002785	145002786	C	G	rs67969609	0.0
chr1	147760631	147760632	T	C	rs10465885	0.0
chr1	154423469	154423470	A	G	rs6689306	0.0
chr1	154741529	154741530	G	A	rs4999127	0.0
chr1	170618198	170618199	C	T	rs577676	0.0
chr3	38592650	38592651	C	A	rs7374540	0.0
chr3	38668823	38668824	T	C	rs7373065	0.0
chr3	38668823	38668824	T	G	rs7373065	0.0
chr4	110334760	110334761	G	T	rs244017	0.0
chr4	110603472	110603473	C	T	rs61501369	0.0
chr4	110675203	110675204	G	A	rs6850025	0.0
chr4	111004499	111004500	C	T	rs79399769	0.0
chr4	111244055	111244056	A	G	rs1532170	0.0
chr4	111533138	111533139	C	T	rs138311480	0.0
chr4	111683664	111683665	G	A	rs114904067	0.0
chr4	111683664	111683665	G	T	rs114904067	0.0
chr4	112408188	112408189	A	G	rs7687819	0.0
chr4	112408188	112408189	A	T	rs7687819	0.0
chr4	173526197	173526198	A	G	rs10520260	0.0
chr5	173966107	173966108	G	A	rs28439930	0.0
chr5	173966107	173966108	G	C	rs28439930	0.0
chr6	121778005	121778006	G	A	rs9401451	0.0
chr8	123622956	123622957	G	C	rs4871397	0.0
chr8	123622956	123622957	G	T	rs4871397	0.0
chr10	103517716	103517717	C	T	rs55693294	0.0
chr12	24562113	24562114	T	G	rs2291437	0.0
chr12	55662030	55662031	C	T	rs11614818	0.0
chr12	69677732	69677733	A	G	rs775498	0.0
chr14	32455298	32455299	T	C	rs1957021	0.0
chr15	80701946	80701947	G	A	rs2759301	0.0
chr16	1626802	1626803	T	G	rs118159104	0.0
chr2	174690985	174690986	C	T	rs56181519	0.0
chr2	178546937	178546938	A	G	rs2288327	0.0
chr2	200315299	200315300	T	C	rs3820888	0.0
chr2	212401278	212401279	A	T	rs35544454	0.0
chr3	12800304	12800305	A	G	rs7650482	0.0
chr3	24421743	24421744	T	C	rs73041705	0.0
chr3	38730433	38730434	C	G	rs6790396	0.0
chr3	66403766	66403767	G	A	rs34080181	0.0
chr3	66403766	66403767	G	C	rs34080181	0.0
chr3	69357029	69357030	C	T	rs17005647	0.0
chr3	89440378	89440379	T	A	rs6771054	0.0
chr3	89440378	89440379	T	C	rs6771054	0.0
chr3	89440378	89440379	T	G	rs6771054	0.0
chr3	111835578	111835579	G	A	rs10804493	0.0
chr3	136095166	136095167	G	A	rs1278493	0.0
chr3	136095166	136095167	G	C	rs1278493	0.0
chr3	179455190	179455191	G	T	rs7612445	0.0
chr3	195080123	195080124	C	T	rs60902112	0.0
chr4	80243568	80243569	C	T	rs1458038	0.0
chr4	102969822	102969823	T	C	rs10006327	0.0
chr4	110778528	110778529	A	T	rs67249485	0.0
chr4	113527499	113527500	A	G	rs6829664	0.0
chr4	148016385	148016386	C	G	rs10213171	0.0
chr4	173720032	173720033	T	A	rs12648245	0.0
chr4	173720032	173720033	T	C	rs12648245	0.0
chr5	107091907	107091908	C	A	rs6596717	0.0
chr5	107091907	107091908	C	G	rs6596717	0.0
chr5	114401364	114401365	T	G	rs337705	0.0
chr5	128854669	128854670	A	G	rs2012809	0.0
chr5	138084299	138084300	C	T	rs2040862	0.0
chr5	143438557	143438558	A	G	rs6580277	0.0
chr5	168959083	168959084	G	A	rs12188351	0.0
chr5	173243741	173243742	G	T	rs6891790	0.0
chr6	16415519	16415520	G	A	rs73366713	0.0
chr6	16415519	16415520	G	T	rs73366713	0.0
chr6	18209877	18209878	G	A	rs34969716	0.0
chr6	36679511	36679512	G	A	rs3176326	0.0
chr6	87111782	87111783	A	G	rs2031522	0.0
chr6	118238494	118238495	T	A	rs3951016	0.0
chr6	122082412	122082413	G	A	rs13195459	0.0
chr6	149077963	149077964	G	T	rs117984853	0.0
chr7	14332383	14332384	G	A	rs55734480	0.0
chr7	28376207	28376208	G	A	rs6462079	0.0
chr7	74720591	74720592	C	A	rs35005436	0.0
chr7	74720591	74720592	C	G	rs35005436	0.0
chr7	74720591	74720592	C	T	rs35005436	0.0
chr7	92648801	92648802	G	A	rs56201652	0.0
chr7	116551246	116551247	C	A	rs11773845	0.0
chr7	128776989	128776990	T	G	rs55985730	0.0
chr7	150964320	150964321	G	A	rs7789146	0.0
chr8	11642398	11642399	A	C	rs35620480	0.0
chr8	18056460	18056461	G	A	rs7508	0.0
chr8	21964266	21964267	G	T	rs7834729	0.0
chr8	123539734	123539735	A	G	rs62521286	0.0
chr8	140730768	140730769	A	C	rs6994744	0.0
chr9	94951176	94951177	C	A	rs10821415	0.0
chr9	136202926	136202927	A	G	rs2274115	0.0
chr10	63561386	63561387	C	A	rs12245149	0.0
chr10	67905123	67905124	T	C	rs7096385	0.0
chr10	67905123	67905124	T	G	rs7096385	0.0
chr16	73017720	73017721	C	T	rs2106261	0.0
chr1	11792458	11792459	C	T	rs17375901	0.0
chr4	110787130	110787131	C	A	rs17042171	0.0
chr4	110796910	110796911	G	A	rs6843082	0.0
chr1	154841876	154841877	C	T	rs13376333	0.0
chr20	47796831	47796832	G	C	rs13038095	0.0
chr20	47796831	47796832	G	T	rs13038095	0.0
chr11	123009572	123009573	G	A	rs12420422	0.0
chr12	3060326	3060327	C	T	rs12310617	0.0
chr2	9956964	9956965	G	T	rs16867253	0.0
chr2	146120963	146120964	T	C	rs222826	0.0
chr14	92945685	92945686	G	A	rs4905014	0.0
chr14	92945685	92945686	G	C	rs4905014	0.0
chr3	123019459	123019460	A	G	rs7632505	0.0
chr16	72963083	72963084	C	T	rs7190256	0.0
chr17	7718145	7718146	C	A	rs3803802	0.0
chr7	19177580	19177581	G	A	rs17140821	0.0
chr18	8522683	8522684	C	A	rs8082812	0.0
chr9	22125347	22125348	A	C	rs1333048	0.0
chr21	41463566	41463567	A	G	rs460976	0.0
chr21	41463566	41463567	A	T	rs460976	0.0
chr10	26969740	26969741	G	C	rs7081476	0.0
chr10	26969740	26969741	G	T	rs7081476	0.0
chr10	112996281	112996282	A	G	rs4506565	0.0
chr10	112996281	112996282	A	T	rs4506565	0.0
chr1	154841791	154841792	G	C	rs6666258	0.0
chr4	110784611	110784612	T	C	rs6817105	0.0
chr16	73017720	73017721	C	T	rs2106261	0.0
chr1	170600175	170600176	A	G	rs3903239	0.0
chr5	138084299	138084300	C	T	rs2040862	0.0
chr7	116546186	116546187	A	G	rs3807989	0.0
chr9	94951176	94951177	C	A	rs10821415	0.0
chr10	73661449	73661450	G	A	rs10824026	0.0
chr14	64214129	64214130	A	C	rs1152591	0.0
chr14	64214129	64214130	A	G	rs1152591	0.0
chr14	64214129	64214130	A	T	rs1152591	0.0
chr15	73359832	73359833	A	G	rs7164883	0.0
chr8	20008762	20008763	G	A	rs765547	0.0
chr8	20008762	20008763	G	C	rs765547	0.0
chr8	20008762	20008763	G	T	rs765547	0.0
chr8	125466107	125466108	A	C	rs2980853	0.0
chr9	22125503	22125504	G	C	rs1333049	0.0
chr20	41147405	41147406	C	A	rs760762	0.0
chr20	41147405	41147406	C	T	rs760762	0.0
chr20	41322164	41322165	A	T	rs2866611	0.0
chr21	41463566	41463567	A	G	rs460976	0.0
chr21	41463566	41463567	A	T	rs460976	0.0
chr10	26969740	26969741	G	C	rs7081476	0.0
chr10	26969740	26969741	G	T	rs7081476	0.0
chr10	112996281	112996282	A	G	rs4506565	0.0
chr10	112996281	112996282	A	T	rs4506565	0.0
chr19	44744369	44744370	A	G	rs4803750	0.0
chr1	109275683	109275684	G	T	rs629301	0.0
chr2	9956964	9956965	G	T	rs16867253	0.0
chr2	21065448	21065449	A	G	rs562338	0.0
chr2	21176343	21176344	G	C	rs478442	0.0
chr2	21176343	21176344	G	T	rs478442	0.0
chr2	27263726	27263727	G	C	rs6759518	0.0
chr2	27412595	27412596	A	G	rs1728918	0.0
chr2	27412595	27412596	A	T	rs1728918	0.0
chr2	27518369	27518370	T	C	rs780094	0.0
chr2	146120963	146120964	T	C	rs222826	0.0
chr2	215086906	215086907	T	C	rs940274	0.0
chr3	123019459	123019460	A	G	rs7632505	0.0
chr4	102363707	102363708	C	A	rs13114738	0.0
chr4	102363707	102363708	C	T	rs13114738	0.0
chr4	110810779	110810780	T	C	rs6533530	0.0
chr4	139829966	139829967	G	C	rs1869717	0.0
chr5	75329661	75329662	C	A	rs7703051	0.0
chr5	75463357	75463358	T	A	rs4704221	0.0
chr5	75463357	75463358	T	C	rs4704221	0.0
chr5	75584064	75584065	G	A	rs5744680	0.0
chr5	75701930	75701931	T	C	rs10057967	0.0
chr7	19177580	19177581	G	A	rs17140821	0.0
chr7	73462835	73462836	T	C	rs2074755	0.0
chr7	73637726	73637727	T	A	rs799165	0.0
chr11	61803310	61803311	T	C	rs174547	0.0
chr11	116778200	116778201	G	C	rs964184	0.0
chr11	117037566	117037567	A	G	rs7115242	0.0
chr11	117037566	117037567	A	T	rs7115242	0.0
chr11	123009572	123009573	G	A	rs12420422	0.0
chr12	3060326	3060327	C	T	rs12310617	0.0
chr12	89656725	89656726	A	G	rs12579302	0.0
chr12	122479002	122479003	C	T	rs12369179	0.0
chr14	92945685	92945686	G	A	rs4905014	0.0
chr14	92945685	92945686	G	C	rs4905014	0.0
chr15	58435125	58435126	A	G	rs261332	0.0
chr16	53786614	53786615	T	A	rs9939609	0.0
chr16	56956803	56956804	C	A	rs247617	0.0
chr19	44919688	44919689	A	G	rs4420638	0.0
chr16	72963083	72963084	C	T	rs7190256	0.0
chr18	8522683	8522684	C	A	rs8082812	0.0
chr19	19296908	19296909	T	C	rs10401969	0.0
chr11	128894675	128894676	C	A	rs75190942	0.0
chr15	57351687	57351688	G	C	rs2921421	0.0
chr15	57351687	57351688	G	T	rs2921421	0.0
chr1	154890475	154890476	C	T	rs11264280	0.0
chr1	170622168	170622169	A	C	rs651386	0.0
chr1	170622168	170622169	A	T	rs651386	0.0
chr4	110791275	110791276	A	G	rs2129977	0.0
chr4	110791275	110791276	A	T	rs2129977	0.0
chr6	122142044	122142045	T	C	rs12664873	0.0
chr6	122142044	122142045	T	G	rs12664873	0.0
chr7	116551246	116551247	C	A	rs11773845	0.0
chr9	94730237	94730238	T	A	rs7026071	0.0
chr9	94730237	94730238	T	C	rs7026071	0.0
chr10	73661449	73661450	G	A	rs10824026	0.0
chr10	103582914	103582915	A	G	rs11598047	0.0
chr12	114355434	114355435	C	T	rs883079	0.0
chr15	73376664	73376665	G	A	rs7183206	0.0
chr16	73017720	73017721	C	T	rs2106261	0.0
chr4	110767595	110767596	T	A	rs2723334	0.0
chr4	110767595	110767596	T	C	rs2723334	0.0
chr4	110796910	110796911	G	A	rs6843082	0.0
chr1	154890475	154890476	C	T	rs11264280	0.0
chr4	110796910	110796911	G	A	rs6843082	0.0
chr10	73661889	73661890	G	A	rs7394190	0.0
chr10	73661889	73661890	G	T	rs7394190	0.0
chr10	103562123	103562124	C	T	rs60848348	0.0
chr16	73025259	73025260	C	A	rs4499262	0.0
chr1	170225681	170225682	C	A	rs72700118	0.0
chr2	69811099	69811100	C	A	rs6546550	0.0
chr2	69811099	69811100	C	G	rs6546550	0.0
chr12	32820005	32820006	C	T	rs1454934	0.0
chr1	154845926	154845927	A	G	rs36004974	0.0
chr1	170618198	170618199	C	T	rs577676	0.0
chr2	65057096	65057097	A	T	rs2540949	0.0
chr5	114412873	114412874	C	T	rs337711	0.0
chr1	170669191	170669192	A	C	rs520525	0.0
chr1	170669191	170669192	A	G	rs520525	0.0
chr4	110796910	110796911	G	A	rs6843082	0.0
chr6	122142044	122142045	T	C	rs12664873	0.0
chr6	122142044	122142045	T	G	rs12664873	0.0
chr7	116558773	116558774	A	G	rs1997572	0.0
chr10	103582914	103582915	A	G	rs11598047	0.0
chr12	114355434	114355435	C	T	rs883079	0.0
chr14	64214129	64214130	A	C	rs1152591	0.0
chr14	64214129	64214130	A	G	rs1152591	0.0
chr14	64214129	64214130	A	T	rs1152591	0.0
chr16	73017720	73017721	C	T	rs2106261	0.0
chr1	170225681	170225682	C	A	rs72700118	0.0
chr10	103720628	103720629	T	A	rs35176054	0.0
chr1	154890475	154890476	C	T	rs11264280	0.0
chr4	110796910	110796911	G	A	rs6843082	0.0
chr7	116558773	116558774	A	G	rs1997572	0.0
chr9	94730237	94730238	T	A	rs7026071	0.0
chr9	94730237	94730238	T	C	rs7026071	0.0
chr10	103582914	103582915	A	G	rs11598047	0.0
chr16	73017720	73017721	C	T	rs2106261	0.0
chr1	170216499	170216500	C	G	rs10800507	0.0
chr2	69749251	69749252	G	T	rs62133983	0.0
chr2	65052670	65052671	T	C	rs2723064	0.0
chr5	137912250	137912251	T	C	rs6864727	0.0
chr6	118252897	118252898	G	A	rs281868	0.0
chr8	18056460	18056461	G	A	rs7508	0.0
chr10	103720628	103720629	T	A	rs35176054	0.0
chr4	110789385	110789386	C	T	rs61303432	0.0
chr7	116519906	116519907	G	A	rs2109514	0.0
chr10	103582914	103582915	A	G	rs11598047	0.0
chr16	73017720	73017721	C	T	rs2106261	0.0
chr17	46969001	46969002	C	A	rs76774446	0.0
chr17	46969001	46969002	C	A	rs76774446	0.0
chr6	16413393	16413394	G	A	rs7770062	0.0
chr7	150964320	150964321	G	A	rs7789146	0.0
chr7	150964320	150964321	G	A	rs7789146	0.0
chr8	123533861	123533862	C	T	rs78332318	0.0
chr8	21946223	21946224	C	A	rs7846485	0.0
chr1	147783719	147783720	G	A	rs79187193	0.0
chr1	147783719	147783720	G	A	rs79187193	0.0
chr10	63556039	63556040	G	T	rs7919685	0.0
chr10	63556039	63556040	G	T	rs7919685	0.0
chr12	56709369	56709370	T	A	rs7978685	0.0
chr12	56709369	56709370	T	C	rs7978685	0.0
chr13	22797334	22797335	T	C	rs7987944	0.0
chr17	7531722	7531723	G	A	rs8073937	0.0
chr17	7531722	7531723	G	C	rs8073937	0.0
chr18	51182177	51182178	A	C	rs8088085	0.0
chr14	76961125	76961126	G	C	rs8181996	0.0
chr6	122068759	122068760	C	T	rs868155	0.0
chr1	10736808	10736809	T	C	rs880315	0.0
chr12	114355434	114355435	C	T	rs883079	0.0
chr12	114355434	114355435	C	T	rs883079	0.0
chr6	118653634	118653635	T	G	rs9481842	0.0
chr11	121758298	121758299	C	T	rs949078	0.0
chr1	205716223	205716224	T	C	rs951366	0.0
chr13	22799266	22799267	T	C	rs9580438	0.0
chr17	7516976	7516977	C	G	rs9675122	0.0
chr4	110791275	110791276	A	G	rs2129977	0.0
chr4	110791275	110791276	A	T	rs2129977	0.0
chr20	6591366	6591367	A	C	rs2145274	0.0
chr20	6591366	6591367	A	T	rs2145274	0.0
chr20	6591366	6591367	A	C	rs2145274	0.0
chr20	6591366	6591367	A	T	rs2145274	0.0
chr14	32512277	32512278	G	A	rs2145587	0.0
chr14	32512277	32512278	G	A	rs2145587	0.0
chr16	1964281	1964282	A	G	rs2286466	0.0
chr2	178546937	178546938	A	G	rs2288327	0.0
chr16	73019122	73019123	T	A	rs2359171	0.0
chr16	73019122	73019123	T	A	rs2359171	0.0
chr17	45942345	45942346	G	A	rs242557	0.0
chr2	61548228	61548229	T	C	rs2441380	0.0
chr2	65057096	65057097	A	T	rs2540949	0.0
chr4	110631976	110631977	T	G	rs2595104	0.0
chr11	19988804	19988805	G	A	rs2625322	0.0
chr2	65052670	65052671	T	C	rs2723064	0.0
chr14	64213241	64213242	A	G	rs2738413	0.0
chr14	64213241	64213242	A	G	rs2738413	0.0
chr21	34746813	34746814	T	G	rs2834618	0.0
chr21	34746813	34746814	T	G	rs2834618	0.0
chr2	126675888	126675889	C	T	rs28387148	0.0
chr12	56712153	56712154	A	C	rs2860482	0.0
chr14	23418973	23418974	C	T	rs28631169	0.0
chr14	23418973	23418974	C	T	rs28631169	0.0
chr1	41078606	41078607	G	T	rs2885697	0.0
chr6	34272798	34272799	T	A	rs1307274	0.0
chr6	34272798	34272799	T	G	rs1307274	0.0
chr4	110796990	110796991	C	A	rs13105878	0.0
chr6	122070989	122070990	A	C	rs13191450	0.0
chr22	25768111	25768112	C	T	rs133902	0.0
chr4	110733184	110733185	C	T	rs143269342	0.0
chr1	111919279	111919280	A	G	rs1443926	0.0
chr4	80243568	80243569	C	T	rs1458038	0.0
chr15	63512307	63512308	T	C	rs146311723	0.0
chr1	51069366	51069367	G	A	rs146518726	0.0
chr1	51069366	51069367	G	A	rs146518726	0.0
chr4	110859849	110859850	T	A	rs149829837	0.0
chr6	118245023	118245024	A	G	rs17079881	0.0
chr5	143270838	143270839	T	C	rs174048	0.0
chr5	143270838	143270839	T	C	rs174048	0.0
chr3	111869031	111869032	G	A	rs17490701	0.0
chr3	111869031	111869032	G	T	rs17490701	0.0
chr7	116514131	116514132	C	G	rs17516287	0.0
chr4	110815725	110815726	A	T	rs17570669	0.0
chr11	19988966	19988967	G	A	rs1822273	0.0
chr11	19988966	19988967	G	C	rs1822273	0.0
chr14	32455298	32455299	T	C	rs1957021	0.0
chr5	128854669	128854670	A	G	rs2012809	0.0
chr6	117559178	117559179	A	C	rs210632	0.0
chr6	117559178	117559179	A	G	rs210632	0.0
chr4	110791275	110791276	A	G	rs2129977	0.0
chr4	110791275	110791276	A	T	rs2129977	0.0
chr2	200330878	200330879	C	T	rs295114	0.0
chr2	200330878	200330879	C	T	rs295114	0.0
chr16	1955980	1955981	C	T	rs30252	0.0
chr6	36679511	36679512	G	A	rs3176326	0.0
chr3	66361430	66361431	T	C	rs332388	0.0
chr1	154839923	154839924	G	C	rs34292822	0.0
chr5	138098482	138098483	C	T	rs34750263	0.0
chr6	18209877	18209878	G	A	rs34969716	0.0
chr6	18209877	18209878	G	A	rs34969716	0.0
chr8	124847574	124847575	C	A	rs35006907	0.0
chr8	124847574	124847575	C	A	rs35006907	0.0
chr10	103720628	103720629	T	A	rs35176054	0.0
chr12	69703683	69703684	T	C	rs35349325	0.0
chr12	69703683	69703684	T	C	rs35349325	0.0
chr2	178556566	178556567	C	T	rs35504893	0.0
chr2	212401278	212401279	A	T	rs35544454	0.0
chr8	11642398	11642399	A	C	rs35620480	0.0
chr12	123962791	123962792	T	G	rs3789967	0.0
chr4	10117120	10117121	G	T	rs3822259	0.0
chr17	70351196	70351197	G	T	rs3844438	0.0
chr4	110840330	110840331	T	C	rs3853445	0.0
chr4	102994460	102994461	T	C	rs3960788	0.0
chr4	102994460	102994461	T	C	rs3960788	0.0
chr8	140736224	140736225	G	A	rs4355822	0.0
chr9	94886304	94886305	G	A	rs4385527	0.0
chr1	115768196	115768197	G	A	rs4484922	0.0
chr1	115768196	115768197	G	C	rs4484922	0.0
chr1	115768196	115768197	G	A	rs4484922	0.0
chr1	115768196	115768197	G	C	rs4484922	0.0
chr1	203059582	203059583	C	G	rs4590732	0.0
chr1	203059582	203059583	C	T	rs4590732	0.0
chr22	18117815	18117816	G	A	rs465276	0.0
chr22	18117815	18117816	G	A	rs465276	0.0
chr9	106870071	106870072	G	A	rs4743034	0.0
chr3	179450673	179450674	C	T	rs4855074	0.0
chr3	179452705	179452706	C	T	rs4855075	0.0
chr8	123622956	123622957	G	C	rs4871397	0.0
chr8	123622956	123622957	G	T	rs4871397	0.0
chr1	205748694	205748695	A	C	rs4951261	0.0
chr9	20235005	20235006	A	G	rs4977397	0.0
chr9	20235005	20235006	A	T	rs4977397	0.0
chr1	154741529	154741530	G	A	rs4999127	0.0
chr1	170665942	170665943	T	C	rs503706	0.0
chr7	14332383	14332384	G	A	rs55734480	0.0
chr7	14332383	14332384	G	A	rs55734480	0.0
chr4	113507557	113507558	C	T	rs55754224	0.0
chr4	113507557	113507558	C	T	rs55754224	0.0
chr7	128776989	128776990	T	G	rs55985730	0.0
chr2	174690985	174690986	C	T	rs56181519	0.0
chr2	174690985	174690986	C	T	rs56181519	0.0
chr10	73654585	73654586	G	A	rs60212594	0.0
chr10	73654585	73654586	G	C	rs60212594	0.0
chr1	170648164	170648165	G	T	rs608930	0.0
chr3	195080123	195080124	C	T	rs60902112	0.0
chr15	63507813	63507814	A	G	rs62011291	0.0
chr7	107215556	107215557	G	A	rs62483627	0.0
chr8	123539734	123539735	A	G	rs62521286	0.0
chr7	28373567	28373568	C	A	rs6462078	0.0
chr7	28373567	28373568	C	A	rs6462078	0.0
chr10	73660355	73660356	C	A	rs6480708	0.0
chr2	69884578	69884579	C	A	rs6546553	0.0
chr2	25937070	25937071	T	C	rs6546620	0.0
chr5	107091907	107091908	C	A	rs6596717	0.0
chr5	107091907	107091908	C	G	rs6596717	0.0
chr2	61541609	61541610	G	A	rs6742276	0.0
chr3	38730433	38730434	C	G	rs6790396	0.0
chr3	38730433	38730434	C	G	rs6790396	0.0
chr2	145002785	145002786	C	G	rs67969609	0.0
chr3	12799434	12799435	T	C	rs6810325	0.0
chr4	110796910	110796911	G	A	rs6843082	0.0
chr4	110775494	110775495	A	T	rs6847935	0.0
chr5	173237159	173237160	G	A	rs6882776	0.0
chr5	173243741	173243742	G	T	rs6891790	0.0
chr6	87146284	87146285	G	T	rs6907805	0.0
chr8	140752559	140752560	G	A	rs6993266	0.0
chr8	21947753	21947754	T	C	rs6998692	0.0
chr9	94730237	94730238	T	A	rs7026071	0.0
chr9	94730237	94730238	T	C	rs7026071	0.0
chr5	114400718	114400719	G	A	rs716845	0.0
chr5	114400718	114400719	G	A	rs716845	0.0
chr15	73374913	73374914	T	G	rs7172038	0.0
chr17	70341043	70341044	C	G	rs7219869	0.0
chr20	62560731	62560732	C	T	rs7269123	0.0
chr1	170224683	170224684	G	C	rs72700114	0.0
chr1	170224683	170224684	G	C	rs72700114	0.0
chr17	12715362	12715363	G	A	rs72811294	0.0
chr17	12715362	12715363	G	C	rs72811294	0.0
chr2	86367363	86367364	G	A	rs72926475	0.0
chr2	86367363	86367364	G	A	rs72926475	0.0
chr3	24431374	24431375	A	G	rs73032363	0.0
chr3	111873990	111873991	G	A	rs73228543	0.0
chr14	34704568	34704569	C	T	rs73241997	0.0
chr6	16415519	16415520	G	A	rs73366713	0.0
chr6	16415519	16415520	G	T	rs73366713	0.0
chr3	38668823	38668824	T	C	rs7373065	0.0
chr3	38668823	38668824	T	G	rs7373065	0.0
chr3	38592650	38592651	C	A	rs7374540	0.0
chr15	73384922	73384923	C	T	rs74022964	0.0
chr8	134800172	134800173	G	A	rs7460121	0.0
chr14	72782710	72782711	C	T	rs74884082	0.0
chr7	74696372	74696373	A	G	rs74910854	0.0
chr4	110737237	110737238	C	T	rs75021220	0.0
chr8	18056460	18056461	G	A	rs7508	0.0
chr8	18056460	18056461	G	A	rs7508	0.0
chr2	25942658	25942659	C	T	rs7578393	0.0
chr11	128894674	128894675	G	A	rs76097649	0.0
chr11	128894674	128894675	G	A	rs76097649	0.0
chr6	36677810	36677811	A	C	rs762624	0.0
chr6	36677810	36677811	A	T	rs762624	0.0
chr3	89485226	89485227	T	A	rs7632427	0.0
chr3	89485226	89485227	T	C	rs7632427	0.0
chr3	89485226	89485227	T	A	rs7632427	0.0
chr3	89485226	89485227	T	C	rs7632427	0.0
chr3	12800304	12800305	A	G	rs7650482	0.0
chr3	196767830	196767831	C	T	rs9872035	0.0
chr18	48947821	48947822	T	C	rs9953366	0.0
chr18	48947821	48947822	T	C	rs9953366	0.0
chr4	148025538	148025539	G	T	rs10027347	0.0
chr7	116551246	116551247	C	A	rs11773845	0.0
chr7	92655808	92655809	A	G	rs11773884	0.0
chr6	149077963	149077964	G	T	rs117984853	0.0
chr6	149077963	149077964	G	T	rs117984853	0.0
chr14	34717487	34717488	C	T	rs11846704	0.0
chr4	173526197	173526198	A	G	rs10520260	0.0
chr4	173526197	173526198	A	G	rs10520260	0.0
chr1	170724396	170724397	T	C	rs12142379	0.0
chr6	133153163	133153164	G	A	rs12208899	0.0
chr12	123934126	123934127	C	T	rs12298484	0.0
chr15	70161799	70161800	G	A	rs12591736	0.0
chr15	70161799	70161800	G	C	rs12591736	0.0
chr15	70161799	70161800	G	T	rs12591736	0.0
chr12	122843352	122843353	C	A	rs10773657	0.0
chr12	32825502	32825503	T	C	rs12809354	0.0
chr12	114653211	114653212	C	T	rs12810346	0.0
chr12	114653211	114653212	C	T	rs12810346	0.0
chr12	24619032	24619033	C	T	rs10842383	0.0
chr14	76960367	76960368	A	G	rs10873299	0.0
chr10	76175586	76175587	A	G	rs11001667	0.0
chr15	98744145	98744146	T	C	rs12908437	0.0
chr15	98744145	98744146	T	G	rs12908437	0.0
chr15	98744145	98744146	T	C	rs12908437	0.0
chr15	98744145	98744146	T	G	rs12908437	0.0
chr2	148035095	148035096	A	T	rs12992412	0.0
chr4	110735435	110735436	A	G	rs112599895	0.0
chr1	154890475	154890476	C	T	rs11264280	0.0
chr1	154890475	154890476	C	T	rs11264280	0.0
chr12	26195495	26195496	C	G	rs113819537	0.0
chr12	26195495	26195496	C	G	rs113819537	0.0
chr10	103582914	103582915	A	G	rs11598047	0.0
chr10	103582914	103582915	A	G	rs11598047	0.0
chr17	39874910	39874911	T	C	rs11658278	0.0
chr7	836589	836590	C	T	rs11768850	0.0
chr7	116551246	116551247	C	A	rs11773845	0.0
chr2	69889882	69889883	C	T	rs10165883	0.0
chr4	148016385	148016386	C	G	rs10213171	0.0
chr10	101845956	101845957	T	C	rs1044258	0.0
chr5	138052750	138052751	A	G	rs10479177	0.0
chr1	111849737	111849738	G	T	rs12044963	0.0
chr1	170224717	170224718	T	A	rs12122060	0.0
chr1	154451287	154451288	T	C	rs12129500	0.0
chr10	110816936	110816937	T	A	rs10749053	0.0
chr10	110816936	110816937	T	C	rs10749053	0.0
chr1	203057085	203057086	T	G	rs10753933	0.0
chr9	124415986	124415987	G	T	rs10760361	0.0
chr12	32825502	32825503	T	C	rs12809354	0.0
chr10	102230054	102230055	G	C	rs10786662	0.0
chr12	24619032	24619033	C	T	rs10842383	0.0
chr12	114653211	114653212	C	T	rs12810346	0.0
chr15	80384582	80384583	A	G	rs12908004	0.0
chr15	80384582	80384583	A	G	rs12908004	0.0
chr12	75830036	75830037	G	A	rs11180703	0.0
chr12	75830036	75830037	G	T	rs11180703	0.0
chr12	75830036	75830037	G	A	rs11180703	0.0
chr12	75830036	75830037	G	T	rs11180703	0.0
chr15	29439239	29439240	G	A	rs11856574	0.1402
chr1	234680807	234680808	G	A	rs482329	0.4225
chr1	234680807	234680808	G	C	rs482329	0.4225
chr1	234681536	234681537	C	G	rs592197	0.4254
chr1	234679137	234679138	C	G	rs556186	0.4254
chr1	234672579	234672580	A	G	rs617029	0.4334
chr1	234668928	234668929	C	A	rs652023	0.4334
chr1	234668928	234668929	C	G	rs652023	0.4334
chr1	234667872	234667873	T	C	rs636705	0.4334
chr1	234666894	234666895	C	T	rs622239	0.4334
chr1	234666520	234666521	A	G	rs610329	0.4334
chr1	234666520	234666521	A	T	rs610329	0.4334
chr1	234668218	234668219	T	C	rs638454	0.4344
chr1	234666346	234666347	T	A	rs572408	0.4344
chr1	234666346	234666347	T	C	rs572408	0.4344
chr1	234672271	234672272	C	T	rs533048	0.4364
chr1	234671711	234671712	A	C	rs621167	0.4364
chr1	234670469	234670470	C	T	rs474100	0.4364
chr1	234668507	234668508	A	C	rs639538	0.4364
chr1	234680252	234680253	C	T	rs476875	0.4453
chr1	234682675	234682676	T	A	rs620462	0.4453
chr1	234683297	234683298	T	C	rs1660559	0.4453
chr1	234679442	234679443	A	T	rs622339	0.4443
chr1	234679248	234679249	A	G	rs623185	0.4443
chr1	234679914	234679915	T	A	rs2587539	0.4503
chr1	234679914	234679915	T	C	rs2587539	0.4503
chr1	234679914	234679915	T	G	rs2587539	0.4503
chr1	234660116	234660117	C	A	rs611634	0.4264
chr1	234660116	234660117	C	G	rs611634	0.4264
chr1	234675265	234675266	T	A	rs547104	0.4513
chr1	234675265	234675266	T	C	rs547104	0.4513
chr1	234672760	234672761	T	C	rs605957	0.4732
chr1	234672525	234672526	G	A	rs534978	0.4732
chr1	234666661	234666662	C	T	rs610843	0.4761
chr1	234685080	234685081	G	A	rs588965	0.4891
chr1	234685080	234685081	G	T	rs588965	0.4891
chr1	234684584	234684585	G	A	rs490559	0.4871
chr1	234684672	234684673	T	C	rs491427	0.4871
chr1	234665152	234665153	G	A	rs2770366	0.4761
chr1	234665152	234665153	G	C	rs2770366	0.4761
chr1	234687166	234687167	C	A	rs501107	0.493
chr6	51020054	51020055	A	G	rs190759	0.17
chr6	51020792	51020793	G	A	rs1925214	0.169
chr12	127308068	127308069	C	T	rs1823172	0.0845
chr12	127308481	127308482	T	A	rs11833936	0.0845
chr12	127308481	127308482	T	G	rs11833936	0.0845
chr12	127309754	127309755	A	G	rs11059078	0.0905
chr12	127309754	127309755	A	T	rs11059078	0.0905
chr15	78633675	78633676	T	C	rs950776	0.325
chr15	78622391	78622392	C	A	rs8023462	0.336
chr15	78622391	78622392	C	T	rs8023462	0.336
chr15	78624279	78624280	C	G	rs2904130	0.335
chr15	78623844	78623845	C	G	rs4887070	0.338
chr15	78623844	78623845	C	T	rs4887070	0.338
chr15	78626419	78626420	G	C	rs62010332	0.325
chr15	78625056	78625057	A	G	rs1948	0.3191
chr15	78625056	78625057	A	T	rs1948	0.3191
chr15	78628734	78628735	C	G	rs7178270	0.3638
chr15	78628734	78628735	C	T	rs7178270	0.3638
chr15	78600441	78600442	G	A	rs62010327	0.34
chr15	78608231	78608232	C	T	rs7495518	0.333
chr15	78602628	78602629	C	T	rs62010328	0.333
chr15	78615002	78615003	C	T	rs2869546	0.3499
chr15	78619437	78619438	G	A	rs2067808	0.3509
chr17	62701570	62701571	G	A	rs2251393	0.1302
chr17	62701570	62701571	G	C	rs2251393	0.1302
chr20	61668354	61668355	G	A	rs944260	0.2783
chr20	61668354	61668355	G	T	rs944260	0.2783
chr12	92496743	92496744	T	C	rs10219495	0.1064
chr12	92512368	92512369	A	C	rs7295345	0.0905
chr12	92512374	92512375	T	A	rs7311563	0.0905
chr12	91586596	91586597	T	C	rs10777317	0.3857
chr12	91586596	91586597	T	G	rs10777317	0.3857
chr12	91582875	91582876	A	G	rs2130402	0.3857
chr12	91601724	91601725	A	T	rs4534653	0.3926
chr12	91602278	91602279	T	A	rs4486692	0.3926
chr12	91602278	91602279	T	C	rs4486692	0.3926
chr12	91602278	91602279	T	G	rs4486692	0.3926
chr12	91597635	91597636	C	T	rs9739334	0.3748
chr12	91591912	91591913	G	A	rs7295374	0.3688
chr12	91592704	91592705	C	T	rs7299092	0.3688
chr12	91596059	91596060	C	G	rs4842780	0.3688
chr12	91596059	91596060	C	T	rs4842780	0.3688
chr12	91598813	91598814	T	C	rs6538285	0.3698
chr12	91604421	91604422	T	G	rs7135695	0.3698
chr12	91612825	91612826	C	T	rs67724207	0.3698
chr12	91618423	91618424	T	C	rs1489895	0.3728
chr8	48899641	48899642	A	C	rs12155623	0.4304
chr8	48899641	48899642	A	T	rs12155623	0.4304
chr8	48916165	48916166	A	T	rs34236473	0.4235
chr8	48911453	48911454	T	C	rs16939055	0.3807
chr8	48911453	48911454	T	G	rs16939055	0.3807
chr3	140456517	140456518	G	A	rs11708189	0.3439
chr12	97295989	97295990	C	T	rs10777845	0.327
chr12	97294046	97294047	C	T	rs10860172	0.326
chr12	97293920	97293921	C	T	rs11108963	0.326
chr12	97293919	97293920	C	T	rs11108962	0.326
chr2	157923691	157923692	G	A	rs10183640	0.3002
chr2	157923642	157923643	C	A	rs10207881	0.3022
chr2	157924177	157924178	G	A	rs10168822	0.2903
chr1	171292053	171292054	G	A	rs6660565	0.2813
chr1	171308366	171308367	C	T	rs10912749	0.2823
chr1	171298071	171298072	T	C	rs10798305	0.2833
chr1	171285750	171285751	C	T	rs7877	0.2833
chr1	171318112	171318113	T	C	rs7412314	0.2833
chr1	171289502	171289503	C	T	rs10798304	0.2853
chr1	171325503	171325504	T	A	rs2284129	0.2873
chr1	171325503	171325504	T	G	rs2284129	0.2873
chr1	171267083	171267084	A	C	rs10912694	0.2793
chr1	171267083	171267084	A	G	rs10912694	0.2793
chr1	171258076	171258077	T	C	rs10912675	0.2833
chr22	39291478	39291479	A	G	rs54211	0.1113
chr22	39281735	39281736	G	A	rs137580	0.1093
chr22	39298616	39298617	A	G	rs5757608	0.1103
chr22	39300881	39300882	A	G	rs137608	0.1103
chr22	39301787	39301788	C	G	rs137610	0.1103
chr22	39301787	39301788	C	T	rs137610	0.1103
chr22	39301849	39301850	C	T	rs137611	0.1103
chr22	39303042	39303043	T	C	rs137614	0.1103
chr22	39311543	39311544	A	G	rs126229	0.1103
chr22	39316308	39316309	T	C	rs126230	0.1103
chr22	39318902	39318903	A	G	rs137625	0.1103
chr22	39321227	39321228	G	A	rs137629	0.1103
chr22	39321227	39321228	G	C	rs137629	0.1103
chr22	39321639	39321640	C	A	rs137630	0.1103
chr22	39321639	39321640	C	G	rs137630	0.1103
chr22	39321639	39321640	C	T	rs137630	0.1103
chr22	39322373	39322374	A	G	rs137633	0.1103
chr22	39327329	39327330	T	A	rs137637	0.1103
chr22	39327329	39327330	T	C	rs137637	0.1103
chr22	39330553	39330554	A	G	rs137641	0.1103
chr22	39332026	39332027	A	C	rs137643	0.1103
chr22	39334694	39334695	T	C	rs137649	0.1103
chr22	39334911	39334912	A	G	rs137650	0.1103
chr22	39338662	39338663	G	T	rs137663	0.1113
chr22	39339041	39339042	T	A	rs137665	0.1113
chr22	39339041	39339042	T	G	rs137665	0.1113
chr22	39339372	39339373	C	T	rs137666	0.1113
chr22	39321700	39321701	T	C	rs137631	0.1093
chr22	39316975	39316976	A	G	rs137623	0.1123
chr22	39284376	39284377	G	A	rs137582	0.1064
chr22	39284376	39284377	G	C	rs137582	0.1064
chr22	39284376	39284377	G	T	rs137582	0.1064
chr22	39269308	39269309	T	C	rs137576	0.1034
chr22	39265888	39265889	A	G	rs17304103	0.1034
chr22	39264055	39264056	C	A	rs9622986	0.1024
chr22	39264055	39264056	C	G	rs9622986	0.1024
chr22	39264022	39264023	G	C	rs760984	0.1024
chr22	39295887	39295888	C	A	rs137598	0.1272
chr22	39296194	39296195	T	G	rs137599	0.1272
chr22	39296303	39296304	G	A	rs137600	0.1272
chr22	39296303	39296304	G	C	rs137600	0.1272
chr8	104945311	104945312	A	G	rs16872085	0.0855
chr3	270665	270666	T	C	rs6764363	0.3698
chr12	75826837	75826838	C	T	rs7307780	0.1909
chr12	75821973	75821974	T	C	rs2367302	0.1968
chr12	75818135	75818136	C	A	rs11180695	0.1938
chr12	75818135	75818136	C	T	rs11180695	0.1938
chr12	75816582	75816583	G	A	rs10879986	0.1938
chr12	75816582	75816583	G	T	rs10879986	0.1938
chr11	96133535	96133536	G	C	rs10765792	0.1064
chr18	6939947	6939948	G	A	rs597503	0.1501
chr18	6939947	6939948	G	C	rs597503	0.1501
chr18	6939965	6939966	A	G	rs7244553	0.1501
chr18	6939477	6939478	C	A	rs1261716	0.1501
chr18	6939456	6939457	C	A	rs201210609	0.1501
chr18	6942997	6942998	A	G	rs530612	0.1511
chr18	6942997	6942998	A	T	rs530612	0.1511
chr18	6945448	6945449	C	T	rs8084092	0.1511
chr18	6940522	6940523	A	G	rs584440	0.1491
chr18	6947013	6947014	C	T	rs489023	0.1511
chr18	6937974	6937975	A	G	rs2105657	0.1362
chr18	6933816	6933817	A	G	rs2008892	0.1362
chr18	6933816	6933817	A	T	rs2008892	0.1362
chr18	6933556	6933557	A	G	rs2847199	0.1362
chr18	6933556	6933557	A	T	rs2847199	0.1362
chr18	6933057	6933058	C	T	rs4797272	0.1362
chr18	6932938	6932939	A	C	rs4797271	0.1362
chr18	6947915	6947916	T	C	rs2186904	0.1511
chr15	94622350	94622351	T	G	rs1014922	0.0845
chr15	94622613	94622614	C	A	rs74612451	0.0815
chr15	94630798	94630799	G	T	rs35506619	0.0825
chr15	94629153	94629154	G	T	rs6496026	0.0835
chr15	94623958	94623959	C	T	rs80275597	0.0805
chr15	94635996	94635997	G	A	rs35937380	0.0815
chr15	94617434	94617435	T	G	rs79903030	0.0825
chr15	94615725	94615726	G	A	rs77742346	0.0825
chr15	94618069	94618070	G	A	rs78157994	0.0835
chr17	70648047	70648048	G	T	rs17718586	0.1103
chr17	70647513	70647514	C	G	rs72860131	0.1103
chr17	70647513	70647514	C	T	rs72860131	0.1103
chr17	70636495	70636496	G	A	rs12185220	0.1213
chr6	151964551	151964552	G	T	rs2982694	0.1332
chr6	151970230	151970231	G	C	rs1884052	0.1342
chr6	151971209	151971210	C	T	rs2982738	0.1342
chr6	151971536	151971537	T	C	rs2347872	0.1342
chr6	151971536	151971537	T	G	rs2347872	0.1342
chr6	151972438	151972439	G	A	rs2144024	0.1342
chr6	151964496	151964497	T	A	rs2982692	0.1581
chr6	151964496	151964497	T	C	rs2982692	0.1581
chr6	151964460	151964461	T	C	rs2982691	0.1581
chr6	151964711	151964712	A	C	rs2982696	0.1581
chr6	151964711	151964712	A	G	rs2982696	0.1581
chr6	151964711	151964712	A	T	rs2982696	0.1581
chr6	151964355	151964356	G	A	rs2982690	0.1581
chr6	151964355	151964356	G	C	rs2982690	0.1581
chr6	151964777	151964778	G	A	rs2982697	0.1581
chr6	151964777	151964778	G	C	rs2982697	0.1581
chr6	151964777	151964778	G	T	rs2982697	0.1581
chr6	151964994	151964995	A	G	rs2982699	0.1581
chr6	151964994	151964995	A	T	rs2982699	0.1581
chr6	151964016	151964017	C	T	rs2982689	0.1581
chr6	151965387	151965388	G	C	rs2982700	0.1581
chr6	151965489	151965490	T	A	rs985694	0.1581
chr6	151965489	151965490	T	C	rs985694	0.1581
chr6	151966007	151966008	G	C	rs63741360	0.1581
chr6	151966259	151966260	C	G	rs1884050	0.1581
chr6	151966901	151966902	C	T	rs932479	0.1581
chr6	151967105	151967106	T	G	rs932480	0.1581
chr6	151971230	151971231	A	G	rs2982739	0.161
chr6	151971460	151971461	G	A	rs2347870	0.161
chr6	151971721	151971722	G	A	rs3020321	0.161
chr6	151966231	151966232	T	C	rs1884049	0.165
chr17	2868217	2868218	C	T	rs12603284	0.0915
chr17	2870104	2870105	T	A	rs1076166	0.0915
chr17	2870104	2870105	T	C	rs1076166	0.0915
chr17	2870105	2870106	G	A	rs1076165	0.0915
chr17	2870380	2870381	T	G	rs2003446	0.0915
chr17	2870637	2870638	C	T	rs1076164	0.0915
chr17	2871193	2871194	G	T	rs3916735	0.0915
chr17	2871380	2871381	C	A	rs4790374	0.0915
chr17	2871821	2871822	G	A	rs79286306	0.0915
chr17	2869443	2869444	A	G	rs75106207	0.0924
chr17	2867643	2867644	A	G	rs75876704	0.0895
chr17	2873296	2873297	C	A	rs183447039	0.0895
chr17	2873296	2873297	C	G	rs183447039	0.0895
chr17	2873296	2873297	C	T	rs183447039	0.0895
chr16	9650237	9650238	A	G	rs17550532	0.2296
chr16	9649733	9649734	T	A	rs72779821	0.2296
chr16	9649733	9649734	T	C	rs72779821	0.2296
chr16	9649733	9649734	T	G	rs72779821	0.2296
chr16	9651106	9651107	G	T	rs72779823	0.2177
chr16	9658215	9658216	T	G	rs759319	0.2346
chr16	9649607	9649608	A	G	rs72779819	0.1928
chr16	9649259	9649260	G	A	rs11647032	0.1918
chr16	9646563	9646564	C	T	rs72779817	0.1938
chr15	75426327	75426328	G	A	rs8028182	0.2256
chr15	75426327	75426328	G	C	rs8028182	0.2256
chr15	75426327	75426328	G	T	rs8028182	0.2256
chr14	23563860	23563861	C	T	rs2281680	0.1948
chr13	24508491	24508492	T	C	rs9581094	0.1382
chr13	24507664	24507665	T	G	rs73154395	0.1382
chr13	24511528	24511529	C	A	rs73154401	0.1382
chr12	50819649	50819650	A	G	rs17291650	0.0885
chr12	50582509	50582510	T	C	rs7295814	0.0915
chr11	23023045	23023046	T	A	rs10833905	0.2097
chr11	23022939	23022940	A	G	rs5005787	0.2087
chr11	23022606	23022607	C	T	rs3909702	0.2087
chr11	23022337	23022338	C	T	rs28591594	0.2087
chr11	23023827	23023828	A	G	rs10833906	0.2087
chr11	23021074	23021075	T	G	rs876092	0.2087
chr11	23020768	23020769	C	T	rs12279454	0.2087
chr11	23032936	23032937	T	A	rs10833913	0.2087
chr11	23032936	23032937	T	C	rs10833913	0.2087
chr11	23033582	23033583	T	C	rs11026920	0.2087
chr11	23033582	23033583	T	G	rs11026920	0.2087
chr11	23025502	23025503	A	C	rs7924512	0.2097
chr11	23026392	23026393	C	T	rs1426849	0.2097
chr11	23028311	23028312	G	A	rs11026910	0.2097
chr11	23028333	23028334	A	G	rs10833907	0.2097
chr11	23028525	23028526	A	G	rs10833908	0.2097
chr11	23028624	23028625	C	A	rs10833909	0.2097
chr11	23029280	23029281	A	G	rs11026913	0.2097
chr11	23029280	23029281	A	T	rs11026913	0.2097
chr11	23029323	23029324	C	T	rs11026914	0.2097
chr11	23029545	23029546	T	A	rs10833911	0.2097
chr11	23029545	23029546	T	G	rs10833911	0.2097
chr11	23029596	23029597	G	T	rs10833912	0.2097
chr11	23029838	23029839	A	C	rs7948097	0.2097
chr11	23029838	23029839	A	G	rs7948097	0.2097
chr11	23029935	23029936	A	G	rs7948214	0.2097
chr11	23030416	23030417	A	T	rs6483888	0.2097
chr11	23030937	23030938	G	A	rs11529720	0.2097
chr11	23030937	23030938	G	T	rs11529720	0.2097
chr11	23031339	23031340	A	T	rs11529721	0.2097
chr11	23031612	23031613	C	G	rs11529190	0.2097
chr11	23032484	23032485	C	T	rs11026917	0.2097
chr11	23032762	23032763	C	T	rs12226010	0.2097
chr11	23033689	23033690	A	C	rs28526534	0.2097
chr11	23033689	23033690	A	G	rs28526534	0.2097
chr11	23034026	23034027	C	A	rs61889440	0.2097
chr11	23034026	23034027	C	G	rs61889440	0.2097
chr11	23034167	23034168	C	T	rs61889441	0.2097
chr11	23034200	23034201	A	G	rs61889442	0.2097
chr11	23034625	23034626	C	T	rs11026924	0.2097
chr11	23035102	23035103	A	G	rs11026927	0.2097
chr11	23035225	23035226	G	T	rs12224706	0.2097
chr11	23036778	23036779	C	T	rs10833916	0.2097
chr11	23037965	23037966	C	T	rs61889452	0.2097
chr11	23038098	23038099	C	A	rs11026929	0.2097
chr11	23038098	23038099	C	G	rs11026929	0.2097
chr11	23039002	23039003	C	T	rs7934818	0.2097
chr11	23040401	23040402	A	G	rs10833918	0.2097
chr11	23041870	23041871	A	G	rs12285669	0.2097
chr11	23042482	23042483	A	G	rs10833919	0.2097
chr11	23042482	23042483	A	T	rs10833919	0.2097
chr11	23043650	23043651	C	T	rs11026931	0.2097
chr11	23043852	23043853	A	G	rs11026932	0.2097
chr11	23044316	23044317	G	A	rs1863627	0.2097
chr11	23044316	23044317	G	T	rs1863627	0.2097
chr11	23044834	23044835	A	G	rs7107632	0.2097
chr11	23045111	23045112	G	C	rs11026933	0.2097
chr11	23045956	23045957	G	A	rs4430508	0.2097
chr11	23024165	23024166	G	T	rs57275726	0.2078
chr11	23033079	23033080	G	A	rs10833914	0.2068
chr11	23033079	23033080	G	C	rs10833914	0.2068
chr11	23033092	23033093	C	T	rs10833915	0.2068
chr11	23030653	23030654	G	A	rs11529717	0.2078
chr11	23030653	23030654	G	C	rs11529717	0.2078
chr11	23030653	23030654	G	T	rs11529717	0.2078
chr11	23032417	23032418	C	T	rs11026916	0.2087
chr11	23046739	23046740	C	T	rs11026935	0.2087
chr11	23050981	23050982	C	T	rs10833923	0.2087
chr11	23051419	23051420	T	G	rs11026939	0.2087
chr11	23053114	23053115	A	G	rs11026945	0.2087
chr11	23053291	23053292	A	T	rs11026946	0.2087
chr11	23030901	23030902	C	T	rs11529719	0.2137
chr11	23054963	23054964	C	T	rs11026951	0.2097
chr11	23015272	23015273	A	G	rs10430910	0.2048
chr11	23015272	23015273	A	T	rs10430910	0.2048
chr11	23018464	23018465	C	T	rs10833904	0.2058
chr11	23014840	23014841	G	A	rs2114466	0.2058
chr11	23017288	23017289	C	A	rs12417226	0.2068
chr11	23017288	23017289	C	T	rs12417226	0.2068
chr11	23013646	23013647	G	T	rs10833902	0.2048
chr11	23028832	23028833	C	A	rs11026912	0.2276
chr11	23028832	23028833	C	T	rs11026912	0.2276
chr11	23006950	23006951	G	T	rs10833895	0.2028
chr11	23003173	23003174	G	T	rs7932620	0.2038
chr11	23002689	23002690	C	A	rs11026893	0.2038
chr11	23002689	23002690	C	G	rs11026893	0.2038
chr11	23001804	23001805	A	C	rs10833889	0.2038
chr11	23001804	23001805	A	T	rs10833889	0.2038
chr11	22997004	22997005	G	A	rs11026883	0.2038
chr11	22997004	22997005	G	C	rs11026883	0.2038
chr11	22994881	22994882	T	C	rs12421624	0.2038
chr11	22994272	22994273	G	A	rs11026880	0.2038
chr11	22994272	22994273	G	T	rs11026880	0.2038
chr11	22991176	22991177	G	C	rs77438393	0.2038
chr11	22991176	22991177	G	T	rs77438393	0.2038
chr11	23056756	23056757	C	G	rs10766999	0.1978
chr11	23056756	23056757	C	T	rs10766999	0.1978
chr11	23061278	23061279	C	A	rs875248	0.1978
chr11	23064315	23064316	A	C	rs61892165	0.1978
chr11	23064315	23064316	A	G	rs61892165	0.1978
chr11	23065948	23065949	T	C	rs2433501	0.1978
chr11	23066230	23066231	G	A	rs11026958	0.1978
chr11	23066230	23066231	G	T	rs11026958	0.1978
chr11	23067082	23067083	G	A	rs2468560	0.1978
chr11	23067189	23067190	T	C	rs10833927	0.1978
chr11	23067228	23067229	A	G	rs11026959	0.1978
chr11	23067416	23067417	G	A	rs11026960	0.1978
chr11	23067416	23067417	G	T	rs11026960	0.1978
chr11	23068737	23068738	A	G	rs3909701	0.1978
chr11	23071257	23071258	C	A	rs10833928	0.1978
chr11	23010879	23010880	T	A	rs1465521	0.2048
chr11	23008737	23008738	A	G	rs11026900	0.2048
chr11	23008058	23008059	A	G	rs10766992	0.2048
chr11	23001447	23001448	A	G	rs112686297	0.2048
chr11	22997829	22997830	T	A	rs11026884	0.2048
chr11	22997829	22997830	T	C	rs11026884	0.2048
chr11	22988268	22988269	G	A	rs10833877	0.2048
chr11	22987324	22987325	G	A	rs10766991	0.2048
chr11	22987324	22987325	G	C	rs10766991	0.2048
chr11	22986515	22986516	C	T	rs28776242	0.2048
chr11	23009472	23009473	G	A	rs11026902	0.2058
chr11	23009472	23009473	G	C	rs11026902	0.2058
chr11	23008793	23008794	A	G	rs10833899	0.2058
chr11	23008774	23008775	G	A	rs11026901	0.2058
chr11	23008197	23008198	C	A	rs10833897	0.2058
chr11	23007599	23007600	G	C	rs10833896	0.2058
chr11	23007599	23007600	G	T	rs10833896	0.2058
chr11	23007398	23007399	T	A	rs11026898	0.2058
chr11	23007398	23007399	T	G	rs11026898	0.2058
chr11	23005500	23005501	G	C	rs11026897	0.2058
chr11	23002243	23002244	A	G	rs12420168	0.2058
chr11	22999896	22999897	C	G	rs11026889	0.2058
chr11	22999093	22999094	A	G	rs3909703	0.2058
chr11	23009800	23009801	G	A	rs11026903	0.2038
chr11	23009800	23009801	G	T	rs11026903	0.2038
chr11	23010160	23010161	A	G	rs4923048	0.2068
chr11	23008903	23008904	G	A	rs10833900	0.2048
chr11	23008903	23008904	G	T	rs10833900	0.2048
chr11	23008616	23008617	G	T	rs10833898	0.2048
chr11	23074324	23074325	G	T	rs2195030	0.1958
chr11	23075623	23075624	C	G	rs10833930	0.1958
chr11	23075623	23075624	C	T	rs10833930	0.1958
chr11	23075706	23075707	C	T	rs10833931	0.1958
chr11	23077733	23077734	T	C	rs11026965	0.1958
chr11	23081075	23081076	A	G	rs10833933	0.1958
chr11	23089085	23089086	G	T	rs10767006	0.1958
chr11	23009818	23009819	C	T	rs11026904	0.2068
chr11	23064627	23064628	G	A	rs75749518	0.1918
chr11	23064627	23064628	G	T	rs75749518	0.1918
chr11	23084080	23084081	G	A	rs10833937	0.1998
chr11	22984199	22984200	G	A	rs16910406	0.1948
chr11	22981093	22981094	G	A	rs3866928	0.1948
chr11	22977330	22977331	C	T	rs76866579	0.1948
chr11	22977329	22977330	C	T	rs78740029	0.1948
chr11	22973500	22973501	G	A	rs11026870	0.1948
chr11	22973500	22973501	G	C	rs11026870	0.1948
chr11	22970810	22970811	G	T	rs11529713	0.1948
chr11	22970055	22970056	T	A	rs4923047	0.1948
chr11	22967877	22967878	T	C	rs10833870	0.1948
chr11	22985075	22985076	C	A	rs10833876	0.1958
chr11	22985075	22985076	C	T	rs10833876	0.1958
chr11	22983987	22983988	A	G	rs2303514	0.1958
chr11	22983115	22983116	G	C	rs11026873	0.1958
chr11	22980572	22980573	T	C	rs12286745	0.1958
chr11	22979816	22979817	A	G	rs12291247	0.1958
chr11	22973360	22973361	G	A	rs11026869	0.1958
chr11	22971304	22971305	T	C	rs11026868	0.1958
chr11	22970574	22970575	G	A	rs67074357	0.1958
chr11	22970574	22970575	G	T	rs67074357	0.1958
chr11	22969636	22969637	G	A	rs4922634	0.1958
chr11	22964422	22964423	C	G	rs10833868	0.1958
chr11	22964065	22964066	A	G	rs11529712	0.1958
chr11	22955269	22955270	A	G	rs10833866	0.1958
chr11	22969126	22969127	C	T	rs4923046	0.1928
chr11	22932461	22932462	G	A	rs7110619	0.1928
chr11	22930968	22930969	C	T	rs10833850	0.1928
chr10	94276222	94276223	T	C	rs11187837	0.1143
chr10	94266817	94266818	T	C	rs17109875	0.1143
chr10	94265733	94265734	A	C	rs3740360	0.1143
chr10	94290593	94290594	A	G	rs11187840	0.0984
chr10	94292753	94292754	C	T	rs11187842	0.0984
chr10	94292989	94292990	A	G	rs3781266	0.0984
chr10	94293481	94293482	T	A	rs3740365	0.0984
chr10	94293931	94293932	C	T	rs12220091	0.0984
chr10	94295394	94295395	C	T	rs75017201	0.0984
chr10	94300440	94300441	C	A	rs11187845	0.0964
chr10	94302628	94302629	T	C	rs12217792	0.0964
chr10	94303682	94303683	C	G	rs11187847	0.0964
chr10	94309391	94309392	G	A	rs7096883	0.0974
chr10	94228284	94228285	A	G	rs11187826	0.1203
chr10	94312667	94312668	C	T	rs75409190	0.0915
chr10	94317111	94317112	G	A	rs11187856	0.0915
chr10	94336103	94336104	A	C	rs11187882	0.0915
chr10	94328108	94328109	G	C	rs11187870	0.0905
chr10	94309916	94309917	C	A	rs7100626	0.0924
chr10	94310374	94310375	G	A	rs11187852	0.0924
chr10	94311638	94311639	C	T	rs752140	0.0924
chr10	94321699	94321700	T	G	rs11187863	0.0924
chr10	94322748	94322749	C	T	rs11187864	0.0924
chr10	94326233	94326234	C	G	rs11187866	0.0924
chr10	94332363	94332364	G	A	rs11187877	0.0924
chr10	94337108	94337109	T	C	rs11187883	0.0924
chr13	74168184	74168185	T	C	rs12429889	0.1491
chr13	74168252	74168253	G	C	rs12428827	0.1491
chr13	74168760	74168761	A	G	rs12868061	0.1491
chr13	74168956	74168957	T	C	rs12873119	0.1491
chr13	74169318	74169319	A	C	rs12872572	0.1491
chr13	74171835	74171836	T	C	rs6562808	0.1491
chr13	74172081	74172082	G	A	rs9600245	0.1491
chr13	74168156	74168157	C	A	rs12428808	0.1501
chr13	74172936	74172937	C	T	rs12874349	0.1501
chr13	74177306	74177307	T	A	rs11620053	0.1491
chr13	74177306	74177307	T	C	rs11620053	0.1491
chr13	74177897	74177898	A	G	rs7982535	0.1491
chr13	74181767	74181768	A	G	rs7996065	0.1491
chr13	74181767	74181768	A	T	rs7996065	0.1491
chr13	74182904	74182905	A	G	rs12858446	0.1491
chr13	74182961	74182962	C	T	rs12859161	0.1481
chr13	74168512	74168513	C	T	rs12867877	0.1412
chr13	74170233	74170234	G	A	rs12877629	0.1412
chr13	74193634	74193635	C	T	rs12869360	0.1431
chr13	74212505	74212506	C	T	rs12875916	0.1531
chr13	74213724	74213725	C	G	rs11616399	0.1531
chr13	74213724	74213725	C	T	rs11616399	0.1531
chr13	74213099	74213100	A	C	rs8002907	0.1541
chr13	74214863	74214864	A	G	rs12872277	0.1541
chr13	74217503	74217504	A	G	rs12874351	0.1541
chr13	74218213	74218214	A	G	rs7326493	0.1541
chr13	74218889	74218890	C	A	rs1857026	0.1541
chr13	74220335	74220336	G	A	rs12871788	0.1531
chr13	74221957	74221958	T	C	rs12863691	0.1571
chr13	74230435	74230436	C	T	rs12877408	0.1571
chr13	74230970	74230971	T	C	rs12864994	0.1571
chr13	74230970	74230971	T	G	rs12864994	0.1571
chr13	74233307	74233308	T	A	rs12875669	0.1571
chr13	74233307	74233308	T	C	rs12875669	0.1571
chr13	74235718	74235719	A	C	rs2785950	0.1571
chr13	74235718	74235719	A	G	rs2785950	0.1571
chr13	74242021	74242022	G	A	rs6562809	0.1571
chr13	74243067	74243068	T	C	rs7982004	0.1561
chr13	74243951	74243952	T	G	rs7324194	0.1561
chr13	74244282	74244283	C	A	rs1417991	0.1561
chr13	74167308	74167309	C	T	rs12859150	0.17
chr13	74251392	74251393	A	G	rs7993596	0.159
chr13	74200117	74200118	T	G	rs7325565	0.1441
chr13	74212097	74212098	A	T	rs12875186	0.1431
chr13	74217626	74217627	T	C	rs12875650	0.1441
chr13	74217626	74217627	T	G	rs12875650	0.1441
chr13	74220162	74220163	G	A	rs12871579	0.1441
chr13	74251849	74251850	T	A	rs4083746	0.162
chr13	74259390	74259391	C	T	rs12865094	0.161
chr13	74262883	74262884	T	A	rs7323758	0.161
chr13	74220667	74220668	C	A	rs7985779	0.1441
chr13	74220667	74220668	C	T	rs7985779	0.1441
chr13	74222129	74222130	G	A	rs12862289	0.1471
chr13	74222129	74222130	G	C	rs12862289	0.1471
chr13	74242607	74242608	C	T	rs12875926	0.1471
chr13	74221669	74221670	C	G	rs12876993	0.1461
chr13	74221669	74221670	C	T	rs12876993	0.1461
chr13	74221970	74221971	T	C	rs12864047	0.1461
chr13	74222644	74222645	A	C	rs12863374	0.1461
chr13	74166353	74166354	A	T	rs11619312	0.162
chr13	74249958	74249959	G	C	rs12862976	0.1471
chr13	74262420	74262421	T	C	rs12862167	0.1501
chr5	153677987	153677988	C	T	rs12189362	0.1312
chr5	153679244	153679245	A	G	rs76817604	0.1302
chr5	153676179	153676180	A	T	rs7715366	0.1302
chr5	153674060	153674061	G	A	rs6864192	0.1302
chr5	153674060	153674061	G	T	rs6864192	0.1302
chr5	153691781	153691782	C	T	rs80243228	0.1302
chr5	153701844	153701845	G	A	rs76018828	0.1302
chr5	153684241	153684242	T	C	rs17594729	0.1312
chr5	153684241	153684242	T	G	rs17594729	0.1312
chr5	153716874	153716875	G	A	rs76447591	0.1272
chr5	153730628	153730629	T	C	rs73279105	0.1272
chr5	153730628	153730629	T	G	rs73279105	0.1272
chr5	153750682	153750683	C	A	rs76760125	0.1272
chr5	153759366	153759367	A	G	rs77325499	0.1272
chr10	18661625	18661626	T	C	rs10829156	0.2048
chr10	18662533	18662534	G	A	rs10829157	0.2038
chr10	18678688	18678689	A	G	rs8181345	0.2048
chr10	18678688	18678689	A	T	rs8181345	0.2048
chr10	18664158	18664159	A	G	rs4748505	0.2018
chr10	18664490	18664491	A	C	rs7922241	0.2018
chr10	18664490	18664491	A	G	rs7922241	0.2018
chr10	18679011	18679012	C	A	rs10829199	0.2048
chr10	18667410	18667411	C	T	rs7081435	0.2078
chr10	18683129	18683130	C	T	rs10741131	0.2058
chr10	18668915	18668916	A	T	rs4748507	0.2068
chr10	18659017	18659018	A	G	rs10764661	0.2087
chr10	18647031	18647032	A	T	rs4748502	0.2217
chr10	18673253	18673254	A	G	rs7082880	0.1889
chr10	18673253	18673254	A	T	rs7082880	0.1889
chr10	18684897	18684898	T	A	rs7084709	0.2157
chr10	18684897	18684898	T	C	rs7084709	0.2157
chr10	18651867	18651868	A	T	rs4748504	0.2207
chr10	18625859	18625860	A	C	rs6482567	0.2207
chr10	18625859	18625860	A	G	rs6482567	0.2207
chr10	18641062	18641063	A	G	rs10741120	0.2207
chr10	18641062	18641063	A	T	rs10741120	0.2207
chr10	18628523	18628524	C	G	rs4316423	0.2207
chr10	18628523	18628524	C	T	rs4316423	0.2207
chr10	18620406	18620407	T	A	rs7909552	0.2256
chr10	18650537	18650538	T	A	rs7095666	0.2266
chr10	18650537	18650538	T	C	rs7095666	0.2266
chr10	18649304	18649305	G	T	rs7923072	0.2256
chr10	18611663	18611664	C	A	rs6482565	0.2256
chr10	18611663	18611664	C	G	rs6482565	0.2256
chr10	18611663	18611664	C	T	rs6482565	0.2256
chr10	18626972	18626973	C	T	rs10732437	0.2237
chr10	18588627	18588628	A	G	rs6482546	0.2137
chr10	18606392	18606393	T	A	rs61840846	0.2117
chr10	18606392	18606393	T	C	rs61840846	0.2117
chr10	18594219	18594220	C	A	rs4338439	0.2117
chr10	18594219	18594220	C	T	rs4338439	0.2117
chr10	18539733	18539734	G	A	rs4747352	0.2097
chr10	18539733	18539734	G	C	rs4747352	0.2097
chr10	18539733	18539734	G	T	rs4747352	0.2097
chr10	18630116	18630117	G	A	rs148751687	0.2276
chr10	18587224	18587225	C	G	rs7093907	0.2127
chr10	18605355	18605356	A	G	rs9731044	0.2107
chr10	18542374	18542375	A	T	rs7904365	0.2087
chr10	18573281	18573282	A	C	rs7908550	0.2127
chr10	18573281	18573282	A	T	rs7908550	0.2127
chr10	18603452	18603453	C	T	rs7077786	0.2187
chr10	18639232	18639233	A	C	rs7097534	0.2107
chr10	18639232	18639233	A	G	rs7097534	0.2107
chr10	18523767	18523768	A	G	rs7100884	0.2107
chr10	18523504	18523505	T	C	rs10828834	0.2107
chr10	18523504	18523505	T	G	rs10828834	0.2107
chr10	18585173	18585174	C	T	rs7075678	0.2177
chr10	18570812	18570813	C	T	rs12358984	0.2167
chr10	18528183	18528184	G	A	rs1917823	0.2038
chr10	18682335	18682336	A	G	rs1027194	0.2127
chr10	18682335	18682336	A	T	rs1027194	0.2127
chr14	87039903	87039904	A	T	rs11624056	0.1183
chr22	27694208	27694209	G	A	rs5762311	0.0845
chr22	27702030	27702031	G	A	rs5752614	0.0895
chr8	77768113	77768114	T	C	rs3864663	0.1421
chr7	97991378	97991379	G	A	rs13438327	0.0855
chr7	97991826	97991827	T	C	rs7789040	0.0855
chr7	97991950	97991951	T	C	rs7789181	0.0855
chr7	97991950	97991951	T	G	rs7789181	0.0855
chr7	97992207	97992208	T	C	rs34706362	0.0855
chr7	97992596	97992597	G	C	rs112508071	0.0855
chr7	97992932	97992933	C	T	rs13231206	0.0855
chr7	97992968	97992969	C	T	rs34701881	0.0855
chr7	97993319	97993320	C	T	rs35218994	0.0855
chr7	97993416	97993417	C	T	rs35318583	0.0855
chr7	97993516	97993517	A	G	rs13234580	0.0855
chr7	97992894	97992895	G	A	rs13231319	0.0865
chr7	97992894	97992895	G	C	rs13231319	0.0865
chr7	97989684	97989685	G	A	rs12112779	0.0865
chr7	97989684	97989685	G	T	rs12112779	0.0865
chr7	97994026	97994027	C	A	rs13235265	0.0865
chr7	97994169	97994170	T	C	rs28609743	0.0865
chr7	97994488	97994489	A	G	rs28613451	0.0865
chr7	97994627	97994628	A	G	rs34752342	0.0865
chr7	97994627	97994628	A	T	rs34752342	0.0865
chr7	97994651	97994652	A	T	rs28733191	0.0865
chr7	97994668	97994669	C	A	rs28625525	0.0865
chr7	97994668	97994669	C	T	rs28625525	0.0865
chr7	97995972	97995973	A	T	rs1621674	0.0865
chr7	97985487	97985488	A	G	rs17169235	0.0865
chr7	97993767	97993768	A	G	rs13234789	0.0875
chr7	97990784	97990785	C	T	rs35481514	0.0825
chr7	97989223	97989224	C	A	rs10251155	0.0825
chr7	97989223	97989224	C	G	rs10251155	0.0825
chr7	97993540	97993541	C	T	rs68098129	0.0825
chr7	97989075	97989076	A	G	rs10277460	0.0825
chr7	97989023	97989024	A	G	rs10277446	0.0825
chr7	97988999	97989000	G	A	rs34324646	0.0825
chr7	97988830	97988831	G	A	rs10248044	0.0825
chr7	97988384	97988385	A	C	rs12704956	0.0825
chr7	97988384	97988385	A	G	rs12704956	0.0825
chr7	97988345	97988346	C	G	rs13242307	0.0825
chr7	97988345	97988346	C	T	rs13242307	0.0825
chr7	97988215	97988216	T	C	rs112830011	0.0825
chr7	97995070	97995071	T	C	rs35063198	0.0825
chr7	97996331	97996332	G	A	rs13246032	0.0825
chr7	97990934	97990935	A	G	rs13308002	0.0835
chr7	97990453	97990454	T	G	rs34757976	0.0835
chr7	97990406	97990407	T	C	rs2894160	0.0835
chr7	97989657	97989658	T	C	rs12113397	0.0835
chr7	97987969	97987970	T	A	rs71563549	0.0835
chr7	97995659	97995660	C	G	rs1636545	0.0835
chr7	97995659	97995660	C	T	rs1636545	0.0835
chr7	97986841	97986842	A	G	rs10231883	0.0835
chr7	97986518	97986519	G	A	rs71563547	0.0835
chr7	97986412	97986413	A	G	rs34180334	0.0835
chr7	97989840	97989841	T	G	rs34556006	0.0845
chr7	12892423	12892424	G	T	rs732577	0.4583
chr7	12888828	12888829	T	C	rs57481768	0.4573
chr7	12897507	12897508	T	A	rs10447589	0.4602
chr7	12897507	12897508	T	C	rs10447589	0.4602
chr7	12899084	12899085	T	C	rs7785032	0.4602
chr7	12889828	12889829	A	C	rs10216045	0.4563
chr7	12889684	12889685	A	C	rs56037662	0.4583
chr7	12889684	12889685	A	T	rs56037662	0.4583
chr7	12887968	12887969	T	G	rs10950424	0.4463
chr7	12841713	12841714	C	G	rs10950421	0.4503
chr7	12841713	12841714	C	T	rs10950421	0.4503
chr2	192090778	192090779	T	C	rs13007495	0.1352
chr2	159213244	159213245	A	G	rs13022357	0.1103
chr2	159227751	159227752	A	G	rs2042495	0.1143
chr2	159229276	159229277	T	C	rs2042497	0.1143
chr2	159231023	159231024	T	G	rs3821301	0.1143
chr2	159225842	159225843	C	T	rs12692544	0.1153
chr2	159228022	159228023	A	C	rs2288111	0.1153
chr2	159228022	159228023	A	G	rs2288111	0.1153
chr2	159231303	159231304	T	C	rs6720840	0.1133
chr2	159231303	159231304	T	G	rs6720840	0.1133
chr2	159227712	159227713	G	A	rs2042494	0.1173
chr2	159227712	159227713	G	C	rs2042494	0.1173
chr2	154370164	154370165	T	A	rs707040	0.3857
chr2	154370164	154370165	T	C	rs707040	0.3857
chr2	154375566	154375567	C	G	rs2177672	0.3817
chr2	154375566	154375567	C	T	rs2177672	0.3817
chr2	154377310	154377311	T	C	rs10202750	0.3817
chr2	154377454	154377455	G	A	rs10210987	0.3817
chr2	154378395	154378396	C	T	rs6760603	0.3817
chr2	154378487	154378488	G	T	rs2882047	0.3817
chr2	154378631	154378632	C	T	rs6760854	0.3817
chr2	154379340	154379341	G	T	rs35706065	0.3817
chr2	154379821	154379822	G	A	rs1154759	0.3817
chr2	154380826	154380827	A	T	rs6726767	0.3817
chr2	154381380	154381381	C	T	rs7566536	0.3817
chr2	154358700	154358701	T	C	rs10175148	0.3817
chr2	154385943	154385944	T	C	rs799794	0.3757
chr2	154386380	154386381	A	C	rs799796	0.3767
chr2	154387172	154387173	A	G	rs707043	0.3767
chr2	154388996	154388997	T	C	rs707044	0.3767
chr2	154389357	154389358	T	C	rs707045	0.3767
chr2	154389427	154389428	A	C	rs799798	0.3767
chr2	154389520	154389521	G	A	rs775342	0.3767
chr2	154389596	154389597	T	C	rs707046	0.3767
chr2	154383122	154383123	G	A	rs799790	0.3738
chr2	154385328	154385329	T	C	rs799793	0.3728
chr2	154386154	154386155	G	A	rs799795	0.3728
chr2	154388748	154388749	T	A	rs775343	0.3738
chr2	154388748	154388749	T	C	rs775343	0.3738
chr2	154383267	154383268	A	G	rs799792	0.3767
chr2	154413277	154413278	A	T	rs725585	0.3718
chr2	154413618	154413619	G	A	rs1991081	0.3718
chr2	154409110	154409111	G	A	rs1405936	0.3728
chr2	154375214	154375215	A	C	rs6705536	0.3529
chr2	154375896	154375897	C	T	rs2037660	0.3529
chr2	154376287	154376288	A	C	rs6435170	0.3529
chr2	154376287	154376288	A	T	rs6435170	0.3529
chr2	154377765	154377766	C	A	rs12617950	0.3529
chr2	154377765	154377766	C	G	rs12617950	0.3529
chr2	154383165	154383166	G	C	rs799791	0.3907
chr2	154371893	154371894	G	A	rs7575231	0.3519
chr2	154371998	154371999	T	C	rs7566094	0.3519
chr2	154372861	154372862	T	C	rs2348925	0.3519
chr2	154374106	154374107	T	C	rs719461	0.3519
chr2	154374544	154374545	T	C	rs2037663	0.3519
chr2	154374608	154374609	T	A	rs2037662	0.3519
chr2	154374608	154374609	T	C	rs2037662	0.3519
chr2	154416715	154416716	T	C	rs12612408	0.3837
chr2	154357839	154357840	A	G	rs707035	0.3519
chr19	45804147	45804148	A	G	rs8111071	0.0646
chr19	45811245	45811246	C	T	rs12980265	0.0646
chr19	45761704	45761705	C	T	rs12982642	0.0646
chr2	11370821	11370822	A	G	rs6716724	0.1531
chr2	11370711	11370712	T	A	rs6719739	0.1501
chr2	11370711	11370712	T	C	rs6719739	0.1501
chr2	11370470	11370471	A	G	rs7420679	0.1501
chr2	11370531	11370532	T	C	rs10195908	0.1471
chr2	11369353	11369354	G	A	rs4668722	0.1471
chr2	11372302	11372303	T	C	rs10202323	0.1362
chr2	11366372	11366373	T	C	rs13024110	0.161
chr2	11367398	11367399	C	A	rs60355760	0.164
chr2	11364789	11364790	C	A	rs4641909	0.164
chr2	11364789	11364790	C	G	rs4641909	0.164
chr2	11364789	11364790	C	T	rs4641909	0.164
chr2	54120612	54120613	C	T	rs1559040	0.1312
chr2	54120892	54120893	C	T	rs2112125	0.1312
chr2	54120246	54120247	C	T	rs7571660	0.1312
chr2	54120175	54120176	C	T	rs35641543	0.1312
chr2	54120169	54120170	C	T	rs6721034	0.1312
chr2	54121870	54121871	C	A	rs72800751	0.1312
chr2	54121870	54121871	C	T	rs72800751	0.1312
chr2	54121712	54121713	A	G	rs11675345	0.1322
chr2	54120694	54120695	C	G	rs1559039	0.1342
chr2	54120694	54120695	C	T	rs1559039	0.1342
chr2	54113542	54113543	C	A	rs72800746	0.1322
chr2	54106831	54106832	C	A	rs111819336	0.1322
chr2	54106831	54106832	C	G	rs111819336	0.1322
chr2	54106343	54106344	G	A	rs72800741	0.1322
chr2	54103155	54103156	T	A	rs114805895	0.1322
chr2	54102161	54102162	C	T	rs72800739	0.1322
chr2	54090764	54090765	C	T	rs72800732	0.1322
chr2	54088309	54088310	G	A	rs72800729	0.1322
chr2	54130614	54130615	T	C	rs55672362	0.1312
chr2	54133133	54133134	C	A	rs72800759	0.1312
chr2	54133133	54133134	C	G	rs72800759	0.1312
chr2	54133133	54133134	C	T	rs72800759	0.1312
chr2	54134456	54134457	T	C	rs78447233	0.1312
chr2	54135929	54135930	T	C	rs72800765	0.1312
chr2	54097605	54097606	A	G	rs61572658	0.1342
chr2	54096844	54096845	G	A	rs13429859	0.1342
chr2	54096844	54096845	G	C	rs13429859	0.1342
chr2	54093661	54093662	C	T	rs13418658	0.1342
chr2	54093637	54093638	G	A	rs13418839	0.1342
chr2	54093637	54093638	G	C	rs13418839	0.1342
chr2	54093113	54093114	C	A	rs13418039	0.1342
chr2	54092379	54092380	C	T	rs56374740	0.1342
chr2	54075537	54075538	C	G	rs11677951	0.1342
chr2	54106210	54106211	C	A	rs10176406	0.1352
chr2	54105940	54105941	G	T	rs10176342	0.1352
chr2	54103979	54103980	G	C	rs10169648	0.1352
chr2	54103104	54103105	G	C	rs10166363	0.1352
chr2	54102817	54102818	C	G	rs67951010	0.1352
chr2	54102817	54102818	C	T	rs67951010	0.1352
chr2	54101830	54101831	T	A	rs10172916	0.1352
chr2	54101830	54101831	T	G	rs10172916	0.1352
chr2	54090134	54090135	A	G	rs11695936	0.1352
chr2	54086863	54086864	T	A	rs10205315	0.1352
chr2	54086369	54086370	C	T	rs10192403	0.1352
chr2	54145059	54145060	T	C	rs7586592	0.1312
chr2	54145465	54145466	A	C	rs72800772	0.1312
chr2	54145465	54145466	A	G	rs72800772	0.1312
chr2	54152456	54152457	T	A	rs72800775	0.1312
chr2	54073999	54074000	T	G	rs72800725	0.1372
chr2	54066782	54066783	G	C	rs10208690	0.1392
chr2	54053057	54053058	G	C	rs72800719	0.1392
chr2	54061823	54061824	G	A	rs28368466	0.1382
chr2	54037659	54037660	A	C	rs72800715	0.1203
chr2	179701950	179701951	G	A	rs16866933	0.0984
chr4	116333132	116333133	A	T	rs2389202	0.1352
chr4	116332595	116332596	C	G	rs1565235	0.1352
chr4	116332595	116332596	C	T	rs1565235	0.1352
chr4	116334002	116334003	A	C	rs6533968	0.1352
chr4	116334002	116334003	A	G	rs6533968	0.1352
chr4	116334002	116334003	A	T	rs6533968	0.1352
chr4	116335102	116335103	C	T	rs6821495	0.1352
chr4	116336906	116336907	T	C	rs1906697	0.1352
chr4	116336906	116336907	T	G	rs1906697	0.1352
chr4	116329265	116329266	T	A	rs4321703	0.1352
chr4	116329265	116329266	T	G	rs4321703	0.1352
chr4	116329012	116329013	A	G	rs937016	0.1352
chr4	116329012	116329013	A	T	rs937016	0.1352
chr4	116337307	116337308	G	A	rs7678548	0.1352
chr4	116337307	116337308	G	C	rs7678548	0.1352
chr4	116337307	116337308	G	T	rs7678548	0.1352
chr4	116338336	116338337	A	G	rs7684819	0.1352
chr4	116338336	116338337	A	T	rs7684819	0.1352
chr4	116324273	116324274	C	T	rs1489001	0.1352
chr4	116345102	116345103	C	T	rs6853891	0.1352
chr4	116346492	116346493	T	A	rs72685158	0.1332
chr4	116346492	116346493	T	C	rs72685158	0.1332
chr4	116347344	116347345	A	G	rs11944312	0.1332
chr4	116347924	116347925	A	G	rs17688333	0.1332
chr4	116349375	116349376	A	G	rs67927538	0.1342
chr4	116326229	116326230	A	G	rs1546005	0.1302
chr4	116340085	116340086	C	A	rs7697384	0.1302
chr4	116340131	116340132	C	G	rs111511015	0.1302
chr4	116341535	116341536	T	G	rs79165069	0.1302
chr4	116342140	116342141	A	G	rs7664158	0.1302
chr4	116343370	116343371	G	A	rs72685151	0.1302
chr4	116346565	116346566	A	G	rs10516627	0.1292
chr4	116328926	116328927	G	A	rs72685137	0.1312
chr4	116344928	116344929	A	C	rs6853478	0.1312
chr4	116344928	116344929	A	G	rs6853478	0.1312
chr4	116332947	116332948	T	A	rs6533967	0.16
chr4	116332947	116332948	T	C	rs6533967	0.16
chr4	116333460	116333461	A	G	rs1906691	0.16
chr4	116332778	116332779	G	T	rs1565234	0.16
chr4	116332021	116332022	A	T	rs1488997	0.16
chr4	116331854	116331855	A	C	rs4834528	0.16
chr4	116331854	116331855	A	T	rs4834528	0.16
chr4	116331334	116331335	T	A	rs4490524	0.16
chr4	116331334	116331335	T	C	rs4490524	0.16
chr4	116335542	116335543	T	A	rs2220451	0.16
chr4	116335542	116335543	T	G	rs2220451	0.16
chr4	116330050	116330051	C	T	rs4571409	0.16
chr4	116336262	116336263	A	C	rs35336407	0.16
chr4	116336575	116336576	G	T	rs1906699	0.16
chr4	116336679	116336680	A	G	rs1906698	0.16
chr4	116329189	116329190	T	C	rs4580715	0.16
chr4	116329131	116329132	C	A	rs937014	0.16
chr4	116329116	116329117	G	A	rs937015	0.16
chr4	116328455	116328456	G	A	rs1488998	0.16
chr4	116328455	116328456	G	C	rs1488998	0.16
chr4	116328455	116328456	G	T	rs1488998	0.16
chr4	116328393	116328394	G	A	rs1488999	0.16
chr4	116338108	116338109	G	C	rs7684743	0.16
chr4	116338108	116338109	G	T	rs7684743	0.16
chr4	116338582	116338583	C	T	rs7685403	0.16
chr4	116340164	116340165	T	C	rs7675907	0.16
chr4	116340164	116340165	T	G	rs7675907	0.16
chr4	116324287	116324288	T	A	rs1489000	0.16
chr4	116324287	116324288	T	C	rs1489000	0.16
chr4	116341003	116341004	A	G	rs1873103	0.159
chr4	116341935	116341936	C	A	rs67635260	0.159
chr4	116343585	116343586	T	A	rs72685153	0.159
chr4	116343622	116343623	A	G	rs72913320	0.159
chr4	116343622	116343623	A	T	rs72913320	0.159
chr4	116343935	116343936	C	T	rs66980885	0.159
chr4	116345362	116345363	C	T	rs2389148	0.159
chr4	116346214	116346215	A	G	rs12509335	0.1581
chr4	116346214	116346215	A	T	rs12509335	0.1581
chr4	116347665	116347666	G	T	rs11935514	0.1581
chr4	116348089	116348090	C	G	rs41518644	0.1581
chr4	116348089	116348090	C	T	rs41518644	0.1581
chr4	116348705	116348706	A	T	rs79970578	0.1581
chr4	116350635	116350636	T	G	rs77100234	0.1392
chr4	116351683	116351684	C	G	rs1489012	0.1392
chr4	116351683	116351684	C	T	rs1489012	0.1392
chr4	116348706	116348707	A	T	rs76377236	0.1521
chr4	116354385	116354386	A	G	rs11946531	0.1372
chr4	116351300	116351301	T	C	rs1489014	0.1352
chr5	113694466	113694467	G	A	rs4621553	0.2356
chr5	113694493	113694494	C	A	rs4296793	0.2336
chr5	113694493	113694494	C	G	rs4296793	0.2336
chr5	113700603	113700604	A	G	rs4235750	0.2316
chr5	113700667	113700668	A	G	rs4443413	0.2316
chr5	113700667	113700668	A	T	rs4443413	0.2316
chr5	113700544	113700545	T	C	rs4235749	0.2346
chr5	113693533	113693534	C	G	rs10050855	0.2565
chr5	113693489	113693490	C	G	rs11241223	0.2565
chr5	113693489	113693490	C	T	rs11241223	0.2565
chr5	113697545	113697546	G	A	rs7443933	0.2555
chr5	113697545	113697546	G	T	rs7443933	0.2555
chr5	113710766	113710767	G	A	rs1384269	0.2545
chr5	113711019	113711020	G	A	rs1384267	0.2545
chr5	113710792	113710793	G	A	rs1384268	0.2555
chr5	113710792	113710793	G	T	rs1384268	0.2555
chr5	113697080	113697081	A	G	rs4285208	0.2525
chr5	113699652	113699653	C	T	rs4331886	0.2525
chr5	113700116	113700117	T	C	rs4235748	0.2525
chr5	113701615	113701616	C	A	rs11241224	0.2525
chr5	113701615	113701616	C	G	rs11241224	0.2525
chr5	113716515	113716516	C	T	rs4103040	0.2734
chr5	113714322	113714323	G	T	rs10478140	0.1978
chr5	113715656	113715657	G	A	rs2101150	0.1978
chr5	113716264	113716265	T	G	rs1842760	0.1968
chr5	113716765	113716766	T	A	rs7734801	0.1968
chr5	113722382	113722383	G	A	rs4705469	0.1968
chr5	113722382	113722383	G	T	rs4705469	0.1968
chr5	113722422	113722423	T	C	rs4705470	0.1968
chr5	113714717	113714718	A	C	rs1988077	0.1958
chr5	113720929	113720930	A	G	rs1552158	0.1958
chr5	113721195	113721196	T	A	rs10035987	0.1958
chr5	113721195	113721196	T	G	rs10035987	0.1958
chr5	113720979	113720980	T	C	rs1552157	0.1948
chr5	113720987	113720988	T	C	rs1552156	0.1948
chr5	113717555	113717556	C	A	rs1482347	0.1968
chr5	113714402	113714403	G	A	rs12521147	0.1998
chr7	46202984	46202985	T	A	rs6964415	0.0954
chr7	46202984	46202985	T	C	rs6964415	0.0954
chr7	46202984	46202985	T	G	rs6964415	0.0954
chr7	46202490	46202491	C	G	rs1979533	0.1014
chr7	46201971	46201972	C	A	rs6976880	0.1103
chr7	46201971	46201972	C	G	rs6976880	0.1103
chr7	46200949	46200950	C	G	rs6971381	0.1103
chr7	46199827	46199828	G	A	rs11767279	0.1103
chr7	46199593	46199594	G	A	rs11767210	0.1103
chr7	46199136	46199137	T	A	rs34471794	0.1103
chr7	46199025	46199026	C	T	rs17172664	0.1103
chr7	46198498	46198499	G	T	rs7793447	0.1103
chr7	46200259	46200260	G	A	rs61653117	0.1113
chr2	135149517	135149518	A	G	rs6730157	0.4901
chr2	135080335	135080336	C	A	rs7570971	0.4901
chr2	135571319	135571320	A	T	rs56369224	0.4891
chr2	135623777	135623778	G	A	rs12465802	0.493
chr2	135197226	135197227	T	C	rs1375131	0.4891
chr2	135381056	135381057	A	G	rs3940549	0.4891
chr2	135418969	135418970	T	C	rs13384711	0.4901
chr2	135334490	135334491	C	A	rs1561277	0.4692
chr2	135334490	135334491	C	G	rs1561277	0.4692
chr2	135565105	135565106	G	T	rs6759321	0.4692
chr2	135516007	135516008	T	A	rs6735329	0.4702
chr2	135516007	135516008	T	C	rs6735329	0.4702
chr10	62465688	62465689	A	C	rs2077316	0.0646
chr10	62465688	62465689	A	T	rs2077316	0.0646
chr2	159333697	159333698	A	C	rs4665058	0.0119
chr2	159345205	159345206	G	A	rs6718326	0.0129
chr2	159345205	159345206	G	C	rs6718326	0.0129
chr2	159345205	159345206	G	T	rs6718326	0.0129
chr2	159318798	159318799	T	A	rs174230	0.0129
chr2	159318798	159318799	T	C	rs174230	0.0129
chr2	159318798	159318799	T	G	rs174230	0.0129
chr2	159309411	159309412	T	C	rs174237	0.0129
chr2	159331782	159331783	A	G	rs74694640	0.0109
chr2	159331077	159331078	T	C	rs8179587	0.0109
chr2	159337480	159337481	C	T	rs7559010	0.0109
chr2	159328227	159328228	T	G	rs77731196	0.0109
chr2	159327636	159327637	A	G	rs76846079	0.0109
chr2	159324139	159324140	A	G	rs78883577	0.0109
chr2	159324138	159324139	A	G	rs76619124	0.0109
chr2	159343818	159343819	G	A	rs76627816	0.0109
chr2	159322733	159322734	C	A	rs75834697	0.0109
chr2	159321820	159321821	C	G	rs2159872	0.0109
chr2	159318548	159318549	G	A	rs76864485	0.0109
chr2	159316256	159316257	A	C	rs77484748	0.0109
chr2	159315800	159315801	A	G	rs80227055	0.0109
chr2	159312985	159312986	C	T	rs17604955	0.0109
chr2	159309059	159309060	T	G	rs74903461	0.0109
chr2	159307174	159307175	C	T	rs78464708	0.0109
chr2	159300230	159300231	A	G	rs79342733	0.0109
chr2	159297830	159297831	G	A	rs79670691	0.0109
chr2	159297318	159297319	G	T	rs76105667	0.0109
chr2	159297186	159297187	G	A	rs78634145	0.0109
chr2	159292486	159292487	C	T	rs77554079	0.0109
chr2	159317861	159317862	C	T	rs56994944	0.0119
chr2	159316366	159316367	G	T	rs78659837	0.0119
chr2	159315872	159315873	G	A	rs73967813	0.0119
chr2	159315155	159315156	C	G	rs73967812	0.0119
chr2	159315094	159315095	G	A	rs73967811	0.0119
chr2	159314795	159314796	G	A	rs150231503	0.0119
chr2	159314504	159314505	C	G	rs143656569	0.0119
chr2	159314504	159314505	C	T	rs143656569	0.0119
chr2	159314381	159314382	T	C	rs182222218	0.0119
chr2	159314380	159314381	C	A	rs189389611	0.0119
chr2	159314375	159314376	C	A	rs113218394	0.0119
chr2	159314375	159314376	C	T	rs113218394	0.0119
chr2	159313694	159313695	C	T	rs139520919	0.0119
chr2	159313616	159313617	G	A	rs79944142	0.0119
chr2	159313511	159313512	T	C	rs142522614	0.0119
chr2	159312836	159312837	A	G	rs17577172	0.0119
chr2	159312624	159312625	A	G	rs78052044	0.0119
chr2	159312374	159312375	T	C	rs73967810	0.0119
chr2	159312374	159312375	T	G	rs73967810	0.0119
chr2	159312346	159312347	C	A	rs73967809	0.0119
chr2	159312346	159312347	C	G	rs73967809	0.0119
chr2	159312235	159312236	T	C	rs73967808	0.0119
chr2	159312083	159312084	A	G	rs73967807	0.0119
chr2	159312069	159312070	C	T	rs73967806	0.0119
chr2	159311516	159311517	G	A	rs73967805	0.0119
chr2	159311478	159311479	A	G	rs73967804	0.0119
chr2	159286699	159286700	A	G	rs968380	0.0129
chr2	159284287	159284288	G	A	rs10166544	0.0129
chr2	159284004	159284005	C	T	rs76089559	0.0129
chr2	159277685	159277686	T	A	rs10173684	0.0129
chr2	159270396	159270397	T	A	rs10167611	0.0129
chr2	159270396	159270397	T	C	rs10167611	0.0129
chr2	159266595	159266596	C	T	rs10189317	0.0129
chr2	159266378	159266379	G	A	rs10189271	0.0129
chr2	159266026	159266027	A	G	rs11903934	0.0129
chr2	159264971	159264972	T	C	rs78822669	0.0129
chr2	159264725	159264726	G	A	rs77680330	0.0129
chr2	159261614	159261615	C	G	rs75582893	0.0129
chr2	159260966	159260967	A	G	rs10210617	0.0129
chr2	159260533	159260534	C	T	rs3796104	0.0129
chr2	159260067	159260068	T	C	rs10196516	0.0129
chr2	159259779	159259780	T	C	rs10196279	0.0129
chr2	159259779	159259780	T	G	rs10196279	0.0129
chr2	159259281	159259282	T	C	rs78419164	0.0129
chr2	159257803	159257804	G	A	rs3815475	0.0129
chr2	159257674	159257675	G	A	rs13395766	0.0129
chr2	159254067	159254068	T	C	rs10194090	0.0129
chr2	159248495	159248496	A	G	rs13407368	0.0129
chr2	159246417	159246418	C	G	rs145774718	0.0129
chr2	159246417	159246418	C	T	rs145774718	0.0129
chr2	159246374	159246375	T	A	rs140689436	0.0129
chr2	159246356	159246357	G	A	rs146813592	0.0129
chr2	159245193	159245194	G	T	rs78057537	0.0129
chr2	159244267	159244268	G	T	rs79465461	0.0129
chr2	159243707	159243708	T	C	rs79533393	0.0129
chr2	159238633	159238634	T	C	rs13429638	0.0129
chr2	159235893	159235894	A	G	rs13431025	0.0129
chr2	159233731	159233732	G	A	rs13384358	0.0129
chr2	159233416	159233417	G	A	rs11884259	0.0129
chr2	232894173	232894174	G	T	rs1554218	0.0765
chr2	232885203	232885204	G	A	rs80050391	0.0775
chr2	232894939	232894940	T	A	rs75269119	0.0785
chr2	232880684	232880685	G	A	rs78637909	0.0795
chr2	232770187	232770188	C	T	rs78006198	0.0775
chr2	232764226	232764227	C	T	rs12463466	0.0775
chr2	232734933	232734934	C	T	rs75911181	0.0775
chr2	232716070	232716071	G	A	rs11683827	0.0775
chr2	232898651	232898652	C	T	rs12477794	0.0805
chr2	232704889	232704890	C	T	rs184122120	0.0765
chr2	232897332	232897333	G	C	rs4973567	0.0835
chr2	232905485	232905486	C	A	rs11682363	0.0835
chr2	232905485	232905486	C	G	rs11682363	0.0835
chr2	232905485	232905486	C	T	rs11682363	0.0835
chr2	232908287	232908288	T	G	rs78524710	0.0845
chr2	232909386	232909387	T	C	rs75469509	0.0845
chr2	232917153	232917154	T	A	rs11690329	0.0835
chr2	232917153	232917154	T	G	rs11690329	0.0835
chr2	232920973	232920974	C	A	rs10200350	0.0835
chr2	232920973	232920974	C	G	rs10200350	0.0835
chr2	232920973	232920974	C	T	rs10200350	0.0835
chr2	232928806	232928807	A	G	rs11685503	0.0845
chr2	232942254	232942255	T	C	rs10221939	0.0855
chr2	232901386	232901387	G	A	rs76010712	0.0755
chr2	232901265	232901266	C	T	rs76800357	0.0626
chr5	135024740	135024741	A	G	rs31209	0.3807
chr5	135024740	135024741	A	T	rs31209	0.3807
chr5	135029400	135029401	T	C	rs474853	0.3757
chr5	135030099	135030100	A	T	rs888685	0.3757
chr5	135030509	135030510	A	G	rs3805663	0.3757
chr5	135036179	135036180	G	A	rs39882	0.3757
chr5	135036179	135036180	G	T	rs39882	0.3757
chr12	25905669	25905670	T	C	rs117640426	0.0089
chr12	25917015	25917016	G	A	rs1006570	0.0089
chr12	26051870	26051871	A	G	rs77719859	0.007
chr15	69714533	69714534	G	A	rs4776472	0.2465
chr15	69716112	69716113	G	A	rs4776473	0.2475
chr15	69717159	69717160	T	A	rs11072112	0.2525
chr15	69717159	69717160	T	G	rs11072112	0.2525
chr15	69719966	69719967	T	C	rs4776474	0.2535
chr15	69694234	69694235	T	C	rs4777180	0.2416
chr15	69685141	69685142	C	G	rs4777176	0.2425
chr15	69685141	69685142	C	T	rs4777176	0.2425
chr15	69676931	69676932	T	C	rs11632508	0.2664
chr15	69676931	69676932	T	G	rs11632508	0.2664
chr15	69673815	69673816	C	T	rs4777175	0.2555
chr15	69738666	69738667	T	C	rs4777186	0.2177
chr15	69749054	69749055	G	A	rs16953690	0.2157
chr15	69744256	69744257	G	A	rs72625785	0.2167
chr15	69744256	69744257	G	C	rs72625785	0.2167
chr15	69673390	69673391	G	A	rs59384564	0.2475
chr13	46259581	46259582	G	C	rs958546	0.3052
chr13	46263237	46263238	A	G	rs56725097	0.3052
chr13	46259400	46259401	G	A	rs958545	0.3042
chr13	46259325	46259326	G	A	rs5001900	0.3042
chr13	46264999	46265000	G	T	rs61949189	0.3042
chr13	46267593	46267594	C	T	rs7999752	0.3052
chr13	46268081	46268082	G	A	rs61949190	0.3052
chr13	46268297	46268298	G	A	rs61949191	0.3052
chr13	46269303	46269304	T	C	rs61949192	0.3052
chr13	46269303	46269304	T	G	rs61949192	0.3052
chr13	46269692	46269693	T	A	rs73188841	0.3052
chr13	46269723	46269724	A	G	rs78424707	0.3052
chr13	46270148	46270149	A	G	rs1325321	0.3052
chr13	46270978	46270979	G	A	rs7334255	0.3052
chr13	46265524	46265525	C	G	rs12584780	0.3062
chr13	46265575	46265576	C	A	rs12584783	0.3062
chr13	46265575	46265576	C	G	rs12584783	0.3062
chr13	46265593	46265594	G	T	rs12584799	0.3062
chr13	46272597	46272598	G	T	rs61949193	0.3082
chr13	46274476	46274477	C	T	rs61949194	0.3032
chr13	46280096	46280097	C	T	rs7998451	0.3032
chr13	46281996	46281997	C	T	rs58247638	0.3032
chr13	46284320	46284321	C	A	rs57791499	0.3032
chr13	46284903	46284904	G	T	rs60318545	0.3032
chr13	46276491	46276492	A	G	rs73188845	0.3042
chr13	46277532	46277533	C	T	rs61949195	0.3042
chr13	46279025	46279026	A	G	rs61949196	0.3042
chr13	46282726	46282727	A	T	rs56064245	0.3042
chr13	46283461	46283462	C	G	rs61949198	0.3042
chr13	46283461	46283462	C	T	rs61949198	0.3042
chr13	46285233	46285234	G	A	rs7333866	0.3042
chr13	46287151	46287152	T	C	rs58268882	0.2982
chr13	46260570	46260571	G	A	rs10507539	0.339
chr13	46262542	46262543	G	A	rs12584098	0.339
chr13	46262701	46262702	G	A	rs1925995	0.339
chr13	46262701	46262702	G	T	rs1925995	0.339
chr13	46262835	46262836	C	G	rs1925996	0.339
chr13	46262835	46262836	C	T	rs1925996	0.339
chr13	46262932	46262933	T	C	rs1925997	0.339
chr13	46263380	46263381	G	T	rs7996811	0.339
chr13	46272355	46272356	A	G	rs73188843	0.3429
chr13	46278951	46278952	G	A	rs73188848	0.3429
chr13	46281331	46281332	C	T	rs11620278	0.3439
chr11	99622441	99622442	C	G	rs10501920	0.0915
chr11	99620349	99620350	T	C	rs10893607	0.0915
chr11	99620036	99620037	A	C	rs11220664	0.0915
chr11	99620036	99620037	A	G	rs11220664	0.0915
chr11	99625063	99625064	G	A	rs10893609	0.0915
chr11	99625063	99625064	G	T	rs10893609	0.0915
chr11	99621743	99621744	A	G	rs11220671	0.0924
chr11	99627591	99627592	C	G	rs17093177	0.0905
chr11	99628028	99628029	G	C	rs7120757	0.0905
chr11	99628378	99628379	A	G	rs7107325	0.0905
chr11	99630532	99630533	C	G	rs7103504	0.0924
chr11	99630532	99630533	C	T	rs7103504	0.0924
chr11	99609443	99609444	C	A	rs10790841	0.0855
chr11	99616714	99616715	A	G	rs10736562	0.1014
chr11	99595470	99595471	C	G	rs10501918	0.0954
chr8	74007477	74007478	T	C	rs10504554	0.1938
chr8	74007527	74007528	A	G	rs16938759	0.1899
chr8	74007527	74007528	A	T	rs16938759	0.1899
chr8	74007513	74007514	A	G	rs16938758	0.1879
chr8	74007513	74007514	A	T	rs16938758	0.1879
chr4	173523750	173523751	G	A	rs17059534	0.125
chr4	173522066	173522067	G	A	rs17059524	0.125
chr4	173519204	173519205	A	G	rs80073944	0.125
chr4	173518851	173518852	C	A	rs79124154	0.125
chr4	173518851	173518852	C	T	rs79124154	0.125
chr4	173518641	173518642	C	A	rs17059519	0.125
chr4	173518641	173518642	C	G	rs17059519	0.125
chr4	173527251	173527252	C	G	rs79766724	0.1154
chr4	173527251	173527252	C	T	rs79766724	0.1154
chr4	173526991	173526992	T	C	rs10024737	0.1202
chr4	110796910	110796911	G	A	rs6843082	0.2452
chr4	110793262	110793263	T	C	rs13143308	0.25
chr4	110793262	110793263	T	G	rs13143308	0.25
chr4	110791529	110791530	T	C	rs1906599	0.25
chr4	110791275	110791276	A	G	rs2129977	0.25
chr4	110791275	110791276	A	T	rs2129977	0.25
chr4	110783379	110783380	A	T	rs6854111	0.25
chr4	110782986	110782987	A	G	rs2129982	0.25
chr4	110782923	110782924	G	A	rs2129983	0.25
chr4	110782353	110782354	G	T	rs7689774	0.25
chr4	110780641	110780642	G	T	rs1906615	0.25
chr4	110778674	110778675	C	T	rs6820568	0.25
chr4	110778528	110778529	A	T	rs67249485	0.25
chr4	110776951	110776952	T	C	rs6837901	0.25
chr4	110776411	110776412	A	G	rs1906616	0.25
chr4	110775494	110775495	A	T	rs6847935	0.25
chr4	110767595	110767596	T	A	rs2723334	0.2452
chr4	110767595	110767596	T	C	rs2723334	0.2452
chr4	110764458	110764459	C	A	rs2466455	0.2452
chr4	110764458	110764459	C	T	rs2466455	0.2452
chr4	110761787	110761788	G	A	rs9685833	0.2452
chr4	110760344	110760345	T	C	rs7440002	0.2452
chr4	110760344	110760345	T	G	rs7440002	0.2452
chr4	110759146	110759147	C	T	rs13122916	0.2452
chr4	110759045	110759046	T	A	rs75259736	0.2452
chr4	110759045	110759046	T	C	rs75259736	0.2452
chr4	110755884	110755885	T	A	rs2634074	0.2452
chr4	110748063	110748064	T	A	rs2634071	0.2452
chr4	110748063	110748064	T	C	rs2634071	0.2452
chr4	110745294	110745295	T	A	rs1906609	0.2452
chr4	110745294	110745295	T	G	rs1906609	0.2452
chr4	110744626	110744627	T	C	rs2634073	0.2452
chr4	110761734	110761735	G	A	rs9685830	0.25
chr4	110761734	110761735	G	T	rs9685830	0.25
chr4	110719896	110719897	A	G	rs1448817	0.25
chr4	110736346	110736347	T	A	rs4307025	0.2596
chr4	110736346	110736347	T	C	rs4307025	0.2596
chr4	110725461	110725462	A	C	rs10032150	0.2596
chr4	110725461	110725462	A	G	rs10032150	0.2596
chr4	110840330	110840331	T	C	rs3853445	0.375
chr4	110841699	110841700	G	A	rs11724242	0.375
chr4	110833592	110833593	C	G	rs148084117	0.375
chr4	110833592	110833593	C	T	rs148084117	0.375
chr4	110829924	110829925	T	C	rs16997175	0.375
chr4	110843920	110843921	C	G	rs75310513	0.3702
chr4	110843920	110843921	C	T	rs75310513	0.3702
chr1	111849737	111849738	G	T	rs12044963	0.4567
chr1	111841565	111841566	C	T	rs10857910	0.4615
chr1	111841477	111841478	C	T	rs4839175	0.4615
chr1	111841032	111841033	C	T	rs4839174	0.4615
chr1	111840361	111840362	C	T	rs12410623	0.4615
chr1	111840048	111840049	G	A	rs11102343	0.4615
chr1	111839042	111839043	T	C	rs4838922	0.4615
chr1	111853301	111853302	T	C	rs12748970	0.4663
chr1	111853352	111853353	G	A	rs12724158	0.4663
chr1	111854222	111854223	G	C	rs4839177	0.4663
chr1	111854222	111854223	G	T	rs4839177	0.4663
chr1	111854344	111854345	G	A	rs4839178	0.4663
chr1	111854854	111854855	C	A	rs12562380	0.4663
chr1	111854854	111854855	C	T	rs12562380	0.4663
chr1	111855364	111855365	T	C	rs35725876	0.4663
chr1	111836403	111836404	T	A	rs12129789	0.4567
chr1	111838483	111838484	C	G	rs12142815	0.4712
chr1	111838483	111838484	C	T	rs12142815	0.4712
chr1	111863308	111863309	T	A	rs472945	0.4423
chr1	111863623	111863624	G	T	rs475804	0.4423
chr1	111846684	111846685	G	A	rs11102345	0.4952
chr1	111846203	111846204	A	G	rs569926	0.4952
chr1	111844012	111844013	C	A	rs11102344	0.4952
chr1	111844012	111844013	C	T	rs11102344	0.4952
chr1	111843189	111843190	T	C	rs626737	0.4952
chr1	111843156	111843157	T	G	rs485886	0.4952
chr1	111842883	111842884	T	C	rs628078	0.4952
chr1	111859427	111859428	G	A	rs2813870	0.4375
chr1	111859427	111859428	G	T	rs2813870	0.4375
chr1	111860521	111860522	G	A	rs494643	0.4375
chr1	111860521	111860522	G	C	rs494643	0.4375
chr1	111860672	111860673	G	A	rs652334	0.4375
chr1	111861499	111861500	A	C	rs524759	0.4471
chr1	111849300	111849301	A	G	rs617531	0.4904
chr1	111849186	111849187	T	C	rs11102347	0.4904
chr1	111850630	111850631	G	A	rs4839176	0.4904
chr1	111841364	111841365	G	C	rs510749	0.4904
chr1	111835337	111835338	A	T	rs1538388	0.4952
chr1	111867598	111867599	G	A	rs817976	0.4279
chr1	111867810	111867811	A	G	rs639622	0.4279
chr1	111867857	111867858	A	C	rs639208	0.4279
chr1	111867857	111867858	A	T	rs639208	0.4279
chr1	111867899	111867900	G	A	rs639154	0.4279
chr1	111857602	111857603	C	T	rs589237	0.4471
chr1	111838634	111838635	C	A	rs587133	0.4808
chr1	111838634	111838635	C	T	rs587133	0.4808
chr1	111838572	111838573	C	A	rs488392	0.4808
chr1	111835020	111835021	G	A	rs1318670	0.4904
chr1	111834871	111834872	C	T	rs2014762	0.4904
chr1	203057462	203057463	A	G	rs17461925	0.1779
chr1	203057695	203057696	A	G	rs10920554	0.1779
chr1	203057695	203057696	A	T	rs10920554	0.1779
chr1	203057892	203057893	G	A	rs10920555	0.1779
chr1	203058023	203058024	G	A	rs7516201	0.1779
chr1	203063793	203063794	C	G	rs1416262	0.1731
chr1	203063793	203063794	C	T	rs1416262	0.1731
chr1	203064421	203064422	C	T	rs1890414	0.1731
chr1	203064544	203064545	G	A	rs1890413	0.1731
chr1	203064544	203064545	G	T	rs1890413	0.1731
chr1	203065968	203065969	C	A	rs3737881	0.1731
chr1	203065968	203065969	C	T	rs3737881	0.1731
chr1	203066211	203066212	C	T	rs10800897	0.1731
chr1	203066422	203066423	G	A	rs6670637	0.1731
chr1	203066564	203066565	C	T	rs10920559	0.1731
chr1	203066768	203066769	G	A	rs10920560	0.1731
chr1	203066782	203066783	C	A	rs6670788	0.1731
chr1	203066782	203066783	C	G	rs6670788	0.1731
chr1	203067485	203067486	G	A	rs1389792	0.1731
chr1	203066236	203066237	A	G	rs6694477	0.1779
chr2	65045227	65045228	G	A	rs2540953	0.3606
chr2	65048914	65048915	T	C	rs1009360	0.3606
chr2	65049317	65049318	T	C	rs1009358	0.3606
chr2	65049601	65049602	A	G	rs2540951	0.3606
chr2	65050816	65050817	A	G	rs2723067	0.3606
chr2	65050816	65050817	A	T	rs2723067	0.3606
chr2	65050888	65050889	C	T	rs7559813	0.3606
chr2	65052088	65052089	C	T	rs2540950	0.3606
chr2	65052186	65052187	T	G	rs2723066	0.3606
chr2	65052279	65052280	A	C	rs2723065	0.3606
chr2	65052279	65052280	A	G	rs2723065	0.3606
chr2	65052670	65052671	T	C	rs2723064	0.3606
chr2	65053050	65053051	A	G	rs2723063	0.3606
chr2	65053085	65053086	G	A	rs2723062	0.3606
chr2	65053085	65053086	G	C	rs2723062	0.3606
chr2	65053759	65053760	G	C	rs71424153	0.3606
chr2	65055573	65055574	G	C	rs6728523	0.3606
chr2	65056039	65056040	G	A	rs2302647	0.3606
chr2	65056837	65056838	T	C	rs74181299	0.3606
chr2	65057096	65057097	A	T	rs2540949	0.3606
chr2	65057488	65057489	T	C	rs2540948	0.3606
chr2	65054266	65054267	C	T	rs12990465	0.3654
chr2	65060761	65060762	A	G	rs2249105	0.3462
chr2	65062488	65062489	C	G	rs2723082	0.3462
chr2	65062488	65062489	C	T	rs2723082	0.3462
chr2	65062690	65062691	A	G	rs2540945	0.3462
chr2	65062814	65062815	C	T	rs2723083	0.3462
chr2	65063707	65063708	C	A	rs2241161	0.3462
chr2	65063707	65063708	C	G	rs2241161	0.3462
chr2	65064411	65064412	A	G	rs2241160	0.3462
[truncated: 7,073 more rows]

## Sheet: AS
aortic stenosis
chr	start	end	allele1	alllele2	rsId	MAF
chr1	99580689	99580690	T	G	rs6702619	0.0
chr1	99584228	99584229	C	A	rs7543130	0.0
chr2	145067987	145067988	C	T	rs1830321	0.0
chr6	160589085	160589086	A	G	rs10455872	0.0
chr19	11230958	11230959	T	C	rs10406522	0.0
chr11	61803310	61803311	T	C	rs174547	0.0
chr8	11420636	11420637	T	G	rs11250135	0.0
chr6	160589085	160589086	A	G	rs10455872	0.0
chr1	99584091	99584092	C	T	rs7543039	0.0
chr7	22727813	22727814	A	G	rs2069832	0.0
chr7	22727813	22727814	A	T	rs2069832	0.0
chr1	21546508	21546509	C	G	rs12141569	0.0
chr1	21546508	21546509	C	T	rs12141569	0.0
chr2	150070318	150070319	G	C	rs114314058	0.0
chr9	16350314	16350315	G	C	rs113277183	0.0
chr1	170676347	170676348	T	C	rs2150026	0.0
chr2	65259793	65259794	T	C	rs6715876	0.0
chr1	201778995	201778996	G	A	rs665770	0.0
chr4	85801949	85801950	T	A	rs17010961	0.0
chr12	132510301	132510302	C	T	rs117206641	0.0
chr12	75646613	75646614	C	T	rs11180610	0.0
chr15	88688569	88688570	G	A	rs4932408	0.0
chr11	86587657	86587658	C	G	rs11234705	0.0
chr11	86587657	86587658	C	T	rs11234705	0.0
chr3	169479544	169479545	A	G	rs2421649	0.0
chr4	96995384	96995385	G	A	rs114795211	0.0
chr10	117724357	117724358	C	T	rs12264978	0.0
chr9	19257058	19257059	G	A	rs10124723	0.0
chr9	19257058	19257059	G	C	rs10124723	0.0
chr9	19257058	19257059	G	T	rs10124723	0.0
chr2	145078861	145078862	G	A	rs7593336	0.0
chr2	145078861	145078862	G	C	rs7593336	0.0
chr3	31254550	31254551	C	A	rs73056108	0.0
chr11	42848250	42848251	T	G	rs7937669	0.0
chr11	115985594	115985595	T	C	rs112277963	0.0
chr6	41166067	41166068	G	A	rs7748777	0.0
chr18	13686334	13686335	T	C	rs12605367	0.0
chr1	58635461	58635462	G	T	rs170828	0.0
chr2	1322370	1322371	G	C	rs12465180	0.0
chr11	61803310	61803311	T	C	rs174547	0.3469
chr11	61804005	61804006	T	C	rs174550	0.3469
chr11	61802357	61802358	C	T	rs174546	0.3469
chr11	61801833	61801834	C	A	rs174545	0.3469
chr11	61801833	61801834	C	G	rs174545	0.3469
chr11	61806211	61806212	T	C	rs174551	0.3469
chr11	61807685	61807686	A	G	rs174553	0.3469
chr11	61807685	61807686	A	T	rs174553	0.3469
chr11	61781552	61781553	G	A	rs174533	0.3479
chr11	61826343	61826344	C	A	rs174568	0.3459
chr11	61826343	61826344	C	T	rs174568	0.3459
chr11	61790353	61790354	T	C	rs102274	0.3489
chr11	61785207	61785208	G	T	rs174537	0.3489
chr11	61811990	61811991	A	G	rs174554	0.3449
chr11	61817671	61817672	A	G	rs174562	0.3449
chr11	61784454	61784455	A	C	rs174536	0.3499
chr11	61830499	61830500	A	G	rs1535	0.3499
chr11	61783883	61783884	T	A	rs174535	0.3549
chr11	61783883	61783884	T	C	rs174535	0.3549
chr11	61783883	61783884	T	G	rs174535	0.3549
chr11	61820832	61820833	A	G	rs174564	0.3529
chr11	61824889	61824890	A	G	rs174566	0.3559
chr11	61825532	61825533	A	G	rs174567	0.3559
chr11	61825532	61825533	A	T	rs174567	0.3559
chr11	61829160	61829161	C	T	rs99780	0.3579
chr11	61836037	61836038	C	A	rs174576	0.3579
chr11	61836037	61836038	C	T	rs174576	0.3579
chr11	61790330	61790331	T	C	rs102275	0.3628
chr11	61837341	61837342	C	A	rs174577	0.3608
chr11	61832869	61832870	A	C	rs174574	0.3618
chr11	61838026	61838027	T	A	rs174578	0.3628
chr11	61842277	61842278	C	T	rs174583	0.3628
chr11	61839169	61839170	A	C	rs174580	0.3638
chr11	61839169	61839170	A	G	rs174580	0.3638
chr11	61839210	61839211	G	A	rs174581	0.3638
chr11	61839210	61839211	G	C	rs174581	0.3638
chr11	61798435	61798436	T	C	rs174541	0.3698
chr11	61796826	61796827	G	C	rs4246215	0.3698
chr11	61796826	61796827	G	T	rs4246215	0.3698
chr11	61843277	61843278	G	A	rs174584	0.3668
chr11	61843277	61843278	G	T	rs174584	0.3668
chr11	61779119	61779120	A	G	rs174530	0.3757
chr11	61792608	61792609	G	A	rs174538	0.3131
chr11	61776488	61776489	T	C	rs174529	0.3837
chr11	61776026	61776027	T	C	rs174528	0.3877
chr11	61803909	61803910	G	A	rs174549	0.3042
chr11	61800280	61800281	C	A	rs174544	0.3042
chr11	61854083	61854084	G	C	rs174599	0.3857
chr11	61851135	61851136	A	G	rs174592	0.3867
chr11	61812287	61812288	T	C	rs174555	0.3032
chr11	61813162	61813163	C	T	rs174556	0.3032
chr11	61815235	61815236	T	C	rs174561	0.3032
chr11	61852356	61852357	C	A	rs174594	0.3897
chr11	61852356	61852357	C	T	rs174594	0.3897
chr11	61855667	61855668	C	A	rs174601	0.3877
chr11	61855667	61855668	C	T	rs174601	0.3877
chr11	61813895	61813896	A	C	rs174557	0.3042
chr11	61813895	61813896	A	G	rs174557	0.3042
chr11	61813895	61813896	A	T	rs174557	0.3042
chr11	61822008	61822009	A	C	rs28456	0.3101
chr11	61822008	61822009	A	G	rs28456	0.3101
chr11	61803875	61803876	C	G	rs174548	0.3141
chr11	61803875	61803876	C	T	rs174548	0.3141
chr11	61814291	61814292	T	C	rs174560	0.3131
chr11	61856708	61856709	T	C	rs97384	0.3917
chr6	160589085	160589086	A	G	rs10455872	0.0736
chr6	160564493	160564494	G	A	rs118039278	0.0736
chr6	160576085	160576086	A	G	rs74617384	0.0746
chr6	160576085	160576086	A	T	rs74617384	0.0746
chr6	160584577	160584578	C	T	rs55730499	0.0755
chr1	99584091	99584092	C	T	rs7543039	0.4771
chr1	99584228	99584229	C	A	rs7543130	0.4771
chr1	99580689	99580690	T	G	rs6702619	0.4771
chr1	99579682	99579683	C	T	rs11166276	0.4771
chr1	99573962	99573963	G	C	rs1890753	0.4871
chr7	22727813	22727814	A	G	rs2069832	0.4105
chr7	22727813	22727814	A	T	rs2069832	0.4105
chr7	22728288	22728289	C	G	rs1474348	0.4105
chr7	22728504	22728505	C	A	rs1474347	0.4115
chr7	22727025	22727026	C	G	rs1800795	0.4155
chr7	22726601	22726602	A	G	rs1800797	0.4076
chr7	22726813	22726814	T	A	rs7802307	0.4105
chr7	22726813	22726814	T	C	rs7802307	0.4105
chr7	22735888	22735889	G	A	rs35436671	0.3946
chr7	22739883	22739884	C	A	rs1581497	0.3946
chr7	22737509	22737510	G	T	rs12700390	0.3936
chr7	22737707	22737708	C	A	rs12700391	0.3946
chr7	22738972	22738973	A	C	rs7781534	0.3946
chr7	22738972	22738973	A	T	rs7781534	0.3946
chr7	22740298	22740299	G	A	rs1829927	0.3946
chr7	22744258	22744259	A	C	rs2390715	0.3946
chr7	22745799	22745800	C	T	rs4722169	0.3946
chr7	22746097	22746098	A	C	rs4722171	0.3946
chr7	22746097	22746098	A	G	rs4722171	0.3946
chr7	22746097	22746098	A	T	rs4722171	0.3946
chr7	22748654	22748655	A	G	rs7801406	0.3946
chr7	22749931	22749932	G	C	rs12537614	0.3946
chr7	22749931	22749932	G	T	rs12537614	0.3946
chr7	22739382	22739383	G	A	rs4722168	0.3956
chr7	22757123	22757124	A	C	rs6461667	0.3926
chr7	22757123	22757124	A	G	rs6461667	0.3926
chr7	22742908	22742909	C	A	rs6969258	0.3966
chr7	22742908	22742909	C	G	rs6969258	0.3966
chr7	22742908	22742909	C	T	rs6969258	0.3966
chr7	22753718	22753719	A	G	rs7791032	0.3966
chr7	22753718	22753719	A	T	rs7791032	0.3966
chr7	22729087	22729088	T	A	rs1554606	0.4324
chr7	22729087	22729088	T	G	rs1554606	0.4324
chr7	22750169	22750170	A	C	rs13311155	0.3907
chr7	22750173	22750174	A	C	rs13311199	0.3907
chr7	22750173	22750174	A	T	rs13311199	0.3907
chr7	22730529	22730530	G	A	rs2069845	0.4334
chr7	22758645	22758646	T	A	rs7808457	0.3976
chr7	22760047	22760048	C	T	rs10950916	0.3966
chr7	22770546	22770547	G	T	rs2091115	0.3996
chr7	22734817	22734818	A	G	rs7787893	0.4195
chr7	22755457	22755458	T	C	rs1404006	0.4155
chr7	22760777	22760778	T	C	rs56061963	0.4254
chr7	22758460	22758461	T	A	rs7808122	0.4264
chr7	22758460	22758461	T	C	rs7808122	0.4264
chr7	22758911	22758912	T	C	rs4722177	0.4264
chr7	22760694	22760695	A	C	rs35779989	0.4254
chr7	22760694	22760695	A	T	rs35779989	0.4254
chr7	22769540	22769541	A	G	rs7793125	0.4284
chr7	22769870	22769871	T	A	rs6946509	0.4284
chr7	22769870	22769871	T	C	rs6946509	0.4284
chr7	22770949	22770950	T	C	rs80156335	0.4215
chr7	22771764	22771765	T	A	rs28572733	0.4175
chr7	22771764	22771765	T	C	rs28572733	0.4175
chr1	21546508	21546509	C	G	rs12141569	0.498
chr1	21546508	21546509	C	T	rs12141569	0.498
chr1	21543424	21543425	T	C	rs12128151	0.498
chr1	21541665	21541666	G	T	rs6682633	0.497
chr1	21541108	21541109	T	C	rs6671057	0.497
chr1	21534527	21534528	C	G	rs6701508	0.494
chr1	21534526	21534527	T	A	rs6668129	0.494
chr1	21534526	21534527	T	G	rs6668129	0.494
chr1	21540070	21540071	G	A	rs7547128	0.4543
chr1	21550580	21550581	C	T	rs885813	0.4523
chr1	21544187	21544188	C	T	rs6666477	0.4414
chr1	21543279	21543280	A	G	rs12127343	0.4414
chr1	21524096	21524097	A	C	rs6695051	0.4712
chr1	21524096	21524097	A	G	rs6695051	0.4712
chr1	21545510	21545511	G	A	rs6696066	0.4414
chr1	21523373	21523374	A	G	rs10917004	0.4692
chr2	150070318	150070319	G	C	rs114314058	0.0179
chr2	150056753	150056754	G	C	rs74491749	0.0179
chr1	170676347	170676348	T	C	rs2150026	0.3539
chr1	170676632	170676633	C	G	rs1016819	0.3529
chr1	170675356	170675357	A	G	rs61817379	0.3529
chr1	170688193	170688194	A	C	rs17550940	0.3519
chr1	170692328	170692329	A	G	rs4656221	0.334
chr1	170692546	170692547	T	A	rs4656222	0.334
chr1	170692978	170692979	A	G	rs61817382	0.334
chr1	170696206	170696207	C	T	rs61817383	0.331
chr1	170702399	170702400	G	A	rs61817384	0.3181
chr1	170702820	170702821	G	A	rs17551016	0.3181
chr1	170702820	170702821	G	T	rs17551016	0.3181
chr1	170712829	170712830	C	A	rs61817386	0.3171
chr1	170730007	170730008	G	A	rs12409048	0.3151
chr1	170730007	170730008	G	T	rs12409048	0.3151
chr1	170717520	170717521	T	C	rs59188802	0.3141
chr1	170718863	170718864	C	T	rs736022	0.3141
chr1	170724772	170724773	T	C	rs2421491	0.3141
chr1	170722962	170722963	C	G	rs17551172	0.3151
chr1	170722962	170722963	C	T	rs17551172	0.3151
chr1	170721998	170721999	A	T	rs4656796	0.3191
chr2	65259793	65259794	T	C	rs6715876	0.3668
chr2	65263986	65263987	G	A	rs11893718	0.3668
chr2	65272193	65272194	G	A	rs10196291	0.3668
chr1	201778995	201778996	G	A	rs665770	0.3986
chr1	201778958	201778959	C	A	rs665834	0.3986
chr1	201779586	201779587	G	A	rs511763	0.3986
chr1	201774809	201774810	G	A	rs516705	0.3986
chr1	201774056	201774057	G	A	rs631556	0.3986
chr1	201779671	201779672	T	A	rs536070	0.3976
chr1	201779671	201779672	T	C	rs536070	0.3976
chr1	201780027	201780028	G	T	rs650720	0.3976
chr1	201777639	201777640	G	A	rs682112	0.3976
chr1	201777639	201777640	G	T	rs682112	0.3976
chr1	201780391	201780392	G	A	rs529581	0.3976
chr1	201780391	201780392	G	C	rs529581	0.3976
chr1	201773253	201773254	G	T	rs480937	0.3976
chr1	201783138	201783139	T	A	rs528789	0.3976
chr1	201783300	201783301	A	C	rs527725	0.3976
chr1	201783300	201783301	A	T	rs527725	0.3976
chr1	201774598	201774599	C	T	rs547334	0.4394
chr1	201773627	201773628	G	A	rs633367	0.4394
chr1	201772759	201772760	A	G	rs488630	0.4394
chr1	201770801	201770802	G	C	rs506171	0.4394
chr1	201767010	201767011	A	G	rs3127544	0.4394
chr1	201766601	201766602	A	G	rs507068	0.4394
chr1	201767163	201767164	G	A	rs3127545	0.4404
chr1	201780105	201780106	T	G	rs650596	0.4384
chr1	201776822	201776823	G	A	rs1256358	0.4384
chr1	201776822	201776823	G	T	rs1256358	0.4384
chr1	201776040	201776041	A	G	rs833866	0.4384
chr1	201783035	201783036	A	C	rs552840	0.4394
chr1	201783035	201783036	A	G	rs552840	0.4394
chr1	201769224	201769225	T	C	rs1015144	0.3479
chr1	201768593	201768594	C	A	rs72742024	0.3479
chr1	201768593	201768594	C	T	rs72742024	0.3479
chr1	201766784	201766785	C	T	rs882624	0.3479
chr4	85801949	85801950	T	A	rs17010961	0.1332
chr4	85804530	85804531	T	C	rs72976750	0.1332
chr4	85804805	85804806	A	T	rs72976751	0.1332
chr4	85810231	85810232	C	A	rs17011002	0.1332
chr4	85810231	85810232	C	G	rs17011002	0.1332
chr4	85810231	85810232	C	T	rs17011002	0.1332
chr4	85798011	85798012	T	A	rs17010957	0.1382
chr4	85798011	85798012	T	C	rs17010957	0.1382
chr12	132510301	132510302	C	G	rs117206641	0.1093
chr12	132510301	132510302	C	T	rs117206641	0.1093
chr12	132493307	132493308	G	A	rs12423664	0.1372
chr12	132489245	132489246	A	G	rs73486469	0.1372
chr12	132487907	132487908	C	T	rs12426349	0.1372
chr12	132486365	132486366	C	T	rs78532986	0.1382
chr12	132495174	132495175	G	A	rs75312918	0.1392
chr12	75646613	75646614	C	T	rs11180610	0.162
chr15	88688569	88688570	G	A	rs4932408	0.0149
chr11	86587657	86587658	C	G	rs11234705	0.4443
chr11	86587657	86587658	C	T	rs11234705	0.4443
chr11	86590878	86590879	A	G	rs1541310	0.4791
chr11	86590914	86590915	G	A	rs1541309	0.4791
chr11	86591023	86591024	G	A	rs1541308	0.4791
chr11	86592283	86592284	A	G	rs4382935	0.4751
chr11	86595607	86595608	A	G	rs11234707	0.4751
chr3	169479544	169479545	A	G	rs2421649	0.4861
chr3	169480235	169480236	A	G	rs7652987	0.4861
chr3	169481221	169481222	A	G	rs2421650	0.4851
chr3	169488704	169488705	A	G	rs2421651	0.4831
chr3	169489686	169489687	C	T	rs59030006	0.4761
chr4	96995384	96995385	G	A	rs114795211	0.0209
chr4	97012215	97012216	A	G	rs144911782	0.0258
chr4	97012453	97012454	C	G	rs149255342	0.0258
chr4	97142620	97142621	C	T	rs116495998	0.0258
chr4	97143888	97143889	A	G	rs78754507	0.0258
chr4	97150118	97150119	A	G	rs79472813	0.0258
chr4	97165367	97165368	A	G	rs76358202	0.0258
chr4	97114208	97114209	C	T	rs75330214	0.0268
chr4	97321589	97321590	G	A	rs138990704	0.0268
chr10	117724357	117724358	C	T	rs12264978	0.0109
chr9	19257058	19257059	G	A	rs10124723	0.4722
chr9	19257058	19257059	G	C	rs10124723	0.4722
chr9	19257058	19257059	G	T	rs10124723	0.4722
chr9	19258906	19258907	G	A	rs10738532	0.4722
chr9	19260337	19260338	C	T	rs10757042	0.4712
chr9	19287911	19287912	A	C	rs4333703	0.4702
chr9	19287911	19287912	A	G	rs4333703	0.4702
chr9	19256426	19256427	C	G	rs10123889	0.4751
chr9	19256426	19256427	C	T	rs10123889	0.4751
chr9	19314155	19314156	C	G	rs10757053	0.4672
chr9	19314432	19314433	G	A	rs10117865	0.4672
chr9	19267852	19267853	C	T	rs10964075	0.4761
chr9	19277321	19277322	C	G	rs1329730	0.4771
chr9	19277321	19277322	C	T	rs1329730	0.4771
chr9	19278995	19278996	C	T	rs10757046	0.4771
chr9	19279782	19279783	C	T	rs10757047	0.4771
chr9	19279854	19279855	A	G	rs10811161	0.4771
chr9	19279854	19279855	A	T	rs10811161	0.4771
chr9	19281100	19281101	G	A	rs10757048	0.4771
chr9	19281502	19281503	G	A	rs10757049	0.4771
chr9	19261985	19261986	A	G	rs10435774	0.4622
chr9	19261985	19261986	A	T	rs10435774	0.4622
chr9	19263881	19263882	A	G	rs10811154	0.4622
chr9	19263881	19263882	A	T	rs10811154	0.4622
chr9	19284909	19284910	T	C	rs10811164	0.4751
chr9	19253269	19253270	C	G	rs10811150	0.4672
chr9	19253269	19253270	C	T	rs10811150	0.4672
chr9	19312287	19312288	A	G	rs4977296	0.4583
chr9	19312325	19312326	T	C	rs4977297	0.4583
chr9	19250779	19250780	A	G	rs10964066	0.4602
chr9	19250574	19250575	A	G	rs10757041	0.4602
chr9	19246845	19246846	T	C	rs10123206	0.4602
chr9	19246468	19246469	C	G	rs10811148	0.4602
chr9	19246468	19246469	C	T	rs10811148	0.4602
chr9	19249376	19249377	C	A	rs4395982	0.4622
chr9	19249376	19249377	C	T	rs4395982	0.4622
chr9	19241964	19241965	C	A	rs2175378	0.4622
chr9	19241964	19241965	C	G	rs2175378	0.4622
chr9	19241964	19241965	C	T	rs2175378	0.4622
chr9	19241848	19241849	C	A	rs10757040	0.4622
chr9	19241848	19241849	C	G	rs10757040	0.4622
chr9	19241203	19241204	A	T	rs4977519	0.4622
chr9	19273195	19273196	C	G	rs10117132	0.4573
chr9	19295459	19295460	G	A	rs10114931	0.4841
chr9	19251642	19251643	C	T	rs10119618	0.4652
chr9	19266142	19266143	T	C	rs10964074	0.4692
chr9	19269081	19269082	C	G	rs10757043	0.4672
chr9	19269081	19269082	C	T	rs10757043	0.4672
chr9	19271340	19271341	A	C	rs4625124	0.4642
chr9	19271340	19271341	A	T	rs4625124	0.4642
chr9	19282309	19282310	T	C	rs10811162	0.4642
chr9	19282453	19282454	T	A	rs4977528	0.4642
chr9	19282453	19282454	T	C	rs4977528	0.4642
chr9	19282453	19282454	T	G	rs4977528	0.4642
chr9	19333454	19333455	G	A	rs2803121	0.4672
chr9	19334016	19334017	C	T	rs2803122	0.4672
chr9	19303663	19303664	A	G	rs10123360	0.4503
chr9	19295594	19295595	G	A	rs10114954	0.4761
chr9	19295594	19295595	G	T	rs10114954	0.4761
chr9	19284149	19284150	T	C	rs10811163	0.4632
chr9	19284149	19284150	T	G	rs10811163	0.4632
chr9	19286228	19286229	G	A	rs10738533	0.4662
chr9	19286228	19286229	G	C	rs10738533	0.4662
chr9	19322932	19322933	G	A	rs2772401	0.4453
chr9	19240220	19240221	C	G	rs10811143	0.4483
chr9	19236126	19236127	C	A	rs10757036	0.4523
chr9	19236126	19236127	C	G	rs10757036	0.4523
chr9	19235481	19235482	T	C	rs10118150	0.4523
chr9	19238242	19238243	C	A	rs10964061	0.4513
chr9	19238242	19238243	C	T	rs10964061	0.4513
chr9	19367694	19367695	C	G	rs7465722	0.4513
chr9	19232136	19232137	T	C	rs3802333	0.4483
chr9	19372991	19372992	G	A	rs1129101	0.4473
chr9	19372991	19372992	G	T	rs1129101	0.4473
chr9	19285651	19285652	C	T	rs10757050	0.4503
chr9	19230273	19230274	C	G	rs10757035	0.4543
chr9	19223305	19223306	T	G	rs10757033	0.4513
chr9	19230740	19230741	C	A	rs10481512	0.4553
chr9	19230740	19230741	C	T	rs10481512	0.4553
chr9	19219870	19219871	T	A	rs9969859	0.4503
chr9	19219870	19219871	T	C	rs9969859	0.4503
chr9	19219870	19219871	T	G	rs9969859	0.4503
chr9	19227804	19227805	A	C	rs10757034	0.4523
chr9	19227804	19227805	A	G	rs10757034	0.4523
chr9	19222623	19222624	A	T	rs10114441	0.4523
chr9	19222552	19222553	G	A	rs10964040	0.4523
chr9	19222465	19222466	A	G	rs10964039	0.4523
chr9	19225189	19225190	T	C	rs4977289	0.4513
chr9	19221579	19221580	G	A	rs10733360	0.4513
chr9	19220505	19220506	T	A	rs7046816	0.4513
chr9	19220505	19220506	T	C	rs7046816	0.4513
chr9	19315773	19315774	C	T	rs10733363	0.4851
chr9	19299363	19299364	T	C	rs10738535	0.4304
chr9	19255416	19255417	T	A	rs7864855	0.4632
chr9	19213961	19213962	C	T	rs7851656	0.4384
chr9	19213349	19213350	T	A	rs10757032	0.4384
chr9	19213349	19213350	T	C	rs10757032	0.4384
chr9	19335437	19335438	T	C	rs2772403	0.4901
chr9	19335437	19335438	T	G	rs2772403	0.4901
chr9	19385223	19385224	T	A	rs9802945	0.4622
chr9	19385223	19385224	T	C	rs9802945	0.4622
chr9	19385223	19385224	T	G	rs9802945	0.4622
chr9	19385249	19385250	T	C	rs7035919	0.4622
chr9	19386374	19386375	T	C	rs6475325	0.4632
chr9	19386374	19386375	T	G	rs6475325	0.4632
chr9	19386566	19386567	T	A	rs6475326	0.4632
chr9	19386566	19386567	T	C	rs6475326	0.4632
chr9	19359196	19359197	A	G	rs4578040	0.4473
chr9	19218364	19218365	C	G	rs7871640	0.4384
chr9	19218364	19218365	C	T	rs7871640	0.4384
chr9	19220952	19220953	C	A	rs7031083	0.4404
chr9	19216032	19216033	G	A	rs12344330	0.4414
chr9	19392630	19392631	A	C	rs9298799	0.4493
chr9	19392630	19392631	A	G	rs9298799	0.4493
chr2	145078861	145078862	G	A	rs7593336	0.4155
chr2	145078861	145078862	G	C	rs7593336	0.4155
chr2	145086077	145086078	A	G	rs13408842	0.4414
chr2	145086657	145086658	A	G	rs12618916	0.4414
chr2	145086657	145086658	A	T	rs12618916	0.4414
chr2	145090502	145090503	G	A	rs28709970	0.4414
chr2	145090502	145090503	G	T	rs28709970	0.4414
chr2	145095391	145095392	T	A	rs787428	0.4414
chr2	145095417	145095418	G	C	rs787429	0.4414
chr2	145068486	145068487	A	G	rs2381686	0.4423
chr2	145074690	145074691	A	G	rs2381687	0.4354
chr2	145074681	145074682	T	C	rs2890769	0.4354
chr2	145076901	145076902	T	A	rs1106909	0.4503
chr2	145076901	145076902	T	G	rs1106909	0.4503
chr2	145054268	145054269	A	G	rs1852685	0.4513
chr2	145060864	145060865	A	G	rs4662414	0.4573
chr2	145056810	145056811	A	T	rs10192407	0.4602
chr2	145043893	145043894	T	C	rs2252641	0.4602
chr2	145043893	145043894	T	G	rs2252641	0.4602
chr2	145089665	145089666	C	T	rs2663966	0.3588
chr2	145091083	145091084	G	A	rs787427	0.3588
chr2	145058274	145058275	A	T	rs1852683	0.4026
chr2	145055016	145055017	G	A	rs10209654	0.4026
chr2	145072760	145072761	A	G	rs34029033	0.3489
chr3	31254550	31254551	C	A	rs73056108	0.0974
chr11	42848250	42848251	T	G	rs7937669	0.337
chr11	42847398	42847399	A	G	rs6485363	0.337
chr11	42847018	42847019	T	G	rs4755174	0.337
chr11	42846646	42846647	T	C	rs7102932	0.337
chr11	42846026	42846027	C	T	rs4132365	0.338
chr11	42842886	42842887	A	G	rs7951701	0.337
chr11	42847438	42847439	G	C	rs7950235	0.3529
chr11	42847438	42847439	G	T	rs7950235	0.3529
chr11	42845586	42845587	C	T	rs4755667	0.3539
chr11	42853332	42853333	G	A	rs7942957	0.3539
chr11	42844812	42844813	C	A	rs7108853	0.3529
chr11	42846492	42846493	C	A	rs7117110	0.3539
chr11	42846492	42846493	C	T	rs7117110	0.3539
chr11	42848039	42848040	C	G	rs7950760	0.2873
chr11	115985594	115985595	T	C	rs112277963	0.0099
chr11	115977977	115977978	T	C	rs79828176	0.0099
chr11	115973602	115973603	A	G	rs185049568	0.0099
chr11	115972948	115972949	G	A	rs191211574	0.0099
chr11	115971431	115971432	G	C	rs143278512	0.0099
chr11	115970908	115970909	C	T	rs189445819	0.0099
chr11	116004979	116004980	G	A	rs144875661	0.0099
chr11	116008870	116008871	C	A	rs184660064	0.0099
chr11	116008870	116008871	C	T	rs184660064	0.0099
chr11	116011590	116011591	C	G	rs138638296	0.0099
chr11	116011590	116011591	C	T	rs138638296	0.0099
chr11	116013322	116013323	G	A	rs148030681	0.0099
chr11	116018823	116018824	A	T	rs141613657	0.0099
chr11	116027379	116027380	A	G	rs182163818	0.0099
chr11	116029832	116029833	T	A	rs189430294	0.0099
chr11	116034507	116034508	T	A	rs80255604	0.0099
chr11	116037880	116037881	G	A	rs116473378	0.0099
chr11	116038897	116038898	C	G	rs79930038	0.0099
chr11	115988930	115988931	G	A	rs117251486	0.0109
chr11	115963530	115963531	A	G	rs77854526	0.0109
chr11	115963530	115963531	A	T	rs77854526	0.0109
chr11	115962954	115962955	A	G	rs59892141	0.0109
chr11	115961916	115961917	C	G	rs114126305	0.0109
chr11	116024421	116024422	C	T	rs12285421	0.0109
chr11	116043239	116043240	T	C	rs11823891	0.0109
chr11	116045485	116045486	G	A	rs74545428	0.0109
chr11	116046994	116046995	G	T	rs11820605	0.0109
chr11	115970349	115970350	A	T	rs55690132	0.0119
chr11	115968132	115968133	A	C	rs11822989	0.0119
chr11	115967207	115967208	A	G	rs61103190	0.0119
chr11	115966627	115966628	A	G	rs80276468	0.0119
chr11	116011911	116011912	A	T	rs183579552	0.0119
chr11	115956865	115956866	G	T	rs79316596	0.0119
chr11	115949286	115949287	C	T	rs138735270	0.0119
chr11	115949095	115949096	G	A	rs145917132	0.0119
chr11	116040000	116040001	G	A	rs11828779	0.0119
chr11	116041127	116041128	A	G	rs76709816	0.0119
chr11	116042999	116043000	A	G	rs11826111	0.0119
chr11	115887366	115887367	C	T	rs117818567	0.0119
chr11	115945734	115945735	G	A	rs76634685	0.0129
chr11	116033001	116033002	T	C	rs17119078	0.0129
chr11	115877119	115877120	T	A	rs183304727	0.0129
chr11	115877119	115877120	T	C	rs183304727	0.0129
chr11	115877119	115877120	T	G	rs183304727	0.0129
chr11	115847511	115847512	G	C	rs78412487	0.0129
chr11	115844028	115844029	T	C	rs78983159	0.0129
chr11	115798309	115798310	C	T	rs78642683	0.0129
chr11	115770504	115770505	A	T	rs80011408	0.0129
chr6	41166067	41166068	G	A	rs7748777	0.4304
chr6	41059780	41059781	C	T	rs2395754	0.4245
chr6	41137355	41137356	T	C	rs56246713	0.4384
chr6	41137355	41137356	T	G	rs56246713	0.4384
chr18	13686334	13686335	T	C	rs12605367	0.2783
chr18	13724268	13724269	T	C	rs28637935	0.2793
chr18	13739562	13739563	A	G	rs12104086	0.2793
chr18	13766166	13766167	G	A	rs9953436	0.2773
chr18	13770318	13770319	C	A	rs62086665	0.2783
chr18	13749744	13749745	C	A	rs68098007	0.2624
chr18	13688382	13688383	T	C	rs72886109	0.2455
chr18	13737452	13737453	G	C	rs34866669	0.333
chr18	13750741	13750742	A	C	rs9964959	0.333
chr18	13750741	13750742	A	G	rs9964959	0.333
chr18	13757553	13757554	G	T	rs68006216	0.333
chr18	13725674	13725675	C	A	rs3809898	0.335
chr18	13725825	13725826	T	C	rs3809897	0.335
chr18	13725960	13725961	G	A	rs3826559	0.335
chr1	58635461	58635462	G	T	rs170828	0.1252
chr1	58635747	58635748	G	A	rs232911	0.1252
chr1	58636059	58636060	T	G	rs232910	0.1252
chr1	58636168	58636169	A	G	rs232909	0.1252
chr1	58636918	58636919	T	C	rs232908	0.1252
chr1	58637161	58637162	C	A	rs232907	0.1252
chr1	58637161	58637162	C	T	rs232907	0.1252
chr1	58649620	58649621	A	T	rs232877	0.1262
chr1	58651767	58651768	T	A	rs232875	0.1262
chr1	58651767	58651768	T	C	rs232875	0.1262
chr1	58651767	58651768	T	G	rs232875	0.1262
chr1	58653507	58653508	A	T	rs232867	0.1262
chr1	58654208	58654209	T	C	rs232862	0.1262
chr1	58654906	58654907	G	A	rs15307	0.1262
chr1	58660943	58660944	A	G	rs232778	0.1262
chr1	58638061	58638062	T	G	rs232906	0.1272
chr1	58638827	58638828	G	A	rs232905	0.1272
chr1	58638827	58638828	G	C	rs232905	0.1272
chr1	58639587	58639588	C	T	rs232904	0.1272
chr1	58639700	58639701	C	A	rs10889105	0.1272
chr1	58639700	58639701	C	T	rs10889105	0.1272
chr1	58640480	58640481	A	G	rs232902	0.1272
chr1	58646031	58646032	T	A	rs232886	0.1272
chr1	58646031	58646032	T	C	rs232886	0.1272
chr1	58647648	58647649	T	G	rs232880	0.1272
chr1	58648343	58648344	T	G	rs232879	0.1272
chr1	58648455	58648456	T	C	rs232878	0.1272
chr1	58651435	58651436	A	G	rs4912200	0.1272
chr1	58663843	58663844	G	T	rs232783	0.1272
chr1	58663971	58663972	A	C	rs232784	0.1272
chr1	58664941	58664942	C	T	rs232788	0.1272
chr1	58672499	58672500	C	T	rs542750	0.1272
chr1	58678251	58678252	C	A	rs688225	0.1272
chr1	58682935	58682936	G	C	rs6658366	0.1272
chr1	58682935	58682936	G	T	rs6658366	0.1272
chr1	58684165	58684166	C	A	rs6661922	0.1272
chr1	58684165	58684166	C	G	rs6661922	0.1272
chr1	58687506	58687507	C	T	rs2746077	0.1272
chr1	58661003	58661004	A	C	rs232779	0.1252
chr1	58661003	58661004	A	T	rs232779	0.1252
chr1	58654028	58654029	C	A	rs232863	0.1282
chr1	58654977	58654978	C	T	rs232857	0.1282
chr1	58665638	58665639	G	T	rs232790	0.1282
chr1	58671202	58671203	C	T	rs675871	0.1282
chr1	58671600	58671601	C	T	rs513436	0.1282
chr1	58680285	58680286	C	A	rs4912369	0.1282
chr1	58696005	58696006	C	A	rs2746083	0.1282
chr1	58680548	58680549	A	G	rs4912372	0.1292
chr1	58680548	58680549	A	T	rs4912372	0.1292
chr1	58697590	58697591	A	T	rs6680406	0.1302
chr1	58674721	58674722	G	A	rs111891435	0.1282
chr1	58706356	58706357	A	G	rs11207300	0.1342
chr1	58714721	58714722	C	A	rs17264915	0.1312
chr1	58712251	58712252	A	G	rs11582157	0.1302
chr1	58712251	58712252	A	T	rs11582157	0.1302
chr1	58727998	58727999	G	A	rs72678808	0.1312
chr1	58730039	58730040	C	A	rs147815933	0.1312
chr1	58730039	58730040	C	T	rs147815933	0.1312
chr1	58734858	58734859	G	A	rs72678814	0.1312
chr1	58734858	58734859	G	C	rs72678814	0.1312
chr1	58740369	58740370	G	T	rs11588089	0.1312
chr1	58695069	58695070	A	C	rs2064373	0.1531
chr2	1322370	1322371	G	A	rs12465180	0.1501
chr2	1322370	1322371	G	C	rs12465180	0.1501
chr2	1322370	1322371	G	T	rs12465180	0.1501
chr2	1328259	1328260	C	A	rs34709240	0.1491
chr2	1328259	1328260	C	T	rs34709240	0.1491
chr2	1330641	1330642	G	A	rs12474377	0.1451
chr2	1330810	1330811	G	A	rs72770679	0.1451
chr2	1330810	1330811	G	T	rs72770679	0.1451
chr2	1331044	1331045	T	C	rs72770680	0.1451
chr2	1332085	1332086	C	T	rs55949772	0.1441
chr2	1338547	1338548	C	T	rs67050021	0.1461
chr2	1313469	1313470	G	A	rs12477102	0.1382
chr2	1313469	1313470	G	C	rs12477102	0.1382
chr2	1312294	1312295	G	A	rs12475936	0.1382
chr2	1312294	1312295	G	C	rs12475936	0.1382
chr2	1312294	1312295	G	T	rs12475936	0.1382
chr2	1309563	1309564	C	T	rs72770673	0.1372
chr2	1315799	1315800	A	C	rs62105562	0.1392
chr2	1315799	1315800	A	T	rs62105562	0.1392
chr2	1314358	1314359	A	G	rs13420301	0.1392
chr2	1313569	1313570	A	G	rs10196789	0.1392
chr2	1318420	1318421	A	G	rs4927637	0.1402
chr2	1313699	1313700	C	A	rs10183835	0.1402
chr2	1313699	1313700	C	T	rs10183835	0.1402
chr2	1312034	1312035	T	C	rs12476353	0.1402
chr2	1341560	1341561	T	C	rs12476153	0.1551
chr2	1315981	1315982	G	A	rs4927633	0.1412
chr2	1311055	1311056	G	A	rs56274588	0.1392
chr2	1311055	1311056	G	T	rs56274588	0.1392
chr2	1346275	1346276	A	G	rs72772240	0.1501
chr2	1346275	1346276	A	T	rs72772240	0.1501
chr2	1318698	1318699	G	C	rs66477241	0.1421
chr2	1306843	1306844	G	A	rs62637984	0.1392
chr2	1346236	1346237	A	C	rs12476849	0.1551
chr2	1346236	1346237	A	G	rs12476849	0.1551
chr2	1297037	1297038	G	A	rs3922642	0.1382
chr2	1290055	1290056	T	C	rs62108111	0.1372
chr2	1289487	1289488	G	A	rs12467819	0.1372
chr2	1283163	1283164	A	C	rs62108108	0.1382
chr2	1369192	1369193	G	A	rs12477603	0.166
chr2	1307384	1307385	C	G	rs13021490	0.1471
chr2	1307384	1307385	C	T	rs13021490	0.1471
