# Supplementary material for: CVD-associated SNPs with regulatory potential reveal novel non-coding disease genes
Source: Hum Genomics. 2023 Jul 25;17:69. doi: 10.1186/s40246-023-00513-4 (PMC10369730; doi:10.1186/s40246-023-00513-4)
Supplement: Supplementary file 7 — Additional file 7: Table S6. Result SNEEP Per GWAS. [file 40246_2023_513_MOESM7_ESM.xlsx]

## Sheet: MIs
myocardial ischemia
SNP_position	var1	var2	rsID	MAF	peakPosition	TF	TF-binding_position	strand	effectedPositionInMotif	pvalue_BindAff_var1	pvalue_BindAff_var2	log_pvalueBindAffVar1_pvalueBindAffVar2	pvalue_DiffBindAff	fdr_corrected_pvalue	REM_positions	ensemblIDs	geneNames	REMIds	coefficients	pvalues_REM	normModelScore	meanDNase1Signal	stdDNase1Signal	consortium
chr7:7997708-7997709	C	A	rs140529245	0.005	.	SREBF2(var.2)	chr7:7997704-7997714	(r)	6	8.7e-05	0.00243	-3.32607	0.000991147	0.675215	.	.	.	.	.	.	.	.	.	.
chr7:7997708-7997709	C	A	rs140529245	0.005	.	TFAP2A	chr7:7997707-7997717	(r)	9	0.000161	0.003754	-3.15008	0.000984858	0.673117	.	.	.	.	.	.	.	.	.	.
chr20:23638014-23638015	A	C	rs71334202	0.2306	.	KLF4	chr20:23638010-23638018	(f)	5	0.000539	0.013998	-3.25785	0.000982637	0.673117	.	.	.	.	.	.	.	.	.	.
chr7:7984508-7984509	A	G	rs73242019	0.005	.	NR1I3	chr7:7984504-7984513	(f)	5	0.000131	0.007307	-4.02349	0.000981585	0.673117	chr7:7984404-7984553	ENSG00000106415	GLCCI1	REM2034786	0, 0134766118561004	0, 977526045881955	0, 0191309357028448	0, 468941850240963	0, 433323504715282	B
chr20:23632099-23632100	C	G	rs911119	0.2326	.	SOHLH2	chr20:23632095-23632103	(f)	5	0.019779	0.000583	3.52414	0.000980733	0.673117	.	.	.	.	.	.	.	.	.	.
chr6:140064257-140064258	A	G	rs181937009	0	.	KLF9	chr6:140064247-140064260	(r)	3	0.0015	7.6e-05	2.98226	0.000974921	0.673117	.	.	.	.	.	.	.	.	.	.
chr20:23613474-23613475	G	C	rs4815224	0.2286	.	TBX18	chr20:23613470-23613482	(f)	5	0.000654	0.025931	-3.68068	0.000971967	0.673117	.	.	.	.	.	.	.	.	.	.
chr16:4001259-4001260	C	A	rs2531971	0.4453	.	KLF2	chr16:4001253-4001263	(f)	7	0.00137	0.042952	-3.4453	0.000966965	0.673117	chr16:4001202-4001451	ENSG00000263159	RP11-462G12.4	REM0816485	0, 704953940781787	0, 513427766194314	0, 49493653865917	0, 722083745361445	0, 437566700797679	R
chr20:23638014-23638015	A	C	rs71334202	0.2306	.	ZIC3	chr20:23638009-23638024	(f)	6	0.00144	7.9e-05	2.89935	0.000966004	0.673117	.	.	.	.	.	.	.	.	.	.
chr3:15654793-15654794	G	A	rs147790335	0.002	.	NR2F1(var.3)	chr3:15654783-15654798	(f)	11	0.010085	0.00059	2.83903	0.000963909	0.673117	chr3:15654702-15655401	ENSG00000270409	RP11-44D5.1	REM1563000	1, 06962118617295	0, 510220627820403	0, 786043249799465	0, 442488301204819	0, 223829910146616	B
chr6:66943585-66943586	G	C	rs72875196	0.008	.	THAP1	chr6:66943582-66943591	(f)	4	0.094885	0.001485	4.1572	0.000962773	0.673117	.	.	.	.	.	.	.	.	.	.
chr20:23640078-23640079	G	T	rs35966482	0.2247	.	TFAP2E	chr20:23640077-23640088	(f)	2	0.000808	0.011585	-2.66274	0.00095665	0.673117	.	.	.	.	.	.	.	.	.	.
chr3:15594087-15594088	C	T	rs74664903	0.002	.	ZBTB14	chr3:15594084-15594096	(r)	9	0.040746	0.002268	2.88867	0.000953901	0.673117	.	.	.	.	.	.	.	.	.	.
chr20:23633623-23633624	G	A	rs13041070	0.2256	.	TFAP2C	chr20:23633614-23633626	(r)	3	0.001526	0.019348	-2.53968	0.000953624	0.673117	.	.	.	.	.	.	.	.	.	.
chr20:23598418-23598419	C	T	rs6048925	0.2396	.	SRY	chr20:23598416-23598424	(r)	6	0.012161	9.8e-05	4.8213	0.000952237	0.673117	.	.	.	.	.	.	.	.	.	.
chr20:23618468-23618469	A	G	rs6048939	0.2366	.	TFAP2C(var.3)	chr20:23618459-23618472	(r)	4	0.021558	0.001889	2.43455	0.000949928	0.673117	.	.	.	.	.	.	.	.	.	.
chr20:23638437-23638438	G	C	rs67567111	0.2247	.	HIC2	chr20:23638432-23638440	(f)	6	0.016659	0.000164	4.62309	0.000948933	0.673117	chr20:23638306-23638645	ENSG00000270001	RP11-218C14.8	REM1420896	0, 305136965365685	0, 483636199538281	0, 42418859883204	1, 10909593674698	0, 773779960370954	B
chr20:23637933-23637934	T	G	rs73318135	0.2256	.	TFAP2C	chr20:23637926-23637938	(f)	8	0.035322	0.002774	2.54417	0.000936701	0.673117	.	.	.	.	.	.	.	.	.	.
chr7:8078014-8078015	A	C	rs112176605	0.006	.	RORC	chr7:8078012-8078023	(f)	3	2.3e-05	0.001158	-3.91348	0.000933703	0.673117	.	.	.	.	.	.	.	.	.	.
chr20:23589520-23589521	G	A	rs6036459	0.2445	.	REL	chr20:23589518-23589528	(r)	8	0.006717	0.000105	4.15459	0.000932152	0.673117	.	.	.	.	.	.	.	.	.	.
chr6:126276989-126276990	A	G	rs149232047	0	.	TFEB	chr6:126276982-126276992	(r)	3	0.011399	0.000343	3.50467	0.000931376	0.673117	.	.	.	.	.	.	.	.	.	.
chr20:23636169-23636170	G	T	rs3787499	0.2256	.	TFAP2C	chr20:23636161-23636173	(f)	9	0.00522	0.066582	-2.5459	0.000930259	0.673117	.	.	.	.	.	.	.	.	.	.
chr20:23641628-23641629	G	C	rs6114209	0.2256	.	PLAGL2	chr20:23641622-23641630	(r)	2	0.007895	0.00053	2.70036	0.000926658	0.673117	.	.	.	.	.	.	.	.	.	.
chr20:23630721-23630722	C	A	rs6036478	0.2326	.	NFIC::TLX1	chr20:23630718-23630732	(f)	4	3e-06	8.5e-05	-3.36974	0.000920413	0.673117	chr20:23630656-23631105	ENSG00000270001	RP11-218C14.8	REM1420882	1, 1908224545451	0, 205595384694349	0, 923706070394871	0, 342216185060241	0, 212701925450025	B
chr20:23621070-23621071	T	C	rs8121147	0.2296	.	TFAP2B(var.3)	chr20:23621067-23621080	(f)	4	0.016164	0.001244	2.56416	0.000914463	0.673117	chr20:23620896-23621155	ENSG00000101439	CST3	REM1420868	2, 89917772150316	0, 69413010370756	0, 54366465679428	0, 836568568554216	0, 981717711080048	R
chr20:23636169-23636170	G	C	rs3787499	0.2256	.	TFAP2B	chr20:23636161-23636173	(r)	4	0.004253	0.056171	-2.58066	0.000913456	0.673117	.	.	.	.	.	.	.	.	.	.
chr20:23629743-23629744	A	T	rs116542696	0.2326	.	ZNF740	chr20:23629735-23629748	(r)	5	0.000219	1.5e-05	2.71271	0.000913115	0.673117	chr20:23629406-23629745, chr20:23629406-23629745	ENSG00000270001, ENSG00000101439	RP11-218C14.8, CST3	REM1420878, REM1420879	-0.846597556540981, -1.63211878203421	0.360693608809049, 0.593332479248261	0.595461223971522, 0.7773113160530164	0.864847906626506, 0.8648479006024097	0.6067999212148767, 0.6067999274435326	B,R
chr20:23638437-23638438	G	C	rs67567111	0.2247	.	YY2	chr20:23638433-23638443	(r)	6	0.000181	0.006921	-3.64186	0.00091175	0.673117	chr20:23638306-23638645	ENSG00000270001	RP11-218C14.8	REM1420896	0, 305136965365685	0, 483636199538281	0, 42418859883204	1, 10909593674698	0, 773779960370954	B
chr20:23628824-23628825	C	T	rs34374560	0.2326	.	NR1I2	chr20:23628821-23628838	(r)	14	0.000342	1.4e-05	3.16393	0.000907849	0.673117	.	.	.	.	.	.	.	.	.	.
chr20:23635831-23635832	T	C	rs35610040	0	.	NFIB	chr20:23635826-23635843	(r)	12	0.001165	6.6e-05	2.87117	0.000907119	0.673117	.	.	.	.	.	.	.	.	.	.
chr7:7996854-7996855	G	C	rs75215715	0.005	.	IRF5	chr7:7996847-7996861	(r)	7	0.000822	0.019059	-3.14349	0.000904679	0.673117	.	.	.	.	.	.	.	.	.	.
chr20:23637789-23637790	C	T	rs1064039	0.2256	.	TFAP2B(var.2)	chr20:23637787-23637798	(r)	9	0.001002	0.017125	-2.83849	0.000901481	0.673117	.	.	.	.	.	.	.	.	.	.
chr7:8017659-8017660	G	T	rs74571268	0.006	.	EVX1	chr7:8017654-8017663	(r)	4	0.030571	0.000708	3.76531	0.000901437	0.673117	chr7:8017653-8017692	ENSG00000233108	AC006042.7	REM2034821	-0, 199829782299761	0, 867963766702496	0, 174425545128637	0, 422777825301204	0, 511604744474221	B
chr6:66943585-66943586	G	C	rs72875196	0.008	.	NFATC3	chr6:66943580-66943589	(f)	6	0.014125	0.000175	4.39172	0.0008986	0.673117	.	.	.	.	.	.	.	.	.	.
chr20:23629743-23629744	A	G	rs116542696	0.2326	.	KLF9	chr20:23629735-23629748	(r)	5	0.005314	0.000263	3.00631	0.00089804	0.673117	chr20:23629406-23629745, chr20:23629406-23629745	ENSG00000270001, ENSG00000101439	RP11-218C14.8, CST3	REM1420878, REM1420879	-0.846597556540981, -1.63211878203421	0.360693608809049, 0.593332479248261	0.595461223971522, 0.7773113160530164	0.864847906626506, 0.8648479006024097	0.6067999212148767, 0.6067999274435326	B,R
chr1:109274967-109274968	G	T	rs12740374	0	.	CEBPB	chr1:109274966-109274976	(r)	9	0.004318	0.000112	3.65385	0.00089323	0.673117	.	.	.	.	.	.	.	.	.	.
chr7:8019882-8019883	A	C	rs7784884	0.005	.	PHOX2A	chr7:8019880-8019891	(r)	9	0.000351	0.011433	-3.48492	0.000890706	0.673117	.	.	.	.	.	.	.	.	.	.
chr6:66905536-66905537	T	G	rs11965839	0.0099	.	MEF2C	chr6:66905530-66905544	(r)	8	6.8e-05	0.002459	-3.5816	0.000886396	0.673117	.	.	.	.	.	.	.	.	.	.
chr6:66943596-66943597	T	A	rs72886374	0.008	.	NEUROG2	chr6:66943587-66943597	(r)	1	5.8e-05	0.001736	-3.4021	0.000881225	0.673117	.	.	.	.	.	.	.	.	.	.
chr16:4012434-4012435	G	T	rs12599911	0.4602	.	EBF3	chr16:4012426-4012436	(r)	2	0.000131	0.002976	-3.12142	0.000877433	0.673117	chr16:4012399-4012448	ENSG00000262185	RP11-462G12.1	REM0816495	-0, 137267487399412	0, 75819844918611	0, 63283535078853	3, 28296578855421	8, 25579251361381	B
chr7:8017659-8017660	G	T	rs74571268	0.006	.	HOXA1	chr7:8017656-8017663	(f)	4	0.020113	0.000503	3.68927	0.000876396	0.673117	chr7:8017653-8017692	ENSG00000233108	AC006042.7	REM2034821	-0, 199829782299761	0, 867963766702496	0, 174425545128637	0, 422777825301204	0, 511604744474221	B
chr20:23624364-23624365	G	C	rs8121283	0.2366	.	CLOCK	chr20:23624359-23624369	(r)	5	0.000347	0.012683	-3.59962	0.000869892	0.673117	.	.	.	.	.	.	.	.	.	.
chr5:117703379-117703380	A	T	rs114409899	0.0646	.	HNF1B	chr5:117703376-117703389	(f)	4	0.000556	0.013373	-3.17988	0.000860761	0.673117	.	.	.	.	.	.	.	.	.	.
chr20:23589520-23589521	G	A	rs6036459	0.2445	.	RELA	chr20:23589518-23589528	(f)	3	2.6e-05	0.000899	-3.53869	0.000855545	0.673117	.	.	.	.	.	.	.	.	.	.
chr20:23612076-23612077	T	C	rs17751897	0.2366	.	E2F2	chr20:23612069-23612084	(f)	8	0.021245	0.001221	2.85674	0.000853412	0.673117	chr20:23611606-23612095	ENSG00000101439	CST3	REM1420864	0, 541990922605797	0, 678089717006717	0, 578479553269432	0, 449747330722891	0, 329918685301069	R
chr7:8073702-8073703	T	C	rs6962721	0.004	.	CEBPE	chr7:8073701-8073711	(r)	9	0.000136	0.005845	-3.76221	0.000850966	0.673117	.	.	.	.	.	.	.	.	.	.
chr20:23610448-23610449	A	C	rs67862677	0.2286	.	HNF1B	chr20:23610441-23610454	(f)	8	0.000239	0.005796	-3.18689	0.000841429	0.673117	.	.	.	.	.	.	.	.	.	.
chr20:23629743-23629744	A	G	rs116542696	0.2326	.	KLF17	chr20:23629739-23629754	(r)	11	0.002116	9.3e-05	3.12233	0.000838712	0.673117	chr20:23629406-23629745, chr20:23629406-23629745	ENSG00000270001, ENSG00000101439	RP11-218C14.8, CST3	REM1420878, REM1420879	-0.846597556540981, -1.63211878203421	0.360693608809049, 0.593332479248261	0.595461223971522, 0.7773113160530164	0.864847906626506, 0.8648479006024097	0.6067999212148767, 0.6067999274435326	B,R
chr20:23637789-23637790	C	T	rs1064039	0.2256	.	TFAP2B(var.3)	chr20:23637786-23637799	(f)	4	0.001151	0.015325	-2.5891	0.000827681	0.667952	.	.	.	.	.	.	.	.	.	.
chr20:23638014-23638015	A	C	rs71334202	0.2306	.	VEZF1	chr20:23638011-23638019	(f)	4	0.003653	0.000171	3.06397	0.000827535	0.667952	.	.	.	.	.	.	.	.	.	.
chr7:8039514-8039515	T	A	rs73242187	0.005	.	NR2F1(var.3)	chr7:8039504-8039519	(f)	11	0.003439	0.000193	2.88235	0.000823237	0.667952	.	.	.	.	.	.	.	.	.	.
chr20:23639763-23639764	T	C	rs35488434	0.2247	.	HSF4	chr20:23639757-23639770	(r)	7	2.8e-05	0.00105	-3.63954	0.000819012	0.667952	chr20:23639596-23639855	ENSG00000101439	CST3	REM1420898	-0, 252718850810992	0, 550840160280838	0, 887966773676535	0, 943382459638554	1, 32464785778479	R
chr7:8027700-8027701	C	G	rs73242085	0.005	.	NR4A2::RXRA	chr7:8027697-8027711	(r)	11	0.015087	0.000726	3.03406	0.000804745	0.659589	.	.	.	.	.	.	.	.	.	.
chr15:43735848-43735849	C	T	rs147233090	0	.	ETV6	chr15:43735843-43735853	(r)	5	1.7e-05	0.001085	-4.13155	0.00080452	0.659589	chr15:43735702-43736051	ENSG00000184716	SERINC4	REM0730230	-0, 136988677239442	0, 111113633369034	0, 39304989395609	0, 327118929457831	0, 220700230214626	B
chr20:23589051-23589052	C	T	rs12710327	0.2455	.	EBF1	chr20:23589049-23589060	(r)	9	3.3e-05	0.000474	-2.6549	0.000802085	0.659589	.	.	.	.	.	.	.	.	.	.
chr20:23638437-23638438	G	C	rs67567111	0.2247	.	E2F1	chr20:23638431-23638443	(f)	7	0.000486	0.009479	-2.97003	0.000800851	0.659589	chr20:23638306-23638645	ENSG00000270001	RP11-218C14.8	REM1420896	0, 305136965365685	0, 483636199538281	0, 42418859883204	1, 10909593674698	0, 773779960370954	B
chr20:23639438-23639439	A	G	rs3761280	0.2247	.	TFAP2B(var.3)	chr20:23639437-23639450	(r)	12	0.012758	0.000948	2.59966	0.000793467	0.659589	.	.	.	.	.	.	.	.	.	.
chr7:8027700-8027701	C	G	rs73242085	0.005	.	NR1H4::RXRA	chr7:8027697-8027712	(r)	12	0.006013	0.000333	2.89249	0.000791532	0.659589	.	.	.	.	.	.	.	.	.	.
chr20:23622744-23622745	C	A	rs7265178	0.2356	.	HOXA9	chr20:23622740-23622748	(r)	4	0.000969	0.060766	-4.13837	0.000790076	0.659589	.	.	.	.	.	.	.	.	.	.
chr3:15633654-15633655	T	G	rs11915606	0	.	MYCN	chr3:15633650-15633658	(r)	4	0.008761	0.00029	3.40857	0.000781283	0.658362	.	.	.	.	.	.	.	.	.	.
chr20:23628824-23628825	C	T	rs34374560	0.2326	.	NR1I3	chr20:23628820-23628829	(r)	5	0.007076	0.000115	4.12109	0.000773674	0.654578	.	.	.	.	.	.	.	.	.	.
chr20:23638014-23638015	A	C	rs71334202	0.2306	.	EGR3	chr20:23638009-23638022	(f)	6	0.001369	6.4e-05	3.06511	0.000769422	0.653616	.	.	.	.	.	.	.	.	.	.
chr20:23636169-23636170	G	C	rs3787499	0.2256	.	TFAP2A(var.2)	chr20:23636161-23636173	(r)	4	0.002529	0.036644	-2.67333	0.000768684	0.653616	.	.	.	.	.	.	.	.	.	.
chr20:23618773-23618774	T	G	rs6048941	0.2366	.	HNF1A	chr20:23618764-23618777	(f)	10	0.00038	0.009543	-3.22276	0.000766196	0.653616	.	.	.	.	.	.	.	.	.	.
chr15:44000938-44000939	C	A	rs11638352	0	.	GLI3	chr15:44000929-44000944	(f)	10	0.002367	8.7e-05	3.30314	0.00076281	0.653616	chr15:44000851-44001060	ENSG00000185607	ACTBP7	REM0730925	0, 597886639608287	0, 261856124671818	0, 857492858926975	0, 363590078915662	0, 292467064926145	B
chr20:23638014-23638015	A	C	rs71334202	0.2306	.	SP8	chr20:23638006-23638018	(f)	9	0.018008	0.000511	3.56228	0.000757931	0.653616	.	.	.	.	.	.	.	.	.	.
chr20:23589520-23589521	G	A	rs6036459	0.2445	.	NFKB1	chr20:23589517-23589530	(f)	4	6.2e-05	0.000993	-2.77575	0.000742568	0.643837	.	.	.	.	.	.	.	.	.	.
chr20:23627783-23627784	G	C	rs1010117	0.2326	.	CLOCK	chr20:23627778-23627788	(r)	5	0.000289	0.011205	-3.65788	0.000739438	0.643784	.	.	.	.	.	.	.	.	.	.
chr20:23638437-23638438	G	A	rs67567111	0.2247	.	E2F1	chr20:23638431-23638443	(r)	6	0.000503	0.010044	-2.99386	0.000737314	0.643784	chr20:23638306-23638645	ENSG00000270001	RP11-218C14.8	REM1420896	0, 305136965365685	0, 483636199538281	0, 42418859883204	1, 10909593674698	0, 773779960370954	B
chr20:23618468-23618469	A	G	rs6048939	0.2366	.	THAP1	chr20:23618464-23618473	(r)	5	0.036775	0.000514	4.27081	0.000735929	0.643784	.	.	.	.	.	.	.	.	.	.
chr6:66916650-66916651	T	C	rs9453926	0.0099	.	CEBPG(var.2)	chr6:66916647-66916658	(r)	8	2e-05	0.001157	-4.05347	0.000734242	0.643784	.	.	.	.	.	.	.	.	.	.
chr20:23589520-23589521	G	A	rs6036459	0.2445	.	NFKB2	chr20:23589517-23589530	(r)	10	9.3e-05	0.001474	-2.75925	0.000733748	0.643784	.	.	.	.	.	.	.	.	.	.
chr5:117707257-117707258	A	T	rs55897930	0.0706	.	POU4F1	chr5:117707255-117707269	(r)	12	0.003584	9.9e-05	3.59085	0.000727384	0.643784	.	.	.	.	.	.	.	.	.	.
chr16:4009437-4009438	T	C	rs2238448	0.4692	.	ZNF384	chr16:4009431-4009441	(r)	4	0.000105	0.002491	-3.16355	0.000720272	0.643108	chr16:4009399-4009448	ENSG00000262185	RP11-462G12.1	REM0816491	-0, 0990633354541345	0, 926049285963305	0, 175641558674415	0, 342115486746987	0, 376718969160194	B
chr7:8019882-8019883	A	T	rs7784884	0.005	.	LBX2	chr7:8019879-8019887	(r)	5	0.001704	0.113972	-4.20301	0.000719024	0.643108	.	.	.	.	.	.	.	.	.	.
chr20:23614999-23615000	T	G	rs6048933	0.2276	.	PHOX2B	chr20:23614993-23615009	(r)	10	4.3e-05	0.001053	-3.20815	0.000710514	0.639841	.	.	.	.	.	.	.	.	.	.
chr1:109274967-109274968	G	T	rs12740374	0	.	TFAP2C	chr1:109274958-109274970	(f)	10	0.001838	0.025098	-2.61393	0.000709219	0.639841	.	.	.	.	.	.	.	.	.	.
chr3:15633654-15633655	T	G	rs11915606	0	.	EBF1	chr3:15633647-15633658	(f)	8	0.004186	0.000284	2.68971	0.000701544	0.637233	.	.	.	.	.	.	.	.	.	.
chr7:7997708-7997709	C	A	rs140529245	0.005	.	THRB(var.3)	chr7:7997700-7997719	(r)	11	1.2e-05	0.000266	-3.14032	0.00069244	0.631698	.	.	.	.	.	.	.	.	.	.
chr20:23641628-23641629	G	A	rs6114209	0.2256	.	HIC2	chr20:23641624-23641632	(r)	4	0.000164	0.019372	-4.77398	0.000690775	0.631698	.	.	.	.	.	.	.	.	.	.
chr20:23637789-23637790	C	G	rs1064039	0.2256	.	TFAP2E	chr20:23637787-23637798	(r)	9	0.000423	0.006623	-2.75035	0.000687559	0.631698	.	.	.	.	.	.	.	.	.	.
chr20:23629743-23629744	A	G	rs116542696	0.2326	.	RREB1	chr20:23629726-23629746	(r)	3	0.000378	2.8e-05	2.61329	0.000687336	0.631698	chr20:23629406-23629745, chr20:23629406-23629745	ENSG00000270001, ENSG00000101439	RP11-218C14.8, CST3	REM1420878, REM1420879	-0.846597556540981, -1.63211878203421	0.360693608809049, 0.593332479248261	0.595461223971522, 0.7773113160530164	0.864847906626506, 0.8648479006024097	0.6067999212148767, 0.6067999274435326	B,R
chr20:23600349-23600350	C	A	rs6048926	0.2396	.	RXRB(var.2)	chr20:23600343-23600357	(r)	8	0.027432	0.001577	2.85644	0.000680728	0.631698	.	.	.	.	.	.	.	.	.	.
chr20:23624364-23624365	G	C	rs8121283	0.2366	.	CREB3L4	chr20:23624359-23624370	(f)	6	7.6e-05	0.001997	-3.26483	0.000680378	0.631698	.	.	.	.	.	.	.	.	.	.
chr20:23661789-23661790	T	A	rs16985615	0	.	TFAP2C	chr20:23661785-23661797	(r)	8	0.001407	0.019444	-2.62611	0.00067558	0.631698	chr20:23661756-23661805	ENSG00000101439	CST3	REM1420921	-0, 0368881018267055	0, 970553229307123	0, 0445077883103717	1, 00031241084337	2, 05820503032338	R
chr20:23613474-23613475	G	C	rs4815224	0.2286	.	STAT3	chr20:23613471-23613482	(f)	4	0.002762	5.6e-05	3.90428	0.000667405	0.627971	.	.	.	.	.	.	.	.	.	.
chr7:8033658-8033659	T	G	rs7793288	0.005	.	HNF1A	chr7:8033649-8033662	(f)	10	0.000328	0.008604	-3.26757	0.000662763	0.626412	chr7:8033555-8033704	ENSG00000227719	AC006042.6	REM2034835	-0, 128688723192687	0, 0745961169452222	0, 328841549419618	0, 266034070120481	0, 294879941387119	R
chr9:37590252-37590253	G	A	rs57578064	0	.	EGR1	chr9:37590248-37590261	(r)	9	0.000587	0.010124	-2.84832	0.0006622	0.626412	chr9:37590098-37590407	ENSG00000233111	RAB1C	REM2251814	0, 0195872681455718	0, 816273261943978	0, 0187843618481477	0, 477968145361445	0, 28962048040137	R
chr7:8017659-8017660	G	T	rs74571268	0.006	.	MEOX1	chr7:8017655-8017664	(f)	5	0.024268	0.000587	3.72138	0.000644713	0.614892	chr7:8017653-8017692	ENSG00000233108	AC006042.7	REM2034821	-0, 199829782299761	0, 867963766702496	0, 174425545128637	0, 422777825301204	0, 511604744474221	B
chr3:60942160-60942161	T	A	rs138741635	0	.	LBX2	chr3:60942157-60942165	(r)	5	0.112557	0.001603	4.25176	0.000640237	0.613412	.	.	.	.	.	.	.	.	.	.
chr12:21250044-21250045	T	C	rs113681054	0	.	SP1	chr12:21250038-21250052	(f)	7	0.000317	1.2e-05	3.27617	0.00063772	0.613412	.	.	.	.	.	.	.	.	.	.
chr7:99946003-99946004	C	T	rs140104968	0	.	KLF15	chr7:99945995-99946006	(f)	9	0.000505	0.007416	-2.68673	0.000626495	0.605777	chr7:99945850-99946149	ENSG00000160862	AZGP1	REM2097158	0, 118443385926949	0, 0216528537903076	0, 316571407918559	0, 415112841867469	0, 266684656030914	R
chr20:23629743-23629744	A	G	rs116542696	0.2326	.	EGR1	chr20:23629735-23629748	(r)	5	0.004519	0.000257	2.86644	0.000619124	0.601421	chr20:23629406-23629745, chr20:23629406-23629745	ENSG00000270001, ENSG00000101439	RP11-218C14.8, CST3	REM1420878, REM1420879	-0.846597556540981, -1.63211878203421	0.360693608809049, 0.593332479248261	0.595461223971522, 0.7773113160530164	0.864847906626506, 0.8648479006024097	0.6067999212148767, 0.6067999274435326	B,R
chr20:23624615-23624616	T	C	rs8115423	0.2366	.	ZNF317	chr20:23624612-23624624	(f)	4	0.000151	2e-06	4.22185	0.000615422	0.600606	.	.	.	.	.	.	.	.	.	.
chr15:43735848-43735849	C	T	rs147233090	0	.	ETV5	chr15:43735844-43735852	(f)	5	1.1e-05	0.001138	-4.68488	0.000612736	0.600606	chr15:43735702-43736051	ENSG00000184716	SERINC4	REM0730230	-0, 136988677239442	0, 111113633369034	0, 39304989395609	0, 327118929457831	0, 220700230214626	B
chr20:23624917-23624918	C	A	rs201100376	0.2386	.	SOX4	chr20:23624914-23624924	(f)	4	2.9e-05	0.002948	-4.61285	0.000610152	0.600606	.	.	.	.	.	.	.	.	.	.
chr6:66916650-66916651	T	C	rs9453926	0.0099	.	CEBPA	chr6:66916648-66916658	(f)	3	3.4e-05	0.002333	-4.2248	0.000607388	0.600606	.	.	.	.	.	.	.	.	.	.
chr20:23589051-23589052	C	T	rs12710327	0.2455	.	TFAP2B	chr20:23589049-23589061	(f)	3	0.000827	0.012121	-2.68501	0.000605427	0.600606	.	.	.	.	.	.	.	.	.	.
chr20:23621070-23621071	T	C	rs8121147	0.2296	.	ZIC4	chr20:23621065-23621080	(f)	6	0.013667	0.000613	3.10442	0.000601875	0.600606	chr20:23620896-23621155	ENSG00000101439	CST3	REM1420868	2, 89917772150316	0, 69413010370756	0, 54366465679428	0, 836568568554216	0, 981717711080048	R
chr20:23588762-23588763	C	T	rs4346460	0.2445	.	PRDM1	chr20:23588759-23588769	(f)	4	0.000495	6e-06	4.34834	0.000598903	0.600606	.	.	.	.	.	.	.	.	.	.
chr20:23637933-23637934	T	A	rs73318135	0.2256	.	TFAP2B	chr20:23637926-23637938	(f)	8	0.038764	0.002629	2.69079	0.000591786	0.596975	.	.	.	.	.	.	.	.	.	.
chr1:109274967-109274968	G	T	rs12740374	0	.	TFAP2B	chr1:109274958-109274970	(f)	10	0.001735	0.025619	-2.69246	0.000587896	0.595917	.	.	.	.	.	.	.	.	.	.
chr7:7993344-7993345	C	T	rs111746326	0.005	.	RARA::RXRA	chr7:7993329-7993346	(r)	2	0.000151	0.004221	-3.33366	0.000583435	0.594265	.	.	.	.	.	.	.	.	.	.
chr20:23600974-23600975	A	C	rs6106685	0.2396	.	TFAP2C(var.3)	chr20:23600971-23600984	(r)	10	0.016608	0.001293	2.55318	0.000577502	0.591091	.	.	.	.	.	.	.	.	.	.
chr7:8017659-8017660	G	T	rs74571268	0.006	.	HOXA5	chr7:8017655-8017663	(r)	4	0.003042	3.6e-05	4.42598	0.000574686	0.591091	chr7:8017653-8017692	ENSG00000233108	AC006042.7	REM2034821	-0, 199829782299761	0, 867963766702496	0, 174425545128637	0, 422777825301204	0, 511604744474221	B
chr20:23636169-23636170	G	T	rs3787499	0.2256	.	BHLHA15(var.2)	chr20:23636163-23636172	(f)	7	0.01097	0.00011	4.60364	0.000574058	0.591091	.	.	.	.	.	.	.	.	.	.
chr20:23627783-23627784	G	A	rs1010117	0.2326	.	POU3F2	chr20:23627775-23627787	(f)	9	0.00423	6.4e-05	4.1942	0.000570651	0.591091	.	.	.	.	.	.	.	.	.	.
chr7:8009255-8009256	G	A	rs76227792	0.005	.	HOXB7	chr7:8009254-8009264	(f)	2	7.7e-05	0.005856	-4.32829	0.000570384	0.591091	.	.	.	.	.	.	.	.	.	.
chr20:23621240-23621241	C	T	rs12624424	0.2286	.	ZNF528	chr20:23621236-23621253	(r)	13	1e-05	0	3.08742	0.000568664	0.591091	.	.	.	.	.	.	.	.	.	.
chr20:23629743-23629744	A	G	rs116542696	0.2326	.	KLF2	chr20:23629740-23629750	(r)	7	0.008802	0.000233	3.63328	0.000562386	0.591091	chr20:23629406-23629745, chr20:23629406-23629745	ENSG00000270001, ENSG00000101439	RP11-218C14.8, CST3	REM1420878, REM1420879	-0.846597556540981, -1.63211878203421	0.360693608809049, 0.593332479248261	0.595461223971522, 0.7773113160530164	0.864847906626506, 0.8648479006024097	0.6067999212148767, 0.6067999274435326	B,R
chr7:99823461-99823462	G	A	rs62471956	0	.	GFI1	chr7:99823459-99823471	(f)	3	0.000351	5e-06	4.29955	0.000557725	0.591031	chr7:99823453-99823552	ENSG00000273407	RP11-757A13.1	REM2096929	-0, 360684733062294	0, 0939605270551493	0, 638988828667461	0, 37630594192771	0, 422447279410445	R
chr3:15589894-15589895	C	T	rs141475092	0.002	.	FIGLA	chr3:15589888-15589898	(r)	4	0.008016	9.8e-05	4.40428	0.000556325	0.591031	.	.	.	.	.	.	.	.	.	.
chr7:8089121-8089122	G	A	rs77655697	0.006	.	MEOX2	chr7:8089118-8089126	(r)	5	0.05239	0.000565	4.53011	0.000555438	0.591031	.	.	.	.	.	.	.	.	.	.
chr20:23640078-23640079	G	T	rs35966482	0.2247	.	TFAP2C(var.3)	chr20:23640077-23640090	(f)	2	0.000967	0.012545	-2.56322	0.000553682	0.591031	.	.	.	.	.	.	.	.	.	.
chr12:21250044-21250045	T	C	rs113681054	0	.	SP9	chr12:21250040-21250052	(f)	5	0.005733	0.000184	3.43869	0.000548175	0.591031	.	.	.	.	.	.	.	.	.	.
chr3:15644044-15644045	G	T	rs11916854	0.002	.	TFAP2B	chr3:15644037-15644049	(f)	8	0.003211	0.048417	-2.7134	0.000541326	0.588514	chr3:15643877-15644046	ENSG00000279465	RP11-44D5.2	REM1562961	0, 22129364690346	0, 0954603323308624	0, 603385216754866	0, 260470245783132	0, 236860763911844	R
chr20:23621070-23621071	T	C	rs8121147	0.2296	.	TFAP2A(var.3)	chr20:23621068-23621081	(f)	3	0.019626	0.001518	2.55974	0.000539305	0.588514	chr20:23620896-23621155	ENSG00000101439	CST3	REM1420868	2, 89917772150316	0, 69413010370756	0, 54366465679428	0, 836568568554216	0, 981717711080048	R
chr20:23636169-23636170	G	T	rs3787499	0.2256	.	TFAP2B	chr20:23636161-23636173	(r)	4	0.004253	0.06429	-2.71568	0.000536482	0.588514	.	.	.	.	.	.	.	.	.	.
chr7:7995076-7995077	G	C	rs7800279	0.005	.	SPI1	chr7:7995070-7995086	(f)	7	6.1e-05	0.002091	-3.54127	0.000535889	0.588514	.	.	.	.	.	.	.	.	.	.
chr20:23624364-23624365	G	A	rs8121283	0.2366	.	ARNT2	chr20:23624359-23624368	(f)	6	3.1e-05	0.001362	-3.77967	0.000533313	0.588514	.	.	.	.	.	.	.	.	.	.
chr20:23629743-23629744	A	G	rs116542696	0.2326	.	MZF1(var.2)	chr20:23629741-23629751	(f)	3	0.000117	0.011214	-4.55856	0.000532091	0.588514	chr20:23629406-23629745, chr20:23629406-23629745	ENSG00000270001, ENSG00000101439	RP11-218C14.8, CST3	REM1420878, REM1420879	-0.846597556540981, -1.63211878203421	0.360693608809049, 0.593332479248261	0.595461223971522, 0.7773113160530164	0.864847906626506, 0.8648479006024097	0.6067999212148767, 0.6067999274435326	B,R
chr7:8017659-8017660	G	T	rs74571268	0.006	.	HOXC8	chr7:8017655-8017662	(r)	3	0.013754	0.000181	4.32989	0.000531421	0.588514	chr7:8017653-8017692	ENSG00000233108	AC006042.7	REM2034821	-0, 199829782299761	0, 867963766702496	0, 174425545128637	0, 422777825301204	0, 511604744474221	B
chr3:15592296-15592297	T	C	rs115974968	0.002	.	TP73	chr3:15592284-15592302	(f)	13	0.001651	7.7e-05	3.06192	0.000529655	0.588514	.	.	.	.	.	.	.	.	.	.
chr20:23624364-23624365	G	C	rs8121283	0.2366	.	SOHLH2	chr20:23624360-23624368	(f)	5	0.000266	0.011332	-3.75246	0.000523283	0.588514	.	.	.	.	.	.	.	.	.	.
chr20:23633623-23633624	G	A	rs13041070	0.2256	.	TFAP2A(var.2)	chr20:23633614-23633626	(r)	3	0.003527	0.056447	-2.77285	0.000522997	0.588514	.	.	.	.	.	.	.	.	.	.
chr1:109274569-109274570	A	G	rs7528419	0	.	TFAP2E	chr1:109274562-109274573	(f)	8	0.008931	0.00053	2.8242	0.000520454	0.588514	.	.	.	.	.	.	.	.	.	.
chr7:8071142-8071143	A	C	rs78744806	0.005	.	TP53	chr7:8071130-8071148	(f)	13	0.004376	0.000245	2.88157	0.000516302	0.588514	.	.	.	.	.	.	.	.	.	.
chr5:117700763-117700764	T	C	rs78599775	0.0537	.	TFCP2	chr5:117700760-117700770	(f)	4	0.010573	0.00024	3.78736	0.000516037	0.588514	.	.	.	.	.	.	.	.	.	.
chr7:8057990-8057991	T	C	rs6969971	0.005	.	TFCP2	chr7:8057987-8057997	(f)	4	0.010565	0.000238	3.7924	0.000508827	0.588514	.	.	.	.	.	.	.	.	.	.
chr7:8005002-8005003	T	G	rs73242049	0.005	.	TGIF2LY	chr7:8004995-8005007	(r)	5	0.000267	0.006743	-3.22726	0.000503529	0.588514	.	.	.	.	.	.	.	.	.	.
chr20:23618301-23618302	C	T	rs56388902	0.2366	.	ONECUT2	chr20:23618297-23618311	(r)	10	0.000268	6e-06	3.76	0.000502099	0.588514	.	.	.	.	.	.	.	.	.	.
chr20:23624364-23624365	G	A	rs8121283	0.2366	.	HEY2	chr20:23624359-23624369	(r)	5	0.000231	0.009555	-3.7206	0.000500796	0.588514	.	.	.	.	.	.	.	.	.	.
chr20:23624364-23624365	G	A	rs8121283	0.2366	.	HEY1	chr20:23624359-23624369	(f)	6	0.000102	0.003073	-3.40868	0.000496319	0.588514	.	.	.	.	.	.	.	.	.	.
chr7:8017659-8017660	G	T	rs74571268	0.006	.	HOXB8	chr7:8017656-8017663	(r)	4	0.005274	3.9e-05	4.91953	0.000494784	0.588514	chr7:8017653-8017692	ENSG00000233108	AC006042.7	REM2034821	-0, 199829782299761	0, 867963766702496	0, 174425545128637	0, 422777825301204	0, 511604744474221	B
chr7:8024686-8024687	A	C	rs73242080	0.006	.	RFX4	chr7:8024681-8024696	(f)	6	0.013206	0.000788	2.81845	0.000486103	0.586185	.	.	.	.	.	.	.	.	.	.
chr20:23624615-23624616	T	C	rs8115423	0.2366	.	MEIS2	chr20:23624611-23624619	(f)	5	0.001316	1.1e-05	4.80232	0.000482758	0.585516	.	.	.	.	.	.	.	.	.	.
chr1:109274967-109274968	G	T	rs12740374	0	.	TFAP2B(var.3)	chr1:109274957-109274970	(f)	11	0.000196	0.002986	-2.72525	0.000480237	0.585516	.	.	.	.	.	.	.	.	.	.
chr20:23630721-23630722	C	A	rs6036478	0.2326	.	CREB3L4(var.2)	chr20:23630716-23630728	(r)	7	0.003705	0.07591	-3.01991	0.000475527	0.583491	chr20:23630656-23631105	ENSG00000270001	RP11-218C14.8	REM1420882	1, 1908224545451	0, 205595384694349	0, 923706070394871	0, 342216185060241	0, 212701925450025	B
chr16:4001259-4001260	C	A	rs2531971	0.4453	.	TFAP2C	chr16:4001255-4001267	(r)	8	0.001745	0.026345	-2.71427	0.000475281	0.583491	chr16:4001202-4001451	ENSG00000263159	RP11-462G12.4	REM0816485	0, 704953940781787	0, 513427766194314	0, 49493653865917	0, 722083745361445	0, 437566700797679	R
chr7:8019882-8019883	A	C	rs7784884	0.005	.	RORB	chr7:8019881-8019891	(f)	2	3e-06	0.000213	-4.16974	0.000464505	0.576711	.	.	.	.	.	.	.	.	.	.
chr20:23638014-23638015	A	C	rs71334202	0.2306	.	TFAP2B(var.2)	chr20:23638012-23638023	(f)	3	0.007476	0.000361	3.02967	0.000456629	0.570308	.	.	.	.	.	.	.	.	.	.
chr15:43735848-43735849	C	T	rs147233090	0	.	HINFP	chr15:43735842-43735853	(f)	7	0.000126	0.005045	-3.68634	0.000454849	0.570308	chr15:43735702-43736051	ENSG00000184716	SERINC4	REM0730230	-0, 136988677239442	0, 111113633369034	0, 39304989395609	0, 327118929457831	0, 220700230214626	B
chr6:160330498-160330499	G	T	rs9295128	0	.	ZNF384	chr6:160330495-160330505	(r)	7	0.001753	6.4e-05	3.30733	0.000452494	0.570308	.	.	.	.	.	.	.	.	.	.
chr7:8089121-8089122	G	A	rs77655697	0.006	.	POU6F1(var.2)	chr7:8089118-8089126	(r)	5	0.004317	3.9e-05	4.69414	0.000447958	0.569651	.	.	.	.	.	.	.	.	.	.
chr20:23638014-23638015	A	C	rs71334202	0.2306	.	TFAP2E	chr20:23638012-23638023	(f)	3	0.004058	0.000231	2.86495	0.000446313	0.569651	.	.	.	.	.	.	.	.	.	.
chr20:23625195-23625196	A	C	rs1011226	0.2366	.	TFAP2B(var.2)	chr20:23625192-23625203	(r)	8	0.01021	0.000489	3.03787	0.000443497	0.569651	.	.	.	.	.	.	.	.	.	.
chr20:23600349-23600350	C	A	rs6048926	0.2396	.	NR2C2	chr20:23600336-23600350	(f)	14	0.002393	7.9e-05	3.4051	0.000436054	0.564781	.	.	.	.	.	.	.	.	.	.
chr20:23621070-23621071	T	C	rs8121147	0.2296	.	TFAP2C(var.3)	chr20:23621068-23621081	(f)	3	0.014301	0.001041	2.62016	0.00043602	0.564781	chr20:23620896-23621155	ENSG00000101439	CST3	REM1420868	2, 89917772150316	0, 69413010370756	0, 54366465679428	0, 836568568554216	0, 981717711080048	R
chr4:124644123-124644124	C	T	rs192427471	0	.	KLF15	chr4:124644118-124644129	(r)	6	0.000224	0.003624	-2.78222	0.000431918	0.564781	.	.	.	.	.	.	.	.	.	.
chr20:23637789-23637790	C	T	rs1064039	0.2256	.	TFAP2E	chr20:23637787-23637798	(r)	9	0.000423	0.007517	-2.877	0.000426497	0.562826	.	.	.	.	.	.	.	.	.	.
chr7:8039514-8039515	T	A	rs73242187	0.005	.	NR4A2::RXRA	chr7:8039505-8039519	(f)	10	0.006785	0.000269	3.22623	0.000415053	0.55119	.	.	.	.	.	.	.	.	.	.
chr3:15633654-15633655	T	G	rs11915606	0	.	TFAP2E	chr3:15633647-15633658	(r)	4	0.007369	0.000412	2.88476	0.0004142	0.55119	.	.	.	.	.	.	.	.	.	.
chr20:23589051-23589052	C	T	rs12710327	0.2455	.	EBF3	chr20:23589050-23589060	(f)	2	9.4e-05	0.002707	-3.35861	0.000409439	0.550705	.	.	.	.	.	.	.	.	.	.
chr20:23638014-23638015	A	G	rs71334202	0.2306	.	KLF15	chr20:23638009-23638020	(f)	6	0.003454	0.000209	2.80495	0.00039532	0.535146	.	.	.	.	.	.	.	.	.	.
chr20:23600349-23600350	C	A	rs6048926	0.2396	.	NR4A2	chr20:23600343-23600351	(f)	7	0.006279	5.5e-05	4.74147	0.000395006	0.535146	.	.	.	.	.	.	.	.	.	.
chr20:23624364-23624365	G	A	rs8121283	0.2366	.	HES2	chr20:23624359-23624369	(f)	6	0.000252	0.00737	-3.37715	0.000393771	0.535146	.	.	.	.	.	.	.	.	.	.
chr7:8014178-8014179	C	G	rs113110769	0.006	.	NFKB2	chr7:8014177-8014190	(r)	12	0.003379	0.000181	2.92698	0.000388227	0.535146	chr7:8014025-8014344	ENSG00000227719	AC006042.6	REM2034815	0, 0967222318642334	0, 1589047199732	0, 233037517498051	0, 525935496987951	0, 296483256159004	R
chr20:23624364-23624365	G	C	rs8121283	0.2366	.	HEY1	chr20:23624359-23624369	(r)	5	0.000164	0.005381	-3.48796	0.000387852	0.535146	.	.	.	.	.	.	.	.	.	.
chr20:23637789-23637790	C	G	rs1064039	0.2256	.	TFAP2A(var.2)	chr20:23637786-23637798	(f)	4	0.001594	0.02758	-2.85077	0.000386842	0.535146	.	.	.	.	.	.	.	.	.	.
chr20:23637789-23637790	C	T	rs1064039	0.2256	.	TFAP2A(var.3)	chr20:23637786-23637799	(f)	4	0.000568	0.007956	-2.63882	0.000386532	0.535146	.	.	.	.	.	.	.	.	.	.
chr20:23638014-23638015	A	C	rs71334202	0.2306	.	KLF9	chr20:23638006-23638019	(f)	9	0.002889	0.000112	3.25317	0.00038641	0.535146	.	.	.	.	.	.	.	.	.	.
chr20:23637789-23637790	C	G	rs1064039	0.2256	.	TFAP2B(var.3)	chr20:23637786-23637799	(r)	10	0.00063	0.010165	-2.78038	0.000385232	0.535146	.	.	.	.	.	.	.	.	.	.
chr20:23636169-23636170	G	C	rs3787499	0.2256	.	TFAP2C	chr20:23636161-23636173	(r)	4	0.004799	0.07652	-2.76914	0.00038186	0.535146	.	.	.	.	.	.	.	.	.	.
chr20:23638437-23638438	G	C	rs67567111	0.2247	.	CREB3L4(var.2)	chr20:23638431-23638443	(f)	7	0.001891	0.041538	-3.08962	0.000370377	0.535146	chr20:23638306-23638645	ENSG00000270001	RP11-218C14.8	REM1420896	0, 305136965365685	0, 483636199538281	0, 42418859883204	1, 10909593674698	0, 773779960370954	B
chr20:23628824-23628825	C	T	rs34374560	0.2326	.	VDR	chr20:23628820-23628828	(f)	5	0.001474	1.5e-05	4.57533	0.000368044	0.535146	.	.	.	.	.	.	.	.	.	.
chr20:23629743-23629744	A	G	rs116542696	0.2326	.	KLF15	chr20:23629736-23629747	(r)	4	0.005669	0.000337	2.82345	0.000367838	0.535146	chr20:23629406-23629745, chr20:23629406-23629745	ENSG00000270001, ENSG00000101439	RP11-218C14.8, CST3	REM1420878, REM1420879	-0.846597556540981, -1.63211878203421	0.360693608809049, 0.593332479248261	0.595461223971522, 0.7773113160530164	0.864847906626506, 0.8648479006024097	0.6067999212148767, 0.6067999274435326	B,R
chr20:23638437-23638438	G	C	rs67567111	0.2247	.	VEZF1	chr20:23638434-23638442	(f)	4	0.006351	0.000228	3.32722	0.000354505	0.523828	chr20:23638306-23638645	ENSG00000270001	RP11-218C14.8	REM1420896	0, 305136965365685	0, 483636199538281	0, 42418859883204	1, 10909593674698	0, 773779960370954	B
chr7:7997708-7997709	C	A	rs140529245	0.005	.	SREBF1(var.2)	chr7:7997704-7997714	(f)	5	6e-06	0.000323	-3.91711	0.000353306	0.523828	.	.	.	.	.	.	.	.	.	.
chr7:8019882-8019883	A	G	rs7784884	0.005	.	RORB	chr7:8019881-8019891	(f)	2	3e-06	0.000238	-4.28329	0.0003474	0.520664	.	.	.	.	.	.	.	.	.	.
chr7:8019882-8019883	A	T	rs7784884	0.005	.	PHOX2A	chr7:8019880-8019891	(r)	9	0.000351	0.015863	-3.81235	0.000344456	0.519965	.	.	.	.	.	.	.	.	.	.
chr16:4016889-4016890	G	C	rs12920508	0.4185	.	RORC	chr16:4016883-4016894	(f)	7	0.000161	0.011918	-4.3066	0.000339747	0.516572	.	.	.	.	.	.	.	.	.	.
chr20:23637789-23637790	C	G	rs1064039	0.2256	.	TFAP2C(var.3)	chr20:23637786-23637799	(f)	4	0.000397	0.005793	-2.68056	0.000338416	0.516572	.	.	.	.	.	.	.	.	.	.
chr20:23625195-23625196	A	C	rs1011226	0.2366	.	TFAP2B(var.3)	chr20:23625192-23625205	(r)	10	0.00414	0.000248	2.81501	0.000335425	0.516572	.	.	.	.	.	.	.	.	.	.
chr20:23638437-23638438	G	T	rs67567111	0.2247	.	E2F1	chr20:23638431-23638443	(r)	6	0.000503	0.012606	-3.22105	0.000335205	0.516572	chr20:23638306-23638645	ENSG00000270001	RP11-218C14.8	REM1420896	0, 305136965365685	0, 483636199538281	0, 42418859883204	1, 10909593674698	0, 773779960370954	B
chr20:23639438-23639439	A	G	rs3761280	0.2247	.	TFAP2A(var.3)	chr20:23639437-23639450	(f)	2	0.0123	0.000849	2.67349	0.000334023	0.516572	.	.	.	.	.	.	.	.	.	.
chr20:23638018-23638019	C	G	rs5030707	0.2256	.	TFAP2C(var.3)	chr20:23638009-23638022	(r)	4	0.005749	0.000392	2.68437	0.000333051	0.516572	.	.	.	.	.	.	.	.	.	.
chr16:4001259-4001260	C	A	rs2531971	0.4453	.	EGR4	chr16:4001255-4001270	(f)	5	0.000843	0.018574	-3.09294	0.000329068	0.516572	chr16:4001202-4001451	ENSG00000263159	RP11-462G12.4	REM0816485	0, 704953940781787	0, 513427766194314	0, 49493653865917	0, 722083745361445	0, 437566700797679	R
chr6:66916650-66916651	T	C	rs9453926	0.0099	.	HLF	chr6:66916648-66916658	(r)	8	1.2e-05	0.000824	-4.20672	0.000326552	0.516572	.	.	.	.	.	.	.	.	.	.
chr20:23589051-23589052	C	T	rs12710327	0.2455	.	TFAP2B(var.2)	chr20:23589049-23589060	(r)	9	0.000437	0.009932	-3.12394	0.000326501	0.516572	.	.	.	.	.	.	.	.	.	.
chr20:23598418-23598419	C	T	rs6048925	0.2396	.	FOXF2	chr20:23598417-23598430	(r)	12	0.00024	3e-06	4.29527	0.000322806	0.516572	.	.	.	.	.	.	.	.	.	.
chr7:8024686-8024687	A	C	rs73242080	0.006	.	CREB3L4(var.2)	chr7:8024681-8024693	(r)	7	0.065812	0.002877	3.12989	0.000320581	0.516572	.	.	.	.	.	.	.	.	.	.
chr5:117700763-117700764	T	G	rs78599775	0.0537	.	ZBTB7A	chr5:117700757-117700767	(f)	7	0.000347	5e-06	4.31047	0.00031791	0.516572	.	.	.	.	.	.	.	.	.	.
chr20:23637933-23637934	T	G	rs73318135	0.2256	.	TFAP2B	chr20:23637926-23637938	(f)	8	0.038764	0.002232	2.85443	0.000310454	0.516572	.	.	.	.	.	.	.	.	.	.
chr20:23622744-23622745	C	G	rs7265178	0.2356	.	RARA::RXRG	chr20:23622742-23622760	(f)	3	0.006746	0.000224	3.40365	0.000309188	0.516572	.	.	.	.	.	.	.	.	.	.
chr20:23637789-23637790	C	T	rs1064039	0.2256	.	TFAP2B	chr20:23637787-23637799	(r)	10	0.000261	0.00456	-2.86187	0.000301471	0.510129	.	.	.	.	.	.	.	.	.	.
chr20:23589051-23589052	C	T	rs12710327	0.2455	.	TFAP2C	chr20:23589049-23589061	(f)	3	0.000654	0.011097	-2.83193	0.000297251	0.507077	.	.	.	.	.	.	.	.	.	.
chr20:23636169-23636170	G	T	rs3787499	0.2256	.	TFAP2A(var.2)	chr20:23636161-23636173	(r)	4	0.002529	0.047165	-2.92575	0.000289403	0.497734	.	.	.	.	.	.	.	.	.	.
chr5:117700763-117700764	T	G	rs78599775	0.0537	.	ELF3	chr5:117700755-117700767	(r)	4	0.00027	4e-06	4.33962	0.000282104	0.489193	.	.	.	.	.	.	.	.	.	.
chr5:117709217-117709218	G	C	rs113576675	0.0636	.	THAP1	chr5:117709215-117709224	(f)	3	0.000601	0.064588	-4.67754	0.000281202	0.489193	.	.	.	.	.	.	.	.	.	.
chr7:8089121-8089122	G	A	rs77655697	0.006	.	HOXB5	chr7:8089118-8089126	(r)	5	0.006017	8.6e-05	4.24345	0.000278603	0.489193	.	.	.	.	.	.	.	.	.	.
chr20:23629743-23629744	A	T	rs116542696	0.2326	.	CTCFL	chr20:23629741-23629752	(f)	3	0.000366	0.013757	-3.62606	0.000277582	0.489193	chr20:23629406-23629745, chr20:23629406-23629745	ENSG00000270001, ENSG00000101439	RP11-218C14.8, CST3	REM1420878, REM1420879	-0.846597556540981, -1.63211878203421	0.360693608809049, 0.593332479248261	0.595461223971522, 0.7773113160530164	0.864847906626506, 0.8648479006024097	0.6067999212148767, 0.6067999274435326	B,R
chr20:23637789-23637790	C	G	rs1064039	0.2256	.	TFAP2B	chr20:23637786-23637798	(f)	4	0.001926	0.03449	-2.88511	0.000275082	0.489193	.	.	.	.	.	.	.	.	.	.
chr20:23638014-23638015	A	C	rs71334202	0.2306	.	TFAP2C(var.3)	chr20:23638011-23638024	(r)	10	0.011214	0.000728	2.73412	0.000270305	0.488935	.	.	.	.	.	.	.	.	.	.
chr20:23661789-23661790	T	C	rs16985615	0	.	THAP1	chr20:23661784-23661793	(f)	6	0.005826	5.3e-05	4.6961	0.000269118	0.488935	chr20:23661756-23661805	ENSG00000101439	CST3	REM1420921	-0, 0368881018267055	0, 970553229307123	0, 0445077883103717	1, 00031241084337	2, 05820503032338	R
chr20:23621070-23621071	T	C	rs8121147	0.2296	.	TFAP2A(var.2)	chr20:23621068-23621080	(f)	3	0.043793	0.002288	2.95167	0.000261779	0.481821	chr20:23620896-23621155	ENSG00000101439	CST3	REM1420868	2, 89917772150316	0, 69413010370756	0, 54366465679428	0, 836568568554216	0, 981717711080048	R
chr20:23624925-23624926	C	G	rs28703706	0.2376	.	IRF1	chr20:23624914-23624934	(r)	9	0.001657	6e-05	3.32267	0.000259532	0.481821	.	.	.	.	.	.	.	.	.	.
chr7:8089121-8089122	G	A	rs77655697	0.006	.	POU6F2	chr7:8089116-8089126	(f)	6	0.003485	3.3e-05	4.65294	0.000258285	0.481821	.	.	.	.	.	.	.	.	.	.
chr3:15633654-15633655	T	G	rs11915606	0	.	EBF3	chr3:15633648-15633658	(f)	7	0.004927	0.000147	3.51409	0.000248409	0.469568	.	.	.	.	.	.	.	.	.	.
chr20:23638018-23638019	C	G	rs5030707	0.2256	.	TFAP2B(var.3)	chr20:23638009-23638022	(f)	10	0.008075	0.000449	2.89062	0.000247905	0.469568	.	.	.	.	.	.	.	.	.	.
chr1:109274967-109274968	G	T	rs12740374	0	.	CEBPE	chr1:109274966-109274976	(r)	9	0.007325	0.000107	4.2278	0.000244973	0.469568	.	.	.	.	.	.	.	.	.	.
chr20:23638014-23638015	A	C	rs71334202	0.2306	.	TFAP2A(var.3)	chr20:23638011-23638024	(r)	10	0.013178	0.000845	2.74732	0.000244742	0.469568	.	.	.	.	.	.	.	.	.	.
chr5:117709217-117709218	G	C	rs113576675	0.0636	.	INSM1	chr5:117709214-117709226	(r)	9	0.000611	1.1e-05	4.02246	0.000243959	0.469568	.	.	.	.	.	.	.	.	.	.
chr4:124644123-124644124	C	T	rs192427471	0	.	ZBTB14	chr4:124644120-124644132	(r)	9	0.020095	0.00074	3.30119	0.000224508	0.444408	.	.	.	.	.	.	.	.	.	.
chr6:66916650-66916651	T	C	rs9453926	0.0099	.	NFIL3	chr6:66916648-66916658	(r)	8	3e-06	0.000327	-4.57539	0.000219463	0.438557	.	.	.	.	.	.	.	.	.	.
chr20:23624917-23624918	C	A	rs201100376	0.2386	.	STAT1::STAT2	chr20:23624914-23624929	(r)	12	0.00083	1.8e-05	3.83664	0.000217997	0.438557	.	.	.	.	.	.	.	.	.	.
chr20:23629743-23629744	A	G	rs116542696	0.2326	.	ZNF263	chr20:23629739-23629749	(f)	5	7.2e-05	0.004753	-4.18901	0.000216022	0.438557	chr20:23629406-23629745, chr20:23629406-23629745	ENSG00000270001, ENSG00000101439	RP11-218C14.8, CST3	REM1420878, REM1420879	-0.846597556540981, -1.63211878203421	0.360693608809049, 0.593332479248261	0.595461223971522, 0.7773113160530164	0.864847906626506, 0.8648479006024097	0.6067999212148767, 0.6067999274435326	B,R
chr20:23618773-23618774	T	G	rs6048941	0.2366	.	HNF1B	chr20:23618764-23618777	(f)	10	0.000184	0.006828	-3.6118	0.000212087	0.436284	.	.	.	.	.	.	.	.	.	.
chr20:23624917-23624918	C	G	rs201100376	0.2386	.	IRF1	chr20:23624906-23624926	(r)	9	0.001442	4.9e-05	3.38595	0.000206734	0.429482	.	.	.	.	.	.	.	.	.	.
chr20:23589051-23589052	C	T	rs12710327	0.2455	.	TFAP2B(var.3)	chr20:23589049-23589062	(f)	3	0.000155	0.002922	-2.93807	0.000205061	0.429482	.	.	.	.	.	.	.	.	.	.
chr3:15644044-15644045	G	C	rs11916854	0.002	.	EGR1	chr3:15644036-15644049	(f)	9	0.000563	2.4e-05	3.16609	0.000203506	0.429482	chr3:15643877-15644046	ENSG00000279465	RP11-44D5.2	REM1562961	0, 22129364690346	0, 0954603323308624	0, 603385216754866	0, 260470245783132	0, 236860763911844	R
chr20:23637789-23637790	C	G	rs1064039	0.2256	.	KLF15	chr20:23637785-23637796	(r)	7	0.002285	0.000116	2.97616	0.000202925	0.429482	.	.	.	.	.	.	.	.	.	.
chr20:23589051-23589052	C	T	rs12710327	0.2455	.	TFAP2E	chr20:23589049-23589060	(r)	9	0.000272	0.005935	-3.08245	0.000196532	0.425126	.	.	.	.	.	.	.	.	.	.
chr20:23639438-23639439	A	G	rs3761280	0.2247	.	TFAP2C(var.3)	chr20:23639437-23639450	(r)	12	0.007572	0.000456	2.81018	0.000196443	0.425126	.	.	.	.	.	.	.	.	.	.
chr20:23661789-23661790	T	A	rs16985615	0	.	TFAP2B	chr20:23661785-23661797	(r)	8	0.001254	0.024486	-2.97201	0.000195282	0.425126	chr20:23661756-23661805	ENSG00000101439	CST3	REM1420921	-0, 0368881018267055	0, 970553229307123	0, 0445077883103717	1, 00031241084337	2, 05820503032338	R
chr20:23642242-23642243	G	A	rs2405367	0.2207	.	VEZF1	chr20:23642235-23642243	(r)	1	8.9e-05	0.00301	-3.5213	0.000189739	0.423528	.	.	.	.	.	.	.	.	.	.
chr7:8078014-8078015	A	C	rs112176605	0.006	.	HOXA9	chr7:8078011-8078019	(r)	5	0.000427	0.049088	-4.74419	0.000185096	0.417609	.	.	.	.	.	.	.	.	.	.
chr20:23638014-23638015	A	C	rs71334202	0.2306	.	GLIS2	chr20:23638009-23638023	(f)	6	0.00089	3.4e-05	3.27366	0.000184069	0.417609	.	.	.	.	.	.	.	.	.	.
chr20:23638437-23638438	G	T	rs67567111	0.2247	.	ZNF16	chr20:23638422-23638445	(r)	8	0.000634	2.6e-05	3.18952	0.000183803	0.417609	chr20:23638306-23638645	ENSG00000270001	RP11-218C14.8	REM1420896	0, 305136965365685	0, 483636199538281	0, 42418859883204	1, 10909593674698	0, 773779960370954	B
chr16:4001259-4001260	C	A	rs2531971	0.4453	.	TFAP2B	chr16:4001255-4001267	(f)	5	0.000516	0.010251	-2.98927	0.000182436	0.417609	chr16:4001202-4001451	ENSG00000263159	RP11-462G12.4	REM0816485	0, 704953940781787	0, 513427766194314	0, 49493653865917	0, 722083745361445	0, 437566700797679	R
chr20:23624364-23624365	G	C	rs8121283	0.2366	.	HES2	chr20:23624359-23624369	(r)	5	0.000128	0.004774	-3.6214	0.000179868	0.417609	.	.	.	.	.	.	.	.	.	.
chr20:23624364-23624365	G	C	rs8121283	0.2366	.	ARNT2	chr20:23624359-23624368	(f)	6	3.1e-05	0.002024	-4.17627	0.00017861	0.417609	.	.	.	.	.	.	.	.	.	.
chr20:23637789-23637790	C	T	rs1064039	0.2256	.	TFAP2C	chr20:23637787-23637799	(f)	3	0.000453	0.008839	-2.97058	0.00017096	0.412316	.	.	.	.	.	.	.	.	.	.
chr20:23613693-23613694	T	G	rs2067488	0.2366	.	TBX19	chr20:23613691-23613710	(r)	17	6.4e-05	0.001415	-3.09769	0.00016639	0.40596	.	.	.	.	.	.	.	.	.	.
chr7:8089121-8089122	G	A	rs77655697	0.006	.	MEOX1	chr7:8089118-8089127	(f)	4	0.006304	9.1e-05	4.23812	0.000155647	0.384217	.	.	.	.	.	.	.	.	.	.
chr15:44000938-44000939	C	G	rs11638352	0	.	CTCF	chr15:44000934-44000953	(f)	5	0.000167	0.004881	-3.37573	0.000153691	0.383904	chr15:44000851-44001060	ENSG00000185607	ACTBP7	REM0730925	0, 597886639608287	0, 261856124671818	0, 857492858926975	0, 363590078915662	0, 292467064926145	B
chr20:23637789-23637790	C	G	rs1064039	0.2256	.	TFAP2A(var.3)	chr20:23637786-23637799	(f)	4	0.000568	0.010048	-2.87232	0.000144559	0.365446	.	.	.	.	.	.	.	.	.	.
chr1:109274967-109274968	G	T	rs12740374	0	.	TFAP2A(var.2)	chr1:109274958-109274970	(r)	3	0.000532	0.011959	-3.11204	0.000140719	0.360075	.	.	.	.	.	.	.	.	.	.
chr7:8017659-8017660	G	A	rs74571268	0.006	.	POU2F1	chr7:8017650-8017661	(f)	10	0.000542	4e-06	4.92489	0.000136969	0.354806	chr7:8017653-8017692	ENSG00000233108	AC006042.7	REM2034821	-0, 199829782299761	0, 867963766702496	0, 174425545128637	0, 422777825301204	0, 511604744474221	B
chr3:15633654-15633655	T	G	rs11915606	0	.	TFAP2A(var.2)	chr3:15633646-15633658	(f)	9	0.034425	0.001509	3.12756	0.000132513	0.347555	.	.	.	.	.	.	.	.	.	.
chr20:23638014-23638015	A	C	rs71334202	0.2306	.	ZNF460	chr20:23638004-23638020	(f)	11	0.00098	4.3e-05	3.12892	0.000132081	0.347555	.	.	.	.	.	.	.	.	.	.
chr20:23625195-23625196	A	C	rs1011226	0.2366	.	TFAP2A(var.3)	chr20:23625192-23625205	(r)	10	0.009529	0.000527	2.89515	0.000131306	0.347555	.	.	.	.	.	.	.	.	.	.
chr20:23629743-23629744	A	G	rs116542696	0.2326	.	SP8	chr20:23629739-23629751	(r)	8	0.008552	0.000132	4.16882	0.000129862	0.347555	chr20:23629406-23629745, chr20:23629406-23629745	ENSG00000270001, ENSG00000101439	RP11-218C14.8, CST3	REM1420878, REM1420879	-0.846597556540981, -1.63211878203421	0.360693608809049, 0.593332479248261	0.595461223971522, 0.7773113160530164	0.864847906626506, 0.8648479006024097	0.6067999212148767, 0.6067999274435326	B,R
chr7:8017659-8017660	G	A	rs74571268	0.006	.	POU3F2	chr7:8017651-8017663	(f)	9	0.001898	1.6e-05	4.7815	0.000128533	0.347555	chr7:8017653-8017692	ENSG00000233108	AC006042.7	REM2034821	-0, 199829782299761	0, 867963766702496	0, 174425545128637	0, 422777825301204	0, 511604744474221	B
chr20:23618301-23618302	C	T	rs56388902	0.2366	.	ONECUT3	chr20:23618297-23618311	(r)	10	0.000188	3e-06	4.21316	0.000127655	0.347555	.	.	.	.	.	.	.	.	.	.
chr20:23628663-23628664	C	T	rs6048956	0.2326	.	KLF15	chr20:23628658-23628669	(r)	6	6.8e-05	0.001505	-3.10149	0.000124543	0.347555	.	.	.	.	.	.	.	.	.	.
chr20:23637789-23637790	C	T	rs1064039	0.2256	.	TFAP2C(var.3)	chr20:23637786-23637799	(f)	4	0.000397	0.007386	-2.92342	0.000122141	0.347555	.	.	.	.	.	.	.	.	.	.
chr3:15633654-15633655	T	G	rs11915606	0	.	TFAP2C	chr3:15633647-15633659	(f)	8	0.014608	0.000687	3.05628	0.000121452	0.347555	.	.	.	.	.	.	.	.	.	.
chr20:23637933-23637934	T	A	rs73318135	0.2256	.	ZBTB14	chr20:23637925-23637937	(f)	9	0.028804	0.000885	3.48281	0.000118734	0.347555	.	.	.	.	.	.	.	.	.	.
chr20:23629743-23629744	A	G	rs116542696	0.2326	.	SP9	chr20:23629738-23629750	(r)	7	0.001736	3.4e-05	3.93493	0.000117285	0.347555	chr20:23629406-23629745, chr20:23629406-23629745	ENSG00000270001, ENSG00000101439	RP11-218C14.8, CST3	REM1420878, REM1420879	-0.846597556540981, -1.63211878203421	0.360693608809049, 0.593332479248261	0.595461223971522, 0.7773113160530164	0.864847906626506, 0.8648479006024097	0.6067999212148767, 0.6067999274435326	B,R
chr20:23625195-23625196	A	C	rs1011226	0.2366	.	TFAP2C(var.3)	chr20:23625192-23625205	(r)	10	0.007116	0.000376	2.93925	0.000114295	0.347555	.	.	.	.	.	.	.	.	.	.
chr7:99946003-99946004	C	T	rs140104968	0	.	KLF6	chr7:99945995-99946005	(f)	9	2e-06	0.000176	-4.31941	0.000114258	0.347555	chr7:99945850-99946149	ENSG00000160862	AZGP1	REM2097158	0, 118443385926949	0, 0216528537903076	0, 316571407918559	0, 415112841867469	0, 266684656030914	R
chr20:23629743-23629744	A	T	rs116542696	0.2326	.	ZBTB14	chr20:23629740-23629752	(r)	9	0.028267	0.000858	3.49518	0.000113694	0.347555	chr20:23629406-23629745, chr20:23629406-23629745	ENSG00000270001, ENSG00000101439	RP11-218C14.8, CST3	REM1420878, REM1420879	-0.846597556540981, -1.63211878203421	0.360693608809049, 0.593332479248261	0.595461223971522, 0.7773113160530164	0.864847906626506, 0.8648479006024097	0.6067999212148767, 0.6067999274435326	B,R
chr20:23629743-23629744	A	G	rs116542696	0.2326	.	SP2	chr20:23629733-23629750	(r)	7	0.002225	6.8e-05	3.48941	0.000111522	0.347555	chr20:23629406-23629745, chr20:23629406-23629745	ENSG00000270001, ENSG00000101439	RP11-218C14.8, CST3	REM1420878, REM1420879	-0.846597556540981, -1.63211878203421	0.360693608809049, 0.593332479248261	0.595461223971522, 0.7773113160530164	0.864847906626506, 0.8648479006024097	0.6067999212148767, 0.6067999274435326	B,R
chr6:66903129-66903130	A	G	rs9453922	0.0099	.	LEF1	chr6:66903122-66903137	(f)	8	4e-06	0.000252	-4.20033	0.00010807	0.347555	.	.	.	.	.	.	.	.	.	.
chr1:109274967-109274968	G	T	rs12740374	0	.	TFAP2C(var.3)	chr1:109274957-109274970	(r)	3	0.000138	0.002687	-2.96762	0.000101467	0.332659	.	.	.	.	.	.	.	.	.	.
chr7:8017659-8017660	G	A	rs74571268	0.006	.	POU1F1	chr7:8017650-8017664	(f)	10	0.001641	1.7e-05	4.56224	0.000100453	0.332659	chr7:8017653-8017692	ENSG00000233108	AC006042.7	REM2034821	-0, 199829782299761	0, 867963766702496	0, 174425545128637	0, 422777825301204	0, 511604744474221	B
chr20:23629743-23629744	A	T	rs116542696	0.2326	.	RREB1	chr20:23629729-23629749	(r)	6	0.000115	5e-06	3.07566	9.86855e-05	0.332659	chr20:23629406-23629745, chr20:23629406-23629745	ENSG00000270001, ENSG00000101439	RP11-218C14.8, CST3	REM1420878, REM1420879	-0.846597556540981, -1.63211878203421	0.360693608809049, 0.593332479248261	0.595461223971522, 0.7773113160530164	0.864847906626506, 0.8648479006024097	0.6067999212148767, 0.6067999274435326	B,R
chr20:23638014-23638015	A	C	rs71334202	0.2306	.	ZNF740	chr20:23638005-23638018	(f)	10	0.003311	0.000122	3.30317	9.79862e-05	0.332659	.	.	.	.	.	.	.	.	.	.
chr20:23618301-23618302	C	T	rs56388902	0.2366	.	ONECUT1	chr20:23618297-23618311	(r)	10	0.000115	1e-06	4.44088	9.71027e-05	0.332659	.	.	.	.	.	.	.	.	.	.
chr20:23638437-23638438	G	T	rs67567111	0.2247	.	CREB3L4(var.2)	chr20:23638431-23638443	(r)	6	0.001379	0.044079	-3.46486	9.6457e-05	0.332659	chr20:23638306-23638645	ENSG00000270001	RP11-218C14.8	REM1420896	0, 305136965365685	0, 483636199538281	0, 42418859883204	1, 10909593674698	0, 773779960370954	B
chr20:23600974-23600975	A	C	rs6106685	0.2396	.	YY2	chr20:23600968-23600978	(r)	4	0.00131	1.5e-05	4.46311	9.57512e-05	0.332659	.	.	.	.	.	.	.	.	.	.
chr20:23621590-23621591	C	T	rs6048945	0.2296	.	HOXB7	chr20:23621582-23621592	(r)	2	2.5e-05	0.003984	-5.08001	9.26735e-05	0.332659	.	.	.	.	.	.	.	.	.	.
chr20:23629743-23629744	A	G	rs116542696	0.2326	.	KLF16	chr20:23629739-23629750	(r)	7	0.003148	5.5e-05	4.0477	9.23301e-05	0.332659	chr20:23629406-23629745, chr20:23629406-23629745	ENSG00000270001, ENSG00000101439	RP11-218C14.8, CST3	REM1420878, REM1420879	-0.846597556540981, -1.63211878203421	0.360693608809049, 0.593332479248261	0.595461223971522, 0.7773113160530164	0.864847906626506, 0.8648479006024097	0.6067999212148767, 0.6067999274435326	B,R
chr7:99823461-99823462	G	A	rs62471956	0	.	NFYC	chr7:99823457-99823467	(f)	5	0.000644	4e-06	5.04073	9.06258e-05	0.332659	chr7:99823453-99823552	ENSG00000273407	RP11-757A13.1	REM2096929	-0, 360684733062294	0, 0939605270551493	0, 638988828667461	0, 37630594192771	0, 422447279410445	R
chr20:23600974-23600975	A	C	rs6106685	0.2396	.	TFAP2A(var.3)	chr20:23600971-23600984	(r)	10	0.007725	0.00039	2.98629	8.94435e-05	0.332659	.	.	.	.	.	.	.	.	.	.
chr20:23641628-23641629	G	C	rs6114209	0.2256	.	ZIC3	chr20:23641616-23641631	(r)	3	3.8e-05	0.001358	-3.56759	8.90969e-05	0.332659	.	.	.	.	.	.	.	.	.	.
chr9:37590252-37590253	G	A	rs57578064	0	.	KLF6	chr9:37590247-37590257	(r)	5	7e-06	0.000584	-4.42188	8.58028e-05	0.332659	chr9:37590098-37590407	ENSG00000233111	RAB1C	REM2251814	0, 0195872681455718	0, 816273261943978	0, 0187843618481477	0, 477968145361445	0, 28962048040137	R
chr20:23638014-23638015	A	C	rs71334202	0.2306	.	TFAP2C	chr20:23638011-23638023	(f)	4	0.016681	0.00072	3.14345	8.57763e-05	0.332659	.	.	.	.	.	.	.	.	.	.
chr15:43735848-43735849	C	T	rs147233090	0	.	ELF5	chr15:43735844-43735854	(r)	6	1.9e-05	0.004263	-5.42734	8.57414e-05	0.332659	chr15:43735702-43736051	ENSG00000184716	SERINC4	REM0730230	-0, 136988677239442	0, 111113633369034	0, 39304989395609	0, 327118929457831	0, 220700230214626	B
chr1:109274967-109274968	G	T	rs12740374	0	.	TFAP2A(var.3)	chr1:109274957-109274970	(f)	11	0.000151	0.003035	-3.00293	8.33882e-05	0.332659	.	.	.	.	.	.	.	.	.	.
chr3:15613633-15613634	T	C	rs74447265	0.002	.	ZNF384	chr3:15613628-15613638	(r)	5	1.9e-05	0.000877	-3.84023	8.07609e-05	0.332659	.	.	.	.	.	.	.	.	.	.
chr20:23629743-23629744	A	T	rs116542696	0.2326	.	KLF16	chr20:23629736-23629747	(r)	4	0.00193	3.2e-05	4.10084	7.84793e-05	0.332659	chr20:23629406-23629745, chr20:23629406-23629745	ENSG00000270001, ENSG00000101439	RP11-218C14.8, CST3	REM1420878, REM1420879	-0.846597556540981, -1.63211878203421	0.360693608809049, 0.593332479248261	0.595461223971522, 0.7773113160530164	0.864847906626506, 0.8648479006024097	0.6067999212148767, 0.6067999274435326	B,R
chr3:15633654-15633655	T	G	rs11915606	0	.	TFAP2B(var.3)	chr3:15633645-15633658	(f)	10	0.001575	6.5e-05	3.18604	7.60709e-05	0.332659	.	.	.	.	.	.	.	.	.	.
chr9:37590252-37590253	G	A	rs57578064	0	.	SP9	chr9:37590245-37590257	(r)	5	4.3e-05	0.002587	-4.09183	7.20256e-05	0.332659	chr9:37590098-37590407	ENSG00000233111	RAB1C	REM2251814	0, 0195872681455718	0, 816273261943978	0, 0187843618481477	0, 477968145361445	0, 28962048040137	R
chr20:23629743-23629744	A	G	rs116542696	0.2326	.	MAZ	chr20:23629739-23629749	(r)	6	4e-06	0.000256	-4.04447	6.89928e-05	0.329008	chr20:23629406-23629745, chr20:23629406-23629745	ENSG00000270001, ENSG00000101439	RP11-218C14.8, CST3	REM1420878, REM1420879	-0.846597556540981, -1.63211878203421	0.360693608809049, 0.593332479248261	0.595461223971522, 0.7773113160530164	0.864847906626506, 0.8648479006024097	0.6067999212148767, 0.6067999274435326	B,R
chr6:66903129-66903130	A	G	rs9453922	0.0099	.	TCF7	chr6:66903124-66903133	(r)	4	3e-06	0.000949	-5.80642	6.86183e-05	0.329008	.	.	.	.	.	.	.	.	.	.
chr20:23629743-23629744	A	G	rs116542696	0.2326	.	VEZF1	chr20:23629738-23629746	(r)	3	0.002876	6.2e-05	3.83899	6.81988e-05	0.329008	chr20:23629406-23629745, chr20:23629406-23629745	ENSG00000270001, ENSG00000101439	RP11-218C14.8, CST3	REM1420878, REM1420879	-0.846597556540981, -1.63211878203421	0.360693608809049, 0.593332479248261	0.595461223971522, 0.7773113160530164	0.864847906626506, 0.8648479006024097	0.6067999212148767, 0.6067999274435326	B,R
chr7:8043092-8043093	G	A	rs74371375	0.004	.	BARX2	chr7:8043090-8043100	(f)	3	0.002684	1.7e-05	5.06838	6.6361e-05	0.329008	.	.	.	.	.	.	.	.	.	.
chr20:23638018-23638019	C	G	rs5030707	0.2256	.	TFAP2A(var.3)	chr20:23638009-23638022	(r)	4	0.006369	0.000297	3.06658	6.37772e-05	0.329008	.	.	.	.	.	.	.	.	.	.
chr3:15633654-15633655	T	G	rs11915606	0	.	TFAP2B	chr3:15633647-15633659	(f)	8	0.020503	0.000773	3.278	5.84372e-05	0.314398	.	.	.	.	.	.	.	.	.	.
chr20:23589051-23589052	C	T	rs12710327	0.2455	.	TFAP2A(var.2)	chr20:23589049-23589061	(f)	3	0.000884	0.025431	-3.35882	5.41364e-05	0.298924	.	.	.	.	.	.	.	.	.	.
chr5:117686781-117686782	G	C	rs114031454	0.0507	.	SOX18	chr5:117686775-117686783	(f)	7	0.000191	0.033394	-5.16518	5.18925e-05	0.294278	.	.	.	.	.	.	.	.	.	.
chr20:23637789-23637790	C	G	rs1064039	0.2256	.	TFAP2C	chr20:23637786-23637798	(f)	4	0.001422	0.037642	-3.27629	5.04905e-05	0.294278	.	.	.	.	.	.	.	.	.	.
chr20:23638437-23638438	G	C	rs67567111	0.2247	.	RARA::RXRG	chr20:23638422-23638440	(r)	3	0.002464	4.8e-05	3.9355	4.99651e-05	0.294278	chr20:23638306-23638645	ENSG00000270001	RP11-218C14.8	REM1420896	0, 305136965365685	0, 483636199538281	0, 42418859883204	1, 10909593674698	0, 773779960370954	B
chr7:99823461-99823462	G	A	rs62471956	0	.	NFYA	chr7:99823457-99823467	(f)	5	0.000438	3e-06	4.97764	4.78094e-05	0.294278	chr7:99823453-99823552	ENSG00000273407	RP11-757A13.1	REM2096929	-0, 360684733062294	0, 0939605270551493	0, 638988828667461	0, 37630594192771	0, 422447279410445	R
chr6:66916650-66916651	T	C	rs9453926	0.0099	.	DBP	chr6:66916648-66916658	(f)	3	8e-06	0.000509	-4.1595	4.65582e-05	0.294278	.	.	.	.	.	.	.	.	.	.
chr20:23589051-23589052	C	T	rs12710327	0.2455	.	TFAP2C(var.3)	chr20:23589049-23589062	(f)	3	0.000183	0.004298	-3.15496	4.62272e-05	0.294278	.	.	.	.	.	.	.	.	.	.
chr20:23624917-23624918	C	A	rs201100376	0.2386	.	IRF1	chr20:23624910-23624930	(r)	13	0.000106	2e-06	3.81328	4.44875e-05	0.294278	.	.	.	.	.	.	.	.	.	.
chr20:23600349-23600350	C	A	rs6048926	0.2396	.	NR2F1	chr20:23600341-23600354	(f)	9	0.000566	4e-06	5.01896	4.35594e-05	0.294278	.	.	.	.	.	.	.	.	.	.
chr20:23618468-23618469	A	G	rs6048939	0.2366	.	HIC2	chr20:23618465-23618473	(r)	5	0.002962	6e-06	6.13615	3.92733e-05	0.284155	.	.	.	.	.	.	.	.	.	.
chr20:23638014-23638015	A	C	rs71334202	0.2306	.	EGR1	chr20:23638006-23638019	(f)	9	0.004211	0.000113	3.62032	3.76719e-05	0.282302	.	.	.	.	.	.	.	.	.	.
chr7:8017659-8017660	G	T	rs74571268	0.006	.	HOXD8	chr7:8017655-8017663	(r)	4	0.004032	1.1e-05	5.90533	3.74975e-05	0.282302	chr7:8017653-8017692	ENSG00000233108	AC006042.7	REM2034821	-0, 199829782299761	0, 867963766702496	0, 174425545128637	0, 422777825301204	0, 511604744474221	B
chr20:23629743-23629744	A	T	rs116542696	0.2326	.	MAZ	chr20:23629739-23629749	(r)	6	4e-06	0.000324	-4.27838	3.3336e-05	0.269027	chr20:23629406-23629745, chr20:23629406-23629745	ENSG00000270001, ENSG00000101439	RP11-218C14.8, CST3	REM1420878, REM1420879	-0.846597556540981, -1.63211878203421	0.360693608809049, 0.593332479248261	0.595461223971522, 0.7773113160530164	0.864847906626506, 0.8648479006024097	0.6067999212148767, 0.6067999274435326	B,R
chr16:4001259-4001260	C	A	rs2531971	0.4453	.	TFAP2A(var.2)	chr16:4001255-4001267	(f)	5	0.000211	0.006928	-3.49004	3.25756e-05	0.269027	chr16:4001202-4001451	ENSG00000263159	RP11-462G12.4	REM0816485	0, 704953940781787	0, 513427766194314	0, 49493653865917	0, 722083745361445	0, 437566700797679	R
chr20:23622744-23622745	C	G	rs7265178	0.2356	.	CREB3L4(var.2)	chr20:23622739-23622751	(r)	7	0.000324	0.014901	-3.82701	2.63253e-05	0.230154	.	.	.	.	.	.	.	.	.	.
chr7:7996194-7996195	A	C	rs80318743	0.005	.	RFX7	chr7:7996194-7996203	(f)	1	0.007491	4.5e-05	5.12206	2.62442e-05	0.230154	.	.	.	.	.	.	.	.	.	.
chr20:23638014-23638015	A	C	rs71334202	0.2306	.	ZIC4	chr20:23638009-23638024	(f)	6	0.003618	6.5e-05	4.02409	2.44351e-05	0.230154	.	.	.	.	.	.	.	.	.	.
chr20:23638014-23638015	A	C	rs71334202	0.2306	.	TFAP2B	chr20:23638011-23638023	(f)	4	0.020294	0.000596	3.52829	2.17813e-05	0.217631	.	.	.	.	.	.	.	.	.	.
chr20:23638014-23638015	A	C	rs71334202	0.2306	.	EGR4	chr20:23638008-23638023	(f)	7	0.013424	0.00029	3.83514	2.12412e-05	0.217631	.	.	.	.	.	.	.	.	.	.
chr20:23589051-23589052	C	T	rs12710327	0.2455	.	TFAP2A(var.3)	chr20:23589049-23589062	(f)	3	0.000132	0.003675	-3.32985	2.10396e-05	0.217631	.	.	.	.	.	.	.	.	.	.
chr6:66916650-66916651	T	C	rs9453926	0.0099	.	TEF	chr6:66916648-66916659	(f)	3	3e-06	0.000361	-4.71792	1.33067e-05	0.155114	.	.	.	.	.	.	.	.	.	.
chr3:15633654-15633655	T	G	rs11915606	0	.	TFAP2C(var.3)	chr3:15633645-15633658	(f)	10	0.002003	5.9e-05	3.51722	1.01082e-05	0.124761	.	.	.	.	.	.	.	.	.	.
chr20:23622744-23622745	C	A	rs7265178	0.2356	.	CREB3L4(var.2)	chr20:23622739-23622751	(r)	7	0.000324	0.019649	-4.10361	9.7638e-06	0.124761	.	.	.	.	.	.	.	.	.	.
chr5:117705559-117705560	T	A	rs73270913	0.0537	.	ZNF384	chr5:117705551-117705561	(r)	2	0	1.8e-05	-4.5069	9.35069e-06	0.124761	.	.	.	.	.	.	.	.	.	.
chr20:23629743-23629744	A	T	rs116542696	0.2326	.	ZNF148	chr20:23629738-23629750	(r)	7	1e-06	7.6e-05	-4.1305	7.42299e-06	0.111252	chr20:23629406-23629745, chr20:23629406-23629745	ENSG00000270001, ENSG00000101439	RP11-218C14.8, CST3	REM1420878, REM1420879	-0.846597556540981, -1.63211878203421	0.360693608809049, 0.593332479248261	0.595461223971522, 0.7773113160530164	0.864847906626506, 0.8648479006024097	0.6067999212148767, 0.6067999274435326	B,R
chr3:15644044-15644045	G	C	rs11916854	0.002	.	EGR2	chr3:15644037-15644048	(f)	8	0.000508	5e-06	4.63921	6.70752e-06	0.108261	chr3:15643877-15644046	ENSG00000279465	RP11-44D5.2	REM1562961	0, 22129364690346	0, 0954603323308624	0, 603385216754866	0, 260470245783132	0, 236860763911844	R
chr3:15633654-15633655	T	G	rs11915606	0	.	TFAP2A(var.3)	chr3:15633645-15633658	(f)	10	0.002171	5.8e-05	3.62812	5.98901e-06	0.10472	.	.	.	.	.	.	.	.	.	.
chr7:99946003-99946004	C	T	rs140104968	0	.	KLF2	chr7:99945995-99946005	(f)	9	0	6.9e-05	-5.3588	3.88014e-06	0.0740133	chr7:99945850-99946149	ENSG00000160862	AZGP1	REM2097158	0, 118443385926949	0, 0216528537903076	0, 316571407918559	0, 415112841867469	0, 266684656030914	R
chr9:37590252-37590253	G	A	rs57578064	0	.	KLF2	chr9:37590247-37590257	(r)	5	3e-06	0.000588	-5.43187	3.1429e-06	0.0659457	chr9:37590098-37590407	ENSG00000233111	RAB1C	REM2251814	0, 0195872681455718	0, 816273261943978	0, 0187843618481477	0, 477968145361445	0, 28962048040137	R
chr6:66903129-66903130	A	G	rs9453922	0.0099	.	TCF7L2	chr6:66903123-66903136	(f)	7	1e-06	0.000266	-5.91045	2.97306e-06	0.0659457	.	.	.	.	.	.	.	.	.	.
chr20:23637789-23637790	C	T	rs1064039	0.2256	.	TFAP2A(var.2)	chr20:23637787-23637799	(r)	10	0.000142	0.009052	-4.15295	2.50284e-06	0.0656445	.	.	.	.	.	.	.	.	.	.
chr20:23638014-23638015	A	C	rs71334202	0.2306	.	TFAP2A(var.2)	chr20:23638011-23638023	(f)	4	0.010787	0.000167	4.16593	2.38018e-06	0.0656445	.	.	.	.	.	.	.	.	.	.
chr20:23625195-23625196	A	C	rs1011226	0.2366	.	TFAP2C	chr20:23625192-23625204	(r)	9	0.006808	0.000104	4.1777	1.38449e-06	0.0484165	.	.	.	.	.	.	.	.	.	.
chr20:23625195-23625196	A	C	rs1011226	0.2366	.	TFAP2A(var.2)	chr20:23625192-23625204	(r)	9	0.009128	0.000123	4.30783	1.37421e-06	0.0484165	.	.	.	.	.	.	.	.	.	.
chr20:23625195-23625196	A	C	rs1011226	0.2366	.	TFAP2B	chr20:23625192-23625204	(r)	9	0.008151	8.5e-05	4.56891	3.59786e-07	0.0188729	.	.	.	.	.	.	.	.	.	.
chr20:23629743-23629744	A	G	rs116542696	0.2326	.	ZNF740	chr20:23629735-23629748	(r)	5	0.000219	2e-06	4.82384	3.12068e-07	0.0188729	chr20:23629406-23629745, chr20:23629406-23629745	ENSG00000270001, ENSG00000101439	RP11-218C14.8, CST3	REM1420878, REM1420879	-0.846597556540981, -1.63211878203421	0.360693608809049, 0.593332479248261	0.595461223971522, 0.7773113160530164	0.864847906626506, 0.8648479006024097	0.6067999212148767, 0.6067999274435326	B,R
chr20:23629743-23629744	A	G	rs116542696	0.2326	.	ZNF148	chr20:23629738-23629750	(r)	7	1e-06	0.000371	-5.71846	2.33327e-08	0.00244788	chr20:23629406-23629745, chr20:23629406-23629745	ENSG00000270001, ENSG00000101439	RP11-218C14.8, CST3	REM1420878, REM1420879	-0.846597556540981, -1.63211878203421	0.360693608809049, 0.593332479248261	0.595461223971522, 0.7773113160530164	0.864847906626506, 0.8648479006024097	0.6067999212148767, 0.6067999274435326	B,R
chr5:117707257-117707258	A	T	rs55897930	0.0706	.	ZNF384	chr5:117707251-117707261	(r)	4	0.000407	0	7.62062	3.95781e-10	8.30444e-05	.	.	.	.	.	.	.	.	.	.

## Sheet: MIn
Myocardial infacrtion
SNP_position	var1	var2	rsID	MAF	peakPosition	TF	TF-binding_position	strand	effectedPositionInMotif	pvalue_BindAff_var1	pvalue_BindAff_var2	log_pvalueBindAffVar1_pvalueBindAffVar2	pvalue_DiffBindAff	fdr_corrected_pvalue	REM_positions	ensemblIDs	geneNames	REMIds	coefficients	pvalues_REM	normModelScore	meanDNase1Signal	stdDNase1Signal	consortium
chr13:36860606-36860607	G	A	rs636514	0.2545	.	NFIB	chr13:36860595-36860612	(r)	6	4.7e-05	0.000806	-2.84472	0.000999509	0.780261	.	.	.	.	.	.	.	.	.	.
chr2:202884052-202884053	T	C	rs143035655	0.1302	.	ZBTB14	chr2:202884049-202884061	(r)	9	0.002353	0.041715	-2.87538	0.000999416	0.780261	.	.	.	.	.	.	.	.	.	.
chr17:46917703-46917704	G	A	rs10853085	0.4471	.	ERF	chr17:46917696-46917706	(r)	3	8.3e-05	0.004126	-3.91006	0.00099932	0.780261	chr17:46917501-46917900,chr17:46917645-46917804	ENSG00000158955,ENSG00000262879	WNT9B,RP11-156P1.3	REM1001802,REM1001803	0.0369318744915602,0.424738701197226	0.800137060355248,0.307155814044038	0.10746319867739963,0.6248769507464456	0.5429238644578314,0.6228183518072289	0.3370530196566041,0.4945870003088572	R,R
chr1:222650186-222650187	A	C	rs17465637	0	.	HNF1B	chr1:222650183-222650196	(r)	10	0.000766	0.017582	-3.13401	0.000998809	0.780261	.	.	.	.	.	.	.	.	.	.
chr19:2160529-2160530	C	T	rs3803915	0	.	CENPB	chr19:2160527-2160542	(f)	3	0.000358	0.010642	-3.39236	0.000998531	0.780261	.	.	.	.	.	.	.	.	.	.
chr9:22125347-22125348	A	C	rs1333048	0.4808	.	BARHL2	chr9:22125346-22125354	(f)	2	0.000355	0.027934	-4.36546	0.00099844	0.780261	.	.	.	.	.	.	.	.	.	.
chr3:17086293-17086294	C	A	rs4563393	0.4038	.	UNCX	chr3:17086291-17086298	(r)	5	0.064309	0.000824	4.35731	0.000996975	0.780261	.	.	.	.	.	.	.	.	.	.
chr5:4034492-4034493	A	T	rs475559	0.3125	.	ZBTB14	chr5:4034489-4034501	(r)	9	0.073642	0.004147	2.87689	0.000994136	0.780261	.	.	.	.	.	.	.	.	.	.
chr3:17023400-17023401	C	A	rs6776032	0.4135	.	RELB	chr3:17023392-17023401	(f)	9	4e-06	0.000201	-3.95785	0.000993701	0.780261	.	.	.	.	.	.	.	.	.	.
chr3:16997783-16997784	T	C	rs6805534	0.4135	.	ZNF148	chr3:16997777-16997789	(f)	7	0.002655	0.042851	-2.78146	0.000991837	0.780127	.	.	.	.	.	.	.	.	.	.
chr12:110173345-110173346	G	C	rs186091224	0.101	.	KLF16	chr12:110173337-110173348	(r)	3	8.9e-05	0.002357	-3.27153	0.000991403	0.780127	.	.	.	.	.	.	.	.	.	.
chr2:239348611-239348612	C	G	rs4852051	0.0775	.	KLF17	chr2:239348600-239348615	(f)	12	6.6e-05	0.001431	-3.07269	0.000990752	0.780127	.	.	.	.	.	.	.	.	.	.
chr17:46940492-46940493	A	G	rs758392	0.4087	.	TFAP2C	chr17:46940483-46940495	(r)	3	0.019777	0.001575	2.53028	0.000990065	0.780127	.	.	.	.	.	.	.	.	.	.
chr10:44269646-44269647	C	G	rs11238961	0.1461	.	ARNT2	chr10:44269641-44269650	(f)	6	0.003813	0.000109	3.55552	0.000989531	0.780127	.	.	.	.	.	.	.	.	.	.
chr12:112927815-112927816	A	G	rs11066453	0.2212	.	FOSL2::JUND(var.2)	chr12:112927807-112927819	(f)	9	2.2e-05	0.000717	-3.46242	0.000988818	0.780127	chr12:112927795-112927994	ENSG00000111335	OAS2	REM0543972	-0.0826669	0.598463	0.221478	0.389138	0.350796	R
chr2:202832368-202832369	C	A	rs114520702	0.1302	.	TFAP2C(var.3)	chr2:202832366-202832379	(f)	3	0.00094	0.010628	-2.42504	0.000988578	0.780127	chr2:202832252-202832451	ENSG00000138442	WDR12	REM1373850	-0.361263	0.185883	0.936951	0.591447	0.54485	R
chr1:176612960-176612961	C	G	rs10913217	0.2028	.	ETV3	chr1:176612958-176612968	(f)	3	9.5e-05	0.007064	-4.30448	0.00098784	0.780127	.	.	.	.	.	.	.	.	.	.
chr5:4086317-4086318	T	A	rs56209239	0.2692	.	CEBPG(var.2)	chr5:4086310-4086321	(f)	8	0.000237	5e-06	3.93771	0.000985447	0.780127	chr5:4086243-4086402	ENSG00000249994	CTD-2383I20.1	REM1783482	0.236203	0.695478	0.257962	0.41854	0.351283	R
chr12:74056093-74056094	A	C	rs1516294	0.4722	.	MAFA	chr12:74056082-74056095	(f)	12	0.058715	0.002974	2.98275	0.000984069	0.779916	.	.	.	.	.	.	.	.	.	.
chr17:46930265-46930266	A	G	rs11655668	0.4038	.	E2F2	chr17:46930257-46930272	(f)	9	0.009634	0.000575	2.81791	0.000983831	0.779916	chr17:46930155-46930404	ENSG00000108433	GOSR2	REM1001821	0.319793	0.533316	0.559011	0.900657	2.23806	B
chr2:203016268-203016269	T	A	rs2351524	0.1302	.	HOXC8	chr2:203016266-203016273	(f)	3	0.02536	0.000434	4.06885	0.000981427	0.779142	chr2:203016054-203016303	ENSG00000228513	AC023271.1	REM1374138	0.00718319	0.977244	0.00712058	1.43205	0.917462	R
chr2:202999012-202999013	C	T	rs140750546	0.1312	.	FOS::JUNB	chr2:202999007-202999016	(f)	6	0.001041	2.2e-05	3.85618	0.00097806	0.777128	.	.	.	.	.	.	.	.	.	.
chr1:222673539-222673540	G	C	rs12138316	0.2575	.	TFAP2A(var.3)	chr1:222673537-222673550	(r)	11	0.026533	0.002363	2.41852	0.000977445	0.777128	chr1:222673097-222674646	ENSG00000272750	RP11-378J18.8	REM0189345	-0.448018	0.650761	0.569772	0.370153	0.154323	B
chr1:109278684-109278685	G	T	rs583104	0.2227	.	RAX	chr1:109278683-109278692	(r)	8	0.012991	0.000175	4.30789	0.000977415	0.777128	chr1:109278099-109278748,chr1:109278365-109278754	ENSG00000116299,ENSG00000221986	KIAA1324,MYBPHL	REM0099515,REM0099516	0.0485020993165738,-0.0855296368942034	0.396569877612371,0.142775550091279	0.16834452096585908,0.21166900594332075	0.6441114337349397,0.6398090626506024	0.29281506098382687,0.3076859871206224	R,R
chr2:202888292-202888293	G	A	rs6435169	0.1302	.	NR2C2	chr2:202888290-202888304	(f)	3	0.000217	0.005111	-3.15781	0.000974021	0.775895	chr2:202886751-202888330	ENSG00000233579	KRT8P15	REM1373967	1.55265	0.384648	0.710701	0.319753	0.142192	B
chr19:11056542-11056543	C	T	rs12609863	0.2515	.	KLF16	chr19:11056535-11056546	(f)	8	0.00039	0.010342	-3.27746	0.000973563	0.775895	.	.	.	.	.	.	.	.	.	.
chr10:44269714-44269715	G	C	rs11524366	0.1402	.	NR1I2	chr10:44269712-44269729	(f)	3	0.00044	0.010206	-3.143	0.000973334	0.775895	.	.	.	.	.	.	.	.	.	.
chr13:36836656-36836657	C	G	rs4943421	0.2366	.	TFAP2C	chr13:36836653-36836665	(f)	4	0.008477	0.106919	-2.53475	0.000972569	0.775895	chr13:36835401-36836830	ENSG00000120693	SMAD9	REM0584436	0.013372	0.950619	0.0240567	0.32136	0.152795	B
chr2:202808839-202808840	A	T	rs72932755	0.1302	.	PHOX2A	chr2:202808831-202808842	(f)	9	0.024099	0.000761	3.45469	0.000972344	0.775895	.	.	.	.	.	.	.	.	.	.
chr1:55028343-55028344	T	C	rs12748266	0.1988	.	TFAP2A(var.3)	chr1:55028332-55028345	(r)	2	0.020912	0.00186	2.41995	0.000971611	0.775895	.	.	.	.	.	.	.	.	.	.
chr6:12902208-12902209	T	G	rs6915983	0.3797	.	TFAP2C	chr6:12902201-12902213	(f)	8	0.035828	0.002838	2.53548	0.000969746	0.775895	.	.	.	.	.	.	.	.	.	.
chr6:31396062-31396063	A	G	rs2596484	0.0721	.	TBX6	chr6:31396060-31396068	(f)	3	0.007599	8.4e-05	4.50077	0.000969122	0.775895	chr6:31395802-31396401,chr6:31395901-31396100	ENSG00000206337,ENSG00000234745	HCP5,HLA-B	REM1934358,REM1934359	-0.0729978804134179,1.72482802221976	0.699888853935727,0.142067204240293	0.15868928671226204,0.9076744319142224	0.567276769879518,0.5316868301204819	0.34907680110884093,0.40010677973443504	R,R
chr2:202898352-202898353	T	G	rs77931721	0.1302	.	TP53	chr2:202898337-202898355	(r)	3	0.002722	0.00018	2.719	0.000968394	0.775895	.	.	.	.	.	.	.	.	.	.
chr2:202931038-202931039	G	A	rs142250318	0.1302	.	CEBPE	chr2:202931030-202931040	(f)	9	0.006109	0.000149	3.71458	0.000966562	0.775895	.	.	.	.	.	.	.	.	.	.
chr5:4020960-4020961	T	C	rs2398653	0.2548	.	ZNF148	chr5:4020954-4020966	(f)	7	0.0026	0.042281	-2.789	0.000965103	0.775389	chr5:4020903-4021712	ENSG00000249994	CTD-2383I20.1	REM1783445	0.876453	0.414208	0.626078	0.399589	0.206438	R
chr3:17022632-17022633	T	C	rs4234539	0.4135	.	VEZF1	chr3:17022631-17022639	(f)	2	0.009299	0.000455	3.01651	0.000964161	0.775298	.	.	.	.	.	.	.	.	.	.
chr3:17023400-17023401	C	A	rs6776032	0.4135	.	MNT	chr3:17023398-17023407	(f)	3	0.003694	7.5e-05	3.89388	0.00096214	0.774338	.	.	.	.	.	.	.	.	.	.
chr21:34261409-34261410	C	T	rs7280612	0.1223	.	ZFP42	chr21:34261404-34261417	(f)	6	0.000166	4e-06	3.80465	0.000961417	0.774338	.	.	.	.	.	.	.	.	.	.
chr14:99679372-99679373	C	G	rs10139550	0	.	ZNF740	chr14:99679363-99679376	(f)	10	0.000523	0.007783	-2.6993	0.000960578	0.774338	chr14:99679304-99680053	ENSG00000036530	CYP46A1	REM0690226	-0.869773	0.444319	0.625583	0.606653	0.280547	R
chr10:44259957-44259958	T	G	rs915083	0.1461	.	KLF2	chr10:44259954-44259964	(r)	7	0.042733	0.001359	3.44799	0.000959507	0.774216	.	.	.	.	.	.	.	.	.	.
chr12:111672684-111672685	T	C	rs3782886	0	.	SP2	chr12:111672678-111672695	(f)	7	0.008908	0.000493	2.89471	0.000959037	0.774216	.	.	.	.	.	.	.	.	.	.
chr3:16979544-16979545	C	G	rs11920333	0.4231	.	GCM2	chr3:16979541-16979550	(r)	6	0.000204	0.012743	-4.13516	0.000957171	0.773665	.	.	.	.	.	.	.	.	.	.
chr17:80133737-80133738	A	G	rs7211079	0	.	KLF14	chr17:80133729-80133743	(r)	6	0.002404	0.000109	3.09108	0.00095707	0.773665	chr17:80132673-80134002	ENSG00000262580	RP11-334C17.5	REM1048837	0.388857	0.0272451	0.704158	0.560351	0.329549	B
chr10:44269646-44269647	C	G	rs11238961	0.1461	.	MLX	chr10:44269641-44269651	(r)	5	0.000685	1.7e-05	3.69183	0.000956666	0.773665	.	.	.	.	.	.	.	.	.	.
chr17:46923162-46923163	G	C	rs189899	0.4471	.	TFAP2C	chr17:46923154-46923166	(f)	9	0.006738	0.085416	-2.5398	0.000953155	0.77242	.	.	.	.	.	.	.	.	.	.
chr6:163611071-163611072	A	G	rs9356124	0.337	.	OLIG3	chr6:163611064-163611074	(r)	3	0.012896	0.000337	3.6439	0.000952438	0.77242	.	.	.	.	.	.	.	.	.	.
chr2:202999012-202999013	C	T	rs140750546	0.1312	.	FOSL2::JUND	chr2:202999007-202999017	(r)	5	0.001853	3.5e-05	3.96032	0.000948457	0.769946	.	.	.	.	.	.	.	.	.	.
chr3:17099903-17099904	C	A	rs4685430	0.4087	.	PITX3	chr3:17099901-17099909	(f)	3	0.005686	6.5e-05	4.46779	0.000946579	0.769089	.	.	.	.	.	.	.	.	.	.
chr10:44256629-44256630	T	C	rs559580	0.1461	.	FOXA1	chr10:44256628-44256638	(r)	9	1.2e-05	0.000779	-4.21209	0.000941378	0.765528	.	.	.	.	.	.	.	.	.	.
chr2:202782874-202782875	C	A	rs72932722	0.1332	.	NFE2L1	chr2:202782871-202782884	(f)	4	0.000904	2.3e-05	3.68824	0.000940486	0.765468	.	.	.	.	.	.	.	.	.	.
chr17:46969615-46969616	A	G	rs3851787	0.4519	.	ASCL1	chr17:46969609-46969617	(r)	2	0.012849	0.000213	4.09831	0.000940304	0.765468	.	.	.	.	.	.	.	.	.	.
chr1:222653138-222653139	G	C	rs2291832	0.2624	.	TFAP2C	chr1:222653135-222653147	(f)	4	0.105667	0.008306	2.54336	0.00093974	0.765468	.	.	.	.	.	.	.	.	.	.
chr6:12902057-12902058	A	G	rs6911226	0.3797	.	TFAP2E	chr6:12902049-12902060	(f)	9	0.020172	0.001399	2.66886	0.000934827	0.762851	.	.	.	.	.	.	.	.	.	.
chr2:202999012-202999013	C	T	rs140750546	0.1312	.	FOSL1::JUNB	chr2:202999007-202999016	(r)	4	0.001342	2.5e-05	3.98084	0.000934606	0.762851	.	.	.	.	.	.	.	.	.	.
chr10:44272461-44272462	C	T	rs11528522	0.1461	.	HOXC8	chr10:44272456-44272463	(r)	2	0.014529	0.000243	4.08977	0.000934348	0.762851	.	.	.	.	.	.	.	.	.	.
chr3:17031504-17031505	A	G	rs4535211	0.4135	.	FOXA1	chr3:17031498-17031508	(f)	7	6e-06	0.000384	-4.21533	0.000934195	0.762851	.	.	.	.	.	.	.	.	.	.
chr7:14810631-14810632	T	A	rs1073758	0.3429	.	NR1D2	chr7:14810621-14810635	(r)	4	0.002703	7.7e-05	3.55497	0.000933431	0.762851	.	.	.	.	.	.	.	.	.	.
chr3:17064534-17064535	C	G	rs4334629	0.4327	.	RFX5	chr3:17064520-17064536	(r)	2	0.000992	0.012222	-2.511	0.000931291	0.762851	.	.	.	.	.	.	.	.	.	.
chr2:239354781-239354782	G	C	rs56414137	0.0765	.	NR1D2	chr2:239354780-239354794	(f)	2	0.000138	0.004843	-3.55578	0.000931221	0.762851	chr2:239354698-239354807	ENSG00000068024	HDAC4	REM1398807	0.426878	0.597333	0.439388	0.555681	0.574954	B
chr6:31370038-31370039	A	G	rs9266441	0.0721	.	XBP1	chr6:31370032-31370046	(r)	8	0.002135	5.3e-05	3.69349	0.000930876	0.762851	.	.	.	.	.	.	.	.	.	.
chr19:30696290-30696291	C	T	rs34260010	0.337	.	ZNF148	chr19:30696288-30696300	(f)	3	0.000141	0.002318	-2.79901	0.000930693	0.762851	.	.	.	.	.	.	.	.	.	.
chr12:110951632-110951633	C	G	rs149607519	0.1587	.	BACH2	chr12:110951626-110951643	(r)	11	0.001384	6.3e-05	3.09776	0.000929291	0.762851	.	.	.	.	.	.	.	.	.	.
chr6:12902208-12902209	T	C	rs6915983	0.3797	.	GMEB2	chr6:12902205-12902213	(r)	5	0.01227	0.000218	4.03033	0.000928821	0.762851	.	.	.	.	.	.	.	.	.	.
chr2:202997186-202997187	G	A	rs148707292	0.1302	.	HES5	chr2:202997182-202997194	(f)	5	0.000371	1.9e-05	2.99033	0.000927493	0.762851	.	.	.	.	.	.	.	.	.	.
chr17:46969615-46969616	A	G	rs3851787	0.4519	.	TCF4	chr17:46969608-46969617	(r)	2	0.002467	6.1e-05	3.70428	0.000927046	0.762851	.	.	.	.	.	.	.	.	.	.
chr2:202944111-202944112	G	A	rs72926781	0.1302	.	HEY1	chr2:202944106-202944116	(f)	6	0.000171	0.004237	-3.20778	0.000927024	0.762851	chr2:202944002-202944201	ENSG00000138442	WDR12	REM1374026	0.800924	0.249135	0.773866	0.374628	0.272234	R
chr12:110929439-110929440	C	G	rs12227162	0.1538	.	THAP1	chr12:110929435-110929444	(r)	5	0.097455	0.001501	4.17333	0.00092674	0.762851	.	.	.	.	.	.	.	.	.	.
chr1:222651745-222651746	C	G	rs17011681	0.2624	.	HOXB13	chr1:222651736-222651749	(r)	4	0.000447	1e-05	3.77218	0.000926446	0.762851	chr1:222651697-222651996	ENSG00000272750	RP11-378J18.8	REM0189286	0.40003	0.81536	0.27072	0.326974	0.261635	B
chr2:202782874-202782875	C	A	rs72932722	0.1332	.	LHX6	chr2:202782870-202782880	(f)	5	0.016061	0.000766	3.04305	0.000926388	0.762851	.	.	.	.	.	.	.	.	.	.
chr12:73952276-73952277	T	G	rs10785084	0.4821	.	ZNF384	chr12:73952274-73952284	(r)	8	0.00019	0.004152	-3.08574	0.000926292	0.762851	.	.	.	.	.	.	.	.	.	.
chr5:4011029-4011030	C	G	rs10035883	0.2548	.	TFAP2A(var.2)	chr5:4011026-4011038	(f)	4	0.002869	0.039616	-2.62537	0.000925458	0.762851	.	.	.	.	.	.	.	.	.	.
chr6:12921481-12921482	A	G	rs111395058	0.3509	.	ZNF263	chr6:12921477-12921487	(f)	5	0.000242	0.009387	-3.65698	0.00092284	0.762851	.	.	.	.	.	.	.	.	.	.
chr17:46917703-46917704	G	C	rs10853085	0.4471	.	ETV3	chr17:46917696-46917706	(r)	3	9.1e-05	0.006963	-4.33415	0.000922615	0.762851	chr17:46917501-46917900,chr17:46917645-46917804	ENSG00000158955,ENSG00000262879	WNT9B,RP11-156P1.3	REM1001802,REM1001803	0.0369318744915602,0.424738701197226	0.800137060355248,0.307155814044038	0.10746319867739963,0.6248769507464456	0.5429238644578314,0.6228183518072289	0.3370530196566041,0.4945870003088572	R,R
chr5:4053652-4053653	A	T	rs1201368	0.3125	.	MEOX1	chr5:4053648-4053657	(r)	5	0.000408	0.014788	-3.5911	0.000922466	0.762851	.	.	.	.	.	.	.	.	.	.
chr5:4008470-4008471	C	T	rs7732134	0.2548	.	TFAP2C(var.3)	chr5:4008467-4008480	(f)	4	0.001843	0.021191	-2.44195	0.000920881	0.762851	.	.	.	.	.	.	.	.	.	.
chr12:111792214-111792215	G	A	rs4646776	0.2404	.	HEY2	chr12:111792207-111792217	(f)	8	0.000392	0.013081	-3.50666	0.000920772	0.762851	.	.	.	.	.	.	.	.	.	.
chr17:46952301-46952302	G	T	rs17608961	0.4471	.	NR2F1(var.3)	chr17:46952298-46952313	(r)	12	0.00022	0.003817	-2.85161	0.000920747	0.762851	chr17:46952155-46952504	ENSG00000262879	RP11-156P1.3	REM1001861	-0.0622798	0.675946	0.207326	0.510364	0.355958	R
chr1:222656207-222656208	G	C	rs35158675	0.2624	.	CREB3L4(var.2)	chr1:222656201-222656213	(f)	7	0.003506	0.059802	-2.83649	0.000917746	0.762851	chr1:222655547-222656356	ENSG00000197520	FAM177B	REM0189298	0.103796	0.540728	0.275831	0.733421	0.706156	R
chr12:110173345-110173346	G	T	rs186091224	0.101	.	KLF14	chr12:110173335-110173349	(r)	4	0.000116	0.002583	-3.10372	0.000917696	0.762851	.	.	.	.	.	.	.	.	.	.
chr15:67149411-67149412	C	A	rs72743461	0	.	CREB3L4(var.2)	chr15:67149406-67149418	(f)	6	0.005713	0.097494	-2.83699	0.000916111	0.762851	.	.	.	.	.	.	.	.	.	.
chr5:4023615-4023616	C	G	rs548581	0.3077	.	HES2	chr5:4023611-4023621	(f)	5	0.000497	0.011189	-3.1139	0.0009161	0.762851	.	.	.	.	.	.	.	.	.	.
chr12:74103015-74103016	A	C	rs7309031	0.4712	.	NR1I3	chr12:74103008-74103017	(r)	2	0.000115	0.006605	-4.05213	0.000915358	0.762851	.	.	.	.	.	.	.	.	.	.
chr4:182692358-182692359	T	G	rs17327666	0.2425	.	HOXD11	chr4:182692354-182692364	(r)	6	4.8e-05	0.00269	-4.03327	0.000915213	0.762851	chr4:182692307-182692446	ENSG00000218336	TENM3	REM1775625	-0.516834	0.307079	0.500982	0.343252	0.305393	R
chr1:222649656-222649657	A	G	rs28709375	0.2624	.	TFAP2B(var.3)	chr1:222649655-222649668	(r)	12	0.01371	0.001055	2.56444	0.000913434	0.762851	chr1:222649447-222650106,chr1:222649456-222650085	ENSG00000197520,ENSG00000154305	FAM177B,MIA3	REM0189281,REM0189282	0.0423623930960379,-0.108806498825383	0.884030887104853,0.920076161012297	0.05529873072476346,0.08327878687564301	0.3758464891566265,0.37801096325301203	0.21252630757618549,0.21418718217709037	R,R
chr5:4025210-4025211	T	C	rs11134029	0.3077	.	TFAP2C(var.2)	chr5:4025208-4025218	(r)	8	0.004633	0.000234	2.98733	0.000911999	0.762851	.	.	.	.	.	.	.	.	.	.
chr2:202980616-202980617	T	C	rs191991898	0.1133	.	NKX2-8	chr2:202980610-202980619	(r)	3	0.000217	0.014949	-4.23408	0.000910678	0.762851	chr2:202980555-202980684	ENSG00000225124	RPL23AP36	REM1374069	0.020304	0.948718	0.025992	0.15013	0.184249	B
chr2:239354781-239354782	G	C	rs56414137	0.0765	.	NR1I2	chr2:239354779-239354796	(r)	15	0.000435	0.010293	-3.16334	0.00090965	0.762851	chr2:239354698-239354807	ENSG00000068024	HDAC4	REM1398807	0.426878	0.597333	0.439388	0.555681	0.574954	B
chr12:73959992-73959993	G	A	rs10879714	0.4831	.	HSF2	chr12:73959987-73960000	(f)	6	2.1e-05	0.000745	-3.5504	0.000908914	0.762851	.	.	.	.	.	.	.	.	.	.
chr6:31356964-31356965	T	A	rs147324178	0.0865	.	RARA::RXRA	chr6:31356961-31356978	(f)	4	9.5e-05	0.002341	-3.19924	0.000907951	0.762851	chr6:31356952-31357051	ENSG00000214892	USP8P1	REM1934239	0.0505508	0.681822	0.0584832	3.18496	2.59978	R
chr10:44254259-44254260	A	C	rs513391	0.1501	.	NFIB	chr10:44254246-44254263	(f)	14	0.003213	0.000182	2.87099	0.000907724	0.762851	.	.	.	.	.	.	.	.	.	.
chr2:202782874-202782875	C	A	rs72932722	0.1332	.	ESX1	chr2:202782872-202782879	(r)	5	0.111429	0.001369	4.39945	0.000907322	0.762851	.	.	.	.	.	.	.	.	.	.
chr9:133274413-133274414	A	T	rs532436	0	.	NR1I2	chr9:133274409-133274426	(f)	5	0.000136	0.003212	-3.16445	0.000906296	0.762851	chr9:133274157-133274546,chr9:133274214-133274503	ENSG00000171102,ENSG00000148303	OBP2B,RPL7A	REM2314579,REM2314580	0.229646350204699,-0.243222626003117	0.0873439016691259,0.423454488195918	0.3187582456670704,0.2223991811074003	0.7740377945783132,0.7532575003614458	0.5975704798398206,0.5902066806794638	R,B
chr19:11053783-11053784	G	A	rs112369586	0.2485	.	HES1	chr19:11053776-11053786	(f)	8	0.00028	0.007744	-3.31844	0.000904911	0.762851	.	.	.	.	.	.	.	.	.	.
chr12:74045257-74045258	G	A	rs2365432	0.4036	.	SOX15	chr12:74045255-74045264	(r)	7	0.007688	7.5e-05	4.62904	0.000904454	0.762851	.	.	.	.	.	.	.	.	.	.
chr17:46950634-46950635	C	G	rs740617	0.4471	.	ESR2	chr17:46950621-46950636	(r)	2	0.00049	0.015046	-3.42545	0.000902983	0.762851	chr17:46950551-46950650	ENSG00000158955	WNT9B	REM1001859	-0.0456939	0.653593	0.204962	0.702634	0.609665	R
chr17:46950634-46950635	C	G	rs740617	0.4471	.	TFAP2A(var.3)	chr17:46950632-46950645	(r)	11	0.002208	0.025275	-2.43772	0.000901561	0.762851	chr17:46950551-46950650	ENSG00000158955	WNT9B	REM1001859	-0.0456939	0.653593	0.204962	0.702634	0.609665	R
chr6:12896507-12896508	G	A	rs62389954	0.3012	.	PLAGL2	chr6:12896503-12896511	(r)	4	0.001003	0.015051	-2.70808	0.000901167	0.762851	.	.	.	.	.	.	.	.	.	.
chr6:163610921-163610922	A	G	rs7743014	0.3688	.	LHX1	chr6:163610919-163610925	(r)	4	0.000281	0.039999	-4.95656	0.000901014	0.762851	.	.	.	.	.	.	.	.	.	.
chr6:31356964-31356965	T	C	rs147324178	0.0865	.	KLF15	chr6:31356959-31356970	(r)	6	0.005278	0.000395	2.59342	0.000900981	0.762851	chr6:31356952-31357051	ENSG00000214892	USP8P1	REM1934239	0.0505508	0.681822	0.0584832	3.18496	2.59978	R
chr9:133273681-133273682	A	T	rs8176645	0.3966	.	MAZ	chr9:133273676-133273686	(f)	6	0.002191	8.8e-05	3.21887	0.000898764	0.762851	.	.	.	.	.	.	.	.	.	.
chr3:17086293-17086294	C	A	rs4563393	0.4038	.	CUX1	chr3:17086291-17086300	(f)	3	0.001429	3.2e-05	3.81449	0.000898678	0.762851	.	.	.	.	.	.	.	.	.	.
chr1:222706824-222706825	G	C	rs35725247	0.3012	.	EBF1	chr1:222706822-222706833	(f)	3	0.018194	0.001317	2.6254	0.000898504	0.762851	.	.	.	.	.	.	.	.	.	.
chr17:46962780-46962781	T	G	rs3851785	0.4471	.	RXRA::VDR	chr17:46962770-46962785	(r)	5	0.000228	1e-05	3.14095	0.000897262	0.762851	.	.	.	.	.	.	.	.	.	.
chr2:239348611-239348612	C	A	rs4852051	0.0775	.	ERF	chr2:239348605-239348615	(r)	4	8.6e-05	0.004483	-3.95282	0.000896797	0.762851	.	.	.	.	.	.	.	.	.	.
chr5:4008470-4008471	C	T	rs7732134	0.2548	.	TFAP2B(var.3)	chr5:4008467-4008480	(f)	4	0.001225	0.01599	-2.56913	0.000896487	0.762851	.	.	.	.	.	.	.	.	.	.
chr6:163610921-163610922	A	T	rs7743014	0.3688	.	SHOX	chr6:163610919-163610926	(f)	3	0.000434	0.03681	-4.4396	0.000896153	0.762851	.	.	.	.	.	.	.	.	.	.
chr3:16979544-16979545	C	G	rs11920333	0.4231	.	HOXA9	chr3:16979539-16979547	(r)	3	0.011195	0.000188	4.08584	0.000896001	0.762851	.	.	.	.	.	.	.	.	.	.
chr6:163608437-163608438	G	C	rs7745161	0.334	.	KLF2	chr6:163608433-163608443	(f)	5	0.040939	0.001271	3.47245	0.000894163	0.762851	.	.	.	.	.	.	.	.	.	.
chr1:109274967-109274968	G	T	rs12740374	0.2127	.	CEBPB	chr1:109274966-109274976	(r)	9	0.004318	0.000112	3.65385	0.00089323	0.762851	.	.	.	.	.	.	.	.	.	.
chr17:46927421-46927422	G	A	rs2191033	0.4471	.	VEZF1	chr17:46927416-46927424	(r)	3	0.00039	0.008154	-3.04102	0.000890988	0.762851	chr17:46927306-46927545	ENSG00000108379	WNT3	REM1001817	-0.0614253	0.758718	0.226975	0.385744	0.329889	R
chr2:202796324-202796325	A	T	rs72932741	0.1312	.	RFX4	chr2:202796322-202796337	(r)	13	0.010315	0.000719	2.66359	0.000890936	0.762851	chr2:202796202-202796551	ENSG00000138442	WDR12	REM1373803	-0.334177	0.467258	0.42368	0.420144	0.289186	R
chr5:4033029-4033030	G	C	rs479234	0.3125	.	CREB3L4(var.2)	chr5:4033024-4033036	(r)	7	0.058947	0.003425	2.84558	0.000888331	0.762851	.	.	.	.	.	.	.	.	.	.
chr13:36860606-36860607	G	C	rs636514	0.2545	.	SOX18	chr13:36860600-36860608	(f)	7	0.00084	0.046069	-4.00465	0.000887602	0.762851	.	.	.	.	.	.	.	.	.	.
chr1:109278684-109278685	G	T	rs583104	0.2227	.	HOXB3	chr1:109278683-109278690	(r)	6	0.010011	0.000107	4.53812	0.000887345	0.762851	chr1:109278099-109278748,chr1:109278365-109278754	ENSG00000116299,ENSG00000221986	KIAA1324,MYBPHL	REM0099515,REM0099516	0.0485020993165738,-0.0855296368942034	0.396569877612371,0.142775550091279	0.16834452096585908,0.21166900594332075	0.6441114337349397,0.6398090626506024	0.29281506098382687,0.3076859871206224	R,R
chr10:44261254-44261255	G	A	rs522293	0.1461	.	FOXD1	chr10:44261252-44261260	(f)	3	0.002015	1.9e-05	4.66071	0.000885756	0.762851	.	.	.	.	.	.	.	.	.	.
chr17:46956975-46956976	G	C	rs9910899	0.4038	.	GLIS2	chr17:46956968-46956982	(r)	7	0.000315	0.005404	-2.84282	0.000884816	0.762851	.	.	.	.	.	.	.	.	.	.
chr10:44258111-44258112	G	C	rs503859	0.1461	.	ZNF740	chr10:44258106-44258119	(f)	6	0.004855	0.000319	2.72127	0.000884059	0.762851	.	.	.	.	.	.	.	.	.	.
chr3:17064534-17064535	C	A	rs4334629	0.4327	.	RFX4	chr3:17064521-17064536	(f)	14	0.000419	0.006021	-2.66567	0.000883723	0.762851	.	.	.	.	.	.	.	.	.	.
chr12:110173345-110173346	G	C	rs186091224	0.101	.	NR2C2	chr12:110173335-110173349	(f)	11	0.00018	0.004355	-3.18868	0.000881053	0.762851	.	.	.	.	.	.	.	.	.	.
chr12:74089192-74089193	T	C	rs7310722	0.4026	.	MEF2C	chr12:74089187-74089201	(r)	9	0.0001	0.003587	-3.58395	0.000880388	0.762851	.	.	.	.	.	.	.	.	.	.
chr5:4023615-4023616	C	G	rs548581	0.3077	.	MYCN	chr5:4023614-4023622	(r)	7	0.000477	0.013845	-3.36765	0.000880121	0.762851	.	.	.	.	.	.	.	.	.	.
chr5:4042578-4042579	T	G	rs113983715	0.2692	.	KLF2	chr5:4042575-4042585	(r)	7	0.040662	0.001255	3.47817	0.000879559	0.762851	.	.	.	.	.	.	.	.	.	.
chr2:202887257-202887258	A	G	rs77268589	0.1302	.	FIGLA	chr2:202887254-202887264	(r)	7	0.000136	0.009193	-4.21208	0.000879162	0.762851	chr2:202886751-202888330	ENSG00000233579	KRT8P15	REM1373967	1.55265	0.384648	0.710701	0.319753	0.142192	B
chr2:203185750-203185751	T	G	rs72936323	0.1302	.	ZNF460	chr2:203185745-203185761	(r)	11	0.004476	0.000316	2.65126	0.000876286	0.762264	.	.	.	.	.	.	.	.	.	.
chr2:202782210-202782211	C	G	rs72932720	0.1332	.	CREB3L4(var.2)	chr2:202782204-202782216	(f)	7	0.058568	0.00339	2.8494	0.000876265	0.762264	.	.	.	.	.	.	.	.	.	.
chr1:222647447-222647448	T	G	rs17163360	0.2624	.	MEOX1	chr1:222647443-222647452	(f)	5	0.000706	0.026095	-3.61002	0.000875709	0.762264	.	.	.	.	.	.	.	.	.	.
chr21:34246336-34246337	G	A	rs9978407	0.1243	.	PPARA::RXRA	chr21:34246323-34246340	(f)	14	5.2e-05	0.001084	-3.03127	0.000875285	0.762264	.	.	.	.	.	.	.	.	.	.
chr12:89615181-89615182	A	G	rs2681472	0	.	MYOD1	chr12:89615175-89615184	(f)	7	0.001312	2.6e-05	3.90589	0.000874697	0.762264	.	.	.	.	.	.	.	.	.	.
chr17:46946690-46946691	C	T	rs4968288	0.4519	.	NFKB1	chr17:46946679-46946692	(r)	2	5.6e-05	0.000868	-2.7324	0.000874314	0.762264	chr17:46946201-46946950	ENSG00000158955	WNT9B	REM1001857	0.0673249	0.417464	0.421018	0.450726	0.191735	R
chr13:36860606-36860607	G	C	rs636514	0.2545	.	ZNF740	chr13:36860599-36860612	(f)	8	0.007276	0.000477	2.72503	0.000871588	0.762264	.	.	.	.	.	.	.	.	.	.
chr17:46931375-46931376	G	A	rs197923	0.4038	.	NKX2-8	chr17:46931373-46931382	(f)	3	0.014417	0.000205	4.25444	0.000868391	0.760343	.	.	.	.	.	.	.	.	.	.
chr17:46915761-46915762	G	A	rs4968248	0.4231	.	TFAP2A(var.3)	chr17:46915750-46915763	(f)	12	0.000457	0.005278	-2.44677	0.000867856	0.760343	.	.	.	.	.	.	.	.	.	.
chr2:202931263-202931264	T	C	rs114393235	0.1302	.	ZNF148	chr2:202931257-202931269	(f)	7	0.002349	0.039361	-2.81862	0.000866779	0.760343	.	.	.	.	.	.	.	.	.	.
chr19:2169121-2169122	T	C	rs7256735	0.2404	.	HES2	chr19:2169117-2169127	(r)	6	0.010914	0.000477	3.13128	0.000866434	0.760343	chr19:2168949-2169198,chr19:2168999-2169298	ENSG00000104899,ENSG00000284129	AMH,MIR6789	REM1111870,REM1111871	0.403208606049989,-0.309179261558075	0.555108272758683,0.369943270648589	0.20393257303174414,0.20762479122904975	32.53377128313253,31.797328512048193	36.13089951531846,34.76259590270207	B,R
chr13:36843756-36843757	C	A	rs9634749	0.2356	.	TFAP2B	chr13:36843754-36843766	(r)	10	0.002281	0.030538	-2.59423	0.000865878	0.760343	.	.	.	.	.	.	.	.	.	.
chr10:44277997-44277998	A	C	rs494192	0.1461	.	REST	chr10:44277989-44278010	(r)	13	0.00268	0.000142	2.93645	0.000863517	0.759629	chr10:44277796-44278205	ENSG00000229116	RP11-20J15.3	REM0238764	-0.493073	0.364248	0.785944	0.466745	0.23898	R
chr1:222706824-222706825	G	C	rs35725247	0.3012	.	ZIC4	chr1:222706818-222706833	(f)	7	0.0211	0.00105	3.00092	0.000863086	0.759629	.	.	.	.	.	.	.	.	.	.
chr7:14810631-14810632	T	A	rs1073758	0.3429	.	ESR1	chr7:14810619-14810636	(f)	13	0.000496	3.1e-05	2.76133	0.000862125	0.759629	.	.	.	.	.	.	.	.	.	.
chr3:17023400-17023401	C	A	rs6776032	0.4135	.	HES2	chr3:17023397-17023407	(f)	4	0.008082	0.000352	3.13286	0.000862067	0.759629	.	.	.	.	.	.	.	.	.	.
chr2:202814459-202814460	C	T	rs72932765	0.1312	.	EGR1	chr2:202814451-202814464	(f)	9	0.000739	0.011877	-2.77755	0.000861174	0.759629	.	.	.	.	.	.	.	.	.	.
chr2:202992248-202992249	T	G	rs188517380	0.1302	.	EVX2	chr2:202992248-202992255	(r)	7	0.000859	0.052036	-4.10448	0.000860895	0.759629	.	.	.	.	.	.	.	.	.	.
chr12:73998405-73998406	C	A	rs10785086	0.4831	.	ZNF682	chr12:73998397-73998409	(f)	9	8.8e-05	0.002196	-3.21582	0.000859617	0.759629	.	.	.	.	.	.	.	.	.	.
chr2:239298717-239298718	C	T	rs72992617	0.0785	.	ZNF682	chr2:239298712-239298724	(r)	7	5.8e-05	0.001435	-3.21589	0.000859449	0.759629	.	.	.	.	.	.	.	.	.	.
chr10:44278535-44278536	C	T	rs1632484	0.1412	.	PAX3(var.2)	chr10:44278523-44278538	(r)	3	0.000147	0.004507	-3.42407	0.000859433	0.759629	.	.	.	.	.	.	.	.	.	.
chr19:30693020-30693021	G	C	rs34254453	0.336	.	GLIS2	chr19:30693011-30693025	(r)	5	0.000319	0.005523	-2.85102	0.000858756	0.759629	.	.	.	.	.	.	.	.	.	.
chr17:46950685-46950686	C	G	rs12940071	0.4471	.	ZIC4	chr17:46950677-46950692	(r)	7	0.021033	0.001044	3.00274	0.00085764	0.759629	.	.	.	.	.	.	.	.	.	.
chr2:202869641-202869642	A	T	rs3845800	0.1302	.	EVX1	chr2:202869637-202869646	(r)	5	0.001772	0.078014	-3.78491	0.000856162	0.759629	chr2:202869502-202870301,chr2:202869551-202869650	ENSG00000138442,ENSG00000233579	WDR12,KRT8P15	REM1373916,REM1373917	0.457257491881539,-1.0186990890551	0.314098215792524,0.483902581055935	0.6448414474529804,0.5399453272521353	0.41987571385542166,0.4600356012048193	0.23985348309263074,0.557618145161049	R,B
chr12:89615181-89615182	A	G	rs2681472	0	.	BHLHA15(var.2)	chr12:89615175-89615184	(r)	3	0.000861	1e-05	4.42587	0.000856091	0.759629	.	.	.	.	.	.	.	.	.	.
chr2:202784777-202784778	G	C	rs72932727	0.1332	.	PRDM1	chr2:202784776-202784786	(r)	9	1.4e-05	0.000919	-4.19991	0.000854493	0.759629	.	.	.	.	.	.	.	.	.	.
chr17:46950670-46950671	A	T	rs62075889	0.4471	.	ZNF148	chr17:46950664-46950676	(f)	7	0.001286	7.6e-05	2.82267	0.000854138	0.759629	.	.	.	.	.	.	.	.	.	.
chr2:202999012-202999013	C	T	rs140750546	0.1312	.	FOSL1	chr2:202999007-202999016	(r)	4	0.001112	2.4e-05	3.83897	0.000851483	0.759629	.	.	.	.	.	.	.	.	.	.
chr1:109275683-109275684	G	T	rs629301	0.2137	.	TCF21(var.2)	chr1:109275676-109275688	(r)	5	0.020115	0.00072	3.32939	0.000850277	0.759401	chr1:109275499-109275748	ENSG00000143126	CELSR2	REM0099510	0.427242	0.744188	0.477241	0.7388	0.57473	R
chr5:4075064-4075065	G	C	rs12659815	0.2644	.	IKZF1	chr5:4075060-4075069	(r)	5	0.000478	8e-06	4.09647	0.000849548	0.759401	.	.	.	.	.	.	.	.	.	.
chr2:202999012-202999013	C	T	rs140750546	0.1312	.	NR2F1(var.3)	chr2:202999008-202999023	(r)	11	0.009184	0.000519	2.87416	0.000848161	0.75896	.	.	.	.	.	.	.	.	.	.
chr6:31377400-31377401	G	A	rs4959070	0.0721	.	TFAP2A(var.3)	chr6:31377390-31377403	(r)	3	0.002096	0.024359	-2.45271	0.000846408	0.758116	chr6:31376289-31378048	ENSG00000272221	XXbac-BPG181B23.7	REM1934310	-0.00119637	0.997324	0.00183097	0.398324	0.20369	B
chr12:74059536-74059537	T	G	rs7967326	0.4712	.	EGR4	chr12:74059528-74059543	(r)	7	0.072581	0.004253	2.83704	0.000846331	0.758116	.	.	.	.	.	.	.	.	.	.
chr12:109906095-109906096	A	G	rs79088408	0.101	.	SOX8	chr12:109906093-109906102	(f)	3	6.7e-05	0.009426	-4.95384	0.000845872	0.758116	.	.	.	.	.	.	.	.	.	.
chr6:39156671-39156672	T	G	rs1544935	0	.	ESR1	chr6:39156667-39156684	(r)	13	1.1e-05	0.000183	-2.76676	0.000844388	0.758116	.	.	.	.	.	.	.	.	.	.
chr1:109278684-109278685	G	T	rs583104	0.2227	.	NKX6-2	chr1:109278683-109278690	(r)	6	0.00544	4.9e-05	4.69948	0.000844155	0.758116	chr1:109278099-109278748,chr1:109278365-109278754	ENSG00000116299,ENSG00000221986	KIAA1324,MYBPHL	REM0099515,REM0099516	0.0485020993165738,-0.0855296368942034	0.396569877612371,0.142775550091279	0.16834452096585908,0.21166900594332075	0.6441114337349397,0.6398090626506024	0.29281506098382687,0.3076859871206224	R,R
chr2:203119216-203119217	C	A	rs72934550	0.1302	.	SOHLH2	chr2:203119214-203119222	(f)	3	0.012618	0.000352	3.57895	0.000843465	0.758116	.	.	.	.	.	.	.	.	.	.
chr2:239298923-239298924	G	A	rs112847587	0.0984	.	EGR1	chr2:239298919-239298932	(r)	9	0.000725	0.01172	-2.78334	0.000842863	0.758116	.	.	.	.	.	.	.	.	.	.
chr10:44264584-44264585	T	C	rs634963	0.1461	.	HEY2	chr10:44264580-44264590	(f)	5	0.012764	0.000371	3.53815	0.000841834	0.758116	.	.	.	.	.	.	.	.	.	.
chr2:202852080-202852081	G	C	rs150622102	0.1302	.	NR4A2::RXRA	chr2:202852069-202852083	(f)	12	0.007028	0.000342	3.02259	0.0008372	0.755653	chr2:202852000-202852099	ENSG00000240761	AC098831.4	REM1373890	0.296406	0.127431	0.500079	0.245312	0.305854	R
chr2:202931038-202931039	G	A	rs142250318	0.1302	.	CEBPG(var.2)	chr2:202931030-202931041	(f)	9	0.000324	6e-06	4.0021	0.000836658	0.755653	.	.	.	.	.	.	.	.	.	.
chr2:203016268-203016269	T	A	rs2351524	0.1302	.	EVX1	chr2:203016265-203016274	(f)	4	0.078014	0.001756	3.7937	0.000836619	0.755653	chr2:203016054-203016303	ENSG00000228513	AC023271.1	REM1374138	0.00718319	0.977244	0.00712058	1.43205	0.917462	R
chr2:202856050-202856051	T	C	rs147100405	0.1302	.	E2F1	chr2:202856045-202856057	(f)	6	0.010515	0.000546	2.95759	0.000836189	0.755653	.	.	.	.	.	.	.	.	.	.
chr2:202957069-202957070	T	C	rs114702158	0.1302	.	HES2	chr2:202957065-202957075	(r)	6	0.010719	0.000463	3.14246	0.000835926	0.755653	.	.	.	.	.	.	.	.	.	.
chr12:74066080-74066081	A	T	rs7966975	0.4583	.	TGIF2LY	chr12:74066073-74066085	(r)	5	0.000824	3.8e-05	3.07669	0.000832174	0.754756	.	.	.	.	.	.	.	.	.	.
chr2:203016268-203016269	T	A	rs2351524	0.1302	.	EVX2	chr2:203016265-203016272	(f)	4	0.06068	0.000987	4.11896	0.000831965	0.754756	chr2:203016054-203016303	ENSG00000228513	AC023271.1	REM1374138	0.00718319	0.977244	0.00712058	1.43205	0.917462	R
chr10:44271216-44271217	T	A	rs9663454	0.1461	.	EVX2	chr10:44271213-44271220	(r)	4	0.000987	0.06068	-4.11896	0.000831965	0.754756	.	.	.	.	.	.	.	.	.	.
chr5:4053652-4053653	A	T	rs1201368	0.3125	.	EVX2	chr5:4053649-4053656	(f)	4	0.000987	0.06068	-4.11896	0.000831965	0.754756	.	.	.	.	.	.	.	.	.	.
chr17:46956975-46956976	G	C	rs9910899	0.4038	.	KLF15	chr17:46956970-46956981	(r)	6	0.010413	0.000762	2.61453	0.000829891	0.754756	.	.	.	.	.	.	.	.	.	.
chr2:202913476-202913477	A	T	rs138805020	0.1302	.	LBX2	chr2:202913473-202913481	(r)	5	0.001902	0.11977	-4.1428	0.000829853	0.754756	.	.	.	.	.	.	.	.	.	.
chr17:46946682-46946683	T	C	rs4968287	0.4519	.	TFAP2A(var.3)	chr17:46946671-46946684	(r)	2	0.01956	0.001675	2.45756	0.000829295	0.754756	chr17:46946201-46946950	ENSG00000158955	WNT9B	REM1001857	0.0673249	0.417464	0.421018	0.450726	0.191735	R
chr2:203034355-203034356	A	G	rs375380888	0.1103	.	TFAP2A(var.3)	chr2:203034354-203034367	(f)	2	0.01956	0.001675	2.45756	0.000829295	0.754756	chr2:203034108-203034807	ENSG00000232994	RPL7P14	REM1374169	0.206152	0.410938	0.401495	0.402963	0.193466	B
chr1:176603002-176603003	G	T	rs10913215	0.2028	.	EGR3	chr1:176602995-176603008	(r)	6	6.9e-05	0.001449	-3.04338	0.000828436	0.754756	.	.	.	.	.	.	.	.	.	.
chr1:176669828-176669829	G	T	rs867037	0.2018	.	ZNF460	chr1:176669820-176669836	(r)	8	8.9e-05	0.001276	-2.66545	0.000828403	0.754756	.	.	.	.	.	.	.	.	.	.
chr3:17041555-17041556	A	G	rs12487288	0.4183	.	OLIG2	chr3:17041550-17041560	(r)	5	2.8e-05	0.001324	-3.8589	0.000828006	0.754756	.	.	.	.	.	.	.	.	.	.
chr5:4025091-4025092	T	C	rs513885	0.3077	.	HES2	chr5:4025087-4025097	(r)	6	0.010694	0.00046	3.14576	0.000827139	0.754756	.	.	.	.	.	.	.	.	.	.
chr5:4024764-4024765	A	G	rs516657	0.3077	.	RXRG	chr5:4024755-4024769	(f)	10	8.3e-05	3e-06	3.23994	0.0008257	0.754756	.	.	.	.	.	.	.	.	.	.
chr10:44277445-44277446	G	T	rs2437936	0.1402	.	KLF11	chr10:44277442-44277453	(r)	8	0.000145	0.004595	-3.45388	0.00082567	0.754756	chr10:44277345-44277454	ENSG00000107562	CXCL12	REM0238763	0.269672	0.622875	0.325374	0.396569	0.720601	R
chr17:46950670-46950671	A	T	rs62075889	0.4471	.	MAZ	chr17:46950665-46950675	(f)	6	0.00133	5.2e-05	3.247	0.00082349	0.754756	.	.	.	.	.	.	.	.	.	.
chr2:239342524-239342525	C	A	rs10209343	0.0775	.	HNF1B	chr2:239342517-239342530	(r)	6	0.006629	0.000272	3.19383	0.000822688	0.754756	.	.	.	.	.	.	.	.	.	.
chr5:4034492-4034493	A	G	rs475559	0.3125	.	SP2	chr5:4034482-4034499	(r)	7	0.008053	0.000427	2.93714	0.000822599	0.754756	.	.	.	.	.	.	.	.	.	.
chr2:202832368-202832369	C	A	rs114520702	0.1302	.	SPIC	chr2:202832365-202832378	(f)	4	0.003842	6.4e-05	4.0989	0.000822253	0.754756	chr2:202832252-202832451	ENSG00000138442	WDR12	REM1373850	-0.361263	0.185883	0.936951	0.591447	0.54485	R
chr19:30695479-30695480	A	G	rs12052087	0.3936	.	ZIC4	chr19:30695470-30695485	(r)	6	0.016042	0.000787	3.01485	0.000822224	0.754756	.	.	.	.	.	.	.	.	.	.
chr1:222656207-222656208	G	C	rs35158675	0.2624	.	ZNF135	chr1:222656197-222656211	(f)	11	0.000107	5e-06	3.08289	0.000820436	0.754756	chr1:222655547-222656356	ENSG00000197520	FAM177B	REM0189298	0.103796	0.540728	0.275831	0.733421	0.706156	R
chr5:4028986-4028987	A	G	rs578880	0.3125	.	LHX6	chr5:4028982-4028992	(f)	5	0.000562	0.012242	-3.08158	0.000816445	0.754756	.	.	.	.	.	.	.	.	.	.
chr10:44250691-44250692	A	G	rs683297	0.1501	.	ZNF24	chr10:44250682-44250695	(f)	10	1e-06	1.7e-05	-3.24802	0.000814507	0.754077	chr10:44250596-44250925	ENSG00000229116	RP11-20J15.3	REM0238749	0.21921	0.492243	0.551592	0.28665	0.250052	R
chr6:163608437-163608438	G	C	rs7745161	0.334	.	ZIC3	chr6:163608435-163608450	(f)	3	0.005465	0.000287	2.94769	0.000813049	0.753472	.	.	.	.	.	.	.	.	.	.
chr17:46956975-46956976	G	C	rs9910899	0.4038	.	NRF1	chr17:46956966-46956977	(f)	10	0.008554	0.000483	2.87383	0.000812305	0.753472	.	.	.	.	.	.	.	.	.	.
chr17:46948966-46948967	G	C	rs9889741	0.4471	.	TBX6	chr17:46948962-46948970	(f)	5	0.000219	0.021457	-4.58263	0.000812266	0.753472	.	.	.	.	.	.	.	.	.	.
chr1:176626970-176626971	C	T	rs12090061	0.2028	.	ZNF148	chr1:176626964-176626976	(f)	7	0.038028	0.002228	2.83711	0.000810566	0.75341	.	.	.	.	.	.	.	.	.	.
chr17:46962750-46962751	G	A	rs3851784	0.4471	.	BHLHE40	chr17:46962745-46962754	(r)	4	2.7e-05	0.00098	-3.59912	0.000810375	0.75341	.	.	.	.	.	.	.	.	.	.
chr3:16979509-16979510	T	G	rs9799148	0.4327	.	UNCX	chr3:16979505-16979512	(f)	5	0.000737	0.063245	-4.45258	0.000809181	0.75341	.	.	.	.	.	.	.	.	.	.
chr19:11049212-11049213	T	C	rs55948246	0.2545	.	TFAP2E	chr19:11049209-11049220	(r)	8	0.019195	0.00128	2.70788	0.000806946	0.752286	chr19:11049197-11049356	ENSG00000266936	CTC-215O4.4	REM1133316	0.0120186	0.905717	0.0224572	2.02364	2.60997	R
chr17:46919989-46919990	G	C	rs7342957	0.4471	.	NR1D2	chr17:46919985-46919999	(r)	10	0.006264	0.00017	3.60567	0.000805842	0.752006	.	.	.	.	.	.	.	.	.	.
chr6:31383794-31383795	G	T	rs2442754	0.101	.	RFX4	chr6:31383784-31383799	(r)	5	0.001192	0.017548	-2.68941	0.000805328	0.752006	.	.	.	.	.	.	.	.	.	.
chr10:44278535-44278536	C	T	rs1632484	0.1412	.	PPARA::RXRA	chr10:44278532-44278549	(r)	14	4.8e-05	0.00101	-3.05541	0.000804652	0.752006	.	.	.	.	.	.	.	.	.	.
chr1:222647447-222647448	T	G	rs17163360	0.2624	.	LHX1	chr1:222647444-222647450	(f)	4	0.000517	0.077963	-5.01587	0.000804257	0.752006	.	.	.	.	.	.	.	.	.	.
chr2:202980616-202980617	T	G	rs191991898	0.1133	.	NR5A1	chr2:202980611-202980620	(f)	6	0.013423	0.000167	4.38459	0.000804102	0.752006	chr2:202980555-202980684	ENSG00000225124	RPL23AP36	REM1374069	0.020304	0.948718	0.025992	0.15013	0.184249	B
chr5:4046736-4046737	A	T	rs12716155	0.3125	.	MIXL1	chr5:4046733-4046739	(f)	4	0.098006	0.001014	4.57131	0.000804063	0.752006	.	.	.	.	.	.	.	.	.	.
chr3:17041555-17041556	A	T	rs12487288	0.4183	.	NEUROD2	chr3:17041550-17041560	(r)	5	0.000157	0.006716	-3.75511	0.000803654	0.752006	.	.	.	.	.	.	.	.	.	.
chr21:34265161-34265162	A	G	rs7278845	0.1223	.	TFAP2C(var.3)	chr21:34265152-34265165	(r)	4	0.019665	0.001656	2.47452	0.000803274	0.752006	.	.	.	.	.	.	.	.	.	.
chr2:202885548-202885549	C	T	rs72934753	0.1302	.	E2F3	chr2:202885541-202885557	(r)	9	2e-05	0.00031	-2.73659	0.000802548	0.752006	chr2:202885301-202886330	ENSG00000233579	KRT8P15	REM1373964	-1.39372	0.381301	0.717203	0.341178	0.185224	B
chr19:11056542-11056543	C	T	rs12609863	0.2515	.	SP8	chr19:11056535-11056547	(f)	8	0.000579	0.02002	-3.54336	0.000800803	0.752006	.	.	.	.	.	.	.	.	.	.
chr6:12909641-12909642	G	A	rs7454157	0.3867	.	BACH2	chr6:12909634-12909651	(f)	8	0.000953	4.1e-05	3.14184	0.000800278	0.752006	.	.	.	.	.	.	.	.	.	.
chr2:202871527-202871528	C	G	rs149846585	0.1302	.	TFAP2B	chr2:202871520-202871532	(r)	5	0.000271	2e-05	2.61443	0.000799636	0.752006	chr2:202870744-202871853,chr2:202871150-202871849,chr2:202871501-202871650	ENSG00000138380,ENSG00000163596,ENSG00000233579	CARF,ICA1L,KRT8P15	REM1373926,REM1373932,REM1373937	0.0809797684282761,0.0165180849506327,1.05920838644617	0.632639891286995,0.713273906937722,0.388443772009031	0.2390971528171074,0.09463069634131444,0.7033970611955022	8.137759451807229,8.162110602409639,10.913230753012048	5.174423406769061,5.643825243426562,8.479655353767178	B,B,B
chr4:147359848-147359849	C	G	rs4593108	0	.	RFX2	chr4:147359847-147359863	(r)	15	0.003189	0.000223	2.66261	0.000799413	0.752006	.	.	.	.	.	.	.	.	.	.
chr5:4011041-4011042	C	A	rs11738929	0.2596	.	KLF2	chr5:4011037-4011047	(f)	5	0.000622	0.020846	-3.51135	0.000799314	0.752006	.	.	.	.	.	.	.	.	.	.
chr5:4006979-4006980	T	G	rs10064638	0.2548	.	NFIX	chr5:4006976-4006982	(r)	3	0.018481	0.000139	4.89121	0.00079822	0.752006	.	.	.	.	.	.	.	.	.	.
chr5:4044243-4044244	C	T	rs57367478	0.2692	.	VEZF1	chr5:4044241-4044249	(f)	3	0.000358	0.007745	-3.07525	0.000798015	0.752006	.	.	.	.	.	.	.	.	.	.
chr2:239346514-239346515	C	A	rs116470355	0.0775	.	KLF9	chr2:239346506-239346519	(f)	9	0.000221	0.004619	-3.04109	0.000797437	0.752006	.	.	.	.	.	.	.	.	.	.
chr2:239327359-239327360	C	G	rs6741059	0.0795	.	INSM1	chr2:239327349-239327361	(r)	2	1e-05	0.000386	-3.60916	0.000794715	0.752006	chr2:239327354-239327723,chr2:239327358-239327697	ENSG00000264292,ENSG00000068024	MIR2467,HDAC4	REM1398766,REM1398767	1.35491656235075,1.02078198142234	0.876346043399793,0.527516408610727	0.21891565920839004,0.5453757791096674	1.0526965,1.058115141566265	1.0735842315766648,1.0945079130727435	B,B
chr2:202786477-202786478	A	G	rs368863059	0.1322	.	TFAP2A(var.2)	chr2:202786469-202786481	(r)	4	0.009339	0.00065	2.66536	0.000792758	0.752006	.	.	.	.	.	.	.	.	.	.
chr17:46918167-46918168	C	T	rs11658276	0.4471	.	TFAP2A(var.2)	chr17:46918164-46918176	(f)	4	0.00065	0.009339	-2.66536	0.000792758	0.752006	chr17:46918003-46918502,chr17:46918096-46918455	ENSG00000262633,ENSG00000108379	RP11-156P1.2,WNT3	REM1001804,REM1001805	0.283055613892443,0.0667979196036847	0.257570701894883,0.92987642538059	1.0,0.059762390566809896	0.4163007076506024,0.44668556626506023	0.2300152472109764,0.2572998489048476	B,R
chr10:44270905-44270906	T	G	rs519876	0.1461	.	FOXP3	chr10:44270905-44270912	(f)	1	0.025939	0.000398	4.17741	0.000792473	0.752006	.	.	.	.	.	.	.	.	.	.
chr12:110173345-110173346	G	C	rs186091224	0.101	.	ZNF682	chr12:110173340-110173352	(r)	7	0.001002	3.9e-05	3.24176	0.000791531	0.752006	.	.	.	.	.	.	.	.	.	.
chr19:2169067-2169068	G	A	rs7251881	0.2356	.	KLF15	chr19:2169060-2169071	(r)	4	0.000576	0.007961	-2.62684	0.000791038	0.752006	chr19:2168949-2169198,chr19:2168999-2169298	ENSG00000104899,ENSG00000284129	AMH,MIR6789	REM1111870,REM1111871	0.403208606049989,-0.309179261558075	0.555108272758683,0.369943270648589	0.20393257303174414,0.20762479122904975	32.53377128313253,31.797328512048193	36.13089951531846,34.76259590270207	B,R
chr5:4036698-4036699	T	C	rs493049	0.3125	.	ZBTB7C	chr5:4036694-4036705	(f)	5	0.011339	0.000225	3.92157	0.00079038	0.752006	.	.	.	.	.	.	.	.	.	.
chr2:239327359-239327360	C	G	rs6741059	0.0795	.	ZIC5	chr2:239327348-239327363	(f)	12	0.002033	0.000135	2.71115	0.000789995	0.752006	chr2:239327354-239327723,chr2:239327358-239327697	ENSG00000264292,ENSG00000068024	MIR2467,HDAC4	REM1398766,REM1398767	1.35491656235075,1.02078198142234	0.876346043399793,0.527516408610727	0.21891565920839004,0.5453757791096674	1.0526965,1.058115141566265	1.0735842315766648,1.0945079130727435	B,B
chr10:44250501-44250502	A	T	rs684196	0.1501	.	GSX2	chr10:44250498-44250506	(f)	4	0.000193	0.011107	-4.05391	0.000784737	0.75103	.	.	.	.	.	.	.	.	.	.
chr5:4023957-4023958	T	A	rs545066	0.3077	.	TBX19	chr5:4023944-4023963	(r)	6	0.000659	0.009891	-2.70913	0.000781911	0.749092	.	.	.	.	.	.	.	.	.	.
chr2:202865039-202865040	G	A	rs144997119	0.1332	.	TBXT	chr2:202865027-202865043	(f)	13	0.000201	0.003561	-2.8726	0.000781856	0.749092	.	.	.	.	.	.	.	.	.	.
chr2:239346514-239346515	C	A	rs116470355	0.0775	.	KLF6	chr2:239346508-239346518	(f)	7	0.000161	0.006098	-3.6312	0.000781856	0.749092	.	.	.	.	.	.	.	.	.	.
chr2:239329221-239329222	G	T	rs10189520	0.0795	.	MYCN	chr2:239329217-239329225	(r)	4	0.00029	0.008761	-3.40857	0.000781283	0.749092	chr2:239329052-239329401	ENSG00000265215	MIR4269	REM1398771	0.468135	0.817014	0.441841	1.50317	1.06773	B
chr2:202782874-202782875	C	A	rs72932722	0.1332	.	EVX1	chr2:202782871-202782880	(f)	4	0.029111	0.000638	3.82001	0.000780711	0.749092	.	.	.	.	.	.	.	.	.	.
chr2:202940828-202940829	G	A	rs77230711	0.1302	.	KLF15	chr2:202940821-202940832	(r)	4	0.000571	0.007926	-2.63053	0.000779748	0.749092	.	.	.	.	.	.	.	.	.	.
chr1:222647447-222647448	T	G	rs17163360	0.2624	.	UNCX	chr1:222647443-222647450	(f)	5	0.000423	0.036945	-4.46957	0.000779604	0.749092	.	.	.	.	.	.	.	.	.	.
chr6:12901208-12901209	C	G	rs9369640	0.3797	.	DMRTA2	chr6:12901205-12901217	(r)	9	0.016258	0.000236	4.23276	0.000778898	0.749092	.	.	.	.	.	.	.	.	.	.
chr17:46917703-46917704	G	A	rs10853085	0.4471	.	ETV2	chr17:46917696-46917707	(r)	4	1.2e-05	0.000715	-4.07073	0.000777583	0.749092	chr17:46917501-46917900,chr17:46917645-46917804	ENSG00000158955,ENSG00000262879	WNT9B,RP11-156P1.3	REM1001802,REM1001803	0.0369318744915602,0.424738701197226	0.800137060355248,0.307155814044038	0.10746319867739963,0.6248769507464456	0.5429238644578314,0.6228183518072289	0.3370530196566041,0.4945870003088572	R,R
chr5:4053652-4053653	A	T	rs1201368	0.3125	.	MEOX2	chr5:4053649-4053657	(r)	5	0.000399	0.031968	-4.38265	0.000775807	0.749092	.	.	.	.	.	.	.	.	.	.
chr17:46922280-46922281	G	A	rs197917	0.4471	.	SOX4	chr17:46922276-46922286	(f)	5	0.003014	3.3e-05	4.50861	0.000771693	0.746948	.	.	.	.	.	.	.	.	.	.
chr17:46950281-46950282	T	C	rs2317997	0.4471	.	TFAP2B(var.3)	chr17:46950270-46950283	(f)	12	0.012564	0.000927	2.60676	0.000771265	0.746948	chr17:46950153-46950402	ENSG00000262633	RP11-156P1.2	REM1001858	-0.253119	0.694327	0.268944	0.540044	0.328592	B
chr12:74093251-74093252	A	T	rs11179914	0.4821	.	ZBTB32	chr12:74093247-74093257	(r)	6	0.000211	3e-06	4.24601	0.00077124	0.746948	.	.	.	.	.	.	.	.	.	.
chr2:203153213-203153214	C	T	rs72934589	0.1292	.	NR5A1	chr2:203153210-203153219	(r)	6	8.5e-05	0.006911	-4.4038	0.000769591	0.746948	.	.	.	.	.	.	.	.	.	.
chr2:202789816-202789817	G	A	rs72932737	0.1312	.	NR1I3	chr2:202789812-202789821	(f)	5	0.006553	0.000106	4.1239	0.000768375	0.746825	.	.	.	.	.	.	.	.	.	.
chr10:44267342-44267343	A	G	rs620205	0.1461	.	ATOH7	chr10:44267335-44267345	(f)	8	0.010476	0.000183	4.04629	0.00076822	0.746825	.	.	.	.	.	.	.	.	.	.
chr12:89615181-89615182	A	G	rs2681472	0	.	NHLH1	chr12:89615174-89615184	(r)	3	0.003059	7.9e-05	3.65205	0.000767752	0.746825	.	.	.	.	.	.	.	.	.	.
chr19:30694302-30694303	T	C	rs16964543	0	.	SPI1	chr19:30694291-30694307	(f)	12	1e-06	2.1e-05	-3.42604	0.00076638	0.746825	.	.	.	.	.	.	.	.	.	.
chr13:36843756-36843757	C	A	rs9634749	0.2356	.	TFAP2A(var.2)	chr13:36843754-36843766	(r)	10	0.00221	0.03207	-2.6748	0.000764335	0.745997	.	.	.	.	.	.	.	.	.	.
chr2:202843028-202843029	A	G	rs72934706	0.1312	.	SRY	chr2:202843028-202843036	(r)	8	6.2e-05	0.008562	-4.93078	0.000763552	0.745997	.	.	.	.	.	.	.	.	.	.
chr3:17023400-17023401	C	A	rs6776032	0.4135	.	SOHLH2	chr3:17023398-17023406	(r)	6	0.013472	0.000362	3.61571	0.000762325	0.745591	.	.	.	.	.	.	.	.	.	.
chr1:222649656-222649657	A	G	rs28709375	0.2624	.	TFAP2C(var.3)	chr1:222649655-222649668	(r)	12	0.015438	0.001282	2.48821	0.000758444	0.742571	chr1:222649447-222650106,chr1:222649456-222650085	ENSG00000197520,ENSG00000154305	FAM177B,MIA3	REM0189281,REM0189282	0.0423623930960379,-0.108806498825383	0.884030887104853,0.920076161012297	0.05529873072476346,0.08327878687564301	0.3758464891566265,0.37801096325301203	0.21252630757618549,0.21418718217709037	R,R
chr17:46950634-46950635	C	G	rs740617	0.4471	.	NFKB2	chr17:46950624-46950637	(r)	3	0.000422	0.006614	-2.75142	0.000755893	0.740848	chr17:46950551-46950650	ENSG00000158955	WNT9B	REM1001859	-0.0456939	0.653593	0.204962	0.702634	0.609665	R
chr2:202982601-202982602	C	G	rs72932558	0.1302	.	EBF1	chr2:202982594-202982605	(r)	4	0.011053	0.000765	2.67109	0.000753666	0.73944	chr2:202981905-202982684,chr2:202982285-202984284,chr2:202982358-202984107	ENSG00000225124,ENSG00000202059,ENSG00000232994	RPL23AP36,SNORA1,RPL7P14	REM1374073,REM1374075,REM1374076	-0.240903461786599,0.0331186432261066,-0.470988447219478	0.38371067919068,0.87555375146168,0.161027922266317	0.4729349128743726,0.04254235061607492,0.8244572985101405	0.35254647710843373,0.3469268759036145,0.34199152891566265	0.2560387402855207,0.2142294477149551,0.20686956881308338	B,B,B
chr10:44250501-44250502	A	T	rs684196	0.1501	.	HOXB3	chr10:44250498-44250505	(r)	4	0.000409	0.041297	-4.61531	0.000752854	0.739418	.	.	.	.	.	.	.	.	.	.
chr2:202908513-202908514	G	A	rs72936839	0.1302	.	SOX18	chr2:202908508-202908516	(r)	3	0.000648	0.03804	-4.07258	0.000751731	0.739091	.	.	.	.	.	.	.	.	.	.
chr6:31377400-31377401	G	C	rs4959070	0.0721	.	TFAP2A(var.3)	chr6:31377390-31377403	(f)	11	0.001913	0.022877	-2.48137	0.000750171	0.738332	chr6:31376289-31378048	ENSG00000272221	XXbac-BPG181B23.7	REM1934310	-0.00119637	0.997324	0.00183097	0.398324	0.20369	B
chr4:118789265-118789266	A	C	rs6822035	0	.	RFX4	chr4:118789259-118789274	(r)	9	0.020104	0.00134	2.70789	0.000749184	0.738137	.	.	.	.	.	.	.	.	.	.
chr6:163610921-163610922	A	T	rs7743014	0.3688	.	MIXL1	chr6:163610919-163610925	(r)	4	0.000517	0.051737	-4.60581	0.000747824	0.737574	.	.	.	.	.	.	.	.	.	.
chr1:222673539-222673540	G	A	rs12138316	0.2575	.	GLI3	chr1:222673528-222673543	(r)	4	9.3e-05	0.002559	-3.30939	0.00074771	0.737574	chr1:222673097-222674646	ENSG00000272750	RP11-378J18.8	REM0189345	-0.448018	0.650761	0.569772	0.370153	0.154323	B
chr1:222673539-222673540	G	C	rs12138316	0.2575	.	TFAP2A	chr1:222673538-222673548	(r)	9	0.001196	4.7e-05	3.2378	0.000747273	0.737574	chr1:222673097-222674646	ENSG00000272750	RP11-378J18.8	REM0189345	-0.448018	0.650761	0.569772	0.370153	0.154323	B
chr1:222732951-222732952	A	T	rs12043288	0.3002	.	BARX2	chr1:222732948-222732958	(r)	7	0.008693	0.000145	4.09588	0.000746586	0.737574	.	.	.	.	.	.	.	.	.	.
chr3:16979508-16979509	A	G	rs9799302	0.4327	.	LHX6	chr3:16979504-16979514	(f)	5	0.00052	0.011637	-3.10903	0.000746195	0.737574	.	.	.	.	.	.	.	.	.	.
chr17:46915761-46915762	G	A	rs4968248	0.4231	.	TFAP2C(var.3)	chr17:46915750-46915763	(r)	2	0.000249	0.003007	-2.49294	0.000743547	0.737239	.	.	.	.	.	.	.	.	.	.
chr1:222673539-222673540	G	C	rs12138316	0.2575	.	ZIC3	chr1:222673527-222673542	(r)	3	0.000263	0.005143	-2.97276	0.000743512	0.737239	chr1:222673097-222674646	ENSG00000272750	RP11-378J18.8	REM0189345	-0.448018	0.650761	0.569772	0.370153	0.154323	B
chr2:202856590-202856591	C	T	rs115396314	0.1302	.	HOXB5	chr2:202856588-202856596	(r)	6	8.6e-05	0.004115	-3.86341	0.000743203	0.737239	.	.	.	.	.	.	.	.	.	.
chr2:202823576-202823577	A	T	rs72932776	0.1302	.	OLIG3	chr2:202823572-202823582	(f)	5	0.013167	0.000314	3.73482	0.000743081	0.737239	chr2:202823498-202823647	ENSG00000138439	FAM117B	REM1373833	0.0386388	0.864067	0.101486	0.686638	0.755495	R
chr1:222647447-222647448	T	C	rs17163360	0.2624	.	EVX1	chr1:222647443-222647452	(f)	5	0.000285	0.013227	-3.83896	0.000742767	0.737239	.	.	.	.	.	.	.	.	.	.
chr10:44269646-44269647	C	G	rs11238961	0.1461	.	MAX	chr10:44269641-44269651	(f)	6	0.001124	3.4e-05	3.4969	0.000742263	0.737239	.	.	.	.	.	.	.	.	.	.
chr9:133261661-133261662	G	A	rs687621	0.3708	.	TFAP2E	chr9:133261654-133261665	(f)	8	0.001163	0.017837	-2.73022	0.000741774	0.737239	.	.	.	.	.	.	.	.	.	.
chr3:17001920-17001921	T	C	rs12233492	0.4183	.	ONECUT2	chr3:17001913-17001927	(f)	8	0.000594	1.6e-05	3.62598	0.000741161	0.737239	.	.	.	.	.	.	.	.	.	.
chr2:202856050-202856051	T	G	rs147100405	0.1302	.	TFAP2C(var.2)	chr2:202856043-202856053	(f)	8	0.004712	0.000223	3.04941	0.000740994	0.737239	.	.	.	.	.	.	.	.	.	.
chr10:44273686-44273687	A	C	rs201324840	0.1153	.	ZNF384	chr10:44273684-44273694	(f)	3	0.000163	0.003831	-3.15539	0.000739547	0.737239	.	.	.	.	.	.	.	.	.	.
chr6:39156671-39156672	T	G	rs1544935	0	.	ISL2	chr6:39156665-39156673	(r)	2	0.001249	1.1e-05	4.73358	0.000739233	0.737239	.	.	.	.	.	.	.	.	.	.
chr2:202782874-202782875	C	A	rs72932722	0.1332	.	MAF::NFE2	chr2:202782871-202782886	(f)	4	0.000697	1.5e-05	3.85335	0.000738232	0.737239	.	.	.	.	.	.	.	.	.	.
chr6:12923534-12923535	C	A	rs62386818	0.3499	.	MAZ	chr6:12923533-12923543	(f)	2	5.4e-05	0.001428	-3.28229	0.000737934	0.737239	.	.	.	.	.	.	.	.	.	.
chr17:46956975-46956976	G	T	rs9910899	0.4038	.	TFAP2B	chr17:46956967-46956979	(r)	4	0.005207	0.072599	-2.63499	0.000737385	0.737239	.	.	.	.	.	.	.	.	.	.
chr2:239342524-239342525	C	A	rs10209343	0.0775	.	HNF1A	chr2:239342517-239342530	(f)	8	0.006505	0.000256	3.23466	0.000737249	0.737239	.	.	.	.	.	.	.	.	.	.
chr1:222647447-222647448	T	G	rs17163360	0.2624	.	NKX6-2	chr1:222647444-222647451	(f)	4	0.00033	0.038713	-4.76536	0.000736705	0.737239	.	.	.	.	.	.	.	.	.	.
chr10:44269646-44269647	C	G	rs11238961	0.1461	.	CREB3L4(var.2)	chr10:44269640-44269652	(f)	7	0.054711	0.003017	2.89788	0.000736491	0.737239	.	.	.	.	.	.	.	.	.	.
chr17:46927421-46927422	G	A	rs2191033	0.4471	.	SP8	chr17:46927417-46927429	(r)	8	0.00054	0.019233	-3.57255	0.000735615	0.737239	chr17:46927306-46927545	ENSG00000108379	WNT3	REM1001817	-0.0614253	0.758718	0.226975	0.385744	0.329889	R
chr5:4086317-4086318	T	A	rs56209239	0.2692	.	ATF4	chr5:4086310-4086321	(f)	8	0.000178	3e-06	4.07855	0.000734035	0.737239	chr5:4086243-4086402	ENSG00000249994	CTD-2383I20.1	REM1783482	0.236203	0.695478	0.257962	0.41854	0.351283	R
chr12:74031559-74031560	G	T	rs11179882	0.4831	.	ZNF384	chr12:74031552-74031562	(r)	3	0.003437	0.000146	3.15803	0.000733247	0.737239	.	.	.	.	.	.	.	.	.	.
chr1:222647447-222647448	T	G	rs17163360	0.2624	.	PRRX1	chr1:222647444-222647450	(f)	4	0.000236	0.026859	-4.73637	0.000732855	0.737239	.	.	.	.	.	.	.	.	.	.
chr2:202786274-202786275	G	T	rs143911965	0.1322	.	KLF15	chr2:202786266-202786277	(r)	3	0.000197	0.00278	-2.64659	0.00073248	0.737239	.	.	.	.	.	.	.	.	.	.
chr17:46962750-46962751	G	A	rs3851784	0.4471	.	SOHLH2	chr17:46962746-46962754	(r)	4	5e-05	0.001889	-3.63039	0.000732167	0.737239	.	.	.	.	.	.	.	.	.	.
chr2:239325701-239325702	C	T	rs10188303	0.0785	.	TBX4	chr2:239325698-239325706	(r)	5	0.000131	0.013594	-4.64292	0.000730522	0.737239	chr2:239325606-239326045	ENSG00000222020	AC062017.1	REM1398753	-0.0741587	0.755741	0.0632515	0.42469	0.259878	R
chr2:203200115-203200116	C	T	rs72936348	0.1302	.	TBX4	chr2:203200112-203200120	(r)	5	0.000131	0.013594	-4.64292	0.000730522	0.737239	.	.	.	.	.	.	.	.	.	.
chr2:202922396-202922397	A	G	rs72936866	0.1302	.	TBX4	chr2:202922392-202922400	(f)	5	0.013594	0.000131	4.64292	0.000730522	0.737239	.	.	.	.	.	.	.	.	.	.
chr6:12924511-12924512	C	T	rs9369652	0.3847	.	TBX4	chr6:12924508-12924516	(r)	5	0.000131	0.013594	-4.64292	0.000730522	0.737239	.	.	.	.	.	.	.	.	.	.
chr2:202964560-202964561	A	G	rs115194657	0.1302	.	TBX4	chr2:202964556-202964564	(f)	5	0.013594	0.000131	4.64292	0.000730522	0.737239	.	.	.	.	.	.	.	.	.	.
chr1:176691110-176691111	C	T	rs726252	0	.	TBX4	chr1:176691107-176691115	(r)	5	0.000131	0.013594	-4.64292	0.000730522	0.737239	.	.	.	.	.	.	.	.	.	.
chr4:182703015-182703016	G	A	rs6552595	0.2058	.	TBX4	chr4:182703011-182703019	(f)	5	0.000131	0.013594	-4.64292	0.000730522	0.737239	.	.	.	.	.	.	.	.	.	.
chr17:46962750-46962751	G	A	rs3851784	0.4471	.	HES2	chr17:46962745-46962755	(f)	6	0.000396	0.009582	-3.1853	0.000728612	0.737239	.	.	.	.	.	.	.	.	.	.
chr2:239357917-239357918	G	A	rs199921010	0.0775	.	IRF1	chr2:239357903-239357923	(r)	6	0.003524	0.000169	3.03551	0.000728525	0.737239	chr2:239357756-239358045	ENSG00000222020	AC062017.1	REM1398810	-0.189915	0.302112	0.270336	0.743665	0.376712	R
chr5:4024764-4024765	A	G	rs516657	0.3077	.	NR2F1(var.2)	chr5:4024755-4024769	(f)	10	0.000313	1.4e-05	3.11682	0.000727678	0.737239	.	.	.	.	.	.	.	.	.	.
chr10:44250501-44250502	A	T	rs684196	0.1501	.	PHOX2A	chr10:44250499-44250510	(r)	9	0.000606	0.021212	-3.55564	0.000725477	0.737239	.	.	.	.	.	.	.	.	.	.
chr2:203087335-203087336	C	G	rs139333388	0.1302	.	ARNT2	chr2:203087331-203087340	(r)	5	0.001404	3.6e-05	3.66838	0.000724894	0.737239	.	.	.	.	.	.	.	.	.	.
chr2:202786477-202786478	A	G	rs368863059	0.1322	.	TFAP2C(var.3)	chr2:202786468-202786481	(r)	4	0.018553	0.001524	2.49902	0.00072484	0.737239	.	.	.	.	.	.	.	.	.	.
chr17:46918167-46918168	C	T	rs11658276	0.4471	.	TFAP2C(var.3)	chr17:46918164-46918177	(f)	4	0.001524	0.018553	-2.49902	0.00072484	0.737239	chr17:46918003-46918502,chr17:46918096-46918455	ENSG00000262633,ENSG00000108379	RP11-156P1.2,WNT3	REM1001804,REM1001805	0.283055613892443,0.0667979196036847	0.257570701894883,0.92987642538059	1.0,0.059762390566809896	0.4163007076506024,0.44668556626506023	0.2300152472109764,0.2572998489048476	B,R
chr12:112379978-112379979	T	A	rs11066280	0	.	OLIG3	chr12:112379973-112379983	(f)	6	0.012632	0.000299	3.74397	0.000724752	0.737239	.	.	.	.	.	.	.	.	.	.
chr2:202947178-202947179	A	G	rs116773016	0.1302	.	MAX	chr2:202947171-202947181	(r)	3	0.011561	0.000347	3.50606	0.000722705	0.737239	.	.	.	.	.	.	.	.	.	.
chr19:30693020-30693021	G	A	rs34254453	0.336	.	TFAP2E	chr19:30693012-30693023	(f)	9	0.001087	0.016798	-2.73809	0.000720091	0.737239	.	.	.	.	.	.	.	.	.	.
chr2:202863723-202863724	G	A	rs150559122	0.1302	.	TFAP2E	chr2:202863722-202863733	(r)	10	0.000632	0.009778	-2.73827	0.000719591	0.737239	.	.	.	.	.	.	.	.	.	.
chr2:202992248-202992249	T	G	rs188517380	0.1302	.	MNX1	chr2:202992246-202992256	(r)	8	0.000246	0.021037	-4.44856	0.000718979	0.737239	.	.	.	.	.	.	.	.	.	.
chr1:222651745-222651746	C	G	rs17011681	0.2624	.	RFX4	chr1:222651744-222651759	(r)	14	0.01989	0.001312	2.7187	0.000718151	0.737239	chr1:222651697-222651996	ENSG00000272750	RP11-378J18.8	REM0189286	0.40003	0.81536	0.27072	0.326974	0.261635	B
chr5:4023615-4023616	C	G	rs548581	0.3077	.	ZBTB33	chr5:4023608-4023623	(r)	8	0.000511	0.009006	-2.86925	0.000716109	0.737239	.	.	.	.	.	.	.	.	.	.
chr17:46918167-46918168	C	T	rs11658276	0.4471	.	TFAP2E	chr17:46918164-46918175	(r)	8	0.001081	0.016741	-2.73972	0.00071568	0.737239	chr17:46918003-46918502,chr17:46918096-46918455	ENSG00000262633,ENSG00000108379	RP11-156P1.2,WNT3	REM1001804,REM1001805	0.283055613892443,0.0667979196036847	0.257570701894883,0.92987642538059	1.0,0.059762390566809896	0.4163007076506024,0.44668556626506023	0.2300152472109764,0.2572998489048476	B,R
chr2:202786477-202786478	A	G	rs368863059	0.1322	.	TFAP2E	chr2:202786470-202786481	(f)	8	0.016741	0.001081	2.73972	0.00071568	0.737239	.	.	.	.	.	.	.	.	.	.
chr12:73979056-73979057	C	G	rs11179858	0.4831	.	NRF1	chr12:73979053-73979064	(r)	8	0.007613	0.000415	2.90959	0.000715452	0.737239	.	.	.	.	.	.	.	.	.	.
chr12:74069204-74069205	A	G	rs11179898	0.4026	.	NFKB2	chr12:74069203-74069216	(r)	12	0.003127	0.000196	2.76773	0.000710516	0.737239	.	.	.	.	.	.	.	.	.	.
chr1:109274967-109274968	G	T	rs12740374	0.2127	.	TFAP2C	chr1:109274958-109274970	(f)	10	0.001838	0.025098	-2.61393	0.000709219	0.737239	.	.	.	.	.	.	.	.	.	.
chr2:202913179-202913180	G	A	rs6719001	0.1302	.	POU2F1	chr2:202913176-202913187	(f)	4	0.002725	3.9e-05	4.25031	0.000707221	0.737239	.	.	.	.	.	.	.	.	.	.
chr6:31366486-31366487	T	C	rs2596426	0.0721	.	PAX6	chr6:31366473-31366487	(f)	14	0.000416	0.013558	-3.48518	0.000706752	0.737239	.	.	.	.	.	.	.	.	.	.
chr3:16960071-16960072	T	C	rs1837697	0.4327	.	ZIC4	chr3:16960066-16960081	(f)	6	0.014828	0.000696	3.05848	0.000706304	0.737239	.	.	.	.	.	.	.	.	.	.
chr17:46918733-46918734	A	G	rs11869840	0.4471	.	TFAP2E	chr17:46918725-46918736	(f)	9	0.016548	0.001064	2.74412	0.000703891	0.737239	.	.	.	.	.	.	.	.	.	.
chr1:109278684-109278685	G	T	rs583104	0.2227	.	EVX2	chr1:109278684-109278691	(r)	7	0.045228	0.000685	4.19001	0.000703444	0.737239	chr1:109278099-109278748,chr1:109278365-109278754	ENSG00000116299,ENSG00000221986	KIAA1324,MYBPHL	REM0099515,REM0099516	0.0485020993165738,-0.0855296368942034	0.396569877612371,0.142775550091279	0.16834452096585908,0.21166900594332075	0.6441114337349397,0.6398090626506024	0.29281506098382687,0.3076859871206224	R,R
chr3:16979509-16979510	T	G	rs9799148	0.4327	.	ESX1	chr3:16979505-16979512	(f)	5	0.00107	0.097858	-4.51595	0.000702906	0.737239	.	.	.	.	.	.	.	.	.	.
chr12:74027945-74027946	T	A	rs7962729	0.4831	.	MEF2A	chr12:74027942-74027954	(r)	9	6.1e-05	0.002537	-3.72908	0.000702289	0.737239	.	.	.	.	.	.	.	.	.	.
chr19:11066573-11066574	C	A	rs10409001	0.2952	.	TFAP2A(var.3)	chr19:11066570-11066583	(r)	10	0.001823	0.02216	-2.49776	0.000700158	0.737239	.	.	.	.	.	.	.	.	.	.
chr2:202992248-202992249	T	G	rs188517380	0.1302	.	EVX1	chr2:202992246-202992255	(r)	7	0.001016	0.048313	-3.86185	0.000699389	0.737239	.	.	.	.	.	.	.	.	.	.
chr17:46971197-46971198	A	C	rs9901977	0.4135	.	TFAP2B	chr17:46971194-46971206	(r)	9	0.085724	0.006066	2.64843	0.000699332	0.737239	.	.	.	.	.	.	.	.	.	.
chr9:22125347-22125348	A	C	rs1333048	0.4808	.	DMRTA2	chr9:22125340-22125352	(r)	5	0.009462	0.000131	4.27743	0.000698443	0.737239	.	.	.	.	.	.	.	.	.	.
chr1:222673539-222673540	G	C	rs12138316	0.2575	.	TFAP2C(var.2)	chr1:222673538-222673548	(f)	2	0.00029	1.4e-05	3.06795	0.000696451	0.737239	chr1:222673097-222674646	ENSG00000272750	RP11-378J18.8	REM0189345	-0.448018	0.650761	0.569772	0.370153	0.154323	B
chr2:202779813-202779814	T	G	rs56193304	0.1352	.	IRF1	chr2:202779802-202779822	(f)	12	6.4e-05	0.001345	-3.04918	0.000693618	0.735245	.	.	.	.	.	.	.	.	.	.
chr10:89243661-89243662	A	C	rs1332329	0	.	TBXT	chr10:89243646-89243662	(f)	16	6.8e-05	0.001251	-2.90582	0.00069153	0.733862	chr10:89243655-89243764	ENSG00000232110	RP11-149I23.3	REM0273384	-0.113658	0.07354	0.359576	0.792205	1.42257	R
chr19:11052924-11052925	G	T	rs1122608	0	.	RARB(var.3)	chr19:11052917-11052931	(f)	8	0.012637	0.000498	3.23289	0.00069059	0.733696	.	.	.	.	.	.	.	.	.	.
chr10:44256629-44256630	T	C	rs559580	0.1461	.	FOXL1	chr10:44256629-44256636	(r)	7	4.3e-05	0.0045	-4.6422	0.000689972	0.733696	.	.	.	.	.	.	.	.	.	.
chr6:12907179-12907180	G	A	rs2876302	0.3857	.	DMRTA2	chr6:12907175-12907187	(f)	5	0.00013	0.009429	-4.28313	0.000688782	0.73344	.	.	.	.	.	.	.	.	.	.
chr17:2229955-2229956	T	C	rs9914266	0	.	TFAP2E	chr17:2229946-2229957	(f)	10	0.008963	0.000573	2.74999	0.000688494	0.73344	chr17:2229016-2229995	ENSG00000275084	SNORD91B	REM0918544	0.0823114	0.181641	0.481786	0.672529	0.262	B
chr1:176631800-176631801	G	A	rs10913222	0.2028	.	TFAP2A(var.2)	chr1:176631791-176631803	(r)	3	0.004206	0.062714	-2.70202	0.000687912	0.73344	.	.	.	.	.	.	.	.	.	.
chr5:4100259-4100260	C	T	rs60494532	0.2837	.	RAX	chr5:4100254-4100263	(r)	4	0.011198	0.000129	4.46265	0.000686947	0.73344	.	.	.	.	.	.	.	.	.	.
chr3:17031504-17031505	A	G	rs4535211	0.4135	.	FOXP1	chr3:17031499-17031507	(f)	6	9e-06	0.000893	-4.6413	0.000685729	0.73344	.	.	.	.	.	.	.	.	.	.
chr1:222726084-222726085	T	C	rs17532708	0.3002	.	MEF2C	chr1:222726079-222726093	(r)	9	7.8e-05	0.003079	-3.67057	0.000685324	0.73344	chr1:222724867-222726146	ENSG00000272750	RP11-378J18.8	REM0189483	0.553472	0.817794	0.266768	0.314589	0.173565	B
chr13:36843756-36843757	C	A	rs9634749	0.2356	.	TFAP2C	chr13:36843754-36843766	(r)	10	0.001793	0.024696	-2.62285	0.000684421	0.73344	.	.	.	.	.	.	.	.	.	.
chr2:202845273-202845274	G	C	rs72934711	0.1302	.	KLF6	chr2:202845267-202845277	(f)	7	0.010775	0.000272	3.67957	0.000683018	0.733141	chr2:202845188-202845297	ENSG00000138439	FAM117B	REM1373871	0.0336509	0.925058	0.0541093	0.471553	0.500567	R
chr21:34229966-34229967	T	C	rs60687229	0.1382	.	CTCF	chr21:34229962-34229981	(f)	5	0.005485	0.000281	2.9702	0.000683002	0.733141	.	.	.	.	.	.	.	.	.	.
chr5:4048412-4048413	T	C	rs72731435	0.2692	.	TFAP2E	chr5:4048410-4048421	(r)	9	0.015982	0.001019	2.75235	0.000682381	0.733141	.	.	.	.	.	.	.	.	.	.
chr5:4010702-4010703	T	G	rs28618140	0.2548	.	ZBTB14	chr5:4010698-4010710	(f)	5	0.001639	8.3e-05	2.98496	0.000680583	0.73305	.	.	.	.	.	.	.	.	.	.
chr6:31383815-31383816	A	G	rs9266761	0.1058	.	ARNT::HIF1A	chr6:31383811-31383819	(r)	4	0.00161	2e-05	4.3688	0.000680432	0.73305	.	.	.	.	.	.	.	.	.	.
chr9:133274413-133274414	A	G	rs532436	0	.	TFAP2C(var.3)	chr9:133274412-133274425	(r)	12	0.014488	0.001172	2.51459	0.000678992	0.733024	chr9:133274157-133274546,chr9:133274214-133274503	ENSG00000171102,ENSG00000148303	OBP2B,RPL7A	REM2314579,REM2314580	0.229646350204699,-0.243222626003117	0.0873439016691259,0.423454488195918	0.3187582456670704,0.2223991811074003	0.7740377945783132,0.7532575003614458	0.5975704798398206,0.5902066806794638	R,B
chr2:202834655-202834656	C	T	rs72932789	0.1302	.	GLI2	chr2:202834649-202834664	(f)	7	5.7e-05	0.001481	-3.25656	0.000678896	0.733024	.	.	.	.	.	.	.	.	.	.
chr21:34261229-34261230	A	C	rs973754	0.1223	.	POU4F1	chr21:34261221-34261235	(r)	6	0.000107	0.003989	-3.61495	0.000677639	0.733024	.	.	.	.	.	.	.	.	.	.
chr21:34261229-34261230	A	G	rs973754	0.1223	.	POU4F1	chr21:34261221-34261235	(r)	6	0.000107	0.003989	-3.61495	0.000677639	0.733024	.	.	.	.	.	.	.	.	.	.
chr12:74144266-74144267	A	G	rs1851356	0.4046	.	ZNF148	chr12:74144261-74144273	(r)	7	0.001933	0.034661	-2.8867	0.000677101	0.733024	.	.	.	.	.	.	.	.	.	.
chr2:203029275-203029276	C	A	rs115654617	0.1302	.	PLAGL2	chr2:203029271-203029279	(f)	5	0.001003	0.016292	-2.78731	0.000676921	0.733024	.	.	.	.	.	.	.	.	.	.
chr10:44254963-44254964	A	G	rs606700	0.1511	.	FIGLA	chr10:44254960-44254970	(r)	7	0.00011	0.008287	-4.32456	0.000672615	0.731199	.	.	.	.	.	.	.	.	.	.
chr5:4043951-4043952	C	T	rs11743330	0.274	.	NR1I2	chr5:4043946-4043963	(f)	6	0.000336	0.008688	-3.25409	0.000672582	0.731199	.	.	.	.	.	.	.	.	.	.
chr5:4012241-4012242	C	G	rs10056229	0.2548	.	TFAP2C	chr5:4012238-4012250	(f)	4	0.006776	0.093793	-2.62772	0.000671246	0.731199	chr5:4012053-4012252	ENSG00000249994	CTD-2383I20.1	REM1783437	-0.675818	0.359551	0.726599	0.512515	0.412604	R
chr1:222649656-222649657	A	G	rs28709375	0.2624	.	TFAP2A(var.3)	chr1:222649655-222649668	(f)	2	0.017541	0.001427	2.50903	0.000667705	0.728399	chr1:222649447-222650106,chr1:222649456-222650085	ENSG00000197520,ENSG00000154305	FAM177B,MIA3	REM0189281,REM0189282	0.0423623930960379,-0.108806498825383	0.884030887104853,0.920076161012297	0.05529873072476346,0.08327878687564301	0.3758464891566265,0.37801096325301203	0.21252630757618549,0.21418718217709037	R,R
chr10:44278049-44278050	C	T	rs494045	0.1402	.	RARB(var.3)	chr10:44278039-44278053	(f)	11	4e-06	0.000109	-3.24317	0.000667683	0.728399	chr10:44277796-44278205	ENSG00000229116	RP11-20J15.3	REM0238764	-0.493073	0.364248	0.785944	0.466745	0.23898	R
chr12:110929439-110929440	C	G	rs12227162	0.1538	.	TFAP2A(var.2)	chr12:110929431-110929443	(r)	4	0.034537	0.002298	2.70997	0.000667086	0.728399	.	.	.	.	.	.	.	.	.	.
chr2:203191954-203191955	T	C	rs72936332	0.1302	.	THAP1	chr2:203191950-203191959	(f)	5	0.03621	0.000485	4.31279	0.000666368	0.728399	.	.	.	.	.	.	.	.	.	.
chr2:202876214-202876215	G	C	rs79539678	0.1302	.	PROX1	chr2:202876208-202876220	(r)	6	6.8e-05	0.001957	-3.36028	0.000666266	0.728399	.	.	.	.	.	.	.	.	.	.
chr1:176612960-176612961	C	G	rs10913217	0.2028	.	TFAP2C	chr1:176612957-176612969	(f)	4	0.006738	0.093468	-2.6299	0.000665447	0.728399	.	.	.	.	.	.	.	.	.	.
chr2:239357917-239357918	G	A	rs199921010	0.0775	.	ZNF384	chr2:239357910-239357920	(f)	8	0.001753	7.2e-05	3.18822	0.000665055	0.728399	chr2:239357756-239358045	ENSG00000222020	AC062017.1	REM1398810	-0.189915	0.302112	0.270336	0.743665	0.376712	R
chr21:34278989-34278990	T	C	rs8132042	0.1223	.	IRF1	chr21:34278984-34279004	(f)	6	0.000155	0.00332	-3.06094	0.000664903	0.728399	.	.	.	.	.	.	.	.	.	.
chr17:46956975-46956976	G	T	rs9910899	0.4038	.	KLF17	chr17:46956965-46956980	(r)	5	0.000195	8e-06	3.19206	0.000663663	0.728399	.	.	.	.	.	.	.	.	.	.
chr5:4024525-4024526	A	G	rs563669	0.3077	.	RORC	chr5:4024524-4024535	(f)	2	2.9e-05	0.001649	-4.04698	0.000662406	0.728399	.	.	.	.	.	.	.	.	.	.
chr5:4036698-4036699	T	C	rs493049	0.3125	.	ZNF148	chr5:4036692-4036704	(f)	7	0.001895	0.034197	-2.89294	0.000661952	0.728399	.	.	.	.	.	.	.	.	.	.
chr21:34265161-34265162	A	G	rs7278845	0.1223	.	TFAP2A(var.3)	chr21:34265152-34265165	(r)	4	0.010931	0.000887	2.51134	0.000661227	0.728399	.	.	.	.	.	.	.	.	.	.
chr1:222651745-222651746	C	G	rs17011681	0.2624	.	DMRTA2	chr1:222651742-222651754	(r)	9	0.015511	0.00021	4.30081	0.000659695	0.728399	chr1:222651697-222651996	ENSG00000272750	RP11-378J18.8	REM0189286	0.40003	0.81536	0.27072	0.326974	0.261635	B
chr5:4025210-4025211	T	C	rs11134029	0.3077	.	TFAP2E	chr5:4025208-4025219	(f)	3	0.015758	0.000996	2.76147	0.00065933	0.728399	.	.	.	.	.	.	.	.	.	.
chr6:12902208-12902209	T	G	rs6915983	0.3797	.	TCF21(var.2)	chr6:12902201-12902213	(f)	8	0.000613	0.018593	-3.41298	0.00065746	0.728399	.	.	.	.	.	.	.	.	.	.
chr17:46933354-46933355	G	A	rs197925	0.4471	.	ZNF740	chr17:46933346-46933359	(r)	5	0.000567	0.009331	-2.79995	0.00065664	0.728399	.	.	.	.	.	.	.	.	.	.
chr19:11060604-11060605	A	C	rs11670205	0.2942	.	KLF16	chr19:11060598-11060609	(f)	7	0.001898	6.3e-05	3.40635	0.000656475	0.728399	.	.	.	.	.	.	.	.	.	.
chr6:31377400-31377401	G	A	rs4959070	0.0721	.	TFAP2C(var.3)	chr6:31377390-31377403	(f)	11	0.001418	0.017678	-2.52279	0.000656035	0.728399	chr6:31376289-31378048	ENSG00000272221	XXbac-BPG181B23.7	REM1934310	-0.00119637	0.997324	0.00183097	0.398324	0.20369	B
chr2:202999012-202999013	C	T	rs140750546	0.1312	.	FOSL2::JUN	chr2:202999007-202999016	(f)	6	0.000936	1.4e-05	4.23758	0.000654681	0.728399	.	.	.	.	.	.	.	.	.	.
chr17:46918167-46918168	C	T	rs11658276	0.4471	.	ZNF135	chr17:46918160-46918174	(f)	8	8e-06	0.000178	-3.14973	0.000654338	0.728399	chr17:46918003-46918502,chr17:46918096-46918455	ENSG00000262633,ENSG00000108379	RP11-156P1.2,WNT3	REM1001804,REM1001805	0.283055613892443,0.0667979196036847	0.257570701894883,0.92987642538059	1.0,0.059762390566809896	0.4163007076506024,0.44668556626506023	0.2300152472109764,0.2572998489048476	B,R
chr3:17092864-17092865	T	C	rs11716021	0.3942	.	TFAP2A(var.2)	chr3:17092862-17092874	(f)	3	0.06151	0.004071	2.71523	0.000653639	0.728399	.	.	.	.	.	.	.	.	.	.
chr5:4010996-4010997	C	T	rs10035880	0.2548	.	THAP1	chr5:4010991-4011000	(f)	6	0.000103	0.007718	-4.32122	0.000653219	0.728399	.	.	.	.	.	.	.	.	.	.
chr13:36839406-36839407	A	C	rs7982338	0.2366	.	RARB(var.3)	chr13:36839400-36839414	(r)	8	0.000474	0.012212	-3.24987	0.000653178	0.728399	.	.	.	.	.	.	.	.	.	.
chr17:46949752-46949753	A	C	rs11079744	0.4038	.	TFAP2C	chr17:46949749-46949761	(r)	9	0.057535	0.004127	2.63473	0.000652743	0.728399	.	.	.	.	.	.	.	.	.	.
chr2:239329595-239329596	G	A	rs68080737	0.0795	.	HOXC11	chr2:239329591-239329601	(r)	6	0.001581	2.7e-05	4.08733	0.000652225	0.728399	chr2:239329462-239330451	ENSG00000265215	MIR4269	REM1398772	-0.0964482	0.969278	0.0682202	1.45803	1.10827	B
chr2:239323841-239323842	C	T	rs59022814	0.0785	.	E2F2	chr2:239323834-239323849	(f)	8	0.000971	0.018203	-2.93078	0.000650697	0.728399	.	.	.	.	.	.	.	.	.	.
chr2:202808348-202808349	A	C	rs80087860	0.1292	.	TFAP2C	chr2:202808345-202808357	(r)	9	0.057389	0.004112	2.63596	0.00064955	0.728399	chr2:202808250-202808649	ENSG00000163596	ICA1L	REM1373817	0.0105558	0.671958	0.111342	0.48803	0.276582	B
chr19:11050860-11050861	C	A	rs3786722	0.2495	.	EBF1	chr19:11050858-11050869	(f)	3	0.000431	0.006485	-2.71072	0.000647061	0.728399	.	.	.	.	.	.	.	.	.	.
chr12:110929439-110929440	C	G	rs12227162	0.1538	.	ZBTB7C	chr12:110929433-110929444	(r)	5	0.020521	0.000376	3.99836	0.000646904	0.728399	.	.	.	.	.	.	.	.	.	.
chr19:30693020-30693021	G	A	rs34254453	0.336	.	VEZF1	chr19:30693015-30693023	(r)	3	0.000311	0.007189	-3.14109	0.000645562	0.728399	.	.	.	.	.	.	.	.	.	.
chr5:4053379-4053380	A	T	rs1389320	0.3125	.	HNF1A	chr5:4053376-4053389	(f)	4	0.000181	0.004802	-3.27581	0.000645326	0.728399	.	.	.	.	.	.	.	.	.	.
chr2:202881161-202881162	T	C	rs6725887	0	.	OLIG3	chr2:202881160-202881170	(f)	2	0.002016	4.6e-05	3.78666	0.000645017	0.728399	.	.	.	.	.	.	.	.	.	.
chr12:74066080-74066081	A	T	rs7966975	0.4583	.	MYF6	chr12:74066074-74066084	(r)	4	0.001832	4.2e-05	3.78051	0.000644609	0.728399	.	.	.	.	.	.	.	.	.	.
chr19:11053783-11053784	G	A	rs112369586	0.2485	.	TCFL5	chr19:11053775-11053785	(r)	2	0.000696	0.016602	-3.17231	0.000644527	0.728399	.	.	.	.	.	.	.	.	.	.
chr10:44277997-44277998	A	C	rs494192	0.1461	.	TFAP2A(var.3)	chr10:44277994-44278007	(r)	10	0.021332	0.00172	2.51768	0.000643822	0.728399	chr10:44277796-44278205	ENSG00000229116	RP11-20J15.3	REM0238764	-0.493073	0.364248	0.785944	0.466745	0.23898	R
chr10:44264841-44264842	C	A	rs2505732	0.17	.	HOXA10	chr10:44264837-44264846	(r)	5	0.03357	0.000396	4.43934	0.000643593	0.728399	.	.	.	.	.	.	.	.	.	.
chr5:4068519-4068520	C	T	rs961620	0.2644	.	RARA::RXRA	chr5:4068516-4068533	(r)	14	0.00011	0.003001	-3.30403	0.000643174	0.728399	.	.	.	.	.	.	.	.	.	.
chr10:44245327-44245328	A	C	rs498810	0.1471	.	NFATC3	chr10:44245323-44245332	(r)	5	3.1e-05	0.002937	-4.54029	0.000642841	0.728399	.	.	.	.	.	.	.	.	.	.
chr12:73983416-73983417	C	G	rs10879720	0.4831	.	GCM1	chr12:73983409-73983420	(f)	8	0.001129	1.9e-05	4.09405	0.000642708	0.728399	.	.	.	.	.	.	.	.	.	.
chr17:46931375-46931376	G	A	rs197923	0.4038	.	MSANTD3	chr17:46931371-46931381	(f)	5	0.020494	0.00021	4.58	0.000641826	0.728399	.	.	.	.	.	.	.	.	.	.
chr2:202782210-202782211	C	A	rs72932720	0.1332	.	RXRB(var.2)	chr2:202782204-202782218	(r)	8	0.026459	0.001496	2.87254	0.000641193	0.728399	.	.	.	.	.	.	.	.	.	.
chr4:150108917-150108918	A	G	rs9985766	0	.	TFAP2A(var.2)	chr4:150108908-150108920	(f)	10	0.053926	0.003551	2.72031	0.000640908	0.728399	.	.	.	.	.	.	.	.	.	.
chr13:36843068-36843069	T	C	rs9576121	0.2366	.	MNX1	chr13:36843062-36843072	(r)	4	0.000187	0.016775	-4.49923	0.000639896	0.728399	.	.	.	.	.	.	.	.	.	.
chr1:176603437-176603438	G	A	rs12061315	0.2028	.	KLF9	chr1:176603429-176603442	(r)	5	0.00019	0.004245	-3.1056	0.000639741	0.728399	chr1:176603301-176603600	ENSG00000116183	PAPPA2	REM0158348	2.18128	0.457084	0.764496	0.559405	0.438325	R
chr5:4053652-4053653	A	T	rs1201368	0.3125	.	LHX6	chr5:4053648-4053658	(r)	6	0.000894	0.020993	-3.15638	0.00063891	0.728399	.	.	.	.	.	.	.	.	.	.
chr1:109278684-109278685	G	T	rs583104	0.2227	.	POU6F1	chr1:109278682-109278692	(r)	8	0.002957	9.3e-05	3.46261	0.000638419	0.728399	chr1:109278099-109278748,chr1:109278365-109278754	ENSG00000116299,ENSG00000221986	KIAA1324,MYBPHL	REM0099515,REM0099516	0.0485020993165738,-0.0855296368942034	0.396569877612371,0.142775550091279	0.16834452096585908,0.21166900594332075	0.6441114337349397,0.6398090626506024	0.29281506098382687,0.3076859871206224	R,R
chr19:11077476-11077477	A	C	rs55791371	0	.	SP1	chr19:11077470-11077484	(f)	7	0.000128	5e-06	3.27606	0.000637959	0.728399	.	.	.	.	.	.	.	.	.	.
chr2:203126065-203126066	T	G	rs72934556	0.1223	.	TBX19	chr2:203126052-203126071	(r)	6	0.000948	0.014981	-2.7603	0.000637773	0.728399	chr2:203124285-203126284	ENSG00000202059	SNORA1	REM1374321	-0.246582	0.270044	0.41908	0.329575	0.171139	B
chr9:133274413-133274414	A	T	rs532436	0	.	ZBTB14	chr9:133274405-133274417	(f)	9	0.002995	0.06038	-3.00358	0.000637551	0.728399	chr9:133274157-133274546,chr9:133274214-133274503	ENSG00000171102,ENSG00000148303	OBP2B,RPL7A	REM2314579,REM2314580	0.229646350204699,-0.243222626003117	0.0873439016691259,0.423454488195918	0.3187582456670704,0.2223991811074003	0.7740377945783132,0.7532575003614458	0.5975704798398206,0.5902066806794638	R,B
chr9:133261661-133261662	G	C	rs687621	0.3708	.	REST	chr9:133261649-133261670	(f)	13	1.7e-05	0.000338	-3.01905	0.0006375	0.728399	.	.	.	.	.	.	.	.	.	.
chr12:112927815-112927816	A	G	rs11066453	0.2212	.	FOS::JUN(var.2)	chr12:112927806-112927821	(f)	10	8e-06	0.00027	-3.48241	0.000636307	0.728399	chr12:112927795-112927994	ENSG00000111335	OAS2	REM0543972	-0.0826669	0.598463	0.221478	0.389138	0.350796	R
chr10:44266355-44266356	C	A	rs694425	0.1481	.	EBF3	chr10:44266352-44266362	(r)	7	0.000391	0.009812	-3.2222	0.000634703	0.728399	.	.	.	.	.	.	.	.	.	.
chr5:4012241-4012242	C	G	rs10056229	0.2548	.	TP73	chr5:4012226-4012244	(r)	3	0.004973	0.000245	3.0124	0.000634048	0.728399	chr5:4012053-4012252	ENSG00000249994	CTD-2383I20.1	REM1783437	-0.675818	0.359551	0.726599	0.512515	0.412604	R
chr2:203060636-203060637	G	A	rs72934510	0.1302	.	REL	chr2:203060635-203060645	(f)	2	0.000132	0.009922	-4.3166	0.000631897	0.728399	chr2:203060505-203060684	ENSG00000225124	RPL23AP36	REM1374209	0.203969	0.499462	0.342764	0.359433	0.291224	B
chr9:133274413-133274414	A	G	rs532436	0	.	CTCFL	chr9:133274411-133274422	(r)	9	0.001014	3.5e-05	3.36251	0.000630077	0.728399	chr9:133274157-133274546,chr9:133274214-133274503	ENSG00000171102,ENSG00000148303	OBP2B,RPL7A	REM2314579,REM2314580	0.229646350204699,-0.243222626003117	0.0873439016691259,0.423454488195918	0.3187582456670704,0.2223991811074003	0.7740377945783132,0.7532575003614458	0.5975704798398206,0.5902066806794638	R,B
chr1:176612861-176612862	G	C	rs7538329	0.2028	.	ZBTB33	chr1:176612851-176612866	(r)	5	0.000989	0.01804	-2.90382	0.000629958	0.728399	.	.	.	.	.	.	.	.	.	.
chr2:203171633-203171634	T	A	rs72936304	0.1292	.	MEF2A	chr2:203171625-203171637	(f)	9	0.002283	5.3e-05	3.76853	0.000628881	0.728399	chr2:203171600-203171849	ENSG00000119004	CYP20A1	REM1374387	-0.0695524	0.818076	0.124898	0.26044	0.254912	B
chr19:30694302-30694303	T	C	rs16964543	0	.	SPIB	chr19:30694291-30694307	(r)	5	1e-06	2.3e-05	-3.6218	0.000627572	0.728399	.	.	.	.	.	.	.	.	.	.
chr2:203061547-203061548	A	G	rs72934512	0.1302	.	ZBTB33	chr2:203061540-203061555	(f)	8	0.017998	0.000985	2.90501	0.000627172	0.728399	chr2:203061354-203061603	ENSG00000138380	CARF	REM1374211	0.208393	0.338555	0.565592	3.05919	4.97887	B
chr17:46918167-46918168	C	T	rs11658276	0.4471	.	MAZ	chr17:46918163-46918173	(f)	5	9.7e-05	0.00271	-3.33478	0.000626845	0.728399	chr17:46918003-46918502,chr17:46918096-46918455	ENSG00000262633,ENSG00000108379	RP11-156P1.2,WNT3	REM1001804,REM1001805	0.283055613892443,0.0667979196036847	0.257570701894883,0.92987642538059	1.0,0.059762390566809896	0.4163007076506024,0.44668556626506023	0.2300152472109764,0.2572998489048476	B,R
chr2:202786477-202786478	A	G	rs368863059	0.1322	.	MAZ	chr2:202786472-202786482	(r)	5	0.00271	9.7e-05	3.33478	0.000626845	0.728399	.	.	.	.	.	.	.	.	.	.
chr1:222647447-222647448	T	G	rs17163360	0.2624	.	GSX1	chr1:222647443-222647450	(f)	5	0.000528	0.060581	-4.74346	0.000626692	0.728399	.	.	.	.	.	.	.	.	.	.
chr2:202990618-202990619	C	G	rs72932566	0.1302	.	EBF1	chr2:202990614-202990625	(f)	5	0.000132	0.002001	-2.71904	0.000626676	0.728399	.	.	.	.	.	.	.	.	.	.
chr2:203028043-203028044	T	C	rs145538381	0.1302	.	KLF15	chr2:203028035-203028046	(f)	9	0.007416	0.000505	2.68673	0.000626495	0.728399	.	.	.	.	.	.	.	.	.	.
chr6:163610921-163610922	A	T	rs7743014	0.3688	.	LHX1	chr6:163610919-163610925	(r)	4	0.000281	0.048422	-5.14766	0.000624852	0.728399	.	.	.	.	.	.	.	.	.	.
chr3:17037147-17037148	A	G	rs4353792	0.4135	.	MSGN1	chr3:17037140-17037150	(r)	3	0.00802	0.000201	3.68867	0.000623822	0.728399	.	.	.	.	.	.	.	.	.	.
chr12:74105902-74105903	T	C	rs10879735	0.4712	.	PHOX2B	chr12:74105896-74105912	(r)	10	1.1e-05	0.000278	-3.2472	0.000623666	0.728399	.	.	.	.	.	.	.	.	.	.
chr6:31396062-31396063	A	G	rs2596484	0.0721	.	TBX5	chr6:31396060-31396068	(f)	3	0.019421	0.000176	4.70538	0.000622901	0.728399	chr6:31395802-31396401,chr6:31395901-31396100	ENSG00000206337,ENSG00000234745	HCP5,HLA-B	REM1934358,REM1934359	-0.0729978804134179,1.72482802221976	0.699888853935727,0.142067204240293	0.15868928671226204,0.9076744319142224	0.567276769879518,0.5316868301204819	0.34907680110884093,0.40010677973443504	R,R
chr1:176691110-176691111	C	T	rs726252	0	.	SP9	chr1:176691106-176691118	(f)	5	0.0002	0.005982	-3.39757	0.000622879	0.728399	.	.	.	.	.	.	.	.	.	.
chr10:44277997-44277998	A	C	rs494192	0.1461	.	PLAGL2	chr10:44277991-44277999	(f)	7	0.01135	0.000683	2.81102	0.000621357	0.728399	chr10:44277796-44278205	ENSG00000229116	RP11-20J15.3	REM0238764	-0.493073	0.364248	0.785944	0.466745	0.23898	R
chr19:11058121-11058122	G	C	rs60448955	0.2952	.	TFAP2C	chr19:11058118-11058130	(f)	4	0.091224	0.006461	2.64747	0.000620402	0.728399	.	.	.	.	.	.	.	.	.	.
chr3:16968600-16968601	T	G	rs13317381	0.4279	.	SOX9	chr3:16968595-16968604	(f)	6	0.017714	9.9e-05	5.18367	0.000619432	0.728399	.	.	.	.	.	.	.	.	.	.
chr9:22106225-22106226	G	T	rs10757275	0.5	.	MSANTD3	chr9:22106219-22106229	(f)	7	0.030644	0.000309	4.59602	0.000619009	0.728399	chr9:22104903-22106502	ENSG00000147883	CDKN2B	REM2239444	-0.184986	0.0359475	0.507918	0.387011	0.175526	R
chr19:11052924-11052925	G	T	rs1122608	0	.	RXRB(var.2)	chr19:11052917-11052931	(f)	8	0.025943	0.001453	2.88226	0.000618426	0.728399	.	.	.	.	.	.	.	.	.	.
chr2:202964501-202964502	A	C	rs72926800	0.1302	.	TBX18	chr2:202964496-202964508	(r)	7	0.008118	0.000173	3.8457	0.000617735	0.728399	.	.	.	.	.	.	.	.	.	.
chr5:4023615-4023616	C	G	rs548581	0.3077	.	SP9	chr5:4023611-4023623	(r)	8	0.010239	0.000341	3.40067	0.000616925	0.728399	.	.	.	.	.	.	.	.	.	.
chr6:12902208-12902209	T	G	rs6915983	0.3797	.	TFAP2C(var.2)	chr6:12902202-12902212	(f)	7	0.007	0.000314	3.10429	0.000616738	0.728399	.	.	.	.	.	.	.	.	.	.
chr2:203140348-203140349	A	G	rs72934573	0.1292	.	ONECUT3	chr2:203140339-203140353	(f)	10	1.5e-05	0.00059	-3.67393	0.000615935	0.728399	.	.	.	.	.	.	.	.	.	.
chr5:4064257-4064258	C	G	rs1911908	0.2644	.	EBF1	chr5:4064255-4064266	(f)	3	0.000861	0.013119	-2.72381	0.000615292	0.728399	.	.	.	.	.	.	.	.	.	.
chr17:46956975-46956976	G	C	rs9910899	0.4038	.	TFAP2C	chr17:46956967-46956979	(r)	4	0.006423	0.090898	-2.64979	0.000614678	0.728399	.	.	.	.	.	.	.	.	.	.
chr3:17064534-17064535	C	A	rs4334629	0.4327	.	CREB3L4	chr3:17064529-17064540	(r)	6	0.002535	0.068504	-3.29683	0.000614565	0.728399	.	.	.	.	.	.	.	.	.	.
chr10:44267342-44267343	A	G	rs620205	0.1461	.	TCF21(var.2)	chr10:44267334-44267346	(r)	4	0.008763	0.000282	3.43527	0.000613875	0.728399	.	.	.	.	.	.	.	.	.	.
chr3:16979992-16979993	T	C	rs4685412	0.4183	.	KLF15	chr3:16979987-16979998	(r)	6	0.004444	0.000301	2.69213	0.000613439	0.728399	.	.	.	.	.	.	.	.	.	.
chr12:74011255-74011256	C	T	rs10879723	0.4831	.	JUND(var.2)	chr12:74011254-74011267	(r)	12	0.00085	2.3e-05	3.63102	0.000612512	0.728399	.	.	.	.	.	.	.	.	.	.
chr2:203019584-203019585	A	T	rs72932590	0.1302	.	ZBTB14	chr2:203019576-203019588	(f)	9	0.002912	0.059389	-3.01516	0.00061218	0.728399	.	.	.	.	.	.	.	.	.	.
chr2:239323841-239323842	C	T	rs59022814	0.0785	.	E2F1	chr2:239323836-239323848	(f)	6	0.000422	0.008888	-3.04764	0.00061181	0.728399	.	.	.	.	.	.	.	.	.	.
chr5:4075064-4075065	G	C	rs12659815	0.2644	.	ELF5	chr5:4075059-4075069	(r)	5	0.006792	7.1e-05	4.56657	0.000608723	0.728399	.	.	.	.	.	.	.	.	.	.
chr3:17009500-17009501	G	C	rs7612044	0.4135	.	TFAP2C	chr3:17009497-17009509	(f)	4	0.090565	0.006382	2.65266	0.000607696	0.728399	.	.	.	.	.	.	.	.	.	.
chr4:155718735-155718736	G	T	rs72689147	0	.	SOX18	chr4:155718730-155718738	(f)	6	0.030018	0.000469	4.15997	0.000607044	0.728399	.	.	.	.	.	.	.	.	.	.
chr10:44277997-44277998	A	C	rs494192	0.1461	.	ZNF740	chr10:44277988-44278001	(f)	10	0.009921	0.000591	2.82129	0.000605758	0.728399	chr10:44277796-44278205	ENSG00000229116	RP11-20J15.3	REM0238764	-0.493073	0.364248	0.785944	0.466745	0.23898	R
chr1:222732951-222732952	A	G	rs12043288	0.3002	.	TFAP2A(var.2)	chr1:222732942-222732954	(f)	10	0.052802	0.003427	2.73491	0.000605707	0.728399	.	.	.	.	.	.	.	.	.	.
chr17:46917488-46917489	T	G	rs1662597	0.4471	.	TFAP2C	chr17:46917487-46917499	(f)	2	0.003279	0.000231	2.65359	0.000605435	0.728399	.	.	.	.	.	.	.	.	.	.
chr6:31383816-31383817	T	C	rs9266762	0.101	.	KLF9	chr6:31383810-31383823	(f)	7	0.001383	6.1e-05	3.12209	0.000604691	0.728399	.	.	.	.	.	.	.	.	.	.
chr2:202786477-202786478	A	G	rs368863059	0.1322	.	SP8	chr2:202786473-202786485	(r)	8	0.017479	0.000459	3.64047	0.000603771	0.728399	.	.	.	.	.	.	.	.	.	.
chr17:46927421-46927422	G	A	rs2191033	0.4471	.	KLF10	chr17:46927418-46927429	(r)	8	0.000166	0.005351	-3.4732	0.000602398	0.728399	chr17:46927306-46927545	ENSG00000108379	WNT3	REM1001817	-0.0614253	0.758718	0.226975	0.385744	0.329889	R
chr17:46919989-46919990	G	A	rs7342957	0.4471	.	JUND(var.2)	chr17:46919981-46919994	(r)	5	0.000241	6e-06	3.63687	0.000602099	0.728399	.	.	.	.	.	.	.	.	.	.
chr5:4034492-4034493	A	T	rs475559	0.3125	.	EOMES	chr5:4034488-4034500	(f)	5	0.0025	3.8e-05	4.18204	0.000600927	0.728399	.	.	.	.	.	.	.	.	.	.
chr2:202782210-202782211	C	G	rs72932720	0.1332	.	CREB3L4	chr2:202782204-202782215	(r)	5	0.012908	0.000474	3.30389	0.000600913	0.728399	.	.	.	.	.	.	.	.	.	.
chr17:46971197-46971198	A	C	rs9901977	0.4135	.	TFAP2A(var.2)	chr17:46971194-46971206	(r)	9	0.059695	0.003865	2.73731	0.000600106	0.728399	.	.	.	.	.	.	.	.	.	.
chr2:202786274-202786275	G	A	rs143911965	0.1322	.	ZBTB14	chr2:202786266-202786278	(f)	9	0.032499	0.001583	3.02192	0.00059785	0.728399	.	.	.	.	.	.	.	.	.	.
chr13:36846210-36846211	A	G	rs642866	0.2555	.	ZBTB14	chr13:36846202-36846214	(f)	9	0.001583	0.032499	-3.02192	0.00059785	0.728399	.	.	.	.	.	.	.	.	.	.
chr1:222650186-222650187	A	T	rs17465637	0.2624	.	ZNF384	chr1:222650184-222650194	(r)	8	0.000707	2.8e-05	3.22152	0.000597191	0.728399	.	.	.	.	.	.	.	.	.	.
chr5:4080115-4080116	T	C	rs2047074	0.2644	.	RELB	chr5:4080107-4080116	(f)	9	0.000247	4e-06	4.16415	0.000596211	0.728399	.	.	.	.	.	.	.	.	.	.
chr10:44250501-44250502	A	T	rs684196	0.1501	.	POU4F2	chr10:44250490-44250506	(f)	12	1.3e-05	0.000445	-3.54836	0.000595924	0.728399	.	.	.	.	.	.	.	.	.	.
chr10:44269646-44269647	C	G	rs11238961	0.1461	.	MAX::MYC	chr10:44269640-44269651	(f)	7	0.002082	5.5e-05	3.63461	0.000594632	0.728399	.	.	.	.	.	.	.	.	.	.
chr12:73979056-73979057	C	T	rs11179858	0.4831	.	NFIX	chr12:73979053-73979059	(f)	4	0.000139	0.021515	-5.04324	0.000592028	0.728399	.	.	.	.	.	.	.	.	.	.
chr2:202871527-202871528	C	G	rs149846585	0.1302	.	TFAP2A(var.2)	chr2:202871520-202871532	(r)	5	0.000207	1.3e-05	2.74095	0.000591722	0.728399	chr2:202870744-202871853,chr2:202871150-202871849,chr2:202871501-202871650	ENSG00000138380,ENSG00000163596,ENSG00000233579	CARF,ICA1L,KRT8P15	REM1373926,REM1373932,REM1373937	0.0809797684282761,0.0165180849506327,1.05920838644617	0.632639891286995,0.713273906937722,0.388443772009031	0.2390971528171074,0.09463069634131444,0.7033970611955022	8.137759451807229,8.162110602409639,10.913230753012048	5.174423406769061,5.643825243426562,8.479655353767178	B,B,B
chr6:31370038-31370039	A	C	rs9266441	0.0721	.	RXRG(var.2)	chr6:31370027-31370041	(r)	3	0.000669	2.4e-05	3.33589	0.000591412	0.728399	.	.	.	.	.	.	.	.	.	.
chr1:176632050-176632051	A	G	rs10913223	0.2028	.	POU6F1(var.2)	chr1:176632047-176632055	(r)	5	5.4e-05	0.00517	-4.5698	0.000591296	0.728399	.	.	.	.	.	.	.	.	.	.
chr1:222732951-222732952	A	T	rs12043288	0.3002	.	GSX2	chr1:222732947-222732955	(r)	4	0.010786	0.000167	4.17083	0.000589496	0.728399	.	.	.	.	.	.	.	.	.	.
chr1:109274967-109274968	G	T	rs12740374	0.2127	.	TFAP2B	chr1:109274958-109274970	(f)	10	0.001735	0.025619	-2.69246	0.000587896	0.728399	.	.	.	.	.	.	.	.	.	.
chr17:46928742-46928743	A	G	rs10853086	0.4038	.	KLF15	chr17:46928737-46928748	(f)	6	0.004375	0.000293	2.70313	0.000587718	0.728399	chr17:46928553-46929052	ENSG00000262633	RP11-156P1.2	REM1001818	0.279466	0.293242	0.90438	0.556566	0.674448	B
chr2:202782874-202782875	C	A	rs72932722	0.1332	.	BARX2	chr2:202782868-202782878	(f)	7	0.006968	0.000105	4.19272	0.00058671	0.728399	.	.	.	.	.	.	.	.	.	.
chr10:44271216-44271217	T	A	rs9663454	0.1461	.	EVX1	chr10:44271211-44271220	(r)	4	0.001369	0.069602	-3.92894	0.000586312	0.728399	.	.	.	.	.	.	.	.	.	.
chr6:31353582-31353583	A	G	rs2844585	0.0865	.	THAP1	chr6:31353578-31353587	(r)	5	0.035426	0.00045	4.36704	0.000586131	0.728399	.	.	.	.	.	.	.	.	.	.
chr10:44264841-44264842	C	T	rs2505732	0.17	.	IRF1	chr10:44264830-44264850	(f)	12	0.001469	6.6e-05	3.09607	0.000586041	0.728399	.	.	.	.	.	.	.	.	.	.
chr1:176632050-176632051	A	G	rs10913223	0.2028	.	MEOX2	chr1:176632047-176632055	(f)	4	0.000123	0.011101	-4.50667	0.000585745	0.728399	.	.	.	.	.	.	.	.	.	.
chr10:44258007-44258008	C	T	rs504799	0.1461	.	TFAP2C(var.3)	chr10:44258006-44258019	(f)	2	0.000192	0.002456	-2.55023	0.000584689	0.728399	.	.	.	.	.	.	.	.	.	.
chr17:46964712-46964713	G	A	rs3760377	0.4471	.	SMAD2::SMAD3::SMAD4	chr17:46964704-46964717	(r)	5	5.9e-05	0.002994	-3.93361	0.000584154	0.728399	.	.	.	.	.	.	.	.	.	.
chr12:111681366-111681367	T	C	rs11066001	0.2404	.	NKX2-8	chr12:111681363-111681372	(f)	4	0.002517	3e-05	4.4257	0.000582133	0.728399	.	.	.	.	.	.	.	.	.	.
chr2:202977937-202977938	C	G	rs72932553	0.1302	.	TFAP2C	chr2:202977929-202977941	(r)	4	0.089019	0.006201	2.66419	0.000580367	0.728399	.	.	.	.	.	.	.	.	.	.
chr5:4029675-4029676	C	T	rs11748327	0	.	NHLH1	chr5:4029669-4029679	(r)	4	0.001839	4.3e-05	3.75299	0.00057971	0.728399	.	.	.	.	.	.	.	.	.	.
chr17:46950281-46950282	T	C	rs2317997	0.4471	.	TFAP2C(var.3)	chr17:46950270-46950283	(f)	12	0.013297	0.001036	2.55243	0.00057932	0.728399	chr17:46950153-46950402	ENSG00000262633	RP11-156P1.2	REM1001858	-0.253119	0.694327	0.268944	0.540044	0.328592	B
chr1:222661160-222661161	A	T	rs4575092	0.2624	.	NR4A2::RXRA	chr1:222661154-222661168	(r)	8	0.000621	0.014211	-3.13035	0.000577541	0.728399	.	.	.	.	.	.	.	.	.	.
chr17:46923162-46923163	G	T	rs189899	0.4471	.	TFAP2B	chr17:46923154-46923166	(f)	9	0.005386	0.079921	-2.69728	0.00057684	0.728399	.	.	.	.	.	.	.	.	.	.
chr2:202971783-202971784	G	C	rs72928608	0.1302	.	RFX4	chr2:202971782-202971797	(r)	14	0.001106	0.017728	-2.77477	0.000576684	0.728399	chr2:202971448-202972047	ENSG00000232994	RPL7P14	REM1374054	-0.109335	0.634712	0.20523	0.322242	0.209983	B
chr21:34278989-34278990	T	C	rs8132042	0.1223	.	STAT1::STAT2	chr21:34278985-34279000	(f)	5	2.2e-05	0.000758	-3.52118	0.000576607	0.728399	.	.	.	.	.	.	.	.	.	.
chr10:44259655-44259656	A	G	rs579058	0.1461	.	MSANTD3	chr10:44259651-44259661	(f)	5	0.000195	0.019967	-4.62806	0.000575803	0.728399	.	.	.	.	.	.	.	.	.	.
chr5:4100259-4100260	C	T	rs60494532	0.2837	.	SRY	chr5:4100257-4100265	(r)	6	0.009861	6.2e-05	5.07203	0.000574239	0.728399	.	.	.	.	.	.	.	.	.	.
chr2:202861777-202861778	G	C	rs140606214	0.1302	.	ZNF460	chr2:202861774-202861790	(r)	13	1e-06	2e-05	-2.75833	0.000573411	0.728399	.	.	.	.	.	.	.	.	.	.
chr2:239330555-239330556	G	A	rs925737	0.0795	.	ZBTB14	chr2:239330549-239330561	(f)	7	1.4e-05	0.000286	-3.03562	0.00056981	0.728399	.	.	.	.	.	.	.	.	.	.
chr19:30693020-30693021	G	A	rs34254453	0.336	.	TFAP2B	chr19:30693012-30693024	(r)	4	0.000575	0.008569	-2.70095	0.000568554	0.728399	.	.	.	.	.	.	.	.	.	.
chr17:46948966-46948967	G	A	rs9889741	0.4471	.	TCF4	chr17:46948959-46948968	(r)	2	4.4e-05	0.002138	-3.88794	0.000568309	0.728399	.	.	.	.	.	.	.	.	.	.
chr2:202777520-202777521	T	G	rs72932716	0.1332	.	TFAP2B	chr2:202777511-202777523	(f)	10	0.025193	0.001688	2.70276	0.000564499	0.728399	.	.	.	.	.	.	.	.	.	.
chr21:34223519-34223520	A	G	rs9305545	0.1521	.	TFAP4(var.2)	chr21:34223518-34223528	(f)	2	3.6e-05	0.002415	-4.20812	0.000563144	0.728036	.	.	.	.	.	.	.	.	.	.
chr19:30696290-30696291	C	G	rs34260010	0.337	.	NFKB2	chr19:30696288-30696301	(f)	3	0.005463	0.000323	2.8293	0.000562468	0.728036	.	.	.	.	.	.	.	.	.	.
chr1:176603437-176603438	G	A	rs12061315	0.2028	.	SP3	chr1:176603430-176603442	(r)	5	3.1e-05	0.001086	-3.55353	0.000561321	0.72769	chr1:176603301-176603600	ENSG00000116183	PAPPA2	REM0158348	2.18128	0.457084	0.764496	0.559405	0.438325	R
chr2:202779813-202779814	T	C	rs56193304	0.1352	.	IRF1	chr2:202779802-202779822	(f)	12	6.4e-05	0.001427	-3.10825	0.000560932	0.72769	.	.	.	.	.	.	.	.	.	.
chr17:46941876-46941877	T	C	rs1047779	0.4471	.	TCF4	chr17:46941875-46941884	(f)	2	0.001372	2.8e-05	3.89291	0.000560822	0.72769	.	.	.	.	.	.	.	.	.	.
chr2:202999012-202999013	C	T	rs140750546	0.1312	.	FOS::JUN	chr2:202999007-202999017	(f)	6	0.001998	2.9e-05	4.24037	0.000559564	0.72769	.	.	.	.	.	.	.	.	.	.
chr2:202992248-202992249	T	G	rs188517380	0.1302	.	GSX1	chr2:202992248-202992255	(r)	7	0.000898	0.108779	-4.79719	0.000559507	0.72769	.	.	.	.	.	.	.	.	.	.
chr1:176690326-176690327	C	T	rs10913241	0.2008	.	EGR3	chr1:176690319-176690332	(f)	8	4.3e-05	0.001008	-3.15896	0.000559177	0.72769	.	.	.	.	.	.	.	.	.	.
chr6:163612076-163612077	G	A	rs34968370	0.3668	.	TBX5	chr6:163612074-163612082	(f)	3	0.000163	0.018953	-4.75598	0.000558481	0.72769	chr6:163612000-163612099	ENSG00000112531	QKI	REM2021618	-0.445653	0.75198	0.358174	0.397052	0.407328	R
chr1:176626970-176626971	C	T	rs12090061	0.2028	.	TBX5	chr1:176626965-176626973	(r)	3	0.000163	0.018953	-4.75598	0.000558481	0.72769	.	.	.	.	.	.	.	.	.	.
chr2:203016268-203016269	T	A	rs2351524	0.1302	.	FOXP3	chr2:203016266-203016273	(r)	5	0.000359	0.027214	-4.32721	0.000558125	0.72769	chr2:203016054-203016303	ENSG00000228513	AC023271.1	REM1374138	0.00718319	0.977244	0.00712058	1.43205	0.917462	R
chr1:222647447-222647448	T	G	rs17163360	0.2624	.	HOXA6	chr1:222647443-222647450	(f)	5	0.000511	0.070191	-4.92268	0.00055808	0.72769	.	.	.	.	.	.	.	.	.	.
chr12:74001296-74001297	T	C	rs7975264	0.4831	.	HIF1A	chr12:74001293-74001301	(f)	4	0.005333	7.1e-05	4.32113	0.000557625	0.72769	.	.	.	.	.	.	.	.	.	.
chr1:176685166-176685167	A	G	rs10494501	0.2028	.	HIF1A	chr1:176685162-176685170	(r)	4	0.005333	7.1e-05	4.32113	0.000557625	0.72769	.	.	.	.	.	.	.	.	.	.
chr3:16979992-16979993	T	G	rs4685412	0.4183	.	ZNF148	chr3:16979986-16979998	(r)	6	0.002567	0.000136	2.94045	0.000557158	0.72769	.	.	.	.	.	.	.	.	.	.
chr12:74066080-74066081	A	T	rs7966975	0.4583	.	MSC	chr12:74066074-74066084	(f)	7	0.001174	2.1e-05	4.00374	0.000557042	0.72769	.	.	.	.	.	.	.	.	.	.
chr17:46950634-46950635	C	G	rs740617	0.4471	.	NR1H4::RXRA	chr17:46950622-46950637	(r)	3	0.000118	0.002337	-2.98897	0.000556942	0.72769	chr17:46950551-46950650	ENSG00000158955	WNT9B	REM1001859	-0.0456939	0.653593	0.204962	0.702634	0.609665	R
chr17:46948966-46948967	G	A	rs9889741	0.4471	.	TBX3	chr17:46948962-46948970	(f)	5	0.000318	0.035749	-4.72339	0.000555941	0.72769	.	.	.	.	.	.	.	.	.	.
chr5:4010839-4010840	G	A	rs7704336	0.2548	.	NFKB2	chr5:4010838-4010851	(r)	12	0.000154	0.002623	-2.83277	0.00055511	0.72769	.	.	.	.	.	.	.	.	.	.
chr6:12902208-12902209	T	G	rs6915983	0.3797	.	TFAP2A	chr6:12902202-12902212	(r)	4	0.004504	0.000161	3.3323	0.000555002	0.72769	.	.	.	.	.	.	.	.	.	.
chr2:239329595-239329596	G	A	rs68080737	0.0795	.	HOXD11	chr2:239329590-239329600	(r)	5	0.002612	3.8e-05	4.23831	0.000550809	0.72769	chr2:239329462-239330451	ENSG00000265215	MIR4269	REM1398772	-0.0964482	0.969278	0.0682202	1.45803	1.10827	B
chr2:202997186-202997187	G	A	rs148707292	0.1302	.	HES7	chr2:202997182-202997194	(r)	8	0.000313	1.5e-05	3.07194	0.000549036	0.72769	.	.	.	.	.	.	.	.	.	.
chr10:44272461-44272462	C	T	rs11528522	0.1461	.	HOXB8	chr10:44272456-44272463	(f)	6	0.005018	3.9e-05	4.86986	0.00054871	0.72769	.	.	.	.	.	.	.	.	.	.
chr6:31396062-31396063	A	G	rs2596484	0.0721	.	NHLH2	chr6:31396055-31396073	(f)	8	0.000102	0.002253	-3.09251	0.000545874	0.72769	chr6:31395802-31396401,chr6:31395901-31396100	ENSG00000206337,ENSG00000234745	HCP5,HLA-B	REM1934358,REM1934359	-0.0729978804134179,1.72482802221976	0.699888853935727,0.142067204240293	0.15868928671226204,0.9076744319142224	0.567276769879518,0.5316868301204819	0.34907680110884093,0.40010677973443504	R,R
chr1:222673539-222673540	G	C	rs12138316	0.2575	.	TFAP2B(var.3)	chr1:222673537-222673550	(r)	11	0.012259	0.00083	2.69322	0.000545866	0.72769	chr1:222673097-222674646	ENSG00000272750	RP11-378J18.8	REM0189345	-0.448018	0.650761	0.569772	0.370153	0.154323	B
chr2:203162977-203162978	G	C	rs146099848	0.1292	.	IRF5	chr2:203162975-203162989	(f)	3	2.2e-05	0.000599	-3.29786	0.00054457	0.72769	.	.	.	.	.	.	.	.	.	.
chr2:203087335-203087336	C	G	rs139333388	0.1302	.	HES1	chr2:203087330-203087340	(f)	6	0.003862	0.000118	3.48701	0.000544514	0.72769	.	.	.	.	.	.	.	.	.	.
chr12:74089192-74089193	T	G	rs7310722	0.4026	.	MEF2C	chr12:74089187-74089201	(r)	9	0.0001	0.004235	-3.75011	0.000544508	0.72769	.	.	.	.	.	.	.	.	.	.
chr12:74014235-74014236	C	T	rs7969831	0.4841	.	HNF1B	chr12:74014227-74014240	(r)	5	0.001582	5.7e-05	3.32212	0.0005427	0.72769	.	.	.	.	.	.	.	.	.	.
chr5:4011041-4011042	C	T	rs11738929	0.2596	.	ZBTB14	chr5:4011038-4011050	(r)	9	0.030799	0.001457	3.05116	0.000539588	0.726691	.	.	.	.	.	.	.	.	.	.
chr17:46954463-46954464	C	G	rs4602097	0.4471	.	SOX18	chr17:46954462-46954470	(r)	7	0.000648	0.043618	-4.20941	0.000537894	0.725453	.	.	.	.	.	.	.	.	.	.
chr9:22114495-22114496	A	C	rs10738609	0.4904	.	TFAP2B(var.2)	chr9:22114492-22114503	(f)	4	0.016735	0.000846	2.98429	0.00053664	0.724806	.	.	.	.	.	.	.	.	.	.
chr6:12903202-12903203	C	A	rs4714955	0.3499	.	TFAP2C	chr6:12903199-12903211	(r)	9	0.003622	0.053101	-2.68515	0.000533831	0.722055	.	.	.	.	.	.	.	.	.	.
chr6:12924511-12924512	C	A	rs9369652	0.3847	.	TBX5	chr6:12924508-12924516	(r)	5	0.000281	0.033374	-4.77815	0.000532396	0.721155	.	.	.	.	.	.	.	.	.	.
chr2:239325701-239325702	C	A	rs10188303	0.0785	.	TBX5	chr2:239325698-239325706	(r)	5	0.000281	0.033374	-4.77815	0.000532396	0.721155	chr2:239325606-239326045	ENSG00000222020	AC062017.1	REM1398753	-0.0741587	0.755741	0.0632515	0.42469	0.259878	R
chr2:202992248-202992249	T	G	rs188517380	0.1302	.	EN2	chr2:202992246-202992255	(r)	7	0.000344	0.023013	-4.2021	0.000532058	0.721155	.	.	.	.	.	.	.	.	.	.
chr6:12907178-12907179	C	T	rs2876301	0.3857	.	NFATC3	chr6:12907172-12907181	(f)	7	2.5e-05	0.002552	-4.62525	0.000530779	0.721155	.	.	.	.	.	.	.	.	.	.
chr2:203140348-203140349	A	G	rs72934573	0.1292	.	HNF1A	chr2:203140344-203140357	(f)	5	0.000198	0.00558	-3.33659	0.000530102	0.721155	.	.	.	.	.	.	.	.	.	.
chr6:12902208-12902209	T	C	rs6915983	0.3797	.	CREB3L4(var.2)	chr6:12902203-12902215	(f)	6	0.000702	3.5e-05	2.99009	0.000529186	0.721155	.	.	.	.	.	.	.	.	.	.
chr3:17064534-17064535	C	G	rs4334629	0.4327	.	IRF5	chr3:17064528-17064542	(r)	8	0.011666	0.000427	3.30727	0.000527964	0.721155	.	.	.	.	.	.	.	.	.	.
chr1:222650400-222650401	T	G	rs67180937	0.2624	.	FOXC2	chr1:222650397-222650409	(r)	9	0.003772	6.3e-05	4.09112	0.000527551	0.721155	chr1:222650305-222650454	ENSG00000225265	TAF1A-AS1	REM0189283	0.0232584	0.910876	0.0574976	0.318744	0.654286	B
chr12:110173345-110173346	G	C	rs186091224	0.101	.	SP2	chr12:110173335-110173352	(r)	7	0.000207	0.004427	-3.06056	0.000526349	0.721155	.	.	.	.	.	.	.	.	.	.
chr2:239341240-239341241	T	C	rs938366	0.0785	.	ZBTB33	chr2:239341233-239341248	(r)	8	0.016385	0.000855	2.95279	0.000525348	0.720999	chr2:239340944-239341493,chr2:239341196-239341435	ENSG00000264292,ENSG00000222020	MIR2467,AC062017.1	REM1398787,REM1398788	1.01867398552175,0.144488684035555	0.883747062342924,0.618729316523574	0.2049677124860047,0.10842892996059349	0.5489209879518072,0.6355435596385542	0.6087295175913072,0.8807672571776707	B,R
chr10:89243661-89243662	A	C	rs1332329	0	.	TBX19	chr10:89243645-89243664	(f)	17	0.000189	0.003131	-2.80937	0.000524585	0.720999	chr10:89243655-89243764	ENSG00000232110	RP11-149I23.3	REM0273384	-0.113658	0.07354	0.359576	0.792205	1.42257	R
chr2:239327359-239327360	C	G	rs6741059	0.0795	.	ZIC3	chr2:239327348-239327363	(f)	12	0.004231	0.000196	3.0709	0.000523952	0.720999	chr2:239327354-239327723,chr2:239327358-239327697	ENSG00000264292,ENSG00000068024	MIR2467,HDAC4	REM1398766,REM1398767	1.35491656235075,1.02078198142234	0.876346043399793,0.527516408610727	0.21891565920839004,0.5453757791096674	1.0526965,1.058115141566265	1.0735842315766648,1.0945079130727435	B,B
chr1:222708029-222708030	C	T	rs61824331	0.3002	.	KLF15	chr1:222708024-222708035	(r)	6	0.000273	0.004198	-2.73285	0.00052349	0.720999	chr1:222707207-222709206	ENSG00000197520	FAM177B	REM0189425	-0.212394	0.364596	0.452645	0.430754	0.160729	R
chr2:202811381-202811382	C	T	rs115400054	0.1223	.	SP2	chr2:202811367-202811384	(r)	3	0.003873	0.000181	3.06328	0.000521187	0.719509	.	.	.	.	.	.	.	.	.	.
chr1:109274569-109274570	A	G	rs7528419	0	.	TFAP2E	chr1:109274562-109274573	(f)	8	0.008931	0.00053	2.8242	0.000520454	0.719509	.	.	.	.	.	.	.	.	.	.
chr2:203073184-203073185	T	C	rs72934518	0.1302	.	HES1	chr2:203073180-203073190	(r)	6	0.006365	0.000192	3.50341	0.000518251	0.717572	.	.	.	.	.	.	.	.	.	.
chr6:31374378-31374379	T	G	rs3997901	0.0721	.	PAX6	chr6:31374377-31374391	(f)	2	0.000527	0.019062	-3.58797	0.000517252	0.71725	chr6:31374317-31374406	ENSG00000227939	RPL3P2	REM1934306	0.0561163	0.670416	0.0963615	3.0009	2.13758	R
chr12:74045257-74045258	G	A	rs2365432	0.4036	.	SOX9	chr12:74045255-74045264	(r)	7	0.014424	7.4e-05	5.27601	0.000515833	0.716344	.	.	.	.	.	.	.	.	.	.
chr12:109906095-109906096	A	G	rs79088408	0.101	.	SOX14	chr12:109906091-109906101	(f)	5	2.6e-05	0.002751	-4.65327	0.000515514	0.716344	.	.	.	.	.	.	.	.	.	.
chr5:4024764-4024765	A	G	rs516657	0.3077	.	PPARD	chr5:4024755-4024769	(f)	10	0.000106	4e-06	3.38859	0.000515103	0.716344	.	.	.	.	.	.	.	.	.	.
chr1:222647447-222647448	T	G	rs17163360	0.2624	.	ESX1	chr1:222647443-222647450	(f)	5	0.000491	0.051734	-4.65841	0.000514415	0.716344	.	.	.	.	.	.	.	.	.	.
chr2:203123082-203123083	C	G	rs72934554	0.1302	.	TFAP2B	chr2:203123074-203123086	(r)	4	0.044426	0.002908	2.72635	0.000514373	0.716344	.	.	.	.	.	.	.	.	.	.
chr2:202876214-202876215	G	C	rs79539678	0.1302	.	YY2	chr2:202876210-202876220	(r)	6	0.000118	0.005543	-3.85146	0.000512995	0.716344	.	.	.	.	.	.	.	.	.	.
chr2:202944111-202944112	G	A	rs72926781	0.1302	.	HES2	chr2:202944106-202944116	(f)	6	0.000305	0.008246	-3.29562	0.000511473	0.716344	chr2:202944002-202944201	ENSG00000138442	WDR12	REM1374026	0.800924	0.249135	0.773866	0.374628	0.272234	R
chr2:202947178-202947179	A	G	rs116773016	0.1302	.	CLOCK	chr2:202947171-202947181	(f)	8	0.01036	0.000234	3.79006	0.000511453	0.716344	.	.	.	.	.	.	.	.	.	.
chr12:73958940-73958941	T	C	rs1829125	0.4831	.	HOXC8	chr12:73958935-73958942	(r)	2	0.000181	0.013987	-4.3467	0.000510845	0.716344	.	.	.	.	.	.	.	.	.	.
chr2:202777520-202777521	T	G	rs72932716	0.1332	.	TFAP2C	chr2:202777511-202777523	(f)	10	0.021522	0.001452	2.69642	0.000510354	0.716344	.	.	.	.	.	.	.	.	.	.
chr10:44258007-44258008	C	T	rs504799	0.1461	.	TFAP2A(var.3)	chr10:44258006-44258019	(r)	12	0.000257	0.003376	-2.57394	0.000508003	0.716095	.	.	.	.	.	.	.	.	.	.
chr3:16979992-16979993	T	G	rs4685412	0.4183	.	PLAGL2	chr3:16979991-16979999	(r)	7	0.012206	0.000694	2.86681	0.000507962	0.716095	.	.	.	.	.	.	.	.	.	.
chr6:31383816-31383817	T	C	rs9266762	0.101	.	KLF6	chr6:31383810-31383820	(f)	7	0.00328	7.4e-05	3.78627	0.000506934	0.716095	.	.	.	.	.	.	.	.	.	.
chr6:163610921-163610922	A	G	rs7743014	0.3688	.	NKX6-2	chr6:163610918-163610925	(r)	4	0.000454	0.063834	-4.94627	0.000506885	0.716095	.	.	.	.	.	.	.	.	.	.
chr17:46971197-46971198	A	C	rs9901977	0.4135	.	SOX18	chr17:46971195-46971203	(r)	6	0.000427	0.029495	-4.23493	0.000505335	0.716095	.	.	.	.	.	.	.	.	.	.
chr12:110173345-110173346	G	T	rs186091224	0.101	.	NR2F1(var.3)	chr12:110173342-110173357	(r)	12	0.000118	0.002411	-3.01687	0.000504317	0.716095	.	.	.	.	.	.	.	.	.	.
chr5:4080115-4080116	T	C	rs2047074	0.2644	.	SP9	chr5:4080111-4080123	(f)	5	0.005527	0.000173	3.46572	0.000504028	0.716095	.	.	.	.	.	.	.	.	.	.
chr2:203029275-203029276	C	A	rs115654617	0.1302	.	GLI2	chr2:203029272-203029287	(f)	4	4.2e-05	0.001187	-3.34758	0.000503507	0.716095	.	.	.	.	.	.	.	.	.	.
chr9:22098574-22098575	A	G	rs4977574	0	.	NR3C2	chr9:22098570-22098586	(f)	5	3e-06	7.2e-05	-3.19861	0.000502731	0.716095	.	.	.	.	.	.	.	.	.	.
chr6:31383815-31383816	A	G	rs9266761	0.1058	.	HIF1A	chr6:31383811-31383819	(r)	4	0.004474	5.7e-05	4.36541	0.000501976	0.716095	.	.	.	.	.	.	.	.	.	.
chr1:176603437-176603438	G	A	rs12061315	0.2028	.	KLF11	chr1:176603431-176603442	(r)	5	3.7e-05	0.001397	-3.62305	0.000501322	0.716095	chr1:176603301-176603600	ENSG00000116183	PAPPA2	REM0158348	2.18128	0.457084	0.764496	0.559405	0.438325	R
chr10:44269646-44269647	C	G	rs11238961	0.1461	.	CTCF	chr10:44269642-44269661	(f)	5	0.000471	0.009999	-3.05435	0.000501201	0.716095	.	.	.	.	.	.	.	.	.	.
chr21:34271728-34271729	C	T	rs28591415	0.1223	.	TFAP2E	chr21:34271725-34271736	(r)	8	0.000802	0.013664	-2.83501	0.000499655	0.716095	chr21:34271702-34272151	ENSG00000272657	AP000320.7	REM1477697	0.266025	0.420029	0.713642	0.711013	0.612503	R
chr12:74039801-74039802	A	G	rs10879728	0.4831	.	TP53	chr12:74039788-74039806	(f)	14	2e-06	3.3e-05	-2.89031	0.000499123	0.716095	chr12:74039456-74039845	ENSG00000251138	RP11-81H3.2	REM0515755	0.25277	0.477936	0.716631	0.309178	0.217138	B
chr5:4068519-4068520	C	T	rs961620	0.2644	.	NR1D2	chr5:4068508-4068522	(r)	3	1e-06	3.2e-05	-3.77118	0.000498749	0.716095	.	.	.	.	.	.	.	.	.	.
chr1:154424939-154424940	T	C	rs12118721	0	.	TFAP2B	chr1:154424937-154424949	(f)	3	0.011005	0.000714	2.73453	0.000498062	0.716095	.	.	.	.	.	.	.	.	.	.
chr19:30695479-30695480	A	G	rs12052087	0.3936	.	TFAP2A(var.3)	chr19:30695469-30695482	(r)	3	0.018786	0.001425	2.57875	0.000497806	0.716095	.	.	.	.	.	.	.	.	.	.
chr17:46969498-46969499	G	A	rs3890958	0.4038	.	PLAGL2	chr17:46969494-46969502	(r)	4	0.00053	0.009385	-2.87317	0.000496414	0.716095	.	.	.	.	.	.	.	.	.	.
chr17:46946660-46946661	G	T	rs8065527	0.4087	.	ZNF135	chr17:46946650-46946664	(r)	4	3e-06	6.9e-05	-3.23192	0.00049543	0.716095	chr17:46946201-46946950	ENSG00000158955	WNT9B	REM1001857	0.0673249	0.417464	0.421018	0.450726	0.191735	R
chr1:109278684-109278685	G	T	rs583104	0.2227	.	LMX1B	chr1:109278683-109278694	(r)	10	0.000855	2.7e-05	3.44471	0.000495261	0.716095	chr1:109278099-109278748,chr1:109278365-109278754	ENSG00000116299,ENSG00000221986	KIAA1324,MYBPHL	REM0099515,REM0099516	0.0485020993165738,-0.0855296368942034	0.396569877612371,0.142775550091279	0.16834452096585908,0.21166900594332075	0.6441114337349397,0.6398090626506024	0.29281506098382687,0.3076859871206224	R,R
chr1:222732951-222732952	A	T	rs12043288	0.3002	.	EVX1	chr1:222732946-222732955	(r)	4	0.064999	0.001198	3.99353	0.000494745	0.716095	.	.	.	.	.	.	.	.	.	.
chr1:176596545-176596546	C	T	rs7543989	0.2038	.	DMRTA2	chr1:176596537-176596549	(f)	9	0.000116	0.009614	-4.42115	0.00049178	0.715867	.	.	.	.	.	.	.	.	.	.
chr1:176663396-176663397	C	T	rs12071948	0.2018	.	TBX6	chr1:176663393-176663401	(r)	5	0.000137	0.016903	-4.81577	0.000491242	0.715867	.	.	.	.	.	.	.	.	.	.
chr19:11060604-11060605	A	C	rs11670205	0.2942	.	TFAP2A(var.3)	chr19:11060602-11060615	(r)	11	0.009185	0.000694	2.58232	0.000490383	0.715867	.	.	.	.	.	.	.	.	.	.
chr2:239346514-239346515	C	A	rs116470355	0.0775	.	EGR1	chr2:239346506-239346519	(f)	9	0.000887	0.016621	-2.93047	0.000488129	0.713882	.	.	.	.	.	.	.	.	.	.
chr5:4036698-4036699	T	C	rs493049	0.3125	.	RREB1	chr5:4036697-4036717	(f)	2	0.000402	2.7e-05	2.69566	0.000486435	0.712519	.	.	.	.	.	.	.	.	.	.
chr6:12902208-12902209	T	G	rs6915983	0.3797	.	TFAP2B	chr6:12902201-12902213	(f)	8	0.046311	0.002988	2.74075	0.000485986	0.712519	.	.	.	.	.	.	.	.	.	.
chr1:109278684-109278685	G	T	rs583104	0.2227	.	LMX1A	chr1:109278683-109278691	(f)	2	0.000732	1.6e-05	3.83771	0.00048515	0.712519	chr1:109278099-109278748,chr1:109278365-109278754	ENSG00000116299,ENSG00000221986	KIAA1324,MYBPHL	REM0099515,REM0099516	0.0485020993165738,-0.0855296368942034	0.396569877612371,0.142775550091279	0.16834452096585908,0.21166900594332075	0.6441114337349397,0.6398090626506024	0.29281506098382687,0.3076859871206224	R,R
chr10:44250501-44250502	A	T	rs684196	0.1501	.	POU4F3	chr10:44250490-44250505	(f)	12	3.1e-05	0.001236	-3.7014	0.000481399	0.708468	.	.	.	.	.	.	.	.	.	.
chr2:203119216-203119217	C	A	rs72934550	0.1302	.	HIF1A	chr2:203119214-203119222	(f)	3	0.004554	5.7e-05	4.38312	0.000481299	0.708468	.	.	.	.	.	.	.	.	.	.
chr1:222673539-222673540	G	C	rs12138316	0.2575	.	TFAP2A(var.2)	chr1:222673536-222673548	(f)	4	0.030167	0.001845	2.79453	0.000480897	0.708468	chr1:222673097-222674646	ENSG00000272750	RP11-378J18.8	REM0189345	-0.448018	0.650761	0.569772	0.370153	0.154323	B
chr1:109274967-109274968	G	T	rs12740374	0.2127	.	TFAP2B(var.3)	chr1:109274957-109274970	(f)	11	0.000196	0.002986	-2.72525	0.000480237	0.708468	.	.	.	.	.	.	.	.	.	.
chr3:17041555-17041556	A	G	rs12487288	0.4183	.	OLIG3	chr3:17041550-17041560	(r)	5	1.6e-05	0.000806	-3.89475	0.000480174	0.708468	.	.	.	.	.	.	.	.	.	.
chr5:4008470-4008471	C	T	rs7732134	0.2548	.	THAP1	chr5:4008466-4008475	(f)	5	0.00039	0.033475	-4.45244	0.000478919	0.708468	.	.	.	.	.	.	.	.	.	.
chr17:46946682-46946683	T	G	rs4968287	0.4519	.	RELA	chr17:46946682-46946692	(r)	10	0.000659	1.6e-05	3.74347	0.000478093	0.708468	chr17:46946201-46946950	ENSG00000158955	WNT9B	REM1001857	0.0673249	0.417464	0.421018	0.450726	0.191735	R
chr2:203029275-203029276	C	A	rs115654617	0.1302	.	GLI3	chr2:203029272-203029287	(f)	4	2.4e-05	0.000767	-3.44952	0.000477389	0.708468	.	.	.	.	.	.	.	.	.	.
chr6:12907179-12907180	G	A	rs2876302	0.3857	.	OVOL2	chr6:12907174-12907186	(f)	6	1.9e-05	0.001257	-4.17566	0.000476689	0.708468	.	.	.	.	.	.	.	.	.	.
chr12:111792214-111792215	G	A	rs4646776	0.2404	.	SOX18	chr12:111792214-111792222	(r)	8	0.000511	0.036164	-4.25997	0.000475316	0.708468	.	.	.	.	.	.	.	.	.	.
chr6:12907178-12907179	C	T	rs2876301	0.3857	.	OVOL2	chr6:12907174-12907186	(f)	5	1.9e-05	0.00126	-4.17749	0.000474427	0.708468	.	.	.	.	.	.	.	.	.	.
chr19:2162639-2162640	C	G	rs2385543	0.2308	.	TFAP2A	chr19:2162632-2162642	(r)	3	0.00151	5.1e-05	3.38262	0.000473699	0.708468	.	.	.	.	.	.	.	.	.	.
chr17:46915751-46915752	G	A	rs1662596	0.4471	.	NFIB	chr17:46915740-46915757	(r)	6	2e-05	0.000426	-3.04919	0.000472259	0.708383	.	.	.	.	.	.	.	.	.	.
chr10:44268465-44268466	T	C	rs495627	0.1461	.	NR1I2	chr10:44268453-44268470	(r)	5	0.00018	0.005189	-3.36049	0.000472059	0.708383	.	.	.	.	.	.	.	.	.	.
chr10:44259957-44259958	T	G	rs915083	0.1461	.	TBX3	chr10:44259955-44259963	(f)	3	0.034003	0.00028	4.79874	0.000471968	0.708383	.	.	.	.	.	.	.	.	.	.
chr19:11066573-11066574	C	A	rs10409001	0.2952	.	ZNF148	chr19:11066570-11066582	(f)	4	5e-05	0.001001	-2.98805	0.000468792	0.706579	.	.	.	.	.	.	.	.	.	.
chr5:4033671-4033672	G	C	rs59774773	0.274	.	MAF	chr5:4033661-4033674	(f)	11	4.1e-05	0.001081	-3.28075	0.000468328	0.706579	.	.	.	.	.	.	.	.	.	.
chr5:4033671-4033672	G	C	rs59774773	0.274	.	MAFA	chr5:4033661-4033674	(f)	11	0.00015	0.003682	-3.20088	0.000467494	0.706579	.	.	.	.	.	.	.	.	.	.
chr10:44250501-44250502	A	T	rs684196	0.1501	.	LHX6	chr10:44250497-44250507	(r)	6	0.000717	0.018558	-3.25289	0.000465601	0.705176	.	.	.	.	.	.	.	.	.	.
chr5:4013270-4013271	C	T	rs10058448	0.2548	.	KLF15	chr5:4013267-4013278	(f)	4	0.000399	0.006328	-2.76299	0.000465512	0.705176	.	.	.	.	.	.	.	.	.	.
chr1:176612960-176612961	C	T	rs10913217	0.2028	.	ERF	chr1:176612958-176612968	(f)	3	4.1e-05	0.002796	-4.21267	0.00046445	0.705176	.	.	.	.	.	.	.	.	.	.
chr5:4011041-4011042	C	T	rs11738929	0.2596	.	ESR2	chr5:4011032-4011047	(r)	6	0.001205	3.1e-05	3.64483	0.000463675	0.705176	.	.	.	.	.	.	.	.	.	.
chr12:74017837-74017838	C	T	rs1516293	0.4841	.	ZNF384	chr12:74017834-74017844	(r)	7	0.00102	3.8e-05	3.30153	0.00046106	0.702848	.	.	.	.	.	.	.	.	.	.
chr17:46948966-46948967	G	C	rs9889741	0.4471	.	TCF21(var.2)	chr17:46948958-46948970	(f)	9	0.000512	0.017464	-3.529	0.000460075	0.70249	.	.	.	.	.	.	.	.	.	.
chr5:4008470-4008471	C	T	rs7732134	0.2548	.	TFAP2A(var.3)	chr5:4008467-4008480	(r)	10	0.000661	0.008874	-2.5979	0.000459232	0.702348	.	.	.	.	.	.	.	.	.	.
chr17:46927421-46927422	G	A	rs2191033	0.4471	.	EGR1	chr17:46927414-46927427	(r)	6	0.00016	0.003057	-2.94693	0.000459194	0.702348	chr17:46927306-46927545	ENSG00000108379	WNT3	REM1001817	-0.0614253	0.758718	0.226975	0.385744	0.329889	R
chr1:222647447-222647448	T	C	rs17163360	0.2624	.	HOXA4	chr1:222647443-222647450	(f)	5	0.000249	0.023203	-4.53446	0.000459052	0.702348	.	.	.	.	.	.	.	.	.	.
chr1:55030365-55030366	T	A	rs11206510	0	.	CREB3L4(var.2)	chr1:55030363-55030375	(f)	3	0.00342	0.070784	-3.02996	0.000458695	0.702348	.	.	.	.	.	.	.	.	.	.
chr2:19742711-19742712	G	A	rs16986953	0	.	ZNF384	chr2:19742707-19742717	(f)	5	0.001502	5.5e-05	3.30394	0.000457474	0.702348	.	.	.	.	.	.	.	.	.	.
chr5:4080115-4080116	T	C	rs2047074	0.2644	.	ZNF148	chr5:4080110-4080122	(f)	6	0.003733	0.000187	2.99512	0.000456912	0.702348	.	.	.	.	.	.	.	.	.	.
chr5:4086448-4086449	T	C	rs12653903	0.2692	.	DMRT3	chr5:4086442-4086452	(f)	7	1.6e-05	0.002075	-4.85122	0.000456544	0.702348	.	.	.	.	.	.	.	.	.	.
chr5:4011632-4011633	G	C	rs10069086	0.2548	.	PPARG	chr5:4011617-4011637	(r)	5	0.000625	1.9e-05	3.48894	0.000456338	0.702348	chr5:4011303-4011712	ENSG00000249994	CTD-2383I20.1	REM1783436	-0.463887	0.512143	0.475321	0.330082	0.221625	R
chr6:31383816-31383817	T	C	rs9266762	0.101	.	TFAP2C(var.3)	chr6:31383813-31383826	(f)	4	0.014521	0.001067	2.61097	0.000453167	0.702253	.	.	.	.	.	.	.	.	.	.
chr5:4044243-4044244	C	T	rs57367478	0.2692	.	PLAGL2	chr5:4044240-4044248	(f)	4	0.000422	0.007657	-2.89844	0.000453116	0.702253	.	.	.	.	.	.	.	.	.	.
chr19:2232049-2232050	G	A	rs740404	0.2356	.	RREB1	chr19:2232038-2232058	(r)	9	5e-06	8e-05	-2.71387	0.000450645	0.700665	.	.	.	.	.	.	.	.	.	.
chr10:44278049-44278050	C	T	rs494045	0.1402	.	RXRB(var.2)	chr10:44278039-44278053	(r)	4	1e-05	0.000186	-2.96791	0.000449744	0.700426	chr10:44277796-44278205	ENSG00000229116	RP11-20J15.3	REM0238764	-0.493073	0.364248	0.785944	0.466745	0.23898	R
chr17:46950281-46950282	T	C	rs2317997	0.4471	.	TFAP2A(var.3)	chr17:46950270-46950283	(r)	2	0.014338	0.00106	2.60436	0.000446903	0.697163	chr17:46950153-46950402	ENSG00000262633	RP11-156P1.2	REM1001858	-0.253119	0.694327	0.268944	0.540044	0.328592	B
chr17:46928745-46928746	C	G	rs10853087	0.4471	.	TFAP2A(var.3)	chr17:46928736-46928749	(r)	4	0.017657	0.001305	2.60481	0.000446067	0.697021	chr17:46928553-46929052	ENSG00000262633	RP11-156P1.2	REM1001818	0.279466	0.293242	0.90438	0.556566	0.674448	B
chr9:22124450-22124451	A	G	rs10757277	0.476	.	TFAP2C(var.3)	chr9:22124440-22124453	(f)	11	0.014412	0.001055	2.61494	0.000445679	0.697021	.	.	.	.	.	.	.	.	.	.
chr1:222649656-222649657	A	G	rs28709375	0.2624	.	ASCL1	chr1:222649650-222649658	(r)	2	0.00888	0.000107	4.41595	0.000442043	0.693046	chr1:222649447-222650106,chr1:222649456-222650085	ENSG00000197520,ENSG00000154305	FAM177B,MIA3	REM0189281,REM0189282	0.0423623930960379,-0.108806498825383	0.884030887104853,0.920076161012297	0.05529873072476346,0.08327878687564301	0.3758464891566265,0.37801096325301203	0.21252630757618549,0.21418718217709037	R,R
chr6:31356964-31356965	T	A	rs147324178	0.0865	.	ZNF148	chr6:31356959-31356971	(r)	7	0.000828	4.1e-05	3.00499	0.000440845	0.692328	chr6:31356952-31357051	ENSG00000214892	USP8P1	REM1934239	0.0505508	0.681822	0.0584832	3.18496	2.59978	R
chr2:19742711-19742712	G	A	rs16986953	0	.	STAT1	chr2:19742704-19742715	(r)	4	1e-05	0.000535	-3.93738	0.000439562	0.691473	.	.	.	.	.	.	.	.	.	.
chr6:12903202-12903203	C	A	rs4714955	0.3499	.	TFAP2B	chr6:12903199-12903211	(r)	9	0.004549	0.072346	-2.76663	0.000438845	0.691473	.	.	.	.	.	.	.	.	.	.
chr2:239292147-239292148	G	A	rs999302	0.0795	.	SMAD2::SMAD3::SMAD4	chr2:239292140-239292153	(r)	6	0.002611	4.6e-05	4.03911	0.000438429	0.691473	.	.	.	.	.	.	.	.	.	.
chr10:44261254-44261255	G	A	rs522293	0.1461	.	FOXF2	chr10:44261247-44261260	(f)	8	0.000255	4e-06	4.1792	0.000438024	0.691473	.	.	.	.	.	.	.	.	.	.
chr2:202875246-202875247	T	A	rs72934734	0.1302	.	NKX6-3	chr2:202875243-202875252	(f)	4	0.005595	9.2e-05	4.1086	0.000435392	0.689549	.	.	.	.	.	.	.	.	.	.
chr6:31383816-31383817	T	C	rs9266762	0.101	.	TFAP2B(var.3)	chr6:31383813-31383826	(f)	4	0.010923	0.000698	2.74987	0.000435212	0.689549	.	.	.	.	.	.	.	.	.	.
chr1:109278684-109278685	G	T	rs583104	0.2227	.	NOTO	chr1:109278683-109278691	(r)	7	0.008743	8.7e-05	4.6102	0.000433474	0.688843	chr1:109278099-109278748,chr1:109278365-109278754	ENSG00000116299,ENSG00000221986	KIAA1324,MYBPHL	REM0099515,REM0099516	0.0485020993165738,-0.0855296368942034	0.396569877612371,0.142775550091279	0.16834452096585908,0.21166900594332075	0.6441114337349397,0.6398090626506024	0.29281506098382687,0.3076859871206224	R,R
chr12:110976656-110976657	T	G	rs12229654	0	.	POU2F2	chr12:110976647-110976659	(f)	10	5e-06	0.000372	-4.35984	0.000432825	0.688843	.	.	.	.	.	.	.	.	.	.
chr2:202820395-202820396	A	G	rs75141346	0.1302	.	ZSCAN29	chr2:202820390-202820401	(f)	6	2.4e-05	0.001043	-3.76542	0.00043265	0.688843	.	.	.	.	.	.	.	.	.	.
chr2:202876214-202876215	G	C	rs79539678	0.1302	.	CREB3L4(var.2)	chr2:202876208-202876220	(r)	6	0.000935	0.01969	-3.04716	0.000431277	0.688843	.	.	.	.	.	.	.	.	.	.
chr17:46917703-46917704	G	C	rs10853085	0.4471	.	TFAP2A(var.2)	chr17:46917700-46917712	(f)	4	0.028833	0.001713	2.82356	0.000429803	0.687679	chr17:46917501-46917900,chr17:46917645-46917804	ENSG00000158955,ENSG00000262879	WNT9B,RP11-156P1.3	REM1001802,REM1001803	0.0369318744915602,0.424738701197226	0.800137060355248,0.307155814044038	0.10746319867739963,0.6248769507464456	0.5429238644578314,0.6228183518072289	0.3370530196566041,0.4945870003088572	R,R
chr3:17014538-17014539	G	A	rs7611127	0.4183	.	MEIS3	chr3:17014536-17014544	(f)	3	7e-05	0.008526	-4.7956	0.000429194	0.687679	.	.	.	.	.	.	.	.	.	.
chr5:4075275-4075276	C	T	rs12656247	0.2644	.	ZNF148	chr5:4075268-4075280	(f)	8	0.000169	0.003429	-3.01295	0.000428284	0.687599	.	.	.	.	.	.	.	.	.	.
chr5:4025210-4025211	T	C	rs11134029	0.3077	.	TP53	chr5:4025196-4025214	(f)	15	7e-06	0.000128	-2.93047	0.000427298	0.687195	.	.	.	.	.	.	.	.	.	.
chr13:36836656-36836657	C	G	rs4943421	0.2366	.	EBF1	chr13:36836654-36836665	(r)	9	0.00043	0.007205	-2.81879	0.000426914	0.687195	chr13:36835401-36836830	ENSG00000120693	SMAD9	REM0584436	0.013372	0.950619	0.0240567	0.32136	0.152795	B
chr6:163610921-163610922	A	T	rs7743014	0.3688	.	EVX1	chr6:163610917-163610926	(r)	5	0.001064	0.061042	-4.04997	0.000426516	0.687195	.	.	.	.	.	.	.	.	.	.
chr19:2168834-2168835	C	T	rs7249577	0.2356	.	NR6A1	chr19:2168828-2168843	(r)	9	0.003726	9.5e-05	3.66964	0.000425734	0.687195	chr19:2168794-2168843,chr19:2168799-2168848	ENSG00000104897,ENSG00000284129	SF3A2,MIR6789	REM1111861,REM1111862	-0.274664344192952,-0.0657567155923427	0.9361397833341,0.69195518934843	0.04789018590559954,0.07688464701618647	4.004694263855422,4.185649892168675	6.634617140053136,7.040152933176149	R,R
chr17:46946660-46946661	G	A	rs8065527	0.4087	.	NR6A1	chr17:46946652-46946667	(f)	9	0.003726	9.5e-05	3.66964	0.000425734	0.687195	chr17:46946201-46946950	ENSG00000158955	WNT9B	REM1001857	0.0673249	0.417464	0.421018	0.450726	0.191735	R
chr10:44277445-44277446	G	T	rs2437936	0.1402	.	SP9	chr10:44277441-44277453	(r)	8	0.000504	0.017024	-3.52076	0.000424803	0.687195	chr10:44277345-44277454	ENSG00000107562	CXCL12	REM0238763	0.269672	0.622875	0.325374	0.396569	0.720601	R
chr12:110929439-110929440	C	G	rs12227162	0.1538	.	TFAP2C	chr12:110929431-110929443	(r)	4	0.079421	0.005111	2.74332	0.000423286	0.687195	.	.	.	.	.	.	.	.	.	.
chr2:202871527-202871528	C	G	rs149846585	0.1302	.	TFAP2B(var.2)	chr2:202871520-202871531	(r)	4	0.00607	0.000287	3.05106	0.000423162	0.687195	chr2:202870744-202871853,chr2:202871150-202871849,chr2:202871501-202871650	ENSG00000138380,ENSG00000163596,ENSG00000233579	CARF,ICA1L,KRT8P15	REM1373926,REM1373932,REM1373937	0.0809797684282761,0.0165180849506327,1.05920838644617	0.632639891286995,0.713273906937722,0.388443772009031	0.2390971528171074,0.09463069634131444,0.7033970611955022	8.137759451807229,8.162110602409639,10.913230753012048	5.174423406769061,5.643825243426562,8.479655353767178	B,B,B
chr5:4036698-4036699	T	C	rs493049	0.3125	.	GLI2	chr5:4036691-4036706	(f)	8	0.000276	9e-06	3.40143	0.000421905	0.687195	.	.	.	.	.	.	.	.	.	.
chr2:202999012-202999013	C	T	rs140750546	0.1312	.	JUN(var.2)	chr2:202999002-202999016	(f)	11	0.001043	2e-05	3.93713	0.00042145	0.687195	.	.	.	.	.	.	.	.	.	.
chr5:4068694-4068695	C	T	rs17662489	0.2644	.	MSANTD3	chr5:4068693-4068703	(r)	9	0.000555	5e-06	4.76762	0.000420132	0.687195	.	.	.	.	.	.	.	.	.	.
chr5:4080115-4080116	T	C	rs2047074	0.2644	.	NFKB2	chr5:4080104-4080117	(f)	12	0.002201	0.00012	2.90686	0.000419025	0.686872	.	.	.	.	.	.	.	.	.	.
chr17:46962750-46962751	G	A	rs3851784	0.4471	.	MLXIPL	chr17:46962745-46962755	(r)	5	2.4e-05	0.001665	-4.23488	0.000418608	0.686872	.	.	.	.	.	.	.	.	.	.
chr22:24262889-24262890	G	T	rs180803	0	.	CREB3L4(var.2)	chr22:24262883-24262895	(f)	7	0.003398	0.072253	-3.05703	0.000416275	0.684762	.	.	.	.	.	.	.	.	.	.
chr1:222647447-222647448	T	G	rs17163360	0.2624	.	ALX3	chr1:222647442-222647450	(f)	6	0.000357	0.039237	-4.70057	0.000415805	0.684762	.	.	.	.	.	.	.	.	.	.
chr1:109279520-109279521	G	A	rs1277930	0.2217	.	PRDM1	chr1:109279519-109279529	(r)	9	3e-06	0.000276	-4.50129	0.000415222	0.684762	.	.	.	.	.	.	.	.	.	.
chr5:4034492-4034493	A	T	rs475559	0.3125	.	TBX20	chr5:4034488-4034499	(f)	5	0.001405	1.3e-05	4.68701	0.000414298	0.684762	.	.	.	.	.	.	.	.	.	.
chr2:203128788-203128789	G	A	rs149215222	0.1292	.	NFKB2	chr2:203128785-203128798	(r)	10	5.2e-05	0.000957	-2.91074	0.000412904	0.684026	.	.	.	.	.	.	.	.	.	.
chr17:46956975-46956976	G	C	rs9910899	0.4038	.	TFAP2A(var.2)	chr17:46956967-46956979	(r)	4	0.001664	0.028327	-2.8347	0.000411667	0.683187	.	.	.	.	.	.	.	.	.	.
chr12:110237557-110237558	C	T	rs144825998	0.0817	.	TFAP2A(var.2)	chr12:110237555-110237567	(f)	3	0.003034	0.051666	-2.83506	0.000411083	0.683187	.	.	.	.	.	.	.	.	.	.
chr19:11077476-11077477	A	C	rs55791371	0	.	ZBTB14	chr19:11077473-11077485	(f)	4	0.002716	0.000119	3.12876	0.000411031	0.683187	.	.	.	.	.	.	.	.	.	.
chr10:44250501-44250502	A	T	rs684196	0.1501	.	POU4F1	chr10:44250490-44250504	(f)	12	5.6e-05	0.002457	-3.78527	0.000410744	0.683187	.	.	.	.	.	.	.	.	.	.
chr1:109278684-109278685	G	T	rs583104	0.2227	.	HOXA1	chr1:109278683-109278690	(r)	6	0.012594	0.000236	3.97903	0.000409888	0.683187	chr1:109278099-109278748,chr1:109278365-109278754	ENSG00000116299,ENSG00000221986	KIAA1324,MYBPHL	REM0099515,REM0099516	0.0485020993165738,-0.0855296368942034	0.396569877612371,0.142775550091279	0.16834452096585908,0.21166900594332075	0.6441114337349397,0.6398090626506024	0.29281506098382687,0.3076859871206224	R,R
chr6:31367378-31367379	A	G	rs2523542	0.0721	.	YY2	chr6:31367372-31367382	(f)	7	0.000602	1.2e-05	3.93594	0.000406857	0.681243	chr6:31367357-31367496	ENSG00000227939	RPL3P2	REM1934285	-0.120057	0.37263	0.237897	1.04153	0.702162	R
chr5:4068519-4068520	C	T	rs961620	0.2644	.	RARA(var.2)	chr5:4068516-4068533	(r)	14	3e-06	7.6e-05	-3.26612	0.000406442	0.681243	.	.	.	.	.	.	.	.	.	.
chr2:202845273-202845274	G	C	rs72934711	0.1302	.	SP9	chr2:202845267-202845279	(f)	7	0.016705	0.000487	3.53527	0.000406074	0.681243	chr2:202845188-202845297	ENSG00000138439	FAM117B	REM1373871	0.0336509	0.925058	0.0541093	0.471553	0.500567	R
chr12:110173345-110173346	G	A	rs186091224	0.101	.	NFKB2	chr12:110173342-110173355	(f)	4	6.9e-05	0.001277	-2.9155	0.000405515	0.681243	.	.	.	.	.	.	.	.	.	.
chr6:31377400-31377401	G	C	rs4959070	0.0721	.	RFX5	chr6:31377399-31377415	(f)	2	0.000452	0.006816	-2.7126	0.000402745	0.679218	chr6:31376289-31378048	ENSG00000272221	XXbac-BPG181B23.7	REM1934310	-0.00119637	0.997324	0.00183097	0.398324	0.20369	B
chr5:4033029-4033030	G	C	rs479234	0.3125	.	RORC	chr5:4033023-4033034	(f)	7	0.000185	0.012868	-4.2408	0.000402394	0.679218	.	.	.	.	.	.	.	.	.	.
chr5:4011029-4011030	C	G	rs10035883	0.2548	.	TBX3	chr5:4011026-4011034	(f)	4	0.000115	0.015055	-4.87239	0.000402167	0.679218	.	.	.	.	.	.	.	.	.	.
chr5:4023615-4023616	C	T	rs548581	0.3077	.	MYCN	chr5:4023614-4023622	(r)	7	0.000477	0.018143	-3.63796	0.00040064	0.679218	.	.	.	.	.	.	.	.	.	.
chr19:11077476-11077477	A	C	rs55791371	0	.	SP4	chr19:11077470-11077485	(f)	7	0.00021	7e-06	3.40832	0.000398847	0.677528	.	.	.	.	.	.	.	.	.	.
chr12:110173345-110173346	G	C	rs186091224	0.101	.	NR2F6(var.3)	chr12:110173342-110173357	(r)	12	9.6e-05	0.001682	-2.8645	0.000397975	0.677276	.	.	.	.	.	.	.	.	.	.
chr5:4068694-4068695	C	T	rs17662489	0.2644	.	TFEB	chr5:4068688-4068698	(r)	4	0.001393	3.1e-05	3.80564	0.000395596	0.674453	.	.	.	.	.	.	.	.	.	.
chr1:176603002-176603003	G	C	rs10913215	0.2028	.	ZNF740	chr1:176602999-176603012	(r)	10	0.00023	0.004331	-2.93435	0.0003951	0.674453	.	.	.	.	.	.	.	.	.	.
chr2:202861777-202861778	G	C	rs140606214	0.1302	.	CENPB	chr2:202861766-202861781	(f)	12	0.00296	7.3e-05	3.69771	0.000394871	0.674453	.	.	.	.	.	.	.	.	.	.
chr3:16968600-16968601	T	G	rs13317381	0.4279	.	ONECUT3	chr3:16968594-16968608	(r)	8	0.000138	3e-06	3.827	0.000394027	0.674453	.	.	.	.	.	.	.	.	.	.
chr2:202875246-202875247	T	A	rs72934734	0.1302	.	EVX2	chr2:202875243-202875250	(f)	4	0.040894	0.000484	4.43636	0.000393144	0.674453	.	.	.	.	.	.	.	.	.	.
chr1:55028343-55028344	T	A	rs12748266	0.1988	.	ZBTB7C	chr1:55028339-55028350	(r)	7	2.1e-05	0.001388	-4.18939	0.000392999	0.674453	.	.	.	.	.	.	.	.	.	.
chr3:17082969-17082970	A	T	rs4685427	0.4087	.	DUXA	chr3:17082961-17082972	(r)	3	0.001193	2.6e-05	3.83863	0.000391352	0.674453	.	.	.	.	.	.	.	.	.	.
chr2:202947178-202947179	A	T	rs116773016	0.1302	.	FOXE1	chr2:202947174-202947188	(r)	10	0.000233	4e-06	3.97192	0.000391172	0.674453	.	.	.	.	.	.	.	.	.	.
chr3:17034420-17034421	A	T	rs12497953	0.4135	.	BARX2	chr3:17034414-17034424	(f)	7	9.4e-05	0.007371	-4.35747	0.000389371	0.673657	.	.	.	.	.	.	.	.	.	.
chr19:30695479-30695480	A	G	rs12052087	0.3936	.	TFAP2C(var.3)	chr19:30695469-30695482	(r)	3	0.013455	0.000953	2.64724	0.000389201	0.673657	.	.	.	.	.	.	.	.	.	.
chr4:147359848-147359849	C	G	rs4593108	0	.	RFX4	chr4:147359847-147359862	(r)	14	0.014373	0.000809	2.87681	0.00038687	0.671813	.	.	.	.	.	.	.	.	.	.
chr5:4010839-4010840	G	A	rs7704336	0.2548	.	NFKB1	chr5:4010838-4010851	(f)	2	1.9e-05	0.000362	-2.94884	0.000386755	0.671813	.	.	.	.	.	.	.	.	.	.
chr1:109278684-109278685	G	T	rs583104	0.2227	.	DRGX	chr1:109278684-109278691	(r)	7	0.01058	0.000146	4.28558	0.00038568	0.671813	chr1:109278099-109278748,chr1:109278365-109278754	ENSG00000116299,ENSG00000221986	KIAA1324,MYBPHL	REM0099515,REM0099516	0.0485020993165738,-0.0855296368942034	0.396569877612371,0.142775550091279	0.16834452096585908,0.21166900594332075	0.6441114337349397,0.6398090626506024	0.29281506098382687,0.3076859871206224	R,R
chr6:12934069-12934070	G	C	rs6458545	0.3787	.	KLF14	chr6:12934062-12934076	(f)	8	0.000777	2.7e-05	3.3656	0.000384096	0.670729	.	.	.	.	.	.	.	.	.	.
chr2:144528991-144528992	T	G	rs17678683	0	.	DMRTC2	chr2:144528989-144529001	(r)	10	2.1e-05	0.002702	-4.83424	0.000380202	0.665169	.	.	.	.	.	.	.	.	.	.
chr2:203012509-203012510	C	T	rs148812085	0.1302	.	E2F1	chr2:203012504-203012516	(f)	6	0.000285	0.006886	-3.18544	0.000379295	0.664825	.	.	.	.	.	.	.	.	.	.
chr12:110173345-110173346	G	A	rs186091224	0.101	.	SP2	chr12:110173335-110173352	(r)	7	0.000207	0.004849	-3.15171	0.000378488	0.664655	.	.	.	.	.	.	.	.	.	.
chr5:4040382-4040383	T	G	rs554079	0.3125	.	CTCF	chr5:4040370-4040389	(f)	13	0.000246	1.1e-05	3.13074	0.000378441	0.664655	.	.	.	.	.	.	.	.	.	.
chr2:202961672-202961673	G	A	rs72926793	0.1302	.	TCF7	chr2:202961667-202961676	(r)	4	0.001532	1e-05	5.01227	0.000378019	0.664655	.	.	.	.	.	.	.	.	.	.
chr5:4034492-4034493	A	G	rs475559	0.3125	.	MAZ	chr5:4034485-4034495	(r)	3	0.001252	3.8e-05	3.49832	0.000376996	0.664655	.	.	.	.	.	.	.	.	.	.
chr12:73983416-73983417	C	G	rs10879720	0.4831	.	GCM2	chr12:73983410-73983419	(f)	7	0.008477	9.2e-05	4.52746	0.000376388	0.664655	.	.	.	.	.	.	.	.	.	.
chr1:222626282-222626283	T	G	rs17163313	0.2684	.	E2F1	chr1:222626276-222626288	(r)	6	0.013168	0.000543	3.18876	0.000374943	0.664655	chr1:222625907-222626296	ENSG00000272750	RP11-378J18.8	REM0189192	-0.100157	0.886104	0.16037	0.360822	0.259123	B
chr17:46928745-46928746	C	G	rs10853087	0.4471	.	TFAP2C	chr17:46928737-46928749	(f)	9	0.059822	0.003735	2.77375	0.000374892	0.664655	chr17:46928553-46929052	ENSG00000262633	RP11-156P1.2	REM1001818	0.279466	0.293242	0.90438	0.556566	0.674448	B
chr1:176663396-176663397	C	T	rs12071948	0.2018	.	TBX3	chr1:176663393-176663401	(r)	5	0.000249	0.033686	-4.90774	0.000372426	0.662714	.	.	.	.	.	.	.	.	.	.
chr1:176596170-176596171	A	G	rs909941	0	.	ZFP57	chr1:176596167-176596175	(r)	5	0.003452	5.6e-05	4.11432	0.000371683	0.662652	.	.	.	.	.	.	.	.	.	.
chr6:12915184-12915185	G	C	rs4711863	0.3539	.	MEIS3	chr6:12915180-12915188	(f)	5	0.011343	8.8e-05	4.862	0.000370997	0.662652	.	.	.	.	.	.	.	.	.	.
chr2:203123082-203123083	C	G	rs72934554	0.1302	.	TFAP2A(var.2)	chr2:203123074-203123086	(r)	4	0.027077	0.001546	2.86314	0.000368751	0.65994	.	.	.	.	.	.	.	.	.	.
chr10:44265024-44265025	C	T	rs479596	0.1402	.	TP73	chr10:44265022-44265040	(r)	16	0.000111	0.002618	-3.16352	0.000366173	0.65658	.	.	.	.	.	.	.	.	.	.
chr2:202811381-202811382	C	T	rs115400054	0.1223	.	SP9	chr2:202811373-202811385	(r)	4	0.000381	1.1e-05	3.56884	0.00036585	0.65658	.	.	.	.	.	.	.	.	.	.
chr2:202982601-202982602	C	G	rs72932558	0.1302	.	IRF5	chr2:202982595-202982609	(r)	8	0.009439	0.000309	3.41889	0.000365751	0.65658	chr2:202981905-202982684,chr2:202982285-202984284,chr2:202982358-202984107	ENSG00000225124,ENSG00000202059,ENSG00000232994	RPL23AP36,SNORA1,RPL7P14	REM1374073,REM1374075,REM1374076	-0.240903461786599,0.0331186432261066,-0.470988447219478	0.38371067919068,0.87555375146168,0.161027922266317	0.4729349128743726,0.04254235061607492,0.8244572985101405	0.35254647710843373,0.3469268759036145,0.34199152891566265	0.2560387402855207,0.2142294477149551,0.20686956881308338	B,B,B
chr2:202852080-202852081	G	C	rs150622102	0.1302	.	NR1I2	chr2:202852066-202852083	(f)	15	0.006314	0.000203	3.43762	0.000365206	0.65658	chr2:202852000-202852099	ENSG00000240761	AC098831.4	REM1373890	0.296406	0.127431	0.500079	0.245312	0.305854	R
chr4:147359848-147359849	C	G	rs4593108	0	.	RFX5	chr4:147359847-147359863	(f)	2	0.006372	0.000413	2.73623	0.000365046	0.65658	.	.	.	.	.	.	.	.	.	.
chr1:222647447-222647448	T	C	rs17163360	0.2624	.	NKX6-2	chr1:222647444-222647451	(f)	4	0.00033	0.054413	-5.10578	0.000364515	0.65658	.	.	.	.	.	.	.	.	.	.
chr9:22098574-22098575	A	T	rs4977574	0	.	NR3C1	chr9:22098571-22098587	(r)	13	6e-06	0.000142	-3.14964	0.000364513	0.65658	.	.	.	.	.	.	.	.	.	.
chr17:46938265-46938266	T	C	rs4968285	0.4471	.	GMEB2	chr17:46938262-46938270	(r)	5	0.010648	0.000128	4.41737	0.000364137	0.65658	.	.	.	.	.	.	.	.	.	.
chr4:182703783-182703784	G	A	rs9784414	0.2097	.	GMEB2	chr4:182703779-182703787	(f)	5	0.000128	0.010648	-4.41737	0.000364137	0.65658	.	.	.	.	.	.	.	.	.	.
chr5:4053652-4053653	A	G	rs1201368	0.3125	.	MEOX2	chr5:4053649-4053657	(r)	5	0.000399	0.044719	-4.71832	0.000362582	0.65658	.	.	.	.	.	.	.	.	.	.
chr17:46922280-46922281	G	A	rs197917	0.4471	.	SOX14	chr17:46922274-46922284	(f)	7	0.001049	9e-06	4.80873	0.000362218	0.65658	.	.	.	.	.	.	.	.	.	.
chr1:176603002-176603003	G	T	rs10913215	0.2028	.	VEZF1	chr1:176603000-176603008	(r)	6	3e-05	0.000831	-3.3212	0.000361447	0.65658	.	.	.	.	.	.	.	.	.	.
chr1:222647447-222647448	T	C	rs17163360	0.2624	.	HOXA1	chr1:222647444-222647451	(f)	4	0.000186	0.010461	-4.02938	0.000359177	0.65658	.	.	.	.	.	.	.	.	.	.
chr19:11077476-11077477	A	C	rs55791371	0	.	KLF14	chr19:11077471-11077485	(f)	6	0.001281	4.3e-05	3.38583	0.000359103	0.65658	.	.	.	.	.	.	.	.	.	.
chr2:202834655-202834656	C	T	rs72932789	0.1302	.	KLF9	chr2:202834651-202834664	(f)	5	0.00011	0.002913	-3.27503	0.000358606	0.65658	.	.	.	.	.	.	.	.	.	.
chr2:239348611-239348612	C	T	rs4852051	0.0775	.	NFIB	chr2:239348609-239348626	(f)	3	0.000259	1.1e-05	3.12545	0.000357046	0.65658	.	.	.	.	.	.	.	.	.	.
chr2:239327359-239327360	C	G	rs6741059	0.0795	.	EBF1	chr2:239327351-239327362	(f)	9	0.005983	0.000341	2.86524	0.000357038	0.65658	chr2:239327354-239327723,chr2:239327358-239327697	ENSG00000264292,ENSG00000068024	MIR2467,HDAC4	REM1398766,REM1398767	1.35491656235075,1.02078198142234	0.876346043399793,0.527516408610727	0.21891565920839004,0.5453757791096674	1.0526965,1.058115141566265	1.0735842315766648,1.0945079130727435	B,B
chr13:36860606-36860607	G	C	rs636514	0.2545	.	KLF15	chr13:36860601-36860612	(f)	6	0.000442	0.007497	-2.8312	0.000356913	0.65658	.	.	.	.	.	.	.	.	.	.
chr12:74014235-74014236	C	T	rs7969831	0.4841	.	HNF1A	chr12:74014227-74014240	(r)	5	0.004394	0.000138	3.4589	0.000356834	0.65658	.	.	.	.	.	.	.	.	.	.
chr6:12934069-12934070	G	C	rs6458545	0.3787	.	KLF13	chr6:12934061-12934079	(f)	9	0.000111	4e-06	3.29001	0.000356537	0.65658	.	.	.	.	.	.	.	.	.	.
chr2:202882092-202882093	A	G	rs72934749	0.1312	.	HMBOX1	chr2:202882088-202882098	(r)	6	6.5e-05	0.008016	-4.80938	0.000355822	0.65658	chr2:202881701-202882330	ENSG00000233579	KRT8P15	REM1373959	1.35204	0.382276	0.715303	0.373543	0.317693	B
chr6:12903202-12903203	C	A	rs4714955	0.3499	.	TFAP2A(var.2)	chr6:12903199-12903211	(f)	4	0.002869	0.050769	-2.87341	0.00035438	0.65658	.	.	.	.	.	.	.	.	.	.
chr6:31356964-31356965	T	C	rs147324178	0.0865	.	RARA::RXRA	chr6:31356961-31356978	(f)	4	9.5e-05	0.003116	-3.48533	0.000354188	0.65658	chr6:31356952-31357051	ENSG00000214892	USP8P1	REM1934239	0.0505508	0.681822	0.0584832	3.18496	2.59978	R
chr3:17082969-17082970	A	T	rs4685427	0.4087	.	TEF	chr3:17082963-17082974	(f)	7	0.00207	5.4e-05	3.63751	0.000353194	0.65658	.	.	.	.	.	.	.	.	.	.
chr9:133274413-133274414	A	G	rs532436	0	.	NRF1	chr9:133274405-133274416	(f)	9	0.00225	0.000101	3.10853	0.000353025	0.65658	chr9:133274157-133274546,chr9:133274214-133274503	ENSG00000171102,ENSG00000148303	OBP2B,RPL7A	REM2314579,REM2314580	0.229646350204699,-0.243222626003117	0.0873439016691259,0.423454488195918	0.3187582456670704,0.2223991811074003	0.7740377945783132,0.7532575003614458	0.5975704798398206,0.5902066806794638	R,B
chr6:31377400-31377401	G	A	rs4959070	0.0721	.	RFX7	chr6:31377399-31377408	(f)	2	0.000322	0.020084	-4.13452	0.00035011	0.65658	chr6:31376289-31378048	ENSG00000272221	XXbac-BPG181B23.7	REM1934310	-0.00119637	0.997324	0.00183097	0.398324	0.20369	B
chr6:12923534-12923535	C	T	rs62386818	0.3499	.	ZNF740	chr6:12923530-12923543	(f)	5	0.00032	0.006215	-2.9665	0.000349886	0.65658	.	.	.	.	.	.	.	.	.	.
chr5:4011029-4011030	C	G	rs10035883	0.2548	.	TFAP2B	chr5:4011026-4011038	(f)	4	0.002248	0.037912	-2.82502	0.000348612	0.65658	.	.	.	.	.	.	.	.	.	.
chr9:22103183-22103184	G	A	rs1537372	0.4952	.	RREB1	chr9:22103165-22103185	(r)	2	2e-05	0.000314	-2.7759	0.000347346	0.65658	.	.	.	.	.	.	.	.	.	.
chr2:202786477-202786478	A	G	rs368863059	0.1322	.	SP1	chr2:202786473-202786487	(r)	10	0.000421	1.3e-05	3.46469	0.000344792	0.65461	.	.	.	.	.	.	.	.	.	.
chr6:12903202-12903203	C	T	rs4714955	0.3499	.	MEIS2	chr6:12903200-12903208	(r)	6	0.00154	1.1e-05	4.95934	0.000343532	0.653543	.	.	.	.	.	.	.	.	.	.
chr2:202832554-202832555	C	T	rs72932781	0.1302	.	ZSCAN4	chr2:202832546-202832561	(f)	9	0	2.3e-05	-3.91946	0.000342689	0.653267	.	.	.	.	.	.	.	.	.	.
chr3:16979508-16979509	A	G	rs9799302	0.4327	.	MEOX2	chr3:16979505-16979513	(r)	5	0.000417	0.047873	-4.7438	0.000342239	0.653267	.	.	.	.	.	.	.	.	.	.
chr2:202834655-202834656	C	T	rs72932789	0.1302	.	GLI3	chr2:202834649-202834664	(f)	7	4.2e-05	0.001461	-3.55347	0.000342228	0.653267	.	.	.	.	.	.	.	.	.	.
chr5:4034492-4034493	A	G	rs475559	0.3125	.	ZNF148	chr5:4034484-4034496	(r)	4	0.000264	1.2e-05	3.07502	0.000341926	0.653267	.	.	.	.	.	.	.	.	.	.
chr10:44265624-44265625	A	C	rs620356	0.1461	.	BARHL2	chr10:44265620-44265628	(f)	5	0.001277	1e-05	4.84895	0.000341801	0.653267	.	.	.	.	.	.	.	.	.	.
chr19:11073160-11073161	G	A	rs73015007	0.2465	.	FIGLA	chr19:11073157-11073167	(f)	4	0.006855	6.8e-05	4.60904	0.000341647	0.653267	.	.	.	.	.	.	.	.	.	.
chr6:163610921-163610922	A	G	rs7743014	0.3688	.	BARX2	chr6:163610919-163610929	(r)	8	6.7e-05	0.005544	-4.41134	0.000340518	0.653267	.	.	.	.	.	.	.	.	.	.
chr2:202863723-202863724	G	A	rs150559122	0.1302	.	ZNF135	chr2:202863717-202863731	(r)	8	4e-06	0.000106	-3.34286	0.000340318	0.653267	.	.	.	.	.	.	.	.	.	.
chr5:4029675-4029676	C	T	rs11748327	0	.	MSC	chr5:4029669-4029679	(f)	7	0.000434	7e-06	4.19329	0.000339071	0.653267	.	.	.	.	.	.	.	.	.	.
chr12:74066080-74066081	A	T	rs7966975	0.4583	.	TGIF2LX	chr12:74066073-74066085	(f)	8	0.000483	1.8e-05	3.31493	0.000337759	0.653267	.	.	.	.	.	.	.	.	.	.
chr17:46917703-46917704	G	C	rs10853085	0.4471	.	EBF1	chr17:46917700-46917711	(r)	8	0.00476	0.000267	2.87998	0.000337345	0.653267	chr17:46917501-46917900,chr17:46917645-46917804	ENSG00000158955,ENSG00000262879	WNT9B,RP11-156P1.3	REM1001802,REM1001803	0.0369318744915602,0.424738701197226	0.800137060355248,0.307155814044038	0.10746319867739963,0.6248769507464456	0.5429238644578314,0.6228183518072289	0.3370530196566041,0.4945870003088572	R,R
chr2:202932090-202932091	C	G	rs72926767	0.1302	.	IRF1	chr2:202932079-202932099	(r)	9	0.001948	7.5e-05	3.25056	0.00033633	0.653267	.	.	.	.	.	.	.	.	.	.
chr9:133274413-133274414	A	G	rs532436	0	.	NR1I2	chr9:133274409-133274426	(f)	5	0.000136	0.004327	-3.46239	0.000336308	0.653267	chr9:133274157-133274546,chr9:133274214-133274503	ENSG00000171102,ENSG00000148303	OBP2B,RPL7A	REM2314579,REM2314580	0.229646350204699,-0.243222626003117	0.0873439016691259,0.423454488195918	0.3187582456670704,0.2223991811074003	0.7740377945783132,0.7532575003614458	0.5975704798398206,0.5902066806794638	R,B
chr17:46915751-46915752	G	A	rs1662596	0.4471	.	TFAP2B(var.3)	chr17:46915750-46915763	(r)	12	0.000476	0.00794	-2.8147	0.000335834	0.653267	.	.	.	.	.	.	.	.	.	.
chr3:17034420-17034421	A	T	rs12497953	0.4135	.	EVX1	chr3:17034417-17034426	(f)	4	0.000913	0.05746	-4.14164	0.000335171	0.653267	.	.	.	.	.	.	.	.	.	.
chr3:17023400-17023401	C	A	rs6776032	0.4135	.	HES6	chr3:17023397-17023407	(f)	4	0.003404	6.1e-05	4.02522	0.000333362	0.653267	.	.	.	.	.	.	.	.	.	.
chr10:89243661-89243662	A	C	rs1332329	0	.	TFAP2C	chr10:89243657-89243669	(r)	8	0.0224	0.001357	2.80353	0.000332905	0.653267	chr10:89243655-89243764	ENSG00000232110	RP11-149I23.3	REM0273384	-0.113658	0.07354	0.359576	0.792205	1.42257	R
chr13:36843068-36843069	T	C	rs9576121	0.2366	.	HOXB13	chr13:36843060-36843073	(r)	5	1e-05	0.000603	-4.15	0.00033223	0.653267	.	.	.	.	.	.	.	.	.	.
chr3:16968600-16968601	T	G	rs13317381	0.4279	.	ONECUT2	chr3:16968594-16968608	(r)	8	0.000256	5e-06	3.90371	0.00033069	0.653267	.	.	.	.	.	.	.	.	.	.
chr3:17022632-17022633	T	C	rs4234539	0.4135	.	GCM2	chr3:17022630-17022639	(r)	7	0.003472	3.6e-05	4.58198	0.000330589	0.653267	.	.	.	.	.	.	.	.	.	.
chr5:4087178-4087179	C	T	rs67060329	0.2692	.	THRB(var.2)	chr5:4087174-4087191	(f)	5	0.000112	0.001969	-2.86281	0.000330321	0.653267	.	.	.	.	.	.	.	.	.	.
chr2:202779813-202779814	T	G	rs56193304	0.1352	.	FOXE1	chr2:202779811-202779825	(r)	12	0.000199	4e-06	4.03254	0.000329829	0.653267	.	.	.	.	.	.	.	.	.	.
chr19:11063251-11063252	C	T	rs12609500	0.2505	.	ZNF135	chr19:11063244-11063258	(f)	8	3e-06	9.9e-05	-3.35216	0.00032978	0.653267	.	.	.	.	.	.	.	.	.	.
chr13:36860606-36860607	G	C	rs636514	0.2545	.	ZIC3	chr13:36860600-36860615	(f)	7	0.00321	0.000131	3.20137	0.000329	0.653267	.	.	.	.	.	.	.	.	.	.
chr12:73929823-73929824	T	A	rs11179839	0.4831	.	MSGN1	chr12:73929817-73929827	(f)	7	0.00016	0.00802	-3.91637	0.000328841	0.653267	.	.	.	.	.	.	.	.	.	.
chr3:16958735-16958736	G	A	rs6780191	0.4183	.	TFAP2A(var.2)	chr3:16958726-16958738	(f)	10	0.002316	0.041812	-2.89334	0.000328071	0.653267	.	.	.	.	.	.	.	.	.	.
chr13:36860606-36860607	G	C	rs636514	0.2545	.	KLF6	chr13:36860601-36860611	(f)	6	0.000106	0.005482	-3.94201	0.000328051	0.653267	.	.	.	.	.	.	.	.	.	.
chr3:16979992-16979993	T	G	rs4685412	0.4183	.	CTCFL	chr3:16979989-16980000	(f)	4	0.000644	1.8e-05	3.57239	0.000328017	0.653267	.	.	.	.	.	.	.	.	.	.
chr5:4025091-4025092	T	C	rs513885	0.3077	.	ZBTB33	chr5:4025084-4025099	(r)	8	0.012803	0.000588	3.08024	0.000327473	0.653267	.	.	.	.	.	.	.	.	.	.
chr1:176658803-176658804	G	A	rs10913234	0.2028	.	THRB	chr1:176658794-176658808	(f)	10	2.8e-05	0.000945	-3.51238	0.000327148	0.653267	.	.	.	.	.	.	.	.	.	.
chr10:44257109-44257110	G	T	rs534079	0.1461	.	PAX6	chr10:44257108-44257122	(f)	2	0.014749	0.00035	3.74091	0.00032507	0.653267	chr10:44256926-44257755	ENSG00000229116	RP11-20J15.3	REM0238750	-0.530073	0.428711	0.659135	0.499825	0.220649	R
chr10:44259655-44259656	A	C	rs579058	0.1461	.	MSANTD3	chr10:44259651-44259661	(f)	5	0.000195	0.025723	-4.8814	0.000324914	0.653267	.	.	.	.	.	.	.	.	.	.
chr1:176663396-176663397	C	T	rs12071948	0.2018	.	TBX4	chr1:176663393-176663401	(r)	5	6.6e-05	0.010021	-5.02094	0.00032384	0.653267	.	.	.	.	.	.	.	.	.	.
chr6:12898651-12898652	C	G	rs9395214	0.3867	.	BHLHA15(var.2)	chr6:12898644-12898653	(f)	8	0.010082	7.8e-05	4.85923	0.000323132	0.653267	.	.	.	.	.	.	.	.	.	.
chr1:222706824-222706825	G	C	rs35725247	0.3012	.	ZNF740	chr1:222706815-222706828	(f)	10	0.003821	0.000193	2.98769	0.000322954	0.653267	.	.	.	.	.	.	.	.	.	.
chr2:202875246-202875247	T	A	rs72934734	0.1302	.	HOXD4	chr2:202875243-202875250	(f)	4	0.006752	6.9e-05	4.58349	0.00032219	0.653267	.	.	.	.	.	.	.	.	.	.
chr10:44260787-44260788	A	G	rs607760	0.1461	.	ZBTB14	chr10:44260779-44260791	(f)	9	0.000977	0.023951	-3.19922	0.000321032	0.653267	chr10:44260606-44260925	ENSG00000229116	RP11-20J15.3	REM0238755	-0.283679	0.707307	0.269491	0.638958	0.427023	R
chr2:202885548-202885549	C	T	rs72934753	0.1302	.	E2F4	chr2:202885542-202885556	(r)	8	0.000137	0.003188	-3.14887	0.000320966	0.653267	chr2:202885301-202886330	ENSG00000233579	KRT8P15	REM1373964	-1.39372	0.381301	0.717203	0.341178	0.185224	B
chr5:4029675-4029676	C	T	rs11748327	0	.	FIGLA	chr5:4029669-4029679	(f)	7	0.006759	6.5e-05	4.63784	0.000319	0.653267	.	.	.	.	.	.	.	.	.	.
chr19:11073160-11073161	G	A	rs73015007	0.2465	.	TFAP4	chr19:11073157-11073167	(f)	4	0.000413	7e-06	4.13699	0.000318616	0.653267	.	.	.	.	.	.	.	.	.	.
chr3:16942341-16942342	A	T	rs9862613	0.4327	.	LBX2	chr3:16942338-16942346	(r)	5	0.001059	0.099752	-4.5449	0.000318566	0.653267	.	.	.	.	.	.	.	.	.	.
chr5:4005984-4005985	C	T	rs11739178	0.2548	.	ZNF740	chr5:4005975-4005988	(f)	10	0.000189	0.003769	-2.99335	0.000316115	0.653267	.	.	.	.	.	.	.	.	.	.
chr5:4068694-4068695	C	T	rs17662489	0.2644	.	MITF	chr5:4068687-4068699	(r)	5	0.000713	2e-05	3.55419	0.000314391	0.653267	.	.	.	.	.	.	.	.	.	.
chr6:31377400-31377401	G	C	rs4959070	0.0721	.	RFX4	chr6:31377399-31377414	(r)	14	0.000685	0.012853	-2.93118	0.000312727	0.653267	chr6:31376289-31378048	ENSG00000272221	XXbac-BPG181B23.7	REM1934310	-0.00119637	0.997324	0.00183097	0.398324	0.20369	B
chr5:4034492-4034493	A	T	rs475559	0.3125	.	MGA	chr5:4034489-4034497	(f)	4	0.002031	1.6e-05	4.84014	0.000312007	0.653267	.	.	.	.	.	.	.	.	.	.
chr5:4053652-4053653	A	T	rs1201368	0.3125	.	LBX2	chr5:4053649-4053657	(r)	5	0.000893	0.084841	-4.55372	0.00031195	0.653267	.	.	.	.	.	.	.	.	.	.
chr3:17069381-17069382	G	A	rs4685422	0.4327	.	GSC2	chr3:17069378-17069387	(f)	4	0.042591	0.000283	5.01323	0.000311247	0.653267	.	.	.	.	.	.	.	.	.	.
chr1:154424939-154424940	T	C	rs12118721	0	.	TFAP2C	chr1:154424937-154424949	(f)	3	0.011367	0.000677	2.82125	0.00031019	0.653267	.	.	.	.	.	.	.	.	.	.
chr1:55028343-55028344	T	C	rs12748266	0.1988	.	ZBTB7B	chr1:55028338-55028350	(r)	7	1.1e-05	0.000549	-3.88285	0.00030943	0.653267	.	.	.	.	.	.	.	.	.	.
chr9:22121349-22121350	A	T	rs10217586	0.4856	.	MEF2A	chr9:22121346-22121358	(r)	9	0.001502	2.7e-05	4.02246	0.000308972	0.653267	.	.	.	.	.	.	.	.	.	.
chr5:4029675-4029676	C	T	rs11748327	0	.	TFAP4	chr5:4029669-4029679	(f)	7	0.000697	1.1e-05	4.14913	0.000308457	0.653267	.	.	.	.	.	.	.	.	.	.
chr12:110976656-110976657	T	G	rs12229654	0	.	POU5F1B	chr12:110976649-110976658	(r)	2	3.4e-05	0.004474	-4.88343	0.000307962	0.653267	.	.	.	.	.	.	.	.	.	.
chr10:44269646-44269647	C	G	rs11238961	0.1461	.	SOHLH2	chr10:44269642-44269650	(f)	5	0.009268	0.000179	3.94542	0.000307707	0.653267	.	.	.	.	.	.	.	.	.	.
chr6:12902208-12902209	T	G	rs6915983	0.3797	.	NR2F1	chr6:12902204-12902217	(f)	5	0.000892	1.2e-05	4.28147	0.000307429	0.653267	.	.	.	.	.	.	.	.	.	.
chr1:176603002-176603003	G	T	rs10913215	0.2028	.	EGR1	chr1:176602996-176603009	(r)	7	0.00018	0.003819	-3.05632	0.000305918	0.653267	.	.	.	.	.	.	.	.	.	.
chr1:222620289-222620290	A	G	rs2378584	0.2684	.	KLF9	chr1:222620283-222620296	(r)	7	0.000839	3e-05	3.32177	0.000305678	0.653267	.	.	.	.	.	.	.	.	.	.
chr17:46949544-46949545	C	T	rs9911967	0.4471	.	ZIC1	chr17:46949542-46949556	(r)	12	2.4e-05	0.000513	-3.0834	0.000305578	0.653267	.	.	.	.	.	.	.	.	.	.
chr10:44281739-44281740	C	A	rs1746050	0.1392	.	PAX6	chr10:44281729-44281743	(f)	11	0.012994	0.000302	3.76264	0.000304312	0.653267	.	.	.	.	.	.	.	.	.	.
chr4:182708030-182708031	A	T	rs7684608	0.2048	.	CREB3L4(var.2)	chr4:182708021-182708033	(r)	3	0.002624	0.060957	-3.14536	0.000303285	0.653267	.	.	.	.	.	.	.	.	.	.
chr2:202786274-202786275	G	A	rs143911965	0.1322	.	KLF15	chr2:202786266-202786277	(r)	3	0.000197	0.003488	-2.87346	0.000302743	0.653267	.	.	.	.	.	.	.	.	.	.
chr13:36846210-36846211	A	G	rs642866	0.2555	.	KLF15	chr13:36846202-36846213	(r)	3	0.003488	0.000197	2.87346	0.000302743	0.653267	.	.	.	.	.	.	.	.	.	.
chr17:46917703-46917704	G	C	rs10853085	0.4471	.	TFAP2B	chr17:46917700-46917712	(f)	4	0.035803	0.002048	2.8613	0.000302152	0.653267	chr17:46917501-46917900,chr17:46917645-46917804	ENSG00000158955,ENSG00000262879	WNT9B,RP11-156P1.3	REM1001802,REM1001803	0.0369318744915602,0.424738701197226	0.800137060355248,0.307155814044038	0.10746319867739963,0.6248769507464456	0.5429238644578314,0.6228183518072289	0.3370530196566041,0.4945870003088572	R,R
chr2:202834013-202834014	T	C	rs72932786	0.1302	.	RFX7	chr2:202834006-202834015	(r)	2	0.018566	0.000281	4.19174	0.000301311	0.653267	.	.	.	.	.	.	.	.	.	.
chr13:36860606-36860607	G	C	rs636514	0.2545	.	ZIC4	chr13:36860600-36860615	(f)	7	0.012551	0.000461	3.30336	0.000300978	0.653267	.	.	.	.	.	.	.	.	.	.
chr5:4053379-4053380	A	T	rs1389320	0.3125	.	HNF1B	chr5:4053376-4053389	(r)	10	9.4e-05	0.00313	-3.50515	0.000299745	0.653267	.	.	.	.	.	.	.	.	.	.
chr5:4011029-4011030	C	A	rs10035883	0.2548	.	TFAP2C	chr5:4011026-4011038	(r)	9	0.002483	0.042125	-2.83105	0.000298295	0.653267	.	.	.	.	.	.	.	.	.	.
chr19:11077476-11077477	A	C	rs55791371	0	.	KLF6	chr19:11077472-11077482	(f)	5	0.007945	0.000149	3.97619	0.000298167	0.653267	.	.	.	.	.	.	.	.	.	.
chr1:222706824-222706825	G	C	rs35725247	0.3012	.	TFAP2E	chr1:222706822-222706833	(r)	9	0.002402	0.000123	2.97268	0.000297311	0.653267	.	.	.	.	.	.	.	.	.	.
chr2:239329595-239329596	G	A	rs68080737	0.0795	.	HOXC10	chr2:239329591-239329600	(r)	5	0.002461	2.6e-05	4.53332	0.000295221	0.653249	chr2:239329462-239330451	ENSG00000265215	MIR4269	REM1398772	-0.0964482	0.969278	0.0682202	1.45803	1.10827	B
chr5:4010702-4010703	T	A	rs28618140	0.2548	.	ZNF148	chr5:4010696-4010708	(f)	7	2.9e-05	0.000644	-3.11579	0.000294916	0.653249	.	.	.	.	.	.	.	.	.	.
chr17:46949752-46949753	A	C	rs11079744	0.4038	.	TFAP2A(var.2)	chr17:46949749-46949761	(f)	4	0.047484	0.002557	2.92143	0.000294281	0.653249	.	.	.	.	.	.	.	.	.	.
chr17:46922280-46922281	G	A	rs197917	0.4471	.	SOX9	chr17:46922276-46922285	(r)	5	0.013409	5.2e-05	5.55935	0.000294168	0.653249	.	.	.	.	.	.	.	.	.	.
chr2:203016268-203016269	T	A	rs2351524	0.1302	.	MEOX2	chr2:203016265-203016273	(r)	5	0.024389	0.000198	4.81167	0.000293447	0.653249	chr2:203016054-203016303	ENSG00000228513	AC023271.1	REM1374138	0.00718319	0.977244	0.00712058	1.43205	0.917462	R
chr2:239323841-239323842	C	T	rs59022814	0.0785	.	E2F4	chr2:239323835-239323849	(r)	8	0.000126	0.003019	-3.17376	0.000293366	0.653249	.	.	.	.	.	.	.	.	.	.
chr10:44260787-44260788	A	G	rs607760	0.1461	.	KLF15	chr10:44260779-44260790	(r)	3	0.003415	0.000191	2.88322	0.000291448	0.653249	chr10:44260606-44260925	ENSG00000229116	RP11-20J15.3	REM0238755	-0.283679	0.707307	0.269491	0.638958	0.427023	R
chr17:46971197-46971198	A	T	rs9901977	0.4135	.	SOX18	chr17:46971195-46971203	(r)	6	0.000427	0.036973	-4.4609	0.00029073	0.653249	.	.	.	.	.	.	.	.	.	.
chr6:12934069-12934070	G	C	rs6458545	0.3787	.	SP9	chr6:12934063-12934075	(f)	7	0.014659	0.000384	3.64308	0.000290478	0.653249	.	.	.	.	.	.	.	.	.	.
chr2:202871527-202871528	C	G	rs149846585	0.1302	.	TFAP2E	chr2:202871520-202871531	(f)	8	0.002992	0.000152	2.9794	0.00028988	0.653249	chr2:202870744-202871853,chr2:202871150-202871849,chr2:202871501-202871650	ENSG00000138380,ENSG00000163596,ENSG00000233579	CARF,ICA1L,KRT8P15	REM1373926,REM1373932,REM1373937	0.0809797684282761,0.0165180849506327,1.05920838644617	0.632639891286995,0.713273906937722,0.388443772009031	0.2390971528171074,0.09463069634131444,0.7033970611955022	8.137759451807229,8.162110602409639,10.913230753012048	5.174423406769061,5.643825243426562,8.479655353767178	B,B,B
chr2:203012509-203012510	C	T	rs148812085	0.1302	.	E2F2	chr2:203012502-203012517	(f)	8	0.000491	0.011501	-3.15308	0.000288221	0.653201	.	.	.	.	.	.	.	.	.	.
chr17:46960490-46960491	C	T	rs61671555	0.4038	.	ZNF140	chr17:46960479-46960500	(r)	10	5.7e-05	2e-06	3.28088	0.000287146	0.652346	.	.	.	.	.	.	.	.	.	.
chr13:36843289-36843290	A	C	rs609418	0	.	MEF2C	chr13:36843281-36843295	(f)	9	5.9e-05	0.003128	-3.97213	0.000286514	0.652346	.	.	.	.	.	.	.	.	.	.
chr17:80133737-80133738	A	G	rs7211079	0	.	SP9	chr17:80133730-80133742	(r)	5	0.004306	0.000112	3.64783	0.000286227	0.652346	chr17:80132673-80134002	ENSG00000262580	RP11-334C17.5	REM1048837	0.388857	0.0272451	0.704158	0.560351	0.329549	B
chr9:133261661-133261662	G	C	rs687621	0.3708	.	NR1H4	chr9:133261659-133261669	(r)	8	0.000194	0.018378	-4.55052	0.000283642	0.649112	.	.	.	.	.	.	.	.	.	.
chr2:202957069-202957070	T	C	rs114702158	0.1302	.	HEY2	chr2:202957065-202957075	(f)	5	0.008039	0.000159	3.9238	0.000280809	0.644202	.	.	.	.	.	.	.	.	.	.
chr10:44250501-44250502	A	T	rs684196	0.1501	.	LBX2	chr10:44250498-44250506	(r)	5	0.000808	0.080237	-4.598	0.00028073	0.644202	.	.	.	.	.	.	.	.	.	.
chr5:4036698-4036699	T	C	rs493049	0.3125	.	GLI3	chr5:4036691-4036706	(f)	8	0.000386	1e-05	3.61674	0.000279457	0.644202	.	.	.	.	.	.	.	.	.	.
chr1:222706824-222706825	G	C	rs35725247	0.3012	.	TFAP2B(var.2)	chr1:222706822-222706833	(f)	3	0.005987	0.000252	3.16905	0.000278081	0.642671	.	.	.	.	.	.	.	.	.	.
chr2:202893192-202893193	A	C	rs7560547	0.1302	.	CREB3L4	chr2:202893187-202893198	(r)	6	0.049356	0.001422	3.54697	0.000277413	0.642671	.	.	.	.	.	.	.	.	.	.
chr17:46923630-46923631	G	T	rs7225428	0.4471	.	RXRB(var.2)	chr17:46923623-46923637	(f)	8	0.016385	0.00074	3.09786	0.000277391	0.642671	.	.	.	.	.	.	.	.	.	.
chr1:222649656-222649657	A	G	rs28709375	0.2624	.	NHLH1	chr1:222649649-222649659	(f)	8	0.001096	2e-05	4.02082	0.000275068	0.640452	chr1:222649447-222650106,chr1:222649456-222650085	ENSG00000197520,ENSG00000154305	FAM177B,MIA3	REM0189281,REM0189282	0.0423623930960379,-0.108806498825383	0.884030887104853,0.920076161012297	0.05529873072476346,0.08327878687564301	0.3758464891566265,0.37801096325301203	0.21252630757618549,0.21418718217709037	R,R
chr3:16979992-16979993	T	G	rs4685412	0.4183	.	TFAP2C	chr3:16979984-16979996	(r)	4	0.027079	0.001564	2.85173	0.000274676	0.640452	.	.	.	.	.	.	.	.	.	.
chr3:16979509-16979510	T	G	rs9799148	0.4327	.	LHX6	chr3:16979504-16979514	(r)	5	0.000309	0.009403	-3.41419	0.000274364	0.640452	.	.	.	.	.	.	.	.	.	.
chr5:4023615-4023616	C	T	rs548581	0.3077	.	ZBTB33	chr5:4023608-4023623	(r)	8	0.000511	0.011673	-3.12865	0.000273658	0.640452	.	.	.	.	.	.	.	.	.	.
chr2:202808348-202808349	A	C	rs80087860	0.1292	.	TFAP2B	chr2:202808345-202808357	(r)	9	0.060827	0.003386	2.88827	0.000271671	0.638899	chr2:202808250-202808649	ENSG00000163596	ICA1L	REM1373817	0.0105558	0.671958	0.111342	0.48803	0.276582	B
chr12:110976656-110976657	T	G	rs12229654	0	.	POU5F1	chr12:110976649-110976659	(r)	3	6e-06	0.000685	-4.7814	0.000270383	0.637473	.	.	.	.	.	.	.	.	.	.
chr1:109278684-109278685	G	T	rs583104	0.2227	.	EVX1	chr1:109278682-109278691	(r)	7	0.035506	0.00052	4.22378	0.000270069	0.637473	chr1:109278099-109278748,chr1:109278365-109278754	ENSG00000116299,ENSG00000221986	KIAA1324,MYBPHL	REM0099515,REM0099516	0.0485020993165738,-0.0855296368942034	0.396569877612371,0.142775550091279	0.16834452096585908,0.21166900594332075	0.6441114337349397,0.6398090626506024	0.29281506098382687,0.3076859871206224	R,R
chr2:202792122-202792123	C	A	rs6435168	0.1312	.	RARB(var.3)	chr2:202792116-202792130	(r)	8	0.007049	0.000209	3.51951	0.000269645	0.637473	chr2:202790601-202792330	ENSG00000233579	KRT8P15	REM1373801	-0.201668	0.799285	0.166652	0.379235	0.161759	B
chr2:202904388-202904389	C	T	rs114395475	0.1302	.	TFAP2A(var.2)	chr2:202904386-202904398	(f)	3	0.002316	0.044094	-2.94648	0.00026709	0.634503	.	.	.	.	.	.	.	.	.	.
chr1:55028343-55028344	T	C	rs12748266	0.1988	.	ZBTB7C	chr1:55028339-55028350	(r)	7	2.1e-05	0.00161	-4.33749	0.000267036	0.634503	.	.	.	.	.	.	.	.	.	.
chr13:36839406-36839407	A	C	rs7982338	0.2366	.	RXRB(var.2)	chr13:36839400-36839414	(r)	8	0.000717	0.016038	-3.1083	0.000266827	0.634503	.	.	.	.	.	.	.	.	.	.
chr9:22114495-22114496	A	C	rs10738609	0.4904	.	TFAP2C	chr9:22114492-22114504	(f)	4	0.026671	0.001528	2.85965	0.000266128	0.634503	.	.	.	.	.	.	.	.	.	.
chr17:46946682-46946683	T	G	rs4968287	0.4519	.	NFKB2	chr17:46946680-46946693	(r)	11	0.002871	0.000139	3.02721	0.00026537	0.634503	chr17:46946201-46946950	ENSG00000158955	WNT9B	REM1001857	0.0673249	0.417464	0.421018	0.450726	0.191735	R
chr3:17044261-17044262	G	A	rs11926952	0.4183	.	NR1I2	chr3:17044257-17044274	(f)	5	0.003818	0.000111	3.53449	0.000264563	0.634503	.	.	.	.	.	.	.	.	.	.
chr2:202896953-202896954	G	A	rs150788469	0.1302	.	TP73	chr2:202896938-202896956	(f)	16	8.1e-05	0.002104	-3.25298	0.000264558	0.634503	chr2:202896331-202897000	ENSG00000233579	KRT8P15	REM1373980	0.917767	0.534615	0.46581	0.389164	0.196023	B
chr2:202786477-202786478	A	G	rs368863059	0.1322	.	ZNF148	chr2:202786471-202786483	(r)	6	0.002658	0.000114	3.14615	0.000264152	0.634503	.	.	.	.	.	.	.	.	.	.
chr17:46918167-46918168	C	T	rs11658276	0.4471	.	ZNF148	chr17:46918162-46918174	(f)	6	0.000114	0.002658	-3.14615	0.000264152	0.634503	chr17:46918003-46918502,chr17:46918096-46918455	ENSG00000262633,ENSG00000108379	RP11-156P1.2,WNT3	REM1001804,REM1001805	0.283055613892443,0.0667979196036847	0.257570701894883,0.92987642538059	1.0,0.059762390566809896	0.4163007076506024,0.44668556626506023	0.2300152472109764,0.2572998489048476	B,R
chr1:222649656-222649657	A	T	rs28709375	0.2624	.	RFX4	chr1:222649644-222649659	(f)	13	0.000257	0.005037	-2.97523	0.000263213	0.634503	chr1:222649447-222650106,chr1:222649456-222650085	ENSG00000197520,ENSG00000154305	FAM177B,MIA3	REM0189281,REM0189282	0.0423623930960379,-0.108806498825383	0.884030887104853,0.920076161012297	0.05529873072476346,0.08327878687564301	0.3758464891566265,0.37801096325301203	0.21252630757618549,0.21418718217709037	R,R
chr10:44272461-44272462	C	T	rs11528522	0.1461	.	HOXB6	chr10:44272456-44272463	(r)	2	0.017537	0.000116	5.02207	0.000261249	0.634503	.	.	.	.	.	.	.	.	.	.
chr19:30708075-30708076	T	A	rs34819865	0.33	.	HNF1A	chr19:30708072-30708085	(r)	10	0.001868	5.3e-05	3.55615	0.000260476	0.634503	.	.	.	.	.	.	.	.	.	.
chr12:110173345-110173346	G	C	rs186091224	0.101	.	NR2F1(var.3)	chr12:110173342-110173357	(r)	12	0.000118	0.002899	-3.201	0.000257847	0.631786	.	.	.	.	.	.	.	.	.	.
chr17:46957074-46957075	C	G	rs9912794	0.4038	.	ZNF135	chr17:46957064-46957078	(r)	4	1.9e-05	1e-06	3.42495	0.00025775	0.631786	.	.	.	.	.	.	.	.	.	.
chr17:46958888-46958889	C	G	rs11656362	0.4471	.	CTCF	chr17:46958879-46958898	(r)	10	0.000262	0.006665	-3.23621	0.000256757	0.631786	.	.	.	.	.	.	.	.	.	.
chr10:44277445-44277446	G	T	rs2437936	0.1402	.	KLF16	chr10:44277442-44277453	(r)	8	0.000101	0.004137	-3.71537	0.000255148	0.630121	chr10:44277345-44277454	ENSG00000107562	CXCL12	REM0238763	0.269672	0.622875	0.325374	0.396569	0.720601	R
chr10:89243661-89243662	A	C	rs1332329	0	.	TFAP2B	chr10:89243657-89243669	(r)	8	0.035829	0.001962	2.90479	0.000254548	0.630121	chr10:89243655-89243764	ENSG00000232110	RP11-149I23.3	REM0273384	-0.113658	0.07354	0.359576	0.792205	1.42257	R
chr1:109278684-109278685	G	T	rs583104	0.2227	.	EN2	chr1:109278682-109278691	(r)	7	0.019557	0.000217	4.50047	0.000253754	0.630004	chr1:109278099-109278748,chr1:109278365-109278754	ENSG00000116299,ENSG00000221986	KIAA1324,MYBPHL	REM0099515,REM0099516	0.0485020993165738,-0.0855296368942034	0.396569877612371,0.142775550091279	0.16834452096585908,0.21166900594332075	0.6441114337349397,0.6398090626506024	0.29281506098382687,0.3076859871206224	R,R
chr19:30693020-30693021	G	A	rs34254453	0.336	.	TFAP2A(var.2)	chr19:30693012-30693024	(r)	4	0.0003	0.005801	-2.96041	0.000253066	0.629967	.	.	.	.	.	.	.	.	.	.
chr12:110976656-110976657	T	G	rs12229654	0	.	POU3F1	chr12:110976647-110976659	(r)	3	2.6e-05	0.00234	-4.51118	0.000252666	0.629967	.	.	.	.	.	.	.	.	.	.
chr5:4036569-4036570	C	G	rs494074	0.3125	.	PAX6	chr5:4036561-4036575	(r)	6	0.000297	0.013625	-3.82492	0.000251863	0.629967	.	.	.	.	.	.	.	.	.	.
chr6:12898651-12898652	C	G	rs9395214	0.3867	.	ASCL1	chr6:12898645-12898653	(f)	7	0.01396	0.000133	4.65509	0.000250404	0.628355	.	.	.	.	.	.	.	.	.	.
chr2:203155038-203155039	G	A	rs72934591	0.1292	.	ZNF135	chr2:203155032-203155046	(r)	8	3e-06	8.4e-05	-3.43426	0.000249757	0.628355	.	.	.	.	.	.	.	.	.	.
chr2:202875246-202875247	T	A	rs72934734	0.1302	.	EVX1	chr2:202875243-202875252	(f)	4	0.051942	0.000736	4.25653	0.000247782	0.625127	.	.	.	.	.	.	.	.	.	.
chr5:4046736-4046737	A	T	rs12716155	0.3125	.	EVX1	chr5:4046732-4046741	(f)	5	0.051612	0.000731	4.25746	0.000247176	0.625127	.	.	.	.	.	.	.	.	.	.
chr2:202999012-202999013	C	T	rs140750546	0.1312	.	FOSL1::JUN	chr2:202999007-202999016	(r)	4	0.001556	1.5e-05	4.6101	0.000246514	0.625127	.	.	.	.	.	.	.	.	.	.
chr2:202859771-202859772	T	A	rs7605484	0.1292	.	DPRX	chr2:202859768-202859777	(f)	4	8.5e-05	0.009192	-4.68286	0.000245851	0.625127	chr2:202859720-202859949	ENSG00000240761	AC098831.4	REM1373901	-0.838474	0.0307498	0.845175	0.27902	0.252912	R
chr2:202864453-202864454	C	G	rs147361301	0.1302	.	ESR2	chr2:202864452-202864467	(r)	14	0.006444	0.000137	3.85419	0.000245431	0.625127	.	.	.	.	.	.	.	.	.	.
chr9:22103183-22103184	G	T	rs1537372	0.4952	.	TCFL5	chr9:22103177-22103187	(r)	4	0.000307	0.009841	-3.46877	0.000245225	0.625127	.	.	.	.	.	.	.	.	.	.
chr1:109274967-109274968	G	T	rs12740374	0.2127	.	CEBPE	chr1:109274966-109274976	(r)	9	0.007325	0.000107	4.2278	0.000244973	0.625127	.	.	.	.	.	.	.	.	.	.
chr17:46929846-46929847	A	G	rs2072317	0.4038	.	NEUROD1	chr17:46929840-46929849	(r)	3	0.000443	4e-06	4.7398	0.000244761	0.625127	.	.	.	.	.	.	.	.	.	.
chr12:89615181-89615182	A	G	rs2681472	0	.	MYF5	chr12:89615175-89615183	(r)	2	0.001452	1.8e-05	4.38326	0.000241523	0.622765	.	.	.	.	.	.	.	.	.	.
chr17:46949752-46949753	A	C	rs11079744	0.4038	.	TFAP2B	chr17:46949749-46949761	(f)	4	0.047444	0.002558	2.92022	0.000239522	0.619311	.	.	.	.	.	.	.	.	.	.
chr17:46927421-46927422	G	A	rs2191033	0.4471	.	ZNF740	chr17:46927413-46927426	(r)	5	0.00023	0.00494	-3.06779	0.000238577	0.618578	chr17:46927306-46927545	ENSG00000108379	WNT3	REM1001817	-0.0614253	0.758718	0.226975	0.385744	0.329889	R
chr5:4011029-4011030	C	A	rs10035883	0.2548	.	TFAP2A(var.2)	chr5:4011026-4011038	(r)	9	0.002165	0.042454	-2.97579	0.000238439	0.618578	.	.	.	.	.	.	.	.	.	.
chr2:202841709-202841710	C	T	rs72934704	0.1302	.	TFAP2E	chr2:202841706-202841717	(r)	8	0.000298	0.006182	-3.03263	0.000237157	0.61832	.	.	.	.	.	.	.	.	.	.
chr2:202893192-202893193	A	C	rs7560547	0.1302	.	CREB3L4(var.2)	chr2:202893187-202893199	(f)	6	0.060143	0.002409	3.21739	0.000234256	0.612463	.	.	.	.	.	.	.	.	.	.
chr6:31383816-31383817	T	C	rs9266762	0.101	.	KLF2	chr6:31383810-31383820	(f)	7	0.0065	0.000127	3.93869	0.000233113	0.611183	.	.	.	.	.	.	.	.	.	.
chr19:11077476-11077477	A	C	rs55791371	0	.	EGR1	chr19:11077474-11077487	(f)	3	0.00069	3e-05	3.12972	0.000232937	0.611183	.	.	.	.	.	.	.	.	.	.
chr12:74103015-74103016	A	C	rs7309031	0.4712	.	VDR	chr12:74103008-74103016	(f)	8	1.5e-05	0.0018	-4.77525	0.000230813	0.608561	.	.	.	.	.	.	.	.	.	.
chr5:4036698-4036699	T	C	rs493049	0.3125	.	MSANTD3	chr5:4036692-4036702	(f)	7	1.6e-05	0.0024	-5.0328	0.000230809	0.608561	.	.	.	.	.	.	.	.	.	.
chr12:110021679-110021680	C	T	rs75584653	0.1058	.	ZNF460	chr12:110021671-110021687	(f)	9	2.5e-05	0.000504	-2.98892	0.000230005	0.608561	.	.	.	.	.	.	.	.	.	.
chr5:4028986-4028987	A	G	rs578880	0.3125	.	EVX1	chr5:4028982-4028991	(r)	5	0.000152	0.011005	-4.2852	0.000229794	0.608561	.	.	.	.	.	.	.	.	.	.
chr17:46922280-46922281	G	A	rs197917	0.4471	.	SOX8	chr17:46922276-46922285	(f)	5	0.006212	2.3e-05	5.60387	0.000228848	0.608561	.	.	.	.	.	.	.	.	.	.
chr6:12907178-12907179	C	G	rs2876301	0.3857	.	IRF5	chr6:12907172-12907186	(r)	8	0.007105	0.000201	3.56768	0.000224217	0.599614	.	.	.	.	.	.	.	.	.	.
chr2:202977937-202977938	C	G	rs72932553	0.1302	.	TFAP2E	chr2:202977930-202977941	(f)	8	0.002125	0.000101	3.04827	0.000223577	0.599614	.	.	.	.	.	.	.	.	.	.
chr6:31360314-31360315	A	G	rs2523582	0.0865	.	ZNF460	chr6:31360308-31360324	(f)	7	1e-06	0	2.99732	0.000222475	0.598376	.	.	.	.	.	.	.	.	.	.
chr1:222647447-222647448	T	C	rs17163360	0.2624	.	MEOX2	chr1:222647443-222647451	(f)	5	0.000286	0.040355	-4.94952	0.000214708	0.579151	.	.	.	.	.	.	.	.	.	.
chr2:239327359-239327360	C	G	rs6741059	0.0795	.	ZIC4	chr2:239327348-239327363	(f)	12	0.002499	8.3e-05	3.40125	0.000214009	0.578933	chr2:239327354-239327723,chr2:239327358-239327697	ENSG00000264292,ENSG00000068024	MIR2467,HDAC4	REM1398766,REM1398767	1.35491656235075,1.02078198142234	0.876346043399793,0.527516408610727	0.21891565920839004,0.5453757791096674	1.0526965,1.058115141566265	1.0735842315766648,1.0945079130727435	B,B
chr19:11066082-11066083	A	G	rs876794	0.2952	.	PLAGL2	chr19:11066080-11066088	(f)	3	0.006062	0.000271	3.10715	0.000213196	0.578404	chr19:11065547-11066256	ENSG00000266936	CTC-215O4.4	REM1133341	0.112465	0.254349	0.310465	0.485878	0.205573	R
chr17:46950634-46950635	C	G	rs740617	0.4471	.	NR4A2::RXRA	chr17:46950623-46950637	(f)	12	9.3e-05	0.002867	-3.4234	0.000210395	0.572465	chr17:46950551-46950650	ENSG00000158955	WNT9B	REM1001859	-0.0456939	0.653593	0.204962	0.702634	0.609665	R
chr10:44272461-44272462	C	T	rs11528522	0.1461	.	HOXB7	chr10:44272455-44272465	(f)	7	0.002184	1.9e-05	4.74116	0.000210245	0.572465	.	.	.	.	.	.	.	.	.	.
chr19:11050860-11050861	C	A	rs3786722	0.2495	.	TFAP2A	chr19:11050857-11050867	(f)	4	6.4e-05	0.002453	-3.64247	0.000209047	0.572122	.	.	.	.	.	.	.	.	.	.
chr2:202779813-202779814	T	G	rs56193304	0.1352	.	FOXC2	chr2:202779810-202779822	(r)	9	0.00272	3.2e-05	4.44572	0.00020826	0.571641	.	.	.	.	.	.	.	.	.	.
chr5:4010702-4010703	T	A	rs28618140	0.2548	.	MAZ	chr5:4010697-4010707	(f)	6	1.7e-05	0.000678	-3.68926	0.000208209	0.571641	.	.	.	.	.	.	.	.	.	.
chr1:176603002-176603003	G	T	rs10913215	0.2028	.	ZNF740	chr1:176602999-176603012	(r)	10	0.00023	0.005131	-3.10402	0.000208043	0.571641	.	.	.	.	.	.	.	.	.	.
chr5:4012130-4012131	T	C	rs10064084	0.2548	.	KLF15	chr5:4012126-4012137	(f)	5	0.001306	6.7e-05	2.97159	0.000206575	0.571641	chr5:4012053-4012252	ENSG00000249994	CTD-2383I20.1	REM1783437	-0.675818	0.359551	0.726599	0.512515	0.412604	R
chr19:11073160-11073161	G	A	rs73015007	0.2465	.	MYF6	chr19:11073157-11073167	(r)	7	0.000335	5e-06	4.19895	0.00020523	0.570011	.	.	.	.	.	.	.	.	.	.
chr10:44266355-44266356	C	G	rs694425	0.1481	.	TFAP2A(var.2)	chr10:44266352-44266364	(f)	4	0.001054	0.021501	-3.01598	0.000204093	0.56854	.	.	.	.	.	.	.	.	.	.
chr1:109278684-109278685	G	T	rs583104	0.2227	.	MEOX1	chr1:109278682-109278691	(r)	7	0.017354	0.000276	4.14116	0.000203221	0.567801	chr1:109278099-109278748,chr1:109278365-109278754	ENSG00000116299,ENSG00000221986	KIAA1324,MYBPHL	REM0099515,REM0099516	0.0485020993165738,-0.0855296368942034	0.396569877612371,0.142775550091279	0.16834452096585908,0.21166900594332075	0.6441114337349397,0.6398090626506024	0.29281506098382687,0.3076859871206224	R,R
chr6:163610921-163610922	A	T	rs7743014	0.3688	.	BARX2	chr6:163610919-163610929	(r)	8	6.7e-05	0.006832	-4.62016	0.000202499	0.567476	.	.	.	.	.	.	.	.	.	.
chr1:154424939-154424940	T	C	rs12118721	0	.	TFAP2B(var.3)	chr1:154424937-154424950	(r)	11	0.002867	0.000151	2.94218	0.000201717	0.566984	.	.	.	.	.	.	.	.	.	.
chr5:4068519-4068520	C	T	rs961620	0.2644	.	HOXB7	chr5:4068511-4068521	(r)	2	3.9e-05	0.004638	-4.76752	0.000197266	0.556142	.	.	.	.	.	.	.	.	.	.
chr5:4080115-4080116	T	C	rs2047074	0.2644	.	KLF15	chr5:4080111-4080122	(f)	5	0.000838	4.2e-05	2.98588	0.000195393	0.552527	.	.	.	.	.	.	.	.	.	.
chr1:109278684-109278685	G	T	rs583104	0.2227	.	NKX6-1	chr1:109278684-109278691	(f)	1	0.008998	4.9e-05	5.20284	0.000195327	0.552527	chr1:109278099-109278748,chr1:109278365-109278754	ENSG00000116299,ENSG00000221986	KIAA1324,MYBPHL	REM0099515,REM0099516	0.0485020993165738,-0.0855296368942034	0.396569877612371,0.142775550091279	0.16834452096585908,0.21166900594332075	0.6441114337349397,0.6398090626506024	0.29281506098382687,0.3076859871206224	R,R
chr5:4010702-4010703	T	G	rs28618140	0.2548	.	KLF6	chr5:4010697-4010707	(f)	6	0.002452	3.9e-05	4.12885	0.000194615	0.552527	.	.	.	.	.	.	.	.	.	.
chr12:74069204-74069205	A	G	rs11179898	0.4026	.	IRF1	chr12:74069190-74069210	(r)	6	5.1e-05	0.00153	-3.40412	0.00019366	0.552527	.	.	.	.	.	.	.	.	.	.
chr3:17041555-17041556	A	T	rs12487288	0.4183	.	OLIG2	chr3:17041550-17041560	(r)	5	2.8e-05	0.002311	-4.41583	0.000193024	0.552505	.	.	.	.	.	.	.	.	.	.
chr10:44272461-44272462	C	T	rs11528522	0.1461	.	HOXA7	chr10:44272456-44272463	(f)	6	0.01038	3.9e-05	5.59668	0.000192558	0.552505	.	.	.	.	.	.	.	.	.	.
chr5:4012188-4012189	T	C	rs3943033	0.2548	.	BHLHA15(var.2)	chr5:4012187-4012196	(r)	8	0.005679	3.5e-05	5.08984	0.00019239	0.552505	chr5:4012053-4012252	ENSG00000249994	CTD-2383I20.1	REM1783437	-0.675818	0.359551	0.726599	0.512515	0.412604	R
chr10:44265624-44265625	A	C	rs620356	0.1461	.	BARHL1	chr10:44265619-44265626	(f)	6	0.01306	6.5e-05	5.29615	0.000192274	0.552505	.	.	.	.	.	.	.	.	.	.
chr3:16968600-16968601	T	G	rs13317381	0.4279	.	MEF2A	chr3:16968597-16968609	(r)	9	5.8e-05	0.003846	-4.19289	0.00019176	0.552505	.	.	.	.	.	.	.	.	.	.
chr2:239325701-239325702	C	A	rs10188303	0.0785	.	TBX3	chr2:239325698-239325706	(r)	5	0.000115	0.021169	-5.21319	0.000191744	0.552505	chr2:239325606-239326045	ENSG00000222020	AC062017.1	REM1398753	-0.0741587	0.755741	0.0632515	0.42469	0.259878	R
chr6:12924511-12924512	C	A	rs9369652	0.3847	.	TBX3	chr6:12924508-12924516	(r)	5	0.000115	0.021169	-5.21319	0.000191744	0.552505	.	.	.	.	.	.	.	.	.	.
chr6:12903724-12903725	A	G	rs9349379	0	.	MEF2A	chr6:12903718-12903730	(f)	7	5e-06	0.000332	-4.19498	0.000190639	0.552505	.	.	.	.	.	.	.	.	.	.
chr2:202811381-202811382	C	T	rs115400054	0.1223	.	SP8	chr2:202811373-202811385	(r)	4	0.000805	1.4e-05	4.03799	0.000189998	0.552505	.	.	.	.	.	.	.	.	.	.
chr1:222621900-222621901	C	T	rs4846769	0.2684	.	ZNF460	chr1:222621888-222621904	(f)	13	0	2e-06	-3.04009	0.000187795	0.552505	.	.	.	.	.	.	.	.	.	.
chr10:44256629-44256630	T	C	rs559580	0.1461	.	FOXD1	chr10:44256628-44256636	(r)	7	9e-06	0.001985	-5.39962	0.000187329	0.552505	.	.	.	.	.	.	.	.	.	.
chr5:4064257-4064258	C	G	rs1911908	0.2644	.	THAP1	chr5:4064255-4064264	(f)	3	0.061268	0.000479	4.85185	0.000186177	0.551458	.	.	.	.	.	.	.	.	.	.
chr10:44272461-44272462	C	T	rs11528522	0.1461	.	GSX2	chr10:44272456-44272464	(f)	6	0.009479	9.1e-05	4.64436	0.000185019	0.549766	.	.	.	.	.	.	.	.	.	.
chr10:44250501-44250502	A	T	rs684196	0.1501	.	MIXL1	chr10:44250499-44250505	(r)	4	0.000236	0.046102	-5.27664	0.000182571	0.54422	.	.	.	.	.	.	.	.	.	.
chr3:17082969-17082970	A	T	rs4685427	0.4087	.	PROP1	chr3:17082961-17082972	(f)	9	0.000584	8e-06	4.27847	0.000181785	0.543608	.	.	.	.	.	.	.	.	.	.
chr1:176632050-176632051	A	G	rs10913223	0.2028	.	MEOX1	chr1:176632047-176632056	(f)	4	0.000136	0.008924	-4.18256	0.00018135	0.543608	.	.	.	.	.	.	.	.	.	.
chr10:44250501-44250502	A	T	rs684196	0.1501	.	LHX5	chr10:44250498-44250505	(f)	4	2.8e-05	0.003381	-4.79669	0.000181103	0.543608	.	.	.	.	.	.	.	.	.	.
chr2:203123082-203123083	C	G	rs72934554	0.1302	.	TFAP2C	chr2:203123074-203123086	(r)	4	0.058366	0.003029	2.95853	0.000179383	0.541615	.	.	.	.	.	.	.	.	.	.
chr17:46957074-46957075	C	G	rs9912794	0.4038	.	ZNF460	chr17:46957063-46957079	(r)	5	1e-06	0	3.05322	0.000178275	0.540011	.	.	.	.	.	.	.	.	.	.
chr1:176667896-176667897	T	G	rs12063668	0.2028	.	IRF1	chr1:176667883-176667903	(f)	14	4.4e-05	0.001371	-3.42997	0.000176473	0.536289	.	.	.	.	.	.	.	.	.	.
chr19:30693020-30693021	G	C	rs34254453	0.336	.	ZNF740	chr19:30693015-30693028	(r)	8	0.000114	0.002648	-3.14756	0.000176468	0.536289	.	.	.	.	.	.	.	.	.	.
chr19:2162639-2162640	C	G	rs2385543	0.2308	.	TFAP2A(var.2)	chr19:2162631-2162643	(r)	4	0.020352	0.00096	3.05362	0.000176424	0.536289	.	.	.	.	.	.	.	.	.	.
chr2:202811381-202811382	C	T	rs115400054	0.1223	.	SP3	chr2:202811373-202811385	(r)	4	0.000708	1.4e-05	3.94082	0.000175621	0.536289	.	.	.	.	.	.	.	.	.	.
chr2:202832368-202832369	C	A	rs114520702	0.1302	.	IRF5	chr2:202832363-202832377	(f)	6	0.007379	0.000192	3.64877	0.000171729	0.52874	chr2:202832252-202832451	ENSG00000138442	WDR12	REM1373850	-0.361263	0.185883	0.936951	0.591447	0.54485	R
chr17:46948966-46948967	G	A	rs9889741	0.4471	.	SMAD2::SMAD3::SMAD4	chr17:46948962-46948975	(r)	9	1.1e-05	0.000866	-4.38394	0.000171579	0.52874	.	.	.	.	.	.	.	.	.	.
chr5:4053652-4053653	A	T	rs1201368	0.3125	.	EVX1	chr5:4053649-4053658	(f)	4	0.000581	0.047125	-4.39644	0.000171517	0.52874	.	.	.	.	.	.	.	.	.	.
chr1:55028343-55028344	T	A	rs12748266	0.1988	.	ZBTB7B	chr1:55028338-55028350	(r)	7	1.1e-05	0.000673	-4.08685	0.000171272	0.52874	.	.	.	.	.	.	.	.	.	.
chr2:203087335-203087336	C	G	rs139333388	0.1302	.	HEY1	chr2:203087330-203087340	(r)	5	0.003965	9.3e-05	3.75331	0.000169914	0.52874	.	.	.	.	.	.	.	.	.	.
chr1:222673539-222673540	G	C	rs12138316	0.2575	.	TFAP2B	chr1:222673536-222673548	(f)	4	0.028462	0.001406	3.0081	0.000169379	0.52874	chr1:222673097-222674646	ENSG00000272750	RP11-378J18.8	REM0189345	-0.448018	0.650761	0.569772	0.370153	0.154323	B
chr1:222647447-222647448	T	G	rs17163360	0.2624	.	HOXA1	chr1:222647444-222647451	(f)	4	0.000186	0.013938	-4.31628	0.000169228	0.52874	.	.	.	.	.	.	.	.	.	.
chr2:239354781-239354782	G	C	rs56414137	0.0765	.	ESR2	chr2:239354780-239354795	(f)	2	0.000126	0.006751	-3.97814	0.000168397	0.52874	chr2:239354698-239354807	ENSG00000068024	HDAC4	REM1398807	0.426878	0.597333	0.439388	0.555681	0.574954	B
chr2:202970453-202970454	A	C	rs1541853	0.1302	.	TFAP2A(var.2)	chr2:202970451-202970463	(r)	10	0.017361	0.000808	3.06783	0.000166979	0.528011	.	.	.	.	.	.	.	.	.	.
chr3:17064534-17064535	C	G	rs4334629	0.4327	.	RFX4	chr3:17064521-17064536	(f)	14	0.000419	0.009238	-3.09377	0.000165524	0.525184	.	.	.	.	.	.	.	.	.	.
chr17:46949348-46949349	T	G	rs9898981	0.4471	.	NFKB2	chr17:46949346-46949359	(r)	11	0.002159	9.2e-05	3.15569	0.000162947	0.518766	.	.	.	.	.	.	.	.	.	.
chr21:34261229-34261230	A	C	rs973754	0.1223	.	HNF1B	chr21:34261226-34261239	(r)	10	0.000145	0.005855	-3.69604	0.00016138	0.515531	.	.	.	.	.	.	.	.	.	.
chr10:44250501-44250502	A	T	rs684196	0.1501	.	HOXA4	chr10:44250498-44250505	(f)	4	0.000131	0.019418	-4.99787	0.000159826	0.512314	.	.	.	.	.	.	.	.	.	.
chr2:203019584-203019585	A	C	rs72932590	0.1302	.	TFAP2C	chr2:203019581-203019593	(r)	9	0.033056	0.001666	2.98806	0.000159444	0.512314	.	.	.	.	.	.	.	.	.	.
chr1:222706824-222706825	G	C	rs35725247	0.3012	.	TFAP2C(var.3)	chr1:222706821-222706834	(f)	4	0.003628	0.000208	2.86112	0.000158639	0.512016	.	.	.	.	.	.	.	.	.	.
chr1:176690326-176690327	C	T	rs10913241	0.2008	.	ZNF740	chr1:176690316-176690329	(f)	11	6.6e-05	0.001594	-3.17792	0.000157334	0.50956	.	.	.	.	.	.	.	.	.	.
chr12:74027945-74027946	T	C	rs7962729	0.4831	.	HOXB7	chr12:74027937-74027947	(r)	2	0.004367	3.4e-05	4.86427	0.000156125	0.507403	.	.	.	.	.	.	.	.	.	.
chr2:203087335-203087336	C	G	rs139333388	0.1302	.	HES2	chr2:203087330-203087340	(r)	5	0.004591	0.000117	3.66923	0.000154281	0.503155	.	.	.	.	.	.	.	.	.	.
chr19:11077476-11077477	A	C	rs55791371	0	.	KLF11	chr19:11077472-11077483	(f)	5	0.002399	4.3e-05	4.02338	0.000153903	0.503155	.	.	.	.	.	.	.	.	.	.
chr10:44253722-44253723	G	A	rs473501	0.1501	.	NR1I2	chr10:44253711-44253728	(r)	6	0.0001	0.004038	-3.69992	0.000152557	0.501025	.	.	.	.	.	.	.	.	.	.
chr2:202896953-202896954	G	T	rs150788469	0.1302	.	TP53	chr2:202896938-202896956	(r)	3	2.6e-05	0.000632	-3.19666	0.000152539	0.501025	chr2:202896331-202897000	ENSG00000233579	KRT8P15	REM1373980	0.917767	0.534615	0.46581	0.389164	0.196023	B
chr19:11077476-11077477	A	C	rs55791371	0	.	KLF15	chr19:11077472-11077483	(f)	5	0.001726	8.2e-05	3.0496	0.000152445	0.501025	.	.	.	.	.	.	.	.	.	.
chr9:22098574-22098575	A	G	rs4977574	0	.	NR3C1	chr9:22098571-22098587	(r)	13	6e-06	0.00018	-3.39093	0.000152425	0.501025	.	.	.	.	.	.	.	.	.	.
chr17:46948966-46948967	G	C	rs9889741	0.4471	.	SMAD2::SMAD3::SMAD4	chr17:46948962-46948975	(r)	9	1.1e-05	0.000905	-4.42804	0.000152179	0.501025	.	.	.	.	.	.	.	.	.	.
chr2:202932090-202932091	C	G	rs72926767	0.1302	.	PRDM1	chr2:202932087-202932097	(r)	7	0.000878	6e-06	4.92048	0.000152144	0.501025	.	.	.	.	.	.	.	.	.	.
chr17:46915751-46915752	G	A	rs1662596	0.4471	.	TFAP2A(var.3)	chr17:46915750-46915763	(f)	2	0.000457	0.007999	-2.86259	0.000150612	0.501025	.	.	.	.	.	.	.	.	.	.
chr17:46927421-46927422	G	A	rs2191033	0.4471	.	KLF16	chr17:46927418-46927429	(r)	8	8.2e-05	0.004006	-3.89291	0.000148239	0.499101	chr17:46927306-46927545	ENSG00000108379	WNT3	REM1001817	-0.0614253	0.758718	0.226975	0.385744	0.329889	R
chr5:4011029-4011030	C	A	rs10035883	0.2548	.	TFAP2B	chr5:4011026-4011038	(r)	9	0.002333	0.048911	-3.04266	0.000147802	0.499101	.	.	.	.	.	.	.	.	.	.
chr2:202992248-202992249	T	G	rs188517380	0.1302	.	ISL2	chr2:202992243-202992251	(f)	6	8.4e-05	0.020382	-5.4972	0.000147758	0.499101	.	.	.	.	.	.	.	.	.	.
chr1:222706824-222706825	G	C	rs35725247	0.3012	.	TFAP2B(var.3)	chr1:222706821-222706834	(r)	10	0.005953	0.00029	3.02017	0.00014767	0.499101	.	.	.	.	.	.	.	.	.	.
chr17:46956975-46956976	G	T	rs9910899	0.4038	.	TFAP2A(var.2)	chr17:46956967-46956979	(r)	4	0.001664	0.03699	-3.1015	0.000146574	0.499101	.	.	.	.	.	.	.	.	.	.
chr6:31396062-31396063	A	G	rs2596484	0.0721	.	HES1	chr6:31396057-31396067	(f)	6	0.004619	9.1e-05	3.9227	0.000146458	0.499101	chr6:31395802-31396401,chr6:31395901-31396100	ENSG00000206337,ENSG00000234745	HCP5,HLA-B	REM1934358,REM1934359	-0.0729978804134179,1.72482802221976	0.699888853935727,0.142067204240293	0.15868928671226204,0.9076744319142224	0.567276769879518,0.5316868301204819	0.34907680110884093,0.40010677973443504	R,R
chr1:222673539-222673540	G	A	rs12138316	0.2575	.	ZNF135	chr1:222673532-222673546	(r)	7	1e-06	2.2e-05	-3.59295	0.000145951	0.499101	chr1:222673097-222674646	ENSG00000272750	RP11-378J18.8	REM0189345	-0.448018	0.650761	0.569772	0.370153	0.154323	B
chr17:46917703-46917704	G	C	rs10853085	0.4471	.	PAX6	chr17:46917698-46917712	(f)	6	0.000188	0.010304	-4.00546	0.000145553	0.499101	chr17:46917501-46917900,chr17:46917645-46917804	ENSG00000158955,ENSG00000262879	WNT9B,RP11-156P1.3	REM1001802,REM1001803	0.0369318744915602,0.424738701197226	0.800137060355248,0.307155814044038	0.10746319867739963,0.6248769507464456	0.5429238644578314,0.6228183518072289	0.3370530196566041,0.4945870003088572	R,R
chr10:44266355-44266356	C	A	rs694425	0.1481	.	TFAP2C	chr10:44266352-44266364	(r)	9	0.001577	0.032031	-3.011	0.000145499	0.499101	.	.	.	.	.	.	.	.	.	.
chr10:44266355-44266356	C	G	rs694425	0.1481	.	TFAP2B	chr10:44266352-44266364	(f)	4	0.001269	0.026752	-3.04853	0.000144419	0.499101	.	.	.	.	.	.	.	.	.	.
chr12:111803961-111803962	G	A	rs671	0.2404	.	IRF7	chr12:111803958-111803972	(f)	4	0.000276	5e-06	4.08085	0.000141487	0.494144	.	.	.	.	.	.	.	.	.	.
chr2:239276542-239276543	A	C	rs12615955	0.0785	.	PLAGL2	chr2:239276538-239276546	(f)	5	0.00557	0.000222	3.22146	0.000141069	0.494144	.	.	.	.	.	.	.	.	.	.
chr1:109274967-109274968	G	T	rs12740374	0.2127	.	TFAP2A(var.2)	chr1:109274958-109274970	(r)	3	0.000532	0.011959	-3.11204	0.000140719	0.494144	.	.	.	.	.	.	.	.	.	.
chr17:46946690-46946691	C	T	rs4968288	0.4519	.	NFKB2	chr17:46946679-46946692	(f)	12	4.3e-05	0.001041	-3.19492	0.000140402	0.494144	chr17:46946201-46946950	ENSG00000158955	WNT9B	REM1001857	0.0673249	0.417464	0.421018	0.450726	0.191735	R
chr12:73983416-73983417	C	G	rs10879720	0.4831	.	RFX4	chr12:73983412-73983427	(f)	5	0.000289	0.006649	-3.13628	0.000140155	0.494144	.	.	.	.	.	.	.	.	.	.
chr19:2162639-2162640	C	G	rs2385543	0.2308	.	TFAP2B	chr19:2162631-2162643	(r)	4	0.026451	0.001245	3.05624	0.0001401	0.494144	.	.	.	.	.	.	.	.	.	.
chr1:109278684-109278685	G	T	rs583104	0.2227	.	GSX1	chr1:109278684-109278691	(r)	7	0.076487	0.000327	5.45595	0.000139288	0.494144	chr1:109278099-109278748,chr1:109278365-109278754	ENSG00000116299,ENSG00000221986	KIAA1324,MYBPHL	REM0099515,REM0099516	0.0485020993165738,-0.0855296368942034	0.396569877612371,0.142775550091279	0.16834452096585908,0.21166900594332075	0.6441114337349397,0.6398090626506024	0.29281506098382687,0.3076859871206224	R,R
chr19:30693020-30693021	G	A	rs34254453	0.336	.	ZNF148	chr19:30693015-30693027	(r)	7	0.015026	0.00054	3.32687	0.000137111	0.491704	.	.	.	.	.	.	.	.	.	.
chr3:17086293-17086294	C	A	rs4563393	0.4038	.	LHX6	chr3:17086289-17086299	(f)	5	0.007212	0.000192	3.62798	0.000136102	0.489965	.	.	.	.	.	.	.	.	.	.
chr17:46940492-46940493	A	G	rs758392	0.4087	.	TFAP2A(var.2)	chr17:46940483-46940495	(r)	3	0.034615	0.001527	3.1208	0.000136023	0.489965	.	.	.	.	.	.	.	.	.	.
chr2:202875246-202875247	T	A	rs72934734	0.1302	.	HOXA4	chr2:202875243-202875250	(f)	4	0.016432	0.000103	5.07034	0.000135516	0.489965	.	.	.	.	.	.	.	.	.	.
chr10:44260787-44260788	A	T	rs607760	0.1461	.	ZBTB14	chr10:44260779-44260791	(f)	9	0.000977	0.030633	-3.4453	0.00013543	0.489965	chr10:44260606-44260925	ENSG00000229116	RP11-20J15.3	REM0238755	-0.283679	0.707307	0.269491	0.638958	0.427023	R
chr6:163610921-163610922	A	T	rs7743014	0.3688	.	LBX2	chr6:163610918-163610926	(r)	5	0.00054	0.072912	-4.90485	0.00013519	0.489965	.	.	.	.	.	.	.	.	.	.
chr9:133268895-133268896	C	T	rs576123	0.3698	.	BHLHA15(var.2)	chr9:133268894-133268903	(r)	8	2.9e-05	0.005474	-5.24772	0.000134894	0.489965	chr9:133268401-133269050,chr9:133268747-133269046	ENSG00000175164,ENSG00000171102	ABO,OBP2B	REM2314557,REM2314559	0.00134112009411089,0.12815231411129	0.98701156307916,0.125286821503852	0.004972839412771976,0.2715894837752981	0.4996707578313253,0.4476410862048193	0.34438515643734746,0.3213141042574402	R,R
chr17:46950634-46950635	C	G	rs740617	0.4471	.	CREB3L4(var.2)	chr17:46950628-46950640	(f)	7	0.027706	0.000949	3.374	0.000133606	0.489965	chr17:46950551-46950650	ENSG00000158955	WNT9B	REM1001859	-0.0456939	0.653593	0.204962	0.702634	0.609665	R
chr2:239329595-239329596	G	A	rs68080737	0.0795	.	HOXA10	chr2:239329591-239329600	(r)	5	0.014275	8.5e-05	5.12193	0.00013336	0.489965	chr2:239329462-239330451	ENSG00000265215	MIR4269	REM1398772	-0.0964482	0.969278	0.0682202	1.45803	1.10827	B
chr10:44271378-44271379	G	A	rs9663156	0.1223	.	TBXT	chr10:44271366-44271382	(f)	13	3.4e-05	0.00097	-3.35364	0.000132124	0.489965	.	.	.	.	.	.	.	.	.	.
chr5:4034492-4034493	A	T	rs475559	0.3125	.	TBX4	chr5:4034489-4034497	(f)	4	0.003712	1.6e-05	5.44326	0.000130488	0.486598	.	.	.	.	.	.	.	.	.	.
chr12:74031559-74031560	G	T	rs11179882	0.4831	.	MEF2C	chr12:74031549-74031563	(r)	4	1.3e-05	0.000915	-4.24693	0.00012941	0.484508	.	.	.	.	.	.	.	.	.	.
chr17:46950634-46950635	C	T	rs740617	0.4471	.	RXRG(var.2)	chr17:46950623-46950637	(r)	3	1.3e-05	0.0006	-3.8071	0.000129299	0.484508	chr17:46950551-46950650	ENSG00000158955	WNT9B	REM1001859	-0.0456939	0.653593	0.204962	0.702634	0.609665	R
chr10:44271378-44271379	G	A	rs9663156	0.1223	.	TBX19	chr10:44271365-44271384	(f)	14	2.3e-05	0.000548	-3.16153	0.000129034	0.484508	.	.	.	.	.	.	.	.	.	.
chr2:202871527-202871528	C	G	rs149846585	0.1302	.	ZNF460	chr2:202871515-202871531	(f)	13	0	5e-06	-3.13491	0.000128982	0.484508	chr2:202870744-202871853,chr2:202871150-202871849,chr2:202871501-202871650	ENSG00000138380,ENSG00000163596,ENSG00000233579	CARF,ICA1L,KRT8P15	REM1373926,REM1373932,REM1373937	0.0809797684282761,0.0165180849506327,1.05920838644617	0.632639891286995,0.713273906937722,0.388443772009031	0.2390971528171074,0.09463069634131444,0.7033970611955022	8.137759451807229,8.162110602409639,10.913230753012048	5.174423406769061,5.643825243426562,8.479655353767178	B,B,B
chr3:17041555-17041556	A	T	rs12487288	0.4183	.	TCF21(var.2)	chr3:17041549-17041561	(r)	6	0.000175	0.009026	-3.94508	0.000127853	0.484508	.	.	.	.	.	.	.	.	.	.
chr5:4069502-4069503	G	C	rs1353102	0.2644	.	ZBTB7C	chr5:4069498-4069509	(f)	5	0.010847	0.000107	4.62187	0.000127147	0.484508	.	.	.	.	.	.	.	.	.	.
chr21:34259868-34259869	C	G	rs28593428	0.1223	.	CTCF	chr21:34259856-34259875	(f)	13	0.004295	0.000139	3.42728	0.000127142	0.484508	.	.	.	.	.	.	.	.	.	.
chr13:36860606-36860607	G	C	rs636514	0.2545	.	TFAP2A(var.2)	chr13:36860603-36860615	(f)	4	0.018008	0.000781	3.13845	0.000127043	0.484508	.	.	.	.	.	.	.	.	.	.
chr5:4034492-4034493	A	G	rs475559	0.3125	.	MZF1(var.2)	chr5:4034487-4034497	(f)	6	0.008208	4.6e-05	5.18273	0.000125792	0.484508	.	.	.	.	.	.	.	.	.	.
chr19:2162639-2162640	C	G	rs2385543	0.2308	.	TFAP2E	chr19:2162631-2162642	(f)	9	0.001491	6.1e-05	3.20436	0.000124098	0.481971	.	.	.	.	.	.	.	.	.	.
chr2:202782874-202782875	C	A	rs72932722	0.1332	.	HNF1A	chr2:202782867-202782880	(f)	8	0.002194	5e-05	3.78775	0.000123089	0.480043	.	.	.	.	.	.	.	.	.	.
chr5:4068694-4068695	C	T	rs17662489	0.2644	.	USF2	chr5:4068688-4068699	(f)	7	0.0006	8e-06	4.35575	0.000122969	0.480043	.	.	.	.	.	.	.	.	.	.
chr3:16968600-16968601	T	G	rs13317381	0.4279	.	MEF2C	chr3:16968597-16968611	(r)	11	1.4e-05	0.00099	-4.26765	0.000121884	0.479337	.	.	.	.	.	.	.	.	.	.
chr3:17057816-17057817	T	C	rs7610811	0.3942	.	NFIC::TLX1	chr3:17057813-17057827	(f)	4	3.6e-05	1e-06	4.03248	0.000120911	0.477517	.	.	.	.	.	.	.	.	.	.
chr17:46916341-46916342	T	C	rs1618989	0.4471	.	EGR1	chr17:46916333-46916346	(f)	9	0.003675	0.000135	3.30647	0.000120833	0.477517	.	.	.	.	.	.	.	.	.	.
chr2:202940828-202940829	G	A	rs77230711	0.1302	.	ZNF148	chr2:202940823-202940835	(r)	7	0.014042	0.000486	3.36303	0.00012025	0.477517	.	.	.	.	.	.	.	.	.	.
chr4:182703490-182703491	G	C	rs7692395	0	.	NFATC3	chr4:182703487-182703496	(r)	6	4.5e-05	0.008896	-5.28785	0.000119126	0.476498	.	.	.	.	.	.	.	.	.	.
chr9:22114495-22114496	A	C	rs10738609	0.4904	.	TFAP2A(var.2)	chr9:22114492-22114504	(f)	4	0.034261	0.001456	3.15849	0.000117561	0.472259	.	.	.	.	.	.	.	.	.	.
chr5:4075064-4075065	G	C	rs12659815	0.2644	.	IRF1	chr5:4075056-4075076	(f)	9	0.001028	3e-05	3.54465	0.000116855	0.471448	.	.	.	.	.	.	.	.	.	.
chr1:176691110-176691111	C	T	rs726252	0	.	SMAD2::SMAD3::SMAD4	chr1:176691100-176691113	(f)	11	1.4e-05	0.001266	-4.52559	0.000116707	0.471448	.	.	.	.	.	.	.	.	.	.
chr2:202970453-202970454	A	C	rs1541853	0.1302	.	TFAP2B	chr2:202970451-202970463	(r)	10	0.012839	0.000575	3.10526	0.000115477	0.469936	.	.	.	.	.	.	.	.	.	.
chr12:74027945-74027946	T	A	rs7962729	0.4831	.	LMX1B	chr12:74027938-74027949	(r)	4	0.000559	1.1e-05	3.91635	0.000114444	0.467768	.	.	.	.	.	.	.	.	.	.
chr1:222732951-222732952	A	G	rs12043288	0.3002	.	TFAP2A(var.3)	chr1:222732942-222732955	(f)	10	0.00345	0.000185	2.92803	0.000114323	0.467768	.	.	.	.	.	.	.	.	.	.
chr2:203028043-203028044	T	C	rs145538381	0.1302	.	KLF6	chr2:203028035-203028045	(f)	9	0.000176	2e-06	4.31941	0.000114258	0.467768	.	.	.	.	.	.	.	.	.	.
chr5:4068694-4068695	C	T	rs17662489	0.2644	.	USF1	chr5:4068687-4068699	(f)	8	0.000604	9e-06	4.2585	0.000114156	0.467768	.	.	.	.	.	.	.	.	.	.
chr5:4023615-4023616	C	T	rs548581	0.3077	.	ZBTB14	chr5:4023612-4023624	(r)	9	0.014231	0.00043	3.49879	0.000112265	0.467017	.	.	.	.	.	.	.	.	.	.
chr1:176600031-176600032	T	A	rs34185312	0.2048	.	MSGN1	chr1:176600028-176600038	(r)	7	0.006623	9e-05	4.30159	0.000111292	0.465036	.	.	.	.	.	.	.	.	.	.
chr1:176603437-176603438	G	A	rs12061315	0.2028	.	KLF15	chr1:176603431-176603442	(r)	5	2.6e-05	0.000588	-3.13223	0.000110492	0.463767	chr1:176603301-176603600	ENSG00000116183	PAPPA2	REM0158348	2.18128	0.457084	0.764496	0.559405	0.438325	R
chr5:4011029-4011030	C	T	rs10035883	0.2548	.	FIGLA	chr5:4011023-4011033	(r)	4	0.005358	3.3e-05	5.08342	0.000110395	0.463767	.	.	.	.	.	.	.	.	.	.
chr9:22098574-22098575	A	T	rs4977574	0	.	NR3C2	chr9:22098570-22098586	(f)	5	3e-06	0.000112	-3.63867	0.000109779	0.463767	.	.	.	.	.	.	.	.	.	.
chr6:12903202-12903203	C	A	rs4714955	0.3499	.	TFAP2B(var.3)	chr6:12903199-12903212	(r)	10	8.8e-05	0.001946	-3.09436	0.000109761	0.463767	.	.	.	.	.	.	.	.	.	.
chr6:31396062-31396063	A	G	rs2596484	0.0721	.	TBX3	chr6:31396060-31396068	(f)	3	0.019877	8.3e-05	5.47534	0.000108458	0.463543	chr6:31395802-31396401,chr6:31395901-31396100	ENSG00000206337,ENSG00000234745	HCP5,HLA-B	REM1934358,REM1934359	-0.0729978804134179,1.72482802221976	0.699888853935727,0.142067204240293	0.15868928671226204,0.9076744319142224	0.567276769879518,0.5316868301204819	0.34907680110884093,0.40010677973443504	R,R
chr2:203200115-203200116	C	T	rs72936348	0.1302	.	TBX3	chr2:203200112-203200120	(r)	5	0.000115	0.027674	-5.48115	0.000107098	0.459829	.	.	.	.	.	.	.	.	.	.
chr2:202964560-202964561	A	G	rs115194657	0.1302	.	TBX3	chr2:202964556-202964564	(f)	5	0.027674	0.000115	5.48115	0.000107098	0.459829	.	.	.	.	.	.	.	.	.	.
chr4:182703015-182703016	G	A	rs6552595	0.2058	.	TBX3	chr4:182703011-182703019	(f)	5	0.000115	0.027674	-5.48115	0.000107098	0.459829	.	.	.	.	.	.	.	.	.	.
chr6:12924511-12924512	C	T	rs9369652	0.3847	.	TBX3	chr6:12924508-12924516	(r)	5	0.000115	0.027674	-5.48115	0.000107098	0.459829	.	.	.	.	.	.	.	.	.	.
chr2:202922396-202922397	A	G	rs72936866	0.1302	.	TBX3	chr2:202922392-202922400	(f)	5	0.027674	0.000115	5.48115	0.000107098	0.459829	.	.	.	.	.	.	.	.	.	.
chr1:176691110-176691111	C	T	rs726252	0	.	TBX3	chr1:176691107-176691115	(r)	5	0.000115	0.027674	-5.48115	0.000107098	0.459829	.	.	.	.	.	.	.	.	.	.
chr2:239325701-239325702	C	T	rs10188303	0.0785	.	TBX3	chr2:239325698-239325706	(r)	5	0.000115	0.027674	-5.48115	0.000107098	0.459829	chr2:239325606-239326045	ENSG00000222020	AC062017.1	REM1398753	-0.0741587	0.755741	0.0632515	0.42469	0.259878	R
chr1:109278684-109278685	G	T	rs583104	0.2227	.	HOXC8	chr1:109278683-109278690	(r)	6	0.015503	0.000103	5.01459	0.000106289	0.459829	chr1:109278099-109278748,chr1:109278365-109278754	ENSG00000116299,ENSG00000221986	KIAA1324,MYBPHL	REM0099515,REM0099516	0.0485020993165738,-0.0855296368942034	0.396569877612371,0.142775550091279	0.16834452096585908,0.21166900594332075	0.6441114337349397,0.6398090626506024	0.29281506098382687,0.3076859871206224	R,R
chr9:22114495-22114496	A	C	rs10738609	0.4904	.	TFAP2B	chr9:22114492-22114504	(f)	4	0.035038	0.001533	3.12894	0.000105181	0.459829	.	.	.	.	.	.	.	.	.	.
chr2:202782874-202782875	C	A	rs72932722	0.1332	.	HNF1B	chr2:202782867-202782880	(f)	8	0.001539	3.3e-05	3.83061	0.000104297	0.459829	.	.	.	.	.	.	.	.	.	.
chr2:202856050-202856051	T	G	rs147100405	0.1302	.	TFAP2C	chr2:202856041-202856053	(f)	10	0.010829	0.00049	3.09564	0.000103804	0.459829	.	.	.	.	.	.	.	.	.	.
chr3:17045185-17045186	T	C	rs35319117	0.4135	.	TBXT	chr3:17045182-17045198	(r)	13	0.000817	2.7e-05	3.42075	0.000103095	0.459829	.	.	.	.	.	.	.	.	.	.
chr17:46915751-46915752	G	A	rs1662596	0.4471	.	NFIX(var.2)	chr17:46915741-46915756	(f)	11	2.5e-05	0.000989	-3.68626	0.000102684	0.459829	.	.	.	.	.	.	.	.	.	.
chr10:44265024-44265025	C	T	rs479596	0.1402	.	GRHL1	chr10:44265021-44265032	(r)	8	1.6e-05	0.001329	-4.44167	0.000102312	0.459829	.	.	.	.	.	.	.	.	.	.
chr2:202931263-202931264	T	C	rs114393235	0.1302	.	TFAP2E	chr2:202931260-202931271	(r)	8	0.004699	0.000181	3.2568	0.00010183	0.459829	.	.	.	.	.	.	.	.	.	.
chr1:109274967-109274968	G	T	rs12740374	0.2127	.	TFAP2C(var.3)	chr1:109274957-109274970	(r)	3	0.000138	0.002687	-2.96762	0.000101467	0.459829	.	.	.	.	.	.	.	.	.	.
chr17:80133737-80133738	A	G	rs7211079	0	.	HIC2	chr17:80133731-80133739	(r)	2	6e-06	0.001897	-5.69045	0.000100363	0.459829	chr17:80132673-80134002	ENSG00000262580	RP11-334C17.5	REM1048837	0.388857	0.0272451	0.704158	0.560351	0.329549	B
chr13:36860606-36860607	G	C	rs636514	0.2545	.	TFAP2B	chr13:36860603-36860615	(f)	4	0.023182	0.001	3.1431	9.94697e-05	0.459829	.	.	.	.	.	.	.	.	.	.
chr12:110173345-110173346	G	C	rs186091224	0.101	.	NFKB2	chr12:110173342-110173355	(r)	10	6.3e-05	0.001682	-3.28631	9.92429e-05	0.459829	.	.	.	.	.	.	.	.	.	.
chr12:89615181-89615182	A	G	rs2681472	0	.	ASCL1	chr12:89615175-89615183	(r)	2	0.006928	4.5e-05	5.04598	9.88913e-05	0.459829	.	.	.	.	.	.	.	.	.	.
chr19:11050860-11050861	C	A	rs3786722	0.2495	.	TFAP2C(var.2)	chr19:11050857-11050867	(r)	7	5e-05	0.001955	-3.65612	9.73527e-05	0.459829	.	.	.	.	.	.	.	.	.	.
chr6:31396062-31396063	A	G	rs2596484	0.0721	.	HEY2	chr6:31396057-31396067	(r)	5	0.005594	7.6e-05	4.29597	9.73158e-05	0.459829	chr6:31395802-31396401,chr6:31395901-31396100	ENSG00000206337,ENSG00000234745	HCP5,HLA-B	REM1934358,REM1934359	-0.0729978804134179,1.72482802221976	0.699888853935727,0.142067204240293	0.15868928671226204,0.9076744319142224	0.567276769879518,0.5316868301204819	0.34907680110884093,0.40010677973443504	R,R
chr2:202811381-202811382	C	T	rs115400054	0.1223	.	KLF6	chr2:202811375-202811385	(r)	4	0.000186	2e-06	4.37697	9.72784e-05	0.459829	.	.	.	.	.	.	.	.	.	.
chr19:11061622-11061623	G	A	rs11666990	0.2942	.	ZBTB14	chr19:11061614-11061626	(f)	9	0.013175	0.000381	3.54202	9.64693e-05	0.459829	.	.	.	.	.	.	.	.	.	.
chr17:2229955-2229956	T	C	rs9914266	0	.	ZBTB14	chr17:2229952-2229964	(r)	9	0.000381	0.013175	-3.54202	9.64693e-05	0.459829	chr17:2229016-2229995	ENSG00000275084	SNORD91B	REM0918544	0.0823114	0.181641	0.481786	0.672529	0.262	B
chr12:110173345-110173346	G	C	rs186091224	0.101	.	ZNF740	chr12:110173337-110173350	(r)	5	4e-06	0.000118	-3.30759	9.63612e-05	0.459829	.	.	.	.	.	.	.	.	.	.
chr1:222673539-222673540	G	C	rs12138316	0.2575	.	TFAP2C	chr1:222673536-222673548	(f)	4	0.047039	0.002084	3.11661	9.54736e-05	0.459829	chr1:222673097-222674646	ENSG00000272750	RP11-378J18.8	REM0189345	-0.448018	0.650761	0.569772	0.370153	0.154323	B
chr3:16979992-16979993	T	G	rs4685412	0.4183	.	TFAP2B	chr3:16979984-16979996	(r)	4	0.033748	0.001439	3.15503	9.48988e-05	0.459829	.	.	.	.	.	.	.	.	.	.
chr5:4034492-4034493	A	T	rs475559	0.3125	.	TBX6	chr5:4034489-4034497	(f)	4	0.004259	1.6e-05	5.5808	9.42954e-05	0.459829	.	.	.	.	.	.	.	.	.	.
chr12:110976656-110976657	T	G	rs12229654	0	.	POU2F1	chr12:110976649-110976660	(r)	4	2e-05	0.003293	-5.08105	9.3662e-05	0.459829	.	.	.	.	.	.	.	.	.	.
chr17:46915751-46915752	G	A	rs1662596	0.4471	.	TFAP2C(var.3)	chr17:46915750-46915763	(r)	12	0.000249	0.004937	-2.98866	9.28917e-05	0.459829	.	.	.	.	.	.	.	.	.	.
chr1:176603437-176603438	G	A	rs12061315	0.2028	.	SP2	chr1:176603429-176603446	(r)	9	0	1.1e-05	-3.54416	9.14777e-05	0.457874	chr1:176603301-176603600	ENSG00000116183	PAPPA2	REM0158348	2.18128	0.457084	0.764496	0.559405	0.438325	R
chr3:16979992-16979993	T	G	rs4685412	0.4183	.	CTCF	chr3:16979983-16980002	(f)	10	0.000694	2.1e-05	3.52034	9.02879e-05	0.454348	.	.	.	.	.	.	.	.	.	.
chr2:202977937-202977938	C	G	rs72932553	0.1302	.	TFAP2B(var.2)	chr2:202977930-202977941	(r)	4	0.002724	8.3e-05	3.49148	8.82773e-05	0.446632	.	.	.	.	.	.	.	.	.	.
chr9:22121349-22121350	A	T	rs10217586	0.4856	.	MEF2C	chr9:22121346-22121360	(r)	11	0.001818	2.3e-05	4.38772	8.61213e-05	0.438091	.	.	.	.	.	.	.	.	.	.
chr17:46927421-46927422	G	A	rs2191033	0.4471	.	ZNF148	chr17:46927416-46927428	(r)	7	0.011204	0.000353	3.4567	8.55982e-05	0.43781	chr17:46927306-46927545	ENSG00000108379	WNT3	REM1001817	-0.0614253	0.758718	0.226975	0.385744	0.329889	R
chr5:4011029-4011030	C	G	rs10035883	0.2548	.	TFAP2C	chr5:4011026-4011038	(f)	4	0.001944	0.045194	-3.14608	8.48831e-05	0.436538	.	.	.	.	.	.	.	.	.	.
chr2:202933861-202933862	C	T	rs72926770	0.1322	.	IRF1	chr2:202933856-202933876	(f)	6	0.000942	2.5e-05	3.63582	8.41987e-05	0.43541	.	.	.	.	.	.	.	.	.	.
chr1:109274967-109274968	G	T	rs12740374	0.2127	.	TFAP2A(var.3)	chr1:109274957-109274970	(f)	11	0.000151	0.003035	-3.00293	8.33882e-05	0.433615	.	.	.	.	.	.	.	.	.	.
chr5:4034492-4034493	A	T	rs475559	0.3125	.	TBX2	chr5:4034488-4034499	(f)	5	0.007238	4.7e-05	5.04267	8.27677e-05	0.432793	.	.	.	.	.	.	.	.	.	.
chr5:4039744-4039745	A	T	rs511907	0.3125	.	MSGN1	chr5:4039738-4039748	(r)	4	0.005279	6.4e-05	4.40874	8.23346e-05	0.432793	.	.	.	.	.	.	.	.	.	.
chr2:202843028-202843029	A	G	rs72934706	0.1312	.	SOX9	chr2:202843026-202843035	(f)	3	1.5e-05	0.007521	-6.20706	8.14635e-05	0.430786	.	.	.	.	.	.	.	.	.	.
chr2:202875246-202875247	T	G	rs72934734	0.1302	.	HOXA9	chr2:202875243-202875251	(f)	4	0.03375	0.000208	5.0879	8.12376e-05	0.430786	.	.	.	.	.	.	.	.	.	.
chr10:44250501-44250502	A	T	rs684196	0.1501	.	MEOX1	chr10:44250498-44250507	(f)	4	8.1e-05	0.007109	-4.47738	8.05973e-05	0.430786	.	.	.	.	.	.	.	.	.	.
chr2:239346514-239346515	C	A	rs116470355	0.0775	.	KLF2	chr2:239346508-239346518	(f)	7	0.000237	0.017723	-4.31342	7.91103e-05	0.425555	.	.	.	.	.	.	.	.	.	.
chr5:4013270-4013271	C	T	rs10058448	0.2548	.	MAZ	chr5:4013267-4013277	(f)	4	9e-06	0.000476	-4.0027	7.85634e-05	0.425056	.	.	.	.	.	.	.	.	.	.
chr10:44266355-44266356	C	A	rs694425	0.1481	.	TFAP2B	chr10:44266352-44266364	(f)	4	0.001269	0.031328	-3.20643	7.74905e-05	0.421689	.	.	.	.	.	.	.	.	.	.
chr1:176603437-176603438	G	A	rs12061315	0.2028	.	KLF14	chr1:176603429-176603443	(r)	6	1.1e-05	0.000512	-3.85049	7.65476e-05	0.418994	chr1:176603301-176603600	ENSG00000116183	PAPPA2	REM0158348	2.18128	0.457084	0.764496	0.559405	0.438325	R
chr7:14815436-14815437	T	C	rs4721377	0	.	MZF1(var.2)	chr7:14815435-14815445	(f)	2	2.4e-05	0.005291	-5.40472	7.53146e-05	0.41467	.	.	.	.	.	.	.	.	.	.
chr2:202856050-202856051	T	G	rs147100405	0.1302	.	TFAP2B	chr2:202856042-202856054	(r)	4	0.030989	0.001245	3.21456	7.50465e-05	0.41467	.	.	.	.	.	.	.	.	.	.
chr6:31360314-31360315	A	T	rs2523582	0.0865	.	ZNF135	chr6:31360309-31360323	(f)	6	1e-06	2.3e-05	-3.79174	7.44608e-05	0.41467	.	.	.	.	.	.	.	.	.	.
chr1:176690326-176690327	C	T	rs10913241	0.2008	.	ZNF148	chr1:176690320-176690332	(f)	7	0.010343	0.000312	3.50229	7.25479e-05	0.406612	.	.	.	.	.	.	.	.	.	.
chr5:4023615-4023616	C	T	rs548581	0.3077	.	ARNT::HIF1A	chr5:4023610-4023618	(f)	6	0.004257	2e-05	5.34139	7.24064e-05	0.406612	.	.	.	.	.	.	.	.	.	.
chr19:2162639-2162640	C	G	rs2385543	0.2308	.	TFAP2C	chr19:2162631-2162643	(f)	9	0.032551	0.001345	3.18632	7.22932e-05	0.406612	.	.	.	.	.	.	.	.	.	.
chr12:110173345-110173346	G	C	rs186091224	0.101	.	NR4A2::RXRA	chr12:110173342-110173356	(r)	11	8.9e-05	0.003709	-3.73373	7.22055e-05	0.406612	.	.	.	.	.	.	.	.	.	.
chr2:203019584-203019585	A	C	rs72932590	0.1302	.	TFAP2A(var.2)	chr2:203019581-203019593	(r)	9	0.02795	0.001045	3.28604	7.17528e-05	0.406612	.	.	.	.	.	.	.	.	.	.
chr1:176603002-176603003	G	C	rs10913215	0.2028	.	VEZF1	chr1:176603000-176603008	(r)	6	3e-05	0.001374	-3.82381	7.16143e-05	0.406612	.	.	.	.	.	.	.	.	.	.
chr1:222647447-222647448	T	G	rs17163360	0.2624	.	EVX1	chr1:222647442-222647451	(r)	4	0.000158	0.017996	-4.73311	7.07683e-05	0.406612	.	.	.	.	.	.	.	.	.	.
chr2:202970453-202970454	A	C	rs1541853	0.1302	.	TFAP2C	chr2:202970451-202970463	(r)	10	0.009236	0.000379	3.19381	7.01648e-05	0.406612	.	.	.	.	.	.	.	.	.	.
chr2:202856050-202856051	T	G	rs147100405	0.1302	.	TFAP2E	chr2:202856042-202856053	(r)	3	0.001292	4.5e-05	3.35702	6.97813e-05	0.406612	.	.	.	.	.	.	.	.	.	.
chr6:12903202-12903203	C	T	rs4714955	0.3499	.	TFAP2B(var.3)	chr6:12903199-12903212	(f)	4	0.00015	0.003721	-3.21109	6.88178e-05	0.406612	.	.	.	.	.	.	.	.	.	.
chr5:4024764-4024765	A	G	rs516657	0.3077	.	THRB	chr5:4024755-4024769	(f)	10	0.000371	7e-06	3.99582	6.85354e-05	0.406612	.	.	.	.	.	.	.	.	.	.
chr10:44266355-44266356	C	A	rs694425	0.1481	.	TFAP2A(var.2)	chr10:44266352-44266364	(f)	4	0.001054	0.028515	-3.29831	6.84236e-05	0.406612	.	.	.	.	.	.	.	.	.	.
chr10:44272461-44272462	C	T	rs11528522	0.1461	.	HOXB2	chr10:44272456-44272464	(f)	6	0.004765	1.8e-05	5.56376	6.78996e-05	0.406612	.	.	.	.	.	.	.	.	.	.
chr2:203078444-203078445	A	G	rs115810193	0.1302	.	NR1I2	chr2:203078433-203078450	(r)	6	0.002744	5.3e-05	3.94474	6.75447e-05	0.406612	.	.	.	.	.	.	.	.	.	.
chr2:202927904-202927905	A	G	rs72936879	0.1312	.	NR1I2	chr2:202927893-202927910	(r)	6	0.002744	5.3e-05	3.94474	6.75447e-05	0.406612	.	.	.	.	.	.	.	.	.	.
chr6:12898651-12898652	C	G	rs9395214	0.3867	.	CTCF	chr6:12898642-12898661	(f)	10	0.002998	8.2e-05	3.60278	6.66684e-05	0.406612	.	.	.	.	.	.	.	.	.	.
chr3:17045185-17045186	T	C	rs35319117	0.4135	.	TBX19	chr3:17045180-17045199	(r)	14	0.000355	1.3e-05	3.32765	6.65812e-05	0.406612	.	.	.	.	.	.	.	.	.	.
chr1:154424939-154424940	T	C	rs12118721	0	.	TFAP2A(var.2)	chr1:154424937-154424949	(f)	3	0.027099	0.000992	3.30723	6.61023e-05	0.406612	.	.	.	.	.	.	.	.	.	.
chr2:202997186-202997187	G	A	rs148707292	0.1302	.	HIF1A	chr2:202997184-202997192	(f)	3	0.002839	1.5e-05	5.22144	6.57183e-05	0.406612	.	.	.	.	.	.	.	.	.	.
chr17:46962750-46962751	G	A	rs3851784	0.4471	.	ARNT2	chr17:46962745-46962754	(f)	6	1e-05	0.000924	-4.53906	6.56589e-05	0.406612	.	.	.	.	.	.	.	.	.	.
chr17:46949752-46949753	A	C	rs11079744	0.4038	.	MAF	chr17:46949741-46949754	(r)	2	0.011386	0.000235	3.88162	6.3345e-05	0.403336	.	.	.	.	.	.	.	.	.	.
chr17:46949752-46949753	A	C	rs11079744	0.4038	.	TFAP2B(var.2)	chr17:46949750-46949761	(r)	9	0.004946	0.000137	3.58631	6.29913e-05	0.403336	.	.	.	.	.	.	.	.	.	.
chr1:176690326-176690327	C	T	rs10913241	0.2008	.	EGR1	chr1:176690318-176690331	(f)	9	7.8e-05	0.002553	-3.48586	6.20683e-05	0.400658	.	.	.	.	.	.	.	.	.	.
chr6:12903202-12903203	C	T	rs4714955	0.3499	.	TFAP2A(var.3)	chr6:12903199-12903212	(f)	4	0.00011	0.002374	-3.0737	6.18932e-05	0.400658	.	.	.	.	.	.	.	.	.	.
chr5:4013270-4013271	C	T	rs10058448	0.2548	.	ZNF148	chr5:4013266-4013278	(f)	5	6e-06	0.000202	-3.55686	5.95147e-05	0.389547	.	.	.	.	.	.	.	.	.	.
chr6:12903202-12903203	C	A	rs4714955	0.3499	.	CREB3L4(var.2)	chr6:12903197-12903209	(f)	6	0.001011	0.037043	-3.6012	5.91593e-05	0.389547	.	.	.	.	.	.	.	.	.	.
chr17:46950685-46950686	C	G	rs12940071	0.4471	.	CTCF	chr17:46950676-46950695	(f)	10	0.002796	7.4e-05	3.63565	5.90772e-05	0.389547	.	.	.	.	.	.	.	.	.	.
chr2:202856050-202856051	T	G	rs147100405	0.1302	.	TFAP2A(var.2)	chr2:202856042-202856054	(r)	4	0.027077	0.00096	3.33908	5.84338e-05	0.389547	.	.	.	.	.	.	.	.	.	.
chr19:11073160-11073161	G	A	rs73015007	0.2465	.	MSC	chr19:11073157-11073167	(r)	7	0.000197	2e-06	4.86667	5.81096e-05	0.389547	.	.	.	.	.	.	.	.	.	.
chr17:46927421-46927422	G	A	rs2191033	0.4471	.	RREB1	chr17:46927402-46927422	(r)	1	3e-06	6.7e-05	-3.2065	5.69785e-05	0.38646	chr17:46927306-46927545	ENSG00000108379	WNT3	REM1001817	-0.0614253	0.758718	0.226975	0.385744	0.329889	R
chr2:203087335-203087336	C	G	rs139333388	0.1302	.	TCFL5	chr2:203087331-203087341	(f)	5	0.005261	0.000103	3.9286	5.47678e-05	0.374177	.	.	.	.	.	.	.	.	.	.
chr1:154424939-154424940	T	C	rs12118721	0	.	TFAP2C(var.3)	chr1:154424937-154424950	(r)	11	0.004737	0.00021	3.11486	5.46995e-05	0.374177	.	.	.	.	.	.	.	.	.	.
chr17:46915751-46915752	G	A	rs1662596	0.4471	.	TFAP2C	chr17:46915750-46915762	(r)	11	2e-06	4.5e-05	-3.2569	5.45508e-05	0.374177	.	.	.	.	.	.	.	.	.	.
chr12:110929439-110929440	C	G	rs12227162	0.1538	.	HIC2	chr12:110929436-110929444	(r)	5	0.011299	2.8e-05	5.98817	5.3628e-05	0.374177	.	.	.	.	.	.	.	.	.	.
chr10:44250501-44250502	A	T	rs684196	0.1501	.	MEOX2	chr10:44250498-44250506	(f)	4	1.2e-05	0.00321	-5.56667	5.30114e-05	0.37307	.	.	.	.	.	.	.	.	.	.
chr1:154424939-154424940	T	C	rs12118721	0	.	TFAP2A(var.3)	chr1:154424937-154424950	(f)	3	0.005784	0.000257	3.11476	5.20633e-05	0.369173	.	.	.	.	.	.	.	.	.	.
chr5:4100259-4100260	C	T	rs60494532	0.2837	.	MNX1	chr5:4100253-4100263	(r)	4	0.01124	4.2e-05	5.591	5.19444e-05	0.369173	.	.	.	.	.	.	.	.	.	.
chr3:16964340-16964341	T	G	rs12330362	0.4183	.	THRB(var.2)	chr3:16964327-16964344	(r)	4	9.5e-05	3e-06	3.32201	5.18789e-05	0.369173	.	.	.	.	.	.	.	.	.	.
chr3:16979992-16979993	T	G	rs4685412	0.4183	.	TFAP2A(var.2)	chr3:16979984-16979996	(r)	4	0.026	0.000891	3.37322	5.12017e-05	0.369173	.	.	.	.	.	.	.	.	.	.
chr2:202930993-202930994	A	T	rs191602009	0.1302	.	RFX7	chr2:202930988-202930997	(r)	4	8.2e-05	0.010688	-4.86865	5.1024e-05	0.369173	.	.	.	.	.	.	.	.	.	.
chr2:202864260-202864261	C	T	rs186399184	0.1302	.	ZNF384	chr2:202864253-202864263	(r)	3	0.000611	1.1e-05	3.98228	5.10149e-05	0.369173	.	.	.	.	.	.	.	.	.	.
chr10:44250501-44250502	A	T	rs684196	0.1501	.	HOXB6	chr10:44250498-44250505	(r)	4	5.3e-05	0.017251	-5.777	5.08408e-05	0.369173	.	.	.	.	.	.	.	.	.	.
chr17:46917703-46917704	G	C	rs10853085	0.4471	.	TFAP2C	chr17:46917700-46917712	(r)	9	0.028549	0.001079	3.27562	5.0625e-05	0.369173	chr17:46917501-46917900,chr17:46917645-46917804	ENSG00000158955,ENSG00000262879	WNT9B,RP11-156P1.3	REM1001802,REM1001803	0.0369318744915602,0.424738701197226	0.800137060355248,0.307155814044038	0.10746319867739963,0.6248769507464456	0.5429238644578314,0.6228183518072289	0.3370530196566041,0.4945870003088572	R,R
chr1:222732951-222732952	A	G	rs12043288	0.3002	.	TFAP2B(var.3)	chr1:222732942-222732955	(r)	4	0.003067	0.000114	3.29519	4.91637e-05	0.369173	.	.	.	.	.	.	.	.	.	.
chr5:4002177-4002178	G	C	rs10060853	0.2596	.	IRF1	chr5:4002169-4002189	(f)	9	0.000632	1.4e-05	3.78829	4.86681e-05	0.369173	.	.	.	.	.	.	.	.	.	.
chr2:202885548-202885549	C	T	rs72934753	0.1302	.	E2F2	chr2:202885541-202885556	(f)	8	0.000133	0.00506	-3.6391	4.85727e-05	0.369173	chr2:202885301-202886330	ENSG00000233579	KRT8P15	REM1373964	-1.39372	0.381301	0.717203	0.341178	0.185224	B
chr19:11073160-11073161	G	A	rs73015007	0.2465	.	BHLHA15(var.2)	chr19:11073158-11073167	(r)	7	0.004176	1.4e-05	5.70699	4.8025e-05	0.369173	.	.	.	.	.	.	.	.	.	.
chr19:11077476-11077477	A	C	rs55791371	0	.	KLF2	chr19:11077472-11077482	(f)	5	0.007882	8.9e-05	4.48794	4.78228e-05	0.369173	.	.	.	.	.	.	.	.	.	.
chr2:202792122-202792123	C	A	rs6435168	0.1312	.	RXRB(var.2)	chr2:202792116-202792130	(r)	8	0.005934	0.000167	3.57221	4.75247e-05	0.369173	chr2:202790601-202792330	ENSG00000233579	KRT8P15	REM1373801	-0.201668	0.799285	0.166652	0.379235	0.161759	B
chr17:46915751-46915752	G	A	rs1662596	0.4471	.	TFAP2A(var.2)	chr17:46915750-46915762	(r)	11	5e-06	0.000161	-3.39667	4.67572e-05	0.369173	.	.	.	.	.	.	.	.	.	.
chr17:46915751-46915752	G	A	rs1662596	0.4471	.	MSGN1	chr17:46915744-46915754	(f)	8	4.8e-05	0.004844	-4.61728	4.57989e-05	0.366388	.	.	.	.	.	.	.	.	.	.
chr10:44261254-44261255	G	A	rs522293	0.1461	.	FOXP3	chr10:44261252-44261259	(f)	3	0.009586	4.3e-05	5.39849	4.54684e-05	0.366388	.	.	.	.	.	.	.	.	.	.
chr10:44250501-44250502	A	T	rs684196	0.1501	.	HOXB5	chr10:44250498-44250506	(f)	4	5.6e-05	0.007864	-4.94775	4.52011e-05	0.366388	.	.	.	.	.	.	.	.	.	.
chr2:202861111-202861112	C	A	rs145643482	0.1302	.	RFX4	chr2:202861105-202861120	(r)	9	0.000152	0.00469	-3.42712	4.49061e-05	0.366388	chr2:202860050-202861149,chr2:202860704-202861153	ENSG00000163596,ENSG00000138380	ICA1L,CARF	REM1373902,REM1373905	0.0445577549577262,0.0171014931650404	0.326386739745544,0.869004632669239	0.31357968431707933,0.0733222339002134	0.31062130481927713,0.31396728186746986	0.14557037267222228,0.20285972695009627	B,B
chr2:202829190-202829191	A	C	rs143805266	0.1302	.	MEF2C	chr2:202829180-202829194	(f)	11	7e-06	0.000751	-4.61618	4.44752e-05	0.366388	.	.	.	.	.	.	.	.	.	.
chr19:30693020-30693021	G	C	rs34254453	0.336	.	KLF15	chr19:30693015-30693026	(r)	6	0.001503	5.2e-05	3.36676	4.43157e-05	0.366388	.	.	.	.	.	.	.	.	.	.
chr12:110173345-110173346	G	C	rs186091224	0.101	.	SP8	chr12:110173336-110173348	(r)	3	4.7e-05	0.004381	-4.53986	4.41316e-05	0.366388	.	.	.	.	.	.	.	.	.	.
chr10:44265024-44265025	C	T	rs479596	0.1402	.	RFX7	chr10:44265017-44265026	(r)	2	0.000104	0.014373	-4.92558	4.39441e-05	0.366388	.	.	.	.	.	.	.	.	.	.
chr5:4010702-4010703	T	G	rs28618140	0.2548	.	KLF15	chr5:4010697-4010708	(f)	6	0.000363	1.2e-05	3.36895	4.39391e-05	0.366388	.	.	.	.	.	.	.	.	.	.
chr2:203019584-203019585	A	C	rs72932590	0.1302	.	TFAP2B	chr2:203019581-203019593	(r)	9	0.032053	0.001123	3.35117	4.37916e-05	0.366388	.	.	.	.	.	.	.	.	.	.
chr1:176655343-176655344	G	C	rs12145416	0.2028	.	SOX18	chr1:176655341-176655349	(f)	3	0.036432	0.000191	5.25223	4.19366e-05	0.366388	.	.	.	.	.	.	.	.	.	.
chr10:44258111-44258112	G	C	rs503859	0.1461	.	THAP1	chr10:44258109-44258118	(f)	3	0.000197	0.04757	-5.48428	4.16993e-05	0.366388	.	.	.	.	.	.	.	.	.	.
chr6:12903202-12903203	C	A	rs4714955	0.3499	.	TFAP2A(var.3)	chr6:12903199-12903212	(r)	10	0.000206	0.004912	-3.17315	4.07101e-05	0.362898	.	.	.	.	.	.	.	.	.	.
chr19:30693020-30693021	G	C	rs34254453	0.336	.	TFAP2B	chr19:30693012-30693024	(r)	4	0.000575	0.01674	-3.37054	4.05716e-05	0.362898	.	.	.	.	.	.	.	.	.	.
chr2:202861778-202861779	G	A	rs145664840	0.1302	.	ZNF460	chr2:202861774-202861790	(r)	12	1e-06	3.9e-05	-3.43083	3.99334e-05	0.362887	.	.	.	.	.	.	.	.	.	.
chr2:202811381-202811382	C	T	rs115400054	0.1223	.	KLF2	chr2:202811375-202811385	(r)	4	3.1e-05	0	4.55665	3.92265e-05	0.359958	.	.	.	.	.	.	.	.	.	.
chr6:31396062-31396063	A	G	rs2596484	0.0721	.	HES2	chr6:31396057-31396067	(f)	6	0.003071	5.1e-05	4.09656	3.91654e-05	0.359958	chr6:31395802-31396401,chr6:31395901-31396100	ENSG00000206337,ENSG00000234745	HCP5,HLA-B	REM1934358,REM1934359	-0.0729978804134179,1.72482802221976	0.699888853935727,0.142067204240293	0.15868928671226204,0.9076744319142224	0.567276769879518,0.5316868301204819	0.34907680110884093,0.40010677973443504	R,R
chr10:44266355-44266356	C	G	rs694425	0.1481	.	TFAP2C	chr10:44266352-44266364	(f)	4	0.001213	0.034262	-3.34095	3.90095e-05	0.359958	.	.	.	.	.	.	.	.	.	.
chr2:202779813-202779814	T	C	rs56193304	0.1352	.	ZNF384	chr2:202779807-202779817	(r)	4	1.1e-05	0.000658	-4.07557	3.77281e-05	0.356699	.	.	.	.	.	.	.	.	.	.
chr10:44264841-44264842	C	T	rs2505732	0.17	.	ZNF384	chr10:44264835-44264845	(r)	4	0.000658	1.1e-05	4.07557	3.77281e-05	0.356699	.	.	.	.	.	.	.	.	.	.
chr13:36860606-36860607	G	C	rs636514	0.2545	.	TFAP2C	chr13:36860603-36860615	(f)	4	0.03384	0.001187	3.35024	3.75898e-05	0.356699	.	.	.	.	.	.	.	.	.	.
chr1:222706824-222706825	G	C	rs35725247	0.3012	.	TFAP2A(var.3)	chr1:222706821-222706834	(f)	4	0.004614	0.000188	3.20146	3.61344e-05	0.352307	.	.	.	.	.	.	.	.	.	.
chr6:31383816-31383817	T	C	rs9266762	0.101	.	TFAP2B	chr6:31383814-31383826	(f)	3	0.003787	0.000126	3.40319	3.56709e-05	0.35145	.	.	.	.	.	.	.	.	.	.
chr6:31360117-31360118	G	A	rs2523583	0.1058	.	HNF1B	chr6:31360113-31360126	(f)	5	0.000265	4e-06	4.1628	3.55046e-05	0.35145	chr6:31360052-31360151	ENSG00000199332	Y_RNA	REM1934257	-0.283181	0.286197	0.997603	0.427648	0.581019	B
chr1:222650400-222650401	T	C	rs67180937	0.2624	.	ZNF384	chr1:222650396-222650406	(r)	6	1.1e-05	0.000673	-4.0983	3.50544e-05	0.35145	chr1:222650305-222650454	ENSG00000225265	TAF1A-AS1	REM0189283	0.0232584	0.910876	0.0574976	0.318744	0.654286	B
chr12:110121763-110121764	T	C	rs181629169	0.101	.	ZNF384	chr12:110121759-110121769	(r)	6	1.1e-05	0.000673	-4.0983	3.50544e-05	0.35145	chr12:110121706-110121795	ENSG00000279360	RP11-946P6.4	REM0539657	-0.0712166	0.958404	0.0349116	0.267044	0.295531	R
chr2:203087335-203087336	C	G	rs139333388	0.1302	.	BHLHE40	chr2:203087331-203087340	(f)	5	0.000586	5e-06	4.74334	3.36556e-05	0.346168	.	.	.	.	.	.	.	.	.	.
chr10:44250501-44250502	A	T	rs684196	0.1501	.	HOXA1	chr10:44250498-44250505	(r)	4	5.3e-05	0.007459	-4.93853	3.30796e-05	0.344025	.	.	.	.	.	.	.	.	.	.
chr6:12903202-12903203	C	T	rs4714955	0.3499	.	TFAP2C(var.3)	chr6:12903199-12903212	(f)	4	0.000139	0.003532	-3.23683	3.27854e-05	0.344025	.	.	.	.	.	.	.	.	.	.
chr2:203073184-203073185	T	C	rs72934518	0.1302	.	HES2	chr2:203073180-203073190	(f)	5	0.00036	6e-06	4.15909	3.20459e-05	0.340849	.	.	.	.	.	.	.	.	.	.
chr12:110237557-110237558	C	T	rs144825998	0.0817	.	DPRX	chr12:110237551-110237560	(f)	7	0.005778	2.3e-05	5.53887	3.17315e-05	0.340849	.	.	.	.	.	.	.	.	.	.
chr1:222732951-222732952	A	G	rs12043288	0.3002	.	TFAP2C(var.3)	chr1:222732942-222732955	(r)	4	0.003433	0.000133	3.24918	3.11305e-05	0.338813	.	.	.	.	.	.	.	.	.	.
chr2:202940828-202940829	G	A	rs77230711	0.1302	.	ZNF740	chr2:202940820-202940833	(r)	5	4.3e-05	0.00158	-3.60735	3.10253e-05	0.338813	.	.	.	.	.	.	.	.	.	.
chr5:4034492-4034493	A	T	rs475559	0.3125	.	TBX3	chr5:4034489-4034497	(f)	4	0.006857	1.6e-05	6.05709	3.06264e-05	0.338813	.	.	.	.	.	.	.	.	.	.
chr10:44250501-44250502	A	T	rs684196	0.1501	.	HOXC8	chr10:44250498-44250505	(r)	4	5.3e-05	0.013892	-5.56046	2.9458e-05	0.332198	.	.	.	.	.	.	.	.	.	.
chr6:12903202-12903203	C	A	rs4714955	0.3499	.	TFAP2C(var.3)	chr6:12903199-12903212	(r)	10	0.000123	0.003251	-3.27733	2.76612e-05	0.31574	.	.	.	.	.	.	.	.	.	.
chr6:31383816-31383817	T	C	rs9266762	0.101	.	TFAP2C	chr6:31383814-31383826	(f)	3	0.004194	0.000135	3.43321	2.69963e-05	0.311954	.	.	.	.	.	.	.	.	.	.
chr3:17057007-17057008	G	C	rs4561816	0.399	.	TFAP2A(var.2)	chr3:17057004-17057016	(r)	9	0.002625	7.6e-05	3.54176	2.66646e-05	0.311954	.	.	.	.	.	.	.	.	.	.
chr9:22124450-22124451	A	G	rs10757277	0.476	.	TFAP2A(var.2)	chr9:22124441-22124453	(r)	3	0.020118	0.00058	3.54639	2.61916e-05	0.310318	.	.	.	.	.	.	.	.	.	.
chr2:202885548-202885549	C	T	rs72934753	0.1302	.	E2F1	chr2:202885543-202885555	(f)	6	4.2e-05	0.002205	-3.95805	2.59748e-05	0.310318	chr2:202885301-202886330	ENSG00000233579	KRT8P15	REM1373964	-1.39372	0.381301	0.717203	0.341178	0.185224	B
chr17:46915751-46915752	G	A	rs1662596	0.4471	.	TFAP2B	chr17:46915750-46915762	(r)	11	2e-06	6.9e-05	-3.48563	2.57706e-05	0.310318	.	.	.	.	.	.	.	.	.	.
chr19:30693020-30693021	G	C	rs34254453	0.336	.	TFAP2A(var.2)	chr19:30693012-30693024	(r)	4	0.0003	0.010513	-3.55497	2.53358e-05	0.310318	.	.	.	.	.	.	.	.	.	.
chr6:31396062-31396063	A	G	rs2596484	0.0721	.	HEY1	chr6:31396057-31396067	(r)	5	0.00116	1.5e-05	4.36907	2.50243e-05	0.310318	chr6:31395802-31396401,chr6:31395901-31396100	ENSG00000206337,ENSG00000234745	HCP5,HLA-B	REM1934358,REM1934359	-0.0729978804134179,1.72482802221976	0.699888853935727,0.142067204240293	0.15868928671226204,0.9076744319142224	0.567276769879518,0.5316868301204819	0.34907680110884093,0.40010677973443504	R,R
chr2:202856050-202856051	T	G	rs147100405	0.1302	.	TFAP2B(var.2)	chr2:202856042-202856053	(r)	3	0.001983	4.2e-05	3.84718	2.48934e-05	0.310318	.	.	.	.	.	.	.	.	.	.
chr1:176603437-176603438	G	A	rs12061315	0.2028	.	SP9	chr1:176603430-176603442	(r)	5	2e-05	0.001756	-4.46108	2.28628e-05	0.293143	chr1:176603301-176603600	ENSG00000116183	PAPPA2	REM0158348	2.18128	0.457084	0.764496	0.559405	0.438325	R
chr1:222650400-222650401	T	G	rs67180937	0.2624	.	ZNF384	chr1:222650398-222650408	(r)	8	1.1e-05	0.000769	-4.23277	2.26917e-05	0.293143	chr1:222650305-222650454	ENSG00000225265	TAF1A-AS1	REM0189283	0.0232584	0.910876	0.0574976	0.318744	0.654286	B
chr19:2162639-2162640	C	G	rs2385543	0.2308	.	TFAP2B(var.2)	chr19:2162631-2162642	(r)	3	0.002044	4.2e-05	3.87731	2.23619e-05	0.293143	.	.	.	.	.	.	.	.	.	.
chr17:46949752-46949753	A	C	rs11079744	0.4038	.	MAFA	chr17:46949741-46949754	(f)	12	0.007879	0.00013	4.10781	2.11546e-05	0.282865	.	.	.	.	.	.	.	.	.	.
chr2:203073184-203073185	T	C	rs72934518	0.1302	.	HEY2	chr2:203073180-203073190	(f)	5	0.002274	1.8e-05	4.8322	2.11375e-05	0.282865	.	.	.	.	.	.	.	.	.	.
chr2:202843028-202843029	A	G	rs72934706	0.1312	.	SOX15	chr2:202843026-202843035	(f)	3	3e-06	0.00203	-6.3887	2.10126e-05	0.282865	.	.	.	.	.	.	.	.	.	.
chr19:11077476-11077477	A	C	rs55791371	0	.	SP9	chr19:11077472-11077484	(f)	5	0.00314	3.5e-05	4.48879	2.09757e-05	0.282865	.	.	.	.	.	.	.	.	.	.
chr3:17057007-17057008	G	C	rs4561816	0.399	.	TFAP2B	chr3:17057004-17057016	(f)	4	0.013351	0.000388	3.53891	2.08882e-05	0.282865	.	.	.	.	.	.	.	.	.	.
chr2:202779813-202779814	T	G	rs56193304	0.1352	.	ZNF384	chr2:202779807-202779817	(r)	4	1.1e-05	0.00079	-4.25936	2.08223e-05	0.282865	.	.	.	.	.	.	.	.	.	.
chr19:11050860-11050861	C	A	rs3786722	0.2495	.	TFAP2A(var.2)	chr19:11050857-11050869	(f)	4	0.000528	0.019519	-3.60938	2.05238e-05	0.282865	.	.	.	.	.	.	.	.	.	.
chr3:17023400-17023401	C	A	rs6776032	0.4135	.	MAX	chr3:17023397-17023407	(f)	4	0.002837	2.5e-05	4.74137	1.96816e-05	0.282865	.	.	.	.	.	.	.	.	.	.
chr2:203087335-203087336	C	G	rs139333388	0.1302	.	SOHLH2	chr2:203087331-203087339	(f)	5	0.004612	3.3e-05	4.94545	1.9628e-05	0.282865	.	.	.	.	.	.	.	.	.	.
chr6:31360117-31360118	G	A	rs2523583	0.1058	.	HNF1A	chr6:31360113-31360126	(r)	9	0.000624	8e-06	4.38271	1.79418e-05	0.275302	chr6:31360052-31360151	ENSG00000199332	Y_RNA	REM1934257	-0.283181	0.286197	0.997603	0.427648	0.581019	B
chr3:17057816-17057817	T	C	rs7610811	0.3942	.	NFIC(var.2)	chr3:17057812-17057827	(r)	11	3.7e-05	1e-06	4.26912	1.68472e-05	0.262814	.	.	.	.	.	.	.	.	.	.
chr19:11050860-11050861	C	A	rs3786722	0.2495	.	TFAP2C	chr19:11050857-11050869	(r)	9	0.000409	0.014457	-3.56538	1.59328e-05	0.252762	.	.	.	.	.	.	.	.	.	.
chr17:46950685-46950686	C	G	rs12940071	0.4471	.	TFAP2B	chr17:46950677-46950689	(r)	4	0.012068	0.000325	3.6136	1.55591e-05	0.251089	.	.	.	.	.	.	.	.	.	.
chr2:202854304-202854305	G	A	rs148442156	0.1302	.	GMEB2	chr2:202854300-202854308	(f)	5	1.3e-05	0.00405	-5.73719	1.49333e-05	0.245219	.	.	.	.	.	.	.	.	.	.
chr1:176603002-176603003	G	T	rs10913215	0.2028	.	EGR4	chr1:176602994-176603009	(r)	7	0.000224	0.011411	-3.93219	1.4844e-05	0.245219	.	.	.	.	.	.	.	.	.	.
chr2:203073184-203073185	T	C	rs72934518	0.1302	.	HEY1	chr2:203073180-203073190	(r)	6	0.000781	8e-06	4.5652	1.35952e-05	0.231364	.	.	.	.	.	.	.	.	.	.
chr19:11073160-11073161	G	A	rs73015007	0.2465	.	ATOH1(var.2)	chr19:11073157-11073167	(f)	4	0.00015	1e-06	5.47076	1.17057e-05	0.202897	.	.	.	.	.	.	.	.	.	.
chr1:109278684-109278685	G	T	rs583104	0.2227	.	LHX6	chr1:109278682-109278692	(r)	8	0.005225	6.5e-05	4.3908	1.11544e-05	0.196989	chr1:109278099-109278748,chr1:109278365-109278754	ENSG00000116299,ENSG00000221986	KIAA1324,MYBPHL	REM0099515,REM0099516	0.0485020993165738,-0.0855296368942034	0.396569877612371,0.142775550091279	0.16834452096585908,0.21166900594332075	0.6441114337349397,0.6398090626506024	0.29281506098382687,0.3076859871206224	R,R
chr19:30708075-30708076	T	A	rs34819865	0.33	.	HNF1B	chr19:30708072-30708085	(f)	4	0.001005	1.1e-05	4.53042	1.07741e-05	0.193933	.	.	.	.	.	.	.	.	.	.
chr10:44278049-44278050	C	T	rs494045	0.1402	.	THRB(var.2)	chr10:44278046-44278063	(r)	14	5e-06	0.000214	-3.71321	1.07164e-05	0.193933	chr10:44277796-44278205	ENSG00000229116	RP11-20J15.3	REM0238764	-0.493073	0.364248	0.785944	0.466745	0.23898	R
chr19:30693020-30693021	G	C	rs34254453	0.336	.	TFAP2C	chr19:30693012-30693024	(r)	4	0.000572	0.022485	-3.67228	1.04008e-05	0.193933	.	.	.	.	.	.	.	.	.	.
chr17:46948966-46948967	G	C	rs9889741	0.4471	.	CTCF	chr17:46948954-46948973	(f)	13	1.7e-05	0.001042	-4.11242	1.02266e-05	0.193933	.	.	.	.	.	.	.	.	.	.
chr5:4034492-4034493	A	T	rs475559	0.3125	.	TBX18	chr5:4034487-4034499	(f)	6	0.000291	1e-06	5.35157	9.86025e-06	0.192273	.	.	.	.	.	.	.	.	.	.
chr10:44250501-44250502	A	T	rs684196	0.1501	.	HOXA6	chr10:44250498-44250505	(f)	4	2.8e-05	0.02735	-6.88727	9.7969e-06	0.192273	.	.	.	.	.	.	.	.	.	.
chr3:17041555-17041556	A	T	rs12487288	0.4183	.	OLIG3	chr3:17041550-17041560	(r)	5	1.6e-05	0.003392	-5.3321	9.47683e-06	0.192273	.	.	.	.	.	.	.	.	.	.
chr10:44278049-44278050	C	T	rs494045	0.1402	.	RARG(var.3)	chr10:44278039-44278053	(f)	11	1e-06	0.000127	-4.5807	9.413e-06	0.192273	chr10:44277796-44278205	ENSG00000229116	RP11-20J15.3	REM0238764	-0.493073	0.364248	0.785944	0.466745	0.23898	R
chr19:11061188-11061189	A	T	rs111397563	0.2913	.	ZNF384	chr19:11061187-11061197	(f)	2	0	1.8e-05	-4.5069	9.35069e-06	0.192273	chr19:11061157-11061246	ENSG00000266936	CTC-215O4.4	REM1133333	0.000415435	0.996541	0.00078571	0.243098	0.272699	R
chr10:44277997-44277998	A	C	rs494192	0.1461	.	ZNF460	chr10:44277986-44278002	(f)	12	4.9e-05	1e-06	3.80484	9.0729e-06	0.192273	chr10:44277796-44278205	ENSG00000229116	RP11-20J15.3	REM0238764	-0.493073	0.364248	0.785944	0.466745	0.23898	R
chr17:46950685-46950686	C	G	rs12940071	0.4471	.	TFAP2A(var.2)	chr17:46950677-46950689	(r)	4	0.007702	0.000168	3.82477	8.9159e-06	0.192273	.	.	.	.	.	.	.	.	.	.
chr10:44264841-44264842	C	A	rs2505732	0.17	.	ZNF384	chr10:44264832-44264842	(r)	1	1.9e-05	0	4.53431	8.5573e-06	0.192273	.	.	.	.	.	.	.	.	.	.
chr1:222626282-222626283	T	G	rs17163313	0.2684	.	CREB3L4(var.2)	chr1:222626276-222626288	(r)	6	0.01882	0.000296	4.15342	8.16666e-06	0.191098	chr1:222625907-222626296	ENSG00000272750	RP11-378J18.8	REM0189192	-0.100157	0.886104	0.16037	0.360822	0.259123	B
chr19:11050860-11050861	C	A	rs3786722	0.2495	.	TFAP2B	chr19:11050857-11050869	(r)	9	0.00041	0.018276	-3.79738	7.5382e-06	0.180915	.	.	.	.	.	.	.	.	.	.
chr19:11062811-11062812	T	C	rs11673439	0.2942	.	ZNF460	chr19:11062799-11062815	(f)	13	0	0	3.86925	7.02922e-06	0.173139	.	.	.	.	.	.	.	.	.	.
chr2:202977937-202977938	C	T	rs72932553	0.1302	.	ZNF460	chr2:202977925-202977941	(f)	13	0	0	-3.86925	7.02922e-06	0.173139	.	.	.	.	.	.	.	.	.	.
chr2:202997230-202997231	T	C	rs145299755	0.1302	.	NR1I2	chr2:202997225-202997242	(f)	6	0.001067	1e-05	4.62487	7.02279e-06	0.173139	.	.	.	.	.	.	.	.	.	.
chr2:202829190-202829191	A	C	rs143805266	0.1302	.	MEF2A	chr2:202829182-202829194	(f)	9	3e-06	0.000779	-5.40746	6.40039e-06	0.171163	.	.	.	.	.	.	.	.	.	.
chr1:222706824-222706825	G	C	rs35725247	0.3012	.	TFAP2B	chr1:222706821-222706833	(f)	4	0.009054	0.000193	3.84954	6.13692e-06	0.168944	.	.	.	.	.	.	.	.	.	.
chr10:44250501-44250502	A	T	rs684196	0.1501	.	EVX1	chr10:44250498-44250507	(f)	4	8.9e-05	0.028156	-5.75841	4.77432e-06	0.135416	.	.	.	.	.	.	.	.	.	.
chr5:4029675-4029676	C	T	rs11748327	0	.	BHLHA15(var.2)	chr5:4029669-4029678	(f)	7	0.002867	3e-06	6.7706	4.39223e-06	0.128472	.	.	.	.	.	.	.	.	.	.
chr2:203028043-203028044	T	C	rs145538381	0.1302	.	KLF2	chr2:203028035-203028045	(f)	9	6.9e-05	0	5.3588	3.88014e-06	0.117154	.	.	.	.	.	.	.	.	.	.
chr6:12903724-12903725	A	G	rs9349379	0	.	MEF2C	chr6:12903716-12903730	(f)	9	2e-06	0.000436	-5.47055	3.75694e-06	0.117154	.	.	.	.	.	.	.	.	.	.
chr1:222706824-222706825	G	C	rs35725247	0.3012	.	TFAP2A(var.2)	chr1:222706821-222706833	(f)	4	0.005969	0.000101	4.07514	3.3826e-06	0.109175	.	.	.	.	.	.	.	.	.	.
chr2:202931263-202931264	T	C	rs114393235	0.1302	.	TFAP2C	chr2:202931260-202931272	(f)	4	0.000585	1.1e-05	3.96446	3.24186e-06	0.10837	.	.	.	.	.	.	.	.	.	.
chr17:46950685-46950686	C	G	rs12940071	0.4471	.	TFAP2C	chr17:46950677-46950689	(r)	4	0.015139	0.000279	3.99367	2.88517e-06	0.100018	.	.	.	.	.	.	.	.	.	.
chr6:31383816-31383817	T	C	rs9266762	0.101	.	TFAP2A(var.2)	chr6:31383814-31383826	(f)	3	0.010715	0.000172	4.13151	2.71944e-06	0.0978989	.	.	.	.	.	.	.	.	.	.
chr1:222673539-222673540	G	A	rs12138316	0.2575	.	ZNF460	chr1:222673531-222673547	(r)	8	0	4e-06	-4.14733	2.33552e-06	0.087441	chr1:222673097-222674646	ENSG00000272750	RP11-378J18.8	REM0189345	-0.448018	0.650761	0.569772	0.370153	0.154323	B
chr3:17057007-17057008	G	C	rs4561816	0.399	.	TFAP2C	chr3:17057004-17057016	(r)	9	0.010395	0.000179	4.06267	2.19087e-06	0.0854431	.	.	.	.	.	.	.	.	.	.
chr2:202800205-202800206	C	G	rs76122535	0.1402	.	THAP1	chr2:202800202-202800211	(f)	4	4.1e-05	0.037654	-6.8173	1.78013e-06	0.0724429	.	.	.	.	.	.	.	.	.	.
chr2:202977937-202977938	C	G	rs72932553	0.1302	.	ZNF460	chr2:202977925-202977941	(f)	13	0	0	-4.22413	1.72277e-06	0.0724429	.	.	.	.	.	.	.	.	.	.
chr1:222673539-222673540	G	C	rs12138316	0.2575	.	TFAP2E	chr1:222673537-222673548	(r)	9	0.000781	1e-05	4.36451	1.56137e-06	0.069592	chr1:222673097-222674646	ENSG00000272750	RP11-378J18.8	REM0189345	-0.448018	0.650761	0.569772	0.370153	0.154323	B
chr10:44250501-44250502	A	T	rs684196	0.1501	.	EVX2	chr10:44250498-44250505	(f)	4	2.8e-05	0.024814	-6.78997	1.51335e-06	0.069592	.	.	.	.	.	.	.	.	.	.
chr12:110173345-110173346	G	A	rs186091224	0.101	.	ZNF740	chr12:110173337-110173350	(r)	5	4e-06	0.000356	-4.41272	1.47678e-06	0.069592	.	.	.	.	.	.	.	.	.	.
chr1:222706824-222706825	G	C	rs35725247	0.3012	.	TFAP2C	chr1:222706821-222706833	(f)	4	0.012272	0.000188	4.17625	1.39251e-06	0.069592	.	.	.	.	.	.	.	.	.	.
chr3:17057816-17057817	T	C	rs7610811	0.3942	.	NFIX(var.2)	chr3:17057812-17057827	(r)	11	0.000175	1e-06	5.00282	1.14671e-06	0.0631361	.	.	.	.	.	.	.	.	.	.
chr3:17057816-17057817	T	C	rs7610811	0.3942	.	NFIB	chr3:17057811-17057828	(r)	12	1.6e-05	0	4.69178	1.14216e-06	0.0631361	.	.	.	.	.	.	.	.	.	.
chr19:11063251-11063252	C	T	rs12609500	0.2505	.	ZNF460	chr19:11063243-11063259	(f)	9	0	1e-05	-4.34872	1.05151e-06	0.0631361	.	.	.	.	.	.	.	.	.	.
chr6:12908514-12908515	A	T	rs13197912	0.3499	.	ZNF384	chr6:12908506-12908516	(f)	9	0	3.7e-05	-5.22007	9.31442e-07	0.062273	.	.	.	.	.	.	.	.	.	.
chr6:12921481-12921482	A	G	rs111395058	0.3509	.	EWSR1-FLI1	chr6:12921470-12921488	(f)	12	0	0	-4.23971	8.58919e-07	0.0618416	.	.	.	.	.	.	.	.	.	.
chr2:202786477-202786478	A	G	rs368863059	0.1322	.	ZNF460	chr2:202786470-202786486	(r)	9	8e-06	0	4.44845	7.08297e-07	0.0552467	.	.	.	.	.	.	.	.	.	.
chr1:222673539-222673540	G	C	rs12138316	0.2575	.	ZNF460	chr1:222673531-222673547	(r)	8	0	5e-06	-4.466	6.60702e-07	0.0552467	chr1:222673097-222674646	ENSG00000272750	RP11-378J18.8	REM0189345	-0.448018	0.650761	0.569772	0.370153	0.154323	B
chr2:202931263-202931264	T	C	rs114393235	0.1302	.	TFAP2B	chr2:202931260-202931272	(f)	4	0.000909	1.1e-05	4.45301	5.68229e-07	0.0531857	.	.	.	.	.	.	.	.	.	.
chr3:17082969-17082970	A	T	rs4685427	0.4087	.	PHOX2A	chr3:17082961-17082972	(r)	3	0.000653	1e-06	6.08736	4.67424e-07	0.0486117	.	.	.	.	.	.	.	.	.	.
chr1:222673539-222673540	G	C	rs12138316	0.2575	.	TFAP2B(var.2)	chr1:222673537-222673548	(f)	3	0.000758	5e-06	4.98422	4.35149e-07	0.0486117	chr1:222673097-222674646	ENSG00000272750	RP11-378J18.8	REM0189345	-0.448018	0.650761	0.569772	0.370153	0.154323	B
chr2:202968294-202968295	G	A	rs149268645	0.1223	.	ZNF460	chr2:202968291-202968307	(r)	13	0	0	-4.61947	3.59676e-07	0.0480934	chr2:202968108-202968597	ENSG00000232994	RPL7P14	REM1374051	0.101763	0.602348	0.228857	0.356922	0.214896	B
chr2:202875132-202875133	C	G	rs72934732	0.1302	.	SOX18	chr2:202875131-202875139	(r)	7	1.8e-05	0.024468	-7.20508	3.52636e-07	0.0480934	.	.	.	.	.	.	.	.	.	.
chr6:12921481-12921482	A	T	rs111395058	0.3509	.	EWSR1-FLI1	chr6:12921478-12921496	(f)	4	0	0	-4.48788	3.07453e-07	0.0480934	.	.	.	.	.	.	.	.	.	.
chr1:109279520-109279521	G	A	rs1277930	0.2217	.	ZNF384	chr1:109279512-109279522	(f)	9	6.3e-05	0	5.75463	1.65324e-07	0.0386855	.	.	.	.	.	.	.	.	.	.
chr2:202931263-202931264	T	C	rs114393235	0.1302	.	TFAP2A(var.2)	chr2:202931260-202931272	(f)	4	0.000724	5e-06	4.978	1.0266e-07	0.0320297	.	.	.	.	.	.	.	.	.	.
chr17:46918167-46918168	C	T	rs11658276	0.4471	.	ZNF460	chr17:46918159-46918175	(f)	9	0	2e-06	-5.22601	3.25213e-08	0.0152199	chr17:46918003-46918502,chr17:46918096-46918455	ENSG00000262633,ENSG00000108379	RP11-156P1.2,WNT3	REM1001804,REM1001805	0.283055613892443,0.0667979196036847	0.257570701894883,0.92987642538059	1.0,0.059762390566809896	0.4163007076506024,0.44668556626506023	0.2300152472109764,0.2572998489048476	B,R
chr2:202863723-202863724	G	A	rs150559122	0.1302	.	ZNF460	chr2:202863716-202863732	(r)	9	0	1e-06	-5.48806	1.1514e-08	0.010777	.	.	.	.	.	.	.	.	.	.

## Sheet: CM
Cardiomyopathy
SNP_position	var1	var2	rsID	MAF	peakPosition	TF	TF-binding_position	strand	effectedPositionInMotif	pvalue_BindAff_var1	pvalue_BindAff_var2	log_pvalueBindAffVar1_pvalueBindAffVar2	pvalue_DiffBindAff	fdr_corrected_pvalue	REM_positions	ensemblIDs	geneNames	REMIds	coefficients	pvalues_REM	normModelScore	meanDNase1Signal	stdDNase1Signal	consortium
chr7:28154777-28154778	C	A	rs860262	0.4851	.	MAFA	chr7:28154766-28154779	(f)	12	0.003013	0.05921	-2.97811	0.000999768	0.675908	.	.	.	.	.	.	.	.	.	.
chr22:39135949-39135950	T	C	rs139389	0.4115	.	NFIB	chr22:39135944-39135961	(f)	6	0.000806	4.7e-05	2.84472	0.000999509	0.675908	chr22:39135755-39137304	ENSG00000227009	FUNDC2P4	REM1534862	-0.859705	0.334672	0.55664	0.518129	0.228164	B
chr16:30857163-30857164	A	G	rs8059475	0.2893	.	ZBTB14	chr16:30857155-30857167	(f)	9	0.002353	0.041715	-2.87538	0.000999416	0.675908	.	.	.	.	.	.	.	.	.	.
chr1:67327117-67327118	G	C	rs17838042	0.163	.	RARA::RXRG	chr1:67327102-67327120	(r)	3	0.013387	0.000627	3.06134	0.000999017	0.675908	.	.	.	.	.	.	.	.	.	.
chr8:130895205-130895206	G	C	rs7001517	0.3111	.	BARHL1	chr8:130895204-130895211	(r)	6	0.000277	0.025342	-4.51658	0.000998736	0.675908	.	.	.	.	.	.	.	.	.	.
chr15:38782799-38782800	C	G	rs2929677	0.173	.	TFAP2C	chr15:38782791-38782803	(r)	4	0.107803	0.008601	2.52847	0.000997213	0.675754	.	.	.	.	.	.	.	.	.	.
chr11:2332822-2332823	G	A	rs79065053	0.2137	.	NFIB	chr11:2332811-2332828	(f)	12	7.3e-05	0.001263	-2.84544	0.00099685	0.675728	.	.	.	.	.	.	.	.	.	.
chr16:30762283-30762284	G	C	rs3812999	0.2803	.	KLF14	chr16:30762275-30762289	(r)	6	0.000149	0.003241	-3.07896	0.000996432	0.675664	.	.	.	.	.	.	.	.	.	.
chr11:34655963-34655964	A	C	rs12803316	0.4791	.	NKX6-2	chr11:34655960-34655967	(r)	4	0.000454	0.046034	-4.61937	0.000996151	0.675664	.	.	.	.	.	.	.	.	.	.
chr1:67322668-67322669	A	G	rs5022165	0.1879	.	SPIC	chr1:67322666-67322679	(f)	3	0.000106	0.005928	-4.02304	0.000995976	0.675664	.	.	.	.	.	.	.	.	.	.
chr22:21563467-21563468	G	A	rs131660	0.1938	.	ZNF148	chr22:21563462-21563474	(r)	7	0.042921	0.002661	2.78051	0.000995268	0.675535	chr22:21563200-21563599,chr22:21563404-21563503	ENSG00000183506,ENSG00000273342	PI4KAP2,KB-1440D3.14	REM1505375,REM1505376	-0.00430433248308844,-0.990146370126718	0.954828290266077,0.1044771499553	0.007602926796042957,0.8066130925013426	0.41620979265060243,0.46733637373493975	0.2446927333429042,0.4823667832288703	R,B
chr15:74762524-74762525	G	C	rs11072507	0.3976	.	EBF1	chr15:74762516-74762527	(f)	9	0.000935	0.012574	-2.59882	0.000995261	0.675535	chr15:74762254-74762843,chr15:74762257-74762546	ENSG00000140505,ENSG00000213578	CYP1A2,CPLX3	REM0765381,REM0765382	0.854198323166567,0.0435749964087786	0.374336846264228,0.851453461135021	0.6294136335388588,0.04435551092763162	1.2336514331325301,1.3024953560240964	1.1049823534637537,1.1693789900840468	R,R
chr11:118723959-118723960	A	C	rs140026975	0.2515	.	ZNF384	chr11:118723953-118723963	(f)	7	9.9e-05	0.002122	-3.06392	0.000993986	0.675104	chr11:118723700-118724049	ENSG00000255176	AP002954.3	REM0421925	-0.837987	0.194058	0.672078	0.348276	0.26588	R
chr11:2332822-2332823	G	A	rs79065053	0.2137	.	ZBTB14	chr11:2332814-2332826	(f)	9	0.041613	0.002342	2.87719	0.000993078	0.674708	.	.	.	.	.	.	.	.	.	.
chr17:39937061-39937062	A	G	rs12601749	0.4503	.	ZNF460	chr17:39937058-39937074	(r)	13	1e-05	1e-06	2.61979	0.00099259	0.674596	.	.	.	.	.	.	.	.	.	.
chr3:7865389-7865390	A	G	rs9821717	0	.	ZNF148	chr3:7865384-7865396	(r)	7	0.002655	0.042851	-2.78146	0.000991837	0.674304	.	.	.	.	.	.	.	.	.	.
chr22:21618111-21618112	T	G	rs2876971	0.1928	.	KLF2	chr22:21618108-21618118	(r)	7	0.043565	0.001401	3.43724	0.000989697	0.673069	.	.	.	.	.	.	.	.	.	.
chr21:25775851-25775852	C	T	rs71317430	0.0676	.	HNF1A	chr21:25775843-25775856	(r)	5	0.008428	0.000363	3.14389	0.000988913	0.672755	.	.	.	.	.	.	.	.	.	.
chr16:87644834-87644835	C	G	rs8051448	0	.	TFAP2B(var.2)	chr16:87644826-87644837	(f)	9	0.015532	0.000933	2.81254	0.00098867	0.672755	chr16:87644645-87644854	ENSG00000104731	KLHDC4	REM0909215	-0.141723	0.849719	0.153707	0.361629	0.32819	R
chr1:35410719-35410720	C	G	rs57985804	0.0517	.	TBX18	chr1:35410714-35410726	(r)	7	6.5e-05	0.002551	-3.6746	0.000988351	0.672755	.	.	.	.	.	.	.	.	.	.
chr17:75235962-75235963	A	T	rs7212309	0.2068	.	TBX19	chr17:75235956-75235975	(r)	13	0.000841	0.011904	-2.65055	0.000987308	0.672322	chr17:75235658-75236197,chr17:75235898-75236007	ENSG00000189159,ENSG00000125457	HN1,MIF4GD	REM1039625,REM1039627	-0.23455357839202,0.70884567925047	0.534997631845179, 0.415172099787777	0.30755060566627485,0.4612538674463872	0.4988401198795181,0.48588448855421684	0.27041518060527714,0.41979344508936994	B,R
chr20:50497119-50497120	C	A	rs6063528	0.3549	.	ARNT2	chr20:50497115-50497124	(f)	5	0.000117	0.004111	-3.55634	0.000987288	0.672322	.	.	.	.	.	.	.	.	.	.
chr6:67700819-67700820	G	A	rs12527912	0.1233	.	DBP	chr6:67700812-67700822	(r)	3	0.002238	9.3e-05	3.18039	0.00098576	0.671707	.	.	.	.	.	.	.	.	.	.
chr17:16917198-16917199	C	T	rs28507905	0.1213	.	EGR1	chr17:16917190-16917203	(f)	9	0.000835	0.01295	-2.74128	0.000985287	0.671605	chr17:16917105-16917204	ENSG00000128438	TBC1D27	REM0944471	0.166104	0.293241	0.525364	0.383329	0.40051	B
chr2:20499906-20499907	C	A	rs342089	0.2773	.	TBX18	chr2:20499900-20499912	(r)	6	0.02404	0.000609	3.67586	0.00098493	0.671581	.	.	.	.	.	.	.	.	.	.
chr6:32692823-32692824	A	G	rs9275236	0.4533	.	IRF1	chr6:32692809-32692829	(r)	6	0.000225	0.004299	-2.95174	0.000984426	0.671457	chr6:32692397-32693296	ENSG00000179344	HLA-DQB1	REM1940279	-0.571995	0.59927	0.949881	0.236814	0.224729	R
chr4:953185-953186	G	C	rs2290405	0	.	EBF1	chr4:953182-953193	(f)	4	0.013063	0.000968	2.6019	0.000983519	0.671059	.	.	.	.	.	.	.	.	.	.
chr17:75235962-75235963	A	T	rs7212309	0.2068	.	TBXT	chr17:75235958-75235974	(r)	12	0.000453	0.007532	-2.81053	0.00098343	0.671059	chr17:75235658-75236197,chr17:75235898-75236007	ENSG00000189159,ENSG00000125457	HN1,MIF4GD	REM1039625,REM1039627	-0.23455357839202,0.70884567925047	0.534997631845179,0.415172099787777	0.30755060566627485,0.4612538674463872	0.4988401198795181,0.48588448855421684	0.27041518060527714,0.41979344508936994	B,R
chr22:21616751-21616752	C	T	rs738129	0.1938	.	ZNF684	chr22:21616738-21616756	(f)	14	4.7e-05	0.001013	-3.07733	0.000981618	0.6702	chr22:21616154-21617043	ENSG00000272954	KB-1440D3.13	REM1505521	-1.09479	0.246174	0.767112	0.444129	0.202344	R
chr12:67505058-67505059	A	T	rs73128384	0.0716	.	HOXC8	chr12:67505056-67505063	(f)	3	0.000434	0.02536	-4.06885	0.000981427	0.6702	.	.	.	.	.	.	.	.	.	.
chr17:35497511-35497512	G	A	rs12451924	0	.	KLF16	chr17:35497507-35497518	(r)	7	0.000392	0.010364	-3.27499	0.000980957	0.670188	chr17:35497499-35497538	ENSG00000267625	RP11-1094M14.14	REM0972815	0.0803732	0.260821	0.26998	0.678132	0.756886	R
chr22:21584573-21584574	G	A	rs73166622	0.1928	.	TFAP2E	chr22:21584572-21584583	(r)	10	0.000852	0.012131	-2.65623	0.000980436	0.670052	chr22:21584498-21584597	ENSG00000275293	Metazoa_SRP	REM1505432	-0.706054	0.178736	0.887175	0.427191	0.43476	B
chr3:160014512-160014513	G	C	rs547875	0.3598	.	RFX4	chr3:160014502-160014517	(r)	5	0.001359	0.019025	-2.63914	0.000980334	0.670052	.	.	.	.	.	.	.	.	.	.
chr2:191104614-191104615	C	G	rs8179673	0.2346	.	SRY	chr2:191104610-191104618	(f)	5	9.8e-05	0.011987	-4.80689	0.000980319	0.670052	.	.	.	.	.	.	.	.	.	.
chr1:67327117-67327118	G	C	rs17838042	0.163	.	CTCF	chr1:67327108-67327127	(r)	10	0.015169	0.000858	2.87211	0.000979622	0.670052	.	.	.	.	.	.	.	.	.	.
chr17:42345816-42345817	C	G	rs3736161	0.3628	.	SP9	chr17:42345812-42345824	(r)	8	0.012626	0.000489	3.25201	0.00097904	0.669977	.	.	.	.	.	.	.	.	.	.
chr11:2324717-2324718	C	T	rs2521292	0.173	.	ZNF148	chr11:2324711-2324723	(f)	7	0.042583	0.002628	2.78509	0.000978868	0.669977	chr11:2324647-2324756	ENSG00000110651	CD81	REM0315818	-0.0815921	0.402324	0.127897	0.394657	0.579337	B
chr8:130890214-130890215	T	C	rs11784183	0.3101	.	KLF15	chr8:130890209-130890220	(r)	6	0.005605	0.000428	2.57215	0.000978787	0.669977	.	.	.	.	.	.	.	.	.	.
chr1:67327117-67327118	G	C	rs17838042	0.163	.	SP1	chr1:67327110-67327124	(f)	8	4.2e-05	0.000969	-3.14486	0.000978652	0.669977	.	.	.	.	.	.	.	.	.	.
chr3:160504615-160504616	A	T	rs62272785	0.0736	.	EVX1	chr3:160504612-160504621	(f)	4	0.001966	0.082283	-3.7341	0.000978513	0.669977	chr3:160503897-160505346	ENSG00000229320	KRT8P12	REM1659984	0.0476855	0.96651	0.0290699	0.328644	0.200209	B
chr19:18070968-18070969	G	A	rs845381	0.1899	.	FOS::JUNB	chr19:18070965-18070974	(r)	6	0.001041	2.2e-05	3.85618	0.00097806	0.669977	chr19:18070637-18072246	ENSG00000243455	RPS18P13	REM1154848	-0.00620539	0.968578	0.0076329	0.393723	0.161336	R
chr7:151211421-151211422	T	C	rs73169649	0.0934	.	TFAP2E	chr7:151211420-151211431	(f)	2	0.007463	0.000524	2.65687	0.000978045	0.669977	chr7:151211301-151211450	ENSG00000284191	MIR671	REM2142700	1.24424	0.111525	0.75813	0.48756	0.411562	R
chr10:61665650-61665651	G	C	rs145104304	0.1402	.	TFAP2A(var.3)	chr10:61665648-61665661	(r)	11	0.026533	0.002363	2.41852	0.000977445	0.669977	.	.	.	.	.	.	.	.	.	.
chr2:190652239-190652240	G	A	rs12612666	0.1481	.	BARX2	chr2:190652238-190652248	(f)	2	0.005969	0.000111	3.98801	0.000976437	0.669957	.	.	.	.	.	.	.	.	.	.
chr8:52519558-52519559	A	G	rs1837633	0.4423	.	NR4A2	chr8:52519556-52519564	(f)	3	0.006962	9.1e-05	4.33708	0.000975977	0.669862	.	.	.	.	.	.	.	.	.	.
chr1:35292241-35292242	A	G	rs2479528	0.0487	.	TFAP2E	chr1:35292240-35292251	(r)	10	0.012096	0.000848	2.65746	0.000975891	0.669862	chr1:35291852-35292821	ENSG00000227409	ZMYM4-AS1	REM0052847	-0.0123607	0.908214	0.0224656	0.420279	0.180852	R
chr5:35646234-35646235	G	A	rs10072883	0.4771	.	HOXD13	chr5:35646225-35646236	(r)	2	6e-06	0.000272	-3.79769	0.000975738	0.669862	.	.	.	.	.	.	.	.	.	.
chr6:32635250-32635251	G	T	rs9272253	0.2276	.	MAF	chr6:32635249-32635262	(f)	2	0.002313	0.049337	-3.06028	0.000975604	0.669862	.	.	.	.	.	.	.	.	.	.
chr3:160012950-160012951	T	A	rs6808518	0.3598	.	MSGN1	chr3:160012947-160012957	(r)	7	0.011149	0.000327	3.53003	0.000974488	0.669722	.	.	.	.	.	.	.	.	.	.
chr6:32642174-32642175	T	C	rs707949	0.2247	.	ZNF460	chr6:32642166-32642182	(f)	9	0.001791	0.00013	2.62456	0.000974031	0.669629	chr6:32641647-32642346,chr6:32641749-32642178	ENSG00000179344,ENSG00000196735	HLA-DQB1,HLA-DQA1	REM1940109,REM1940110	0.254674215727383,0.811980113884638	0.684329972430706,0.376421160413397	0.7036590080361624,0.502695453906806	0.7002429602409639,0.8716272510240964	1.1642914370616593,1.638185103292516	R,R
chr11:69637068-69637069	C	G	rs2930975	0.494	.	MAFA	chr11:69637058-69637071	(f)	11	0.006492	0.000328	2.9859	0.000973543	0.669515	.	.	.	.	.	.	.	.	.	.
chr2:136361065-136361066	C	T	rs66624567	0.2704	.	RARG(var.3)	chr2:136361058-136361072	(f)	8	0.000149	6e-06	3.155	0.000973487	0.669515	.	.	.	.	.	.	.	.	.	.
chr1:173368442-173368443	G	T	rs2153775	0.2545	.	SCRT2	chr1:173368437-173368448	(r)	6	2.3e-05	0.001512	-4.16629	0.000971326	0.668432	chr1:173368397-173370396	ENSG00000231615	RP11-296O14.2	REM0155129	0.0962186	0.389715	0.396695	0.333274	0.149521	R
chr6:137916851-137916852	C	T	rs77000060	0.0199	.	NFIC(var.2)	chr6:137916850-137916865	(f)	2	0.000775	3.6e-05	3.06644	0.000970983	0.668417	chr6:137916650-137916949	ENSG00000219463	RPSAP42	REM2006102	-0.438721	0.710857	0.290372	0.378139	0.280571	R
chr17:75223548-75223549	G	A	rs4789151	0.2376	.	ZBTB14	chr17:75223540-75223552	(f)	9	0.041153	0.002302	2.88366	0.000970813	0.668417	chr17:75223354-75223553,chr17:75223452-75223551	ENSG00000125445,ENSG00000125449	MRPS7,ARMC7	REM1039580,REM1039581	0.388849454907806,-0.212984178257884	0.0283644555535238,0.0444274902836801	0.8998914218209443,0.8023979057810247	0.42491096156626507,0.44643574337349395	0.3470586217779365,0.427356865049023	B,B
chr6:32692392-32692393	T	C	rs4711304	0.4553	.	ONECUT2	chr6:32692385-32692399	(f)	8	0.000738	2.2e-05	3.5331	0.000970762	0.668417	.	.	.	.	.	.	.	.	.	.
chr3:18368086-18368087	C	A	rs11720566	0.3946	.	VEZF1	chr3:18368085-18368093	(f)	2	0.000455	0.00928	-3.01447	0.000970508	0.668417	chr3:18367694-18368253	ENSG00000228956	SATB1-AS1	REM1564738	0.288557	0.0732877	0.688415	0.44265	0.283758	R
chr11:34670757-34670758	T	A	rs11032806	0.4662	.	LHX6	chr11:34670752-34670762	(r)	5	0.001274	0.026346	-3.02891	0.000970311	0.668417	chr11:34670703-34671092	ENSG00000135373	EHF	REM0343057	0.828086	0.668856	0.517728	0.295001	0.257342	B
chr12:23793211-23793212	C	T	rs11047102	0	.	FOSL1::JUND	chr12:23793210-23793219	(r)	8	0.005097	8.4e-05	4.10397	0.000969354	0.668399	.	.	.	.	.	.	.	.	.	.
chr17:75228543-75228544	G	C	rs1005714	0	.	TFAP2A	chr17:75228541-75228551	(f)	3	0.002448	0.000104	3.15532	0.000968746	0.668201	.	.	.	.	.	.	.	.	.	.
chr11:2319926-2319927	G	C	rs2106604	0.173	.	ZIC1	chr11:2319919-2319933	(r)	7	0.000154	0.002462	-2.77202	0.000968456	0.668201	chr11:2319647-2319996,chr11:2319749-2320148	ENSG00000064201,ENSG00000238184	TSPAN32,CD81-AS1	REM0315799,REM0315800	0.0104556421914609,0.135275387504533	0.850277213177177,0.195311904336006	0.023323203119423833,0.3095076514698661	0.5771962978915662,0.6921238554216868	0.3258465792485399,0.38261881749649396	R,R
chr6:33512960-33512961	T	G	rs68191	0.1083	.	TFE3	chr6:33512955-33512963	(r)	3	0.001518	2.8e-05	4.00203	0.000967383	0.667703	chr6:33512800-33513049	ENSG00000213588	ZBTB9	REM1944386	-0.317122	0.0229365	0.744291	0.586296	0.396664	R
chr2:190693303-190693304	C	G	rs16832836	0.1441	.	EGR2	chr2:190693301-190693312	(r)	9	0.000485	0.010788	-3.10188	0.00096733	0.667703	.	.	.	.	.	.	.	.	.	.
chr20:50580061-50580062	C	T	rs718049	0.3738	.	KLF15	chr20:50580056-50580067	(r)	6	0.000424	0.005565	-2.57523	0.000967105	0.667703	chr20:50580048-50580097	ENSG00000042062	FAM65C	REM1448436	0.916989	0.355156	0.727092	2.92171	1.72012	R
chr10:127417682-127417683	A	C	rs61870353	0.1203	.	HOXA7	chr10:127417676-127417683	(f)	7	6.6e-05	0.007989	-4.78971	0.000966884	0.667703	.	.	.	.	.	.	.	.	.	.
chr2:44989899-44989900	A	C	rs2922010	0.4235	.	DUXA	chr2:44989890-44989901	(f)	10	0.012394	0.000366	3.52109	0.000966832	0.667703	.	.	.	.	.	.	.	.	.	.
chr16:30864886-30864887	T	C	rs9796842	0.2893	.	MAZ	chr16:30864882-30864892	(f)	5	0.003928	0.000161	3.19539	0.000966798	0.667703	chr16:30864699-30865398,chr16:30864802-30865151,chr16:30864872-30865501	ENSG00000102870,ENSG00000280211,ENSG00000275263	ZNF629,RP11-2C24.3,RP11-1072A3.4	REM0856639,REM0856640,REM0856641	0.013476836502035,-0.0859079563514891,0.293884958426286	0.808734173028868,0.521812352187627,0.00738192694358034	0.0379574586656357,0.14392996181593193,0.7698736896994234	0.3717363295180723,0.3645783751807229,0.38098777710843373	0.17801448326592886,0.23212580737338076,0.18939984821379238	R,R,B
chr2:191093929-191093930	C	G	rs4274624	0.2316	.	TFEB	chr2:191093927-191093937	(r)	8	0.000418	0.013719	-3.49167	0.000966478	0.667703	.	.	.	.	.	.	.	.	.	.
chr6:106234114-106234115	G	T	rs77791277	0.1869	.	TFAP2C(var.2)	chr6:106234108-106234118	(f)	7	0.000444	0.008659	-2.97045	0.000964945	0.667569	.	.	.	.	.	.	.	.	.	.
chr17:16945250-16945251	C	G	rs4500785	0.1113	.	NFIB	chr17:16945237-16945254	(r)	4	0.000116	0.002021	-2.85438	0.000964731	0.667569	chr17:16945005-16945454	ENSG00000205312	KRT17P4	REM0944557	-0.385929	0.519796	0.605584	0.500138	0.274524	R
chr17:16945250-16945251	C	A	rs4500785	0.1113	.	NFIB	chr17:16945237-16945254	(r)	4	0.000116	0.002021	-2.85438	0.000964731	0.667569	chr17:16945005-16945454	ENSG00000205312	KRT17P4	REM0944557	-0.385929	0.519796	0.605584	0.500138	0.274524	R
chr19:18080630-18080631	A	C	rs2305742	0.1918	.	CREB3L4	chr19:18080626-18080637	(f)	5	0.028755	0.001226	3.15514	0.000964287	0.667569	.	.	.	.	.	.	.	.	.	.
chr3:18368086-18368087	C	T	rs11720566	0.3946	.	VEZF1	chr3:18368085-18368093	(f)	2	0.000455	0.009299	-3.01651	0.000964161	0.667569	chr3:18367694-18368253	ENSG00000228956	SATB1-AS1	REM1564738	0.288557	0.0732877	0.688415	0.44265	0.283758	R
chr7:28152660-28152661	C	A	rs849133	0.4851	.	EVX1	chr7:28152654-28152663	(f)	7	0.054108	0.001285	3.74001	0.000963413	0.667569	chr7:28152443-28152952	ENSG00000206623	RNU6-979P	REM2046043	0.925242	0.311017	0.663392	0.564249	0.4124	B
chr6:32631253-32631254	T	A	rs7758465	0.2068	.	HOXB4	chr6:32631247-32631255	(f)	7	0.002679	4.9e-05	4.00569	0.000962646	0.667308	.	.	.	.	.	.	.	.	.	.
chr7:45595783-45595784	G	A	rs79321402	0.0845	.	HEY2	chr7:45595778-45595788	(r)	5	0.000416	0.013656	-3.49125	0.000962064	0.667126	.	.	.	.	.	.	.	.	.	.
chr1:35521224-35521225	C	A	rs1618735	0.0477	.	MAF	chr1:35521213-35521226	(r)	2	0.002285	0.048968	-3.0646	0.000961678	0.667081	chr1:35519952-35521251	ENSG00000236274	RP4-728D4.3	REM0053200	2.58039	0.598249	0.63328	0.343274	0.146037	B
chr21:25708412-25708413	A	T	rs7279659	0.0815	.	HNF1B	chr21:25708403-25708416	(r)	4	0.014283	0.000615	3.14572	0.000961593	0.667081	.	.	.	.	.	.	.	.	.	.
chr22:21567396-21567397	G	T	rs140490	0.1938	.	NR2F1	chr22:21567387-21567400	(r)	4	0.000897	1.9e-05	3.85124	0.000960997	0.667053	.	.	.	.	.	.	.	.	.	.
chr1:15970693-15970694	G	C	rs6684328	0.3101	.	SP2	chr1:15970687-15970704	(f)	7	0.006662	0.000369	2.89431	0.000960414	0.666871	.	.	.	.	.	.	.	.	.	.
chr2:190670971-190670972	G	T	rs2286895	0.1481	.	CREB3L4(var.2)	chr2:190670965-190670977	(r)	6	0.005886	0.099127	-2.8239	0.000960114	0.666871	.	.	.	.	.	.	.	.	.	.
chr6:67724222-67724223	G	C	rs7742879	0.1203	.	TFAP2B	chr6:67724219-67724231	(f)	4	0.057359	0.004399	2.56804	0.000960045	0.666871	.	.	.	.	.	.	.	.	.	.
chr15:38779549-38779550	C	T	rs2929674	0.171	.	MAZ	chr15:38779545-38779555	(f)	5	0.000159	0.003896	-3.1977	0.000959885	0.666871	chr15:38779402-38780051	ENSG00000259345	RP11-624L4.1	REM0719864	0.440909	0.118447	0.825677	0.278127	0.158944	B
chr4:89840260-89840261	T	C	rs1023777	0.3718	.	HOXB7	chr4:89840254-89840264	(r)	4	6e-05	0.003645	-4.11327	0.000959108	0.666853	.	.	.	.	.	.	.	.	.	.
chr2:136374496-136374497	T	A	rs59951306	0.2793	.	EVX2	chr2:136374492-136374499	(f)	5	0.000763	0.044198	-4.05891	0.000958693	0.666787	.	.	.	.	.	.	.	.	.	.
chr16:30719357-30719358	G	A	rs4616297	0.2783	.	HES2	chr16:30719357-30719367	(f)	1	2e-06	3.7e-05	-3.09974	0.000958668	0.666787	.	.	.	.	.	.	.	.	.	.
chr4:102558121-102558122	A	G	rs230508	0.336	.	ARGFX	chr4:102558118-102558128	(r)	7	0.000162	0.005262	-3.4807	0.000958382	0.666787	.	.	.	.	.	.	.	.	.	.
chr22:21567004-21567005	G	A	rs140489	0.1938	.	GSC	chr22:21567000-21567009	(r)	5	0.005396	9.1e-05	4.07718	0.000956829	0.666157	chr22:21566953-21567202	ENSG00000206140	TMEM191C	REM1505381	0.243451	0.547482	0.307015	1.05613	0.619081	B
chr11:34746242-34746243	A	C	rs35365094	0.4563	.	ESR2	chr11:34746230-34746245	(r)	3	0.002965	9.8e-05	3.40667	0.000956012	0.665812	.	.	.	.	.	.	.	.	.	.
chr11:2350120-2350121	A	G	rs800151	0.1759	.	GCM1	chr11:2350112-2350123	(r)	3	9e-06	0.000448	-3.93831	0.000955951	0.665812	chr11:2349257-2350176	ENSG00000110651	CD81	REM0315880	-0.0608702	0.640951	0.0624812	0.365345	0.184686	B
chr1:67348756-67348757	T	C	rs3790566	0	.	NKX6-3	chr1:67348752-67348761	(f)	5	0.000182	0.008163	-3.80472	0.000955445	0.665812	.	.	.	.	.	.	.	.	.	.
chr6:32615344-32615345	G	T	rs9271342	0.2296	.	MEOX1	chr6:32615342-32615351	(r)	7	0.024896	0.000695	3.57839	0.000955273	0.665812	.	.	.	.	.	.	.	.	.	.
chr1:16008648-16008649	T	A	rs1739835	0.33	.	PHOX2A	chr1:16008646-16008657	(f)	3	0.010584	0.000332	3.46111	0.000954392	0.665573	.	.	.	.	.	.	.	.	.	.
chr11:2324030-2324031	G	C	rs2651780	0.173	.	CTCF	chr11:2324024-2324043	(r)	13	0.014693	0.000825	2.87922	0.000954353	0.665573	chr11:2323945-2324494,chr11:2324002-2324041	ENSG00000183734,ENSG00000236264	ASCL2,RPL26P30	REM0315815,REM0315816	0.167486228250879,-0.0778378334310974	0.0736774616500639,0.651923062721881	0.349850184929588,0.5067579691376964	0.30792643403614456,0.3134814578313253	0.19099632272041706,0.40967727893689027	B,B
chr5:151059426-151059427	C	G	rs1422673	0.1948	.	RARB(var.3)	chr5:151059420-151059434	(f)	7	0.003323	0.000145	3.13439	0.00095402	0.665573	.	.	.	.	.	.	.	.	.	.
chr13:34613478-34613479	T	G	rs17753659	0.3032	.	EGR4	chr13:34613470-34613485	(r)	7	0.076525	0.004632	2.8046	0.000953968	0.665573	chr13:34612353-34614042	ENSG00000271850	RP11-16D22.2	REM0583308	0.0697362	0.568158	0.167734	0.338318	0.133276	R
chr17:35513245-35513246	A	T	rs8068906	0.498	.	FOSL2::JUND	chr17:35513238-35513248	(r)	3	1.1e-05	0.000592	-3.95803	0.000953925	0.665573	chr17:35513155-35514124	ENSG00000236320	SLFN14	REM0972911	0.0707057	0.67561	0.243084	0.390655	0.219944	B
chr6:32632046-32632047	C	T	rs9272101	0.2157	.	ZBTB14	chr6:32632043-32632055	(r)	9	0.040746	0.002268	2.88867	0.000953901	0.665573	chr6:32632005-32632204	ENSG00000232080	XXbac-BPG254F23.7	REM1940085	-0.0111405	0.923337	0.0278359	0.452331	0.614432	R
chr1:183211124-183211125	A	G	rs16860537	0	.	DMRTC2	chr1:183211121-183211133	(r)	9	0.004177	5e-05	4.43182	0.000953853	0.665573	.	.	.	.	.	.	.	.	.	.
chr16:30615294-30615295	C	T	rs12918327	0.2406	.	TBX4	chr16:30615291-30615299	(r)	5	0.000153	0.014047	-4.5192	0.000953337	0.665573	chr16:30615247-30615346,chr16:30615252-30615351	ENSG00000260869,ENSG00000261588	AC002310.13,AC002310.17	REM0855510,REM0855511	0.0391021345022427,0.0198824077801424	0.665849539625762,0.705362585705126	0.05102170452267144,0.10178113049474796	0.7420711807228916,0.7552269606626506	0.6175078608493673,0.6326071391357406	R,R
chr4:102558121-102558122	A	G	rs230508	0.336	.	GSX2	chr4:102558119-102558127	(r)	6	0.000232	0.012366	-3.97442	0.00095322	0.665573	.	.	.	.	.	.	.	.	.	.
chr2:136347917-136347918	G	A	rs78355649	0.2704	.	OLIG3	chr2:136347910-136347920	(r)	3	0.000337	0.012896	-3.6439	0.000952438	0.665573	chr2:136347441-136347950	ENSG00000230037	UBBP1	REM1338077	-0.0094898	0.992727	0.0040203	0.185277	0.259533	B
chr2:219834143-219834144	G	A	rs768868	0.2535	.	OLIG3	chr2:219834136-219834146	(r)	3	0.000337	0.012896	-3.6439	0.000952438	0.665573	.	.	.	.	.	.	.	.	.	.
chr12:67505058-67505059	A	T	rs73128384	0.0716	.	NKX6-3	chr12:67505055-67505064	(f)	4	0.000171	0.007673	-3.80621	0.000951764	0.665573	.	.	.	.	.	.	.	.	.	.
chr6:67724222-67724223	G	C	rs7742879	0.1203	.	TBX18	chr6:67724215-67724227	(r)	5	0.025715	0.000643	3.68847	0.000951402	0.665573	.	.	.	.	.	.	.	.	.	.
chr5:9970104-9970105	G	A	rs72734901	0.0885	.	FOXB1	chr5:9970098-9970109	(f)	7	0.011819	0.00022	3.9853	0.000951378	0.665573	chr5:9969945-9970354	ENSG00000249781	LINC02112	REM1785599	1.63081	0.454788	0.686973	0.274644	0.210873	B
chr7:128938246-128938247	T	G	rs2004640	0.4682	.	ZNF740	chr7:128938243-128938256	(r)	10	0.013228	0.000887	2.70189	0.000951226	0.665573	.	.	.	.	.	.	.	.	.	.
chr2:44989899-44989900	A	G	rs2922010	0.4235	.	SRY	chr2:44989894-44989902	(f)	6	0.000115	0.014341	-4.82184	0.000951206	0.665573	.	.	.	.	.	.	.	.	.	.
chr17:35513245-35513246	A	T	rs8068906	0.498	.	FOSL2	chr17:35513238-35513248	(r)	3	5e-06	0.000253	-3.91422	0.000950938	0.665573	chr17:35513155-35514124	ENSG00000236320	SLFN14	REM0972911	0.0707057	0.67561	0.243084	0.390655	0.219944	B
chr6:32624815-32624816	G	A	rs9271659	0.173	.	GATA3	chr6:32624814-32624822	(f)	2	4e-05	0.004297	-4.66541	0.000950759	0.665573	chr6:32624703-32625202	ENSG00000198502	HLA-DRB5	REM1940066	0.0721124	0.92605	0.110769	0.298587	0.271124	R
chr16:17268971-17268972	C	G	rs74643788	0	.	EBF1	chr16:17268963-17268974	(f)	9	0.012161	0.000894	2.61072	0.00095071	0.665573	chr16:17268863-17268992	ENSG00000279410	RP11-1102P22.3	REM0831739	0.103811	0.327082	0.337256	0.453361	0.373677	R
chr6:32598454-32598455	G	T	rs9270665	0.2157	.	HNF1B	chr6:32598449-32598462	(r)	8	0.006367	0.000273	3.14937	0.000950263	0.665573	chr6:32597747-32598456	ENSG00000179344	HLA-DQB1	REM1939970	-0.343296	0.672146	0.736984	0.287897	0.176387	R
chr17:75262005-75262006	C	T	rs62085969	0.1968	.	TFAP2C(var.3)	chr17:75262002-75262015	(f)	4	0.001889	0.021558	-2.43455	0.000949928	0.665573	.	.	.	.	.	.	.	.	.	.
chr11:568942-568943	C	A	rs112261695	0.4006	.	KLF17	chr11:568938-568953	(f)	5	0.000254	1.2e-05	3.08544	0.000949258	0.665573	chr11:568857-569006	ENSG00000161328	LRRC56	REM0311425	0.0574922	0.787733	0.0732039	3.22019	2.42803	R
chr17:42348246-42348247	C	A	rs2306581	0.3688	.	PPARA::RXRA	chr17:42348242-42348259	(r)	13	0.000235	0.004751	-3.00802	0.000949128	0.665573	chr17:42347997-42348396,chr17:42348097-42348396	ENSG00000126561,ENSG00000267758	STAT5A,RP11-358B23.5	REM0988379,REM0988380	1.63953652819937,0.12592705535388	0.230626665183087,0.0832875472274513	0.8160480246057731,0.3974256920427396	0.5126476631927711,0.5233103698795181	0.3128594519191922,0.32356665155351827	R,R
chr16:17268971-17268972	C	T	rs74643788	0	.	TFAP4	chr16:17268965-17268975	(f)	7	0.001186	2.9e-05	3.72836	0.000948491	0.665573	chr16:17268863-17268992	ENSG00000279410	RP11-1102P22.3	REM0831739	0.103811	0.327082	0.337256	0.453361	0.373677	R
chr19:18070968-18070969	G	A	rs845381	0.1899	.	FOSL2::JUND	chr19:18070964-18070974	(f)	5	0.001853	3.5e-05	3.96032	0.000948457	0.665573	chr19:18070637-18072246	ENSG00000243455	RPS18P13	REM1154848	-0.00620539	0.968578	0.0076329	0.393723	0.161336	R
chr19:40574407-40574408	C	G	rs62107871	0.329	.	NFIX(var.2)	chr19:40574404-40574419	(f)	4	0.004389	0.000211	3.03501	0.000948239	0.665573	.	.	.	.	.	.	.	.	.	.
chr4:102575509-102575510	C	T	rs230540	0.3449	.	FOXP3	chr4:102575505-102575512	(r)	3	0.021708	0.000359	4.10116	0.000947268	0.665573	.	.	.	.	.	.	.	.	.	.
chr2:44993208-44993209	T	C	rs2917769	0.4314	.	FOXP3	chr2:44993204-44993211	(r)	3	0.000359	0.021708	-4.10116	0.000947268	0.665573	.	.	.	.	.	.	.	.	.	.
chr14:34990274-34990275	A	T	rs7153068	0.1839	.	PHOX2B	chr14:34990269-34990285	(r)	11	1.1e-05	0.000255	-3.12211	0.000946939	0.665573	chr14:34990004-34990703	ENSG00000226677	IGBP1P1	REM0637432	0.00337513	0.98096	0.00501368	0.483156	0.226336	R
chr14:34990274-34990275	A	G	rs7153068	0.1839	.	PROP1	chr14:34990272-34990283	(r)	9	9.4e-05	0.003727	-3.675	0.000946938	0.665573	chr14:34990004-34990703	ENSG00000226677	IGBP1P1	REM0637432	0.00337513	0.98096	0.00501368	0.483156	0.226336	R
chr1:35510374-35510375	C	T	rs78524814	0.0467	.	IRF1	chr1:35510369-35510389	(f)	6	0.004186	0.000216	2.96284	0.000945948	0.665573	.	.	.	.	.	.	.	.	.	.
chr22:21557956-21557957	A	C	rs390387	0.1849	.	RREB1	chr22:21557948-21557968	(f)	9	0.000267	2.1e-05	2.53723	0.000945767	0.665573	.	.	.	.	.	.	.	.	.	.
chr8:52529880-52529881	C	T	rs1837635	0.494	.	HINFP	chr8:52529878-52529889	(r)	9	0.000217	0.006754	-3.43648	0.000944675	0.665573	.	.	.	.	.	.	.	.	.	.
chr2:136363697-136363698	C	T	rs10210363	0.3121	.	TFEB	chr2:136363695-136363705	(r)	8	0.000455	0.015077	-3.49981	0.000944345	0.665573	.	.	.	.	.	.	.	.	.	.
chr11:2360540-2360541	A	G	rs1088990	0.167	.	TFAP2A(var.2)	chr11:2360531-2360543	(f)	10	0.062759	0.004568	2.6203	0.000943767	0.665573	chr11:2360515-2360604	ENSG00000070985	TRPM5	REM0315898	-0.0166066	0.784664	0.0494353	0.543404	0.559595	R
chr6:32633982-32633983	A	G	rs9272190	0.2117	.	THRB	chr6:32633972-32633986	(f)	11	0.000847	3.5e-05	3.18465	0.000943705	0.665573	chr6:32633880-32634249	ENSG00000223534	HLA-DQB1-AS1	REM1940092	-0.0225691	0.66872	0.129904	0.352964	0.238695	B
chr22:39126659-39126660	G	A	rs139375	0.4135	.	ZBTB7C	chr22:39126656-39126667	(f)	4	0.002799	5.9e-05	3.85365	0.000943582	0.665573	.	.	.	.	.	.	.	.	.	.
chr2:136347909-136347910	A	G	rs76913370	0.2704	.	ZNF384	chr2:136347906-136347916	(f)	4	0.000134	0.002919	-3.08034	0.000942588	0.665573	chr2:136347441-136347950	ENSG00000230037	UBBP1	REM1338077	-0.0094898	0.992727	0.0040203	0.185277	0.259533	B
chr7:9566645-9566646	C	G	rs10272945	0	.	GFI1	chr7:9566644-9566656	(r)	11	0.000423	7e-06	4.0884	0.000941676	0.665167	chr7:9566558-9566977	ENSG00000233876	GAPDHP68	REM2035290	0.830597	0.314843	0.449812	0.30896	0.211098	R
chr6:32624996-32624997	G	T	rs9271668	0.2117	.	EMX2	chr6:32624996-32625003	(f)	1	0.004813	5.8e-05	4.42636	0.000940098	0.664278	chr6:32624703-32625202,chr6:32624900-32625549	ENSG00000198502,ENSG00000223534	HLA-DRB5,HLA-DQB1-AS1	REM1940066,REM1940067	0.0721123693093223,0.191520068455235	0.926050217911625,0.169298941660317	0.1107689782866172,0.5733739317301244	0.29858675903614457,0.35554071925301206	0.27112357029868533,0.32854178615278795	R,B
chr17:75278099-75278100	T	C	rs2306217	0.1958	.	PLAG1	chr17:75278095-75278109	(f)	5	0.00055	3e-05	2.90355	0.000939855	0.664278	.	.	.	.	.	.	.	.	.	.
chr8:52516246-52516247	G	T	rs4873656	0.4423	.	MZF1(var.2)	chr8:52516239-52516249	(r)	3	0.000179	2e-06	4.3123	0.000939816	0.664278	.	.	.	.	.	.	.	.	.	.
chr15:38773759-38773760	C	T	rs2912353	0.171	.	SMAD2::SMAD3::SMAD4	chr15:38773754-38773767	(f)	6	0.003767	8.8e-05	3.75951	0.00093797	0.663449	chr15:38773552-38773801	ENSG00000259345	RP11-624L4.1	REM0719860	-0.126177	0.270328	0.5063	0.286608	0.21702	B
chr8:60653603-60653604	T	C	rs612558	0.4722	.	CENPB	chr8:60653601-60653616	(f)	3	0.010277	0.000338	3.41328	0.000937063	0.663033	chr8:60653552-60653651	ENSG00000254869	RP11-91I20.2	REM2174309	0.314299	0.879912	0.0728597	6.59301	5.59178	R
chr11:34704367-34704368	A	G	rs1578622	0.4632	.	DUXA	chr11:34704360-34704371	(f)	8	2.2e-05	0.000744	-3.53213	0.000936907	0.663033	.	.	.	.	.	.	.	.	.	.
chr1:173373187-173373188	A	G	rs11802759	0.2545	.	ELF5	chr1:173373182-173373192	(f)	6	0.006966	8.7e-05	4.37722	0.000936753	0.663033	.	.	.	.	.	.	.	.	.	.
chr2:45014190-45014191	A	G	rs921116	0.4245	.	MAZ	chr2:45014184-45014194	(r)	4	0.002207	8.9e-05	3.20566	0.000936435	0.663033	.	.	.	.	.	.	.	.	.	.
chr16:31265489-31265490	G	A	rs1143679	0.1312	.	TFAP2A(var.3)	chr16:31265488-31265501	(f)	2	0.00181	0.020535	-2.42877	0.000936189	0.663033	.	.	.	.	.	.	.	.	.	.
chr7:28154777-28154778	C	A	rs860262	0.4851	.	BARHL2	chr7:28154776-28154784	(f)	2	0.026947	0.000333	4.3945	0.000936178	0.663033	.	.	.	.	.	.	.	.	.	.
chr16:30826806-30826807	G	A	rs28421305	0.3052	.	SP2	chr16:30826804-30826821	(f)	3	0.005795	0.000318	2.9015	0.000935759	0.663033	.	.	.	.	.	.	.	.	.	.
chr6:32624996-32624997	G	T	rs9271668	0.2117	.	NOTO	chr6:32624995-32625003	(r)	7	0.010046	0.00014	4.27313	0.000934928	0.663033	chr6:32624703-32625202,chr6:32624900-32625549	ENSG00000198502,ENSG00000223534	HLA-DRB5,HLA-DQB1-AS1	REM1940066,REM1940067	0.0721123693093223,0.191520068455235	0.926050217911625,0.169298941660317	0.1107689782866172,0.5733739317301244	0.29858675903614457,0.35554071925301206	0.27112357029868533,0.32854178615278795	R,B
chr19:18070968-18070969	G	A	rs845381	0.1899	.	FOSL1::JUNB	chr19:18070965-18070974	(f)	4	0.001342	2.5e-05	3.98084	0.000934606	0.663033	chr19:18070637-18072246	ENSG00000243455	RPS18P13	REM1154848	-0.00620539	0.968578	0.0076329	0.393723	0.161336	R
chr1:67332643-67332644	T	G	rs4655698	0.1849	.	GSX1	chr1:67332638-67332645	(f)	6	0.001471	0.139796	-4.55409	0.000934573	0.663033	.	.	.	.	.	.	.	.	.	.
chr16:31280888-31280889	C	G	rs12716985	0.1421	.	ARNT::HIF1A	chr16:31280882-31280890	(f)	7	0.007074	0.000103	4.23114	0.000934263	0.663033	.	.	.	.	.	.	.	.	.	.
chr17:75198729-75198730	C	T	rs145845525	0.1968	.	TFAP2C(var.3)	chr17:75198726-75198739	(f)	4	0.001865	0.021363	-2.43858	0.000934011	0.663033	chr17:75198416-75198845,chr17:75198451-75198800	ENSG00000265800,ENSG00000125454	RP11-649A18.5,SLC25A19	REM1039496,REM1039497	-0.0767503450891061,-0.201254335135492	0.47027862995372,0.482114008122001	0.19681245807931944,0.7846969025437132	0.3954522620481928,0.3977423614457831	0.2658193964785744,0.2988453267819782	R,B
chr2:45011930-45011931	T	G	rs1447105	0.4483	.	TFAP2A(var.3)	chr2:45011921-45011934	(f)	10	0.025806	0.002273	2.42934	0.000933923	0.663033	.	.	.	.	.	.	.	.	.	.
chr17:75235962-75235963	A	T	rs7212309	0.2068	.	ZNF460	chr17:75235949-75235965	(f)	14	0	0	-2.63535	0.000933285	0.663033	chr17:75235658-75236197,chr17:75235898-75236007	ENSG00000189159,ENSG00000125457	HN1,MIF4GD	REM1039625,REM1039627	-0.23455357839202,0.70884567925047	0.534997631845179,0.415172099787777	0.30755060566627485,0.4612538674463872	0.4988401198795181,0.48588448855421684	0.27041518060527714,0.41979344508936994	B,R
chr4:89847219-89847220	C	A	rs7678651	0.3728	.	FIGLA	chr4:89847217-89847227	(r)	8	6e-06	0.000392	-4.18751	0.000932119	0.662686	.	.	.	.	.	.	.	.	.	.
chr10:127415723-127415724	C	T	rs4751364	0.1173	.	POU6F1(var.2)	chr10:127415719-127415727	(f)	5	0.006472	8.2e-05	4.36615	0.00093165	0.662579	.	.	.	.	.	.	.	.	.	.
chr1:35642837-35642838	T	A	rs535431	0.0408	.	IRF1	chr1:35642825-35642845	(r)	8	0.003972	0.000204	2.96709	0.000931608	0.662579	.	.	.	.	.	.	.	.	.	.
chr11:2319926-2319927	G	T	rs2106604	0.173	.	KLF4	chr11:2319923-2319931	(r)	5	0.012937	0.000489	3.27603	0.0009309	0.662498	chr11:2319647-2319996,chr11:2319749-2320148	ENSG00000064201,ENSG00000238184	TSPAN32,CD81-AS1	REM0315799,REM0315800	0.0104556421914609,0.135275387504533	0.850277213177177,0.195311904336006	0.023323203119423833,0.3095076514698661	0.5771962978915662,0.6921238554216868	0.3258465792485399,0.38261881749649396	R,R
chr1:35507529-35507530	T	C	rs11264166	0.0467	.	KLF16	chr1:35507522-35507533	(f)	8	0.009965	0.00037	3.2922	0.000930685	0.662498	.	.	.	.	.	.	.	.	.	.
chr2:136347966-136347967	G	C	rs12612433	0.2704	.	CTCF	chr2:136347957-136347976	(r)	10	0.014693	0.00082	2.88613	0.000930423	0.662498	.	.	.	.	.	.	.	.	.	.
chr1:35494189-35494190	G	T	rs10908397	0.0507	.	SNAI2	chr1:35494184-35494195	(f)	6	0.000471	1e-05	3.87116	0.000930099	0.662498	.	.	.	.	.	.	.	.	.	.
chr6:33512960-33512961	T	G	rs68191	0.1083	.	CREB3	chr6:33512953-33512966	(r)	6	0.002045	5.4e-05	3.63487	0.00093009	0.662498	chr6:33512800-33513049	ENSG00000213588	ZBTB9	REM1944386	-0.317122	0.0229365	0.744291	0.586296	0.396664	R
chr11:2319926-2319927	G	C	rs2106604	0.173	.	SP9	chr11:2319921-2319933	(r)	7	0.000937	0.024609	-3.26861	0.000929824	0.662498	chr11:2319647-2319996,chr11:2319749-2320148	ENSG00000064201,ENSG00000238184	TSPAN32,CD81-AS1	REM0315799,REM0315800	0.0104556421914609,0.135275387504533	0.850277213177177,0.195311904336006	0.023323203119423833,0.3095076514698661	0.5771962978915662,0.6921238554216868	0.3258465792485399,0.38261881749649396	R,R
chr14:34977538-34977539	T	C	rs71421920	0.1789	.	POU1F1	chr14:34977534-34977548	(r)	10	0.000147	0.00628	-3.75268	0.000929023	0.662498	chr14:34976865-34978194,chr14:34977324-34978053	ENSG00000258493,ENSG00000226677	RP11-73E17.3,IGBP1P1	REM0637379,REM0637381	0.0930600880706296,-0.0843683277145914	0.331648695363418,0.600471163794384	0.1513975625168947,0.13302089330159855	0.3673345789156627,0.3339846855421687	0.1678594597930069,0.18070206314740403	R,R
chr7:37366765-37366766	T	A	rs75758836	0.1083	.	ZBTB14	chr7:37366757-37366769	(f)	9	0.071376	0.003942	2.89633	0.000928617	0.662457	chr7:37366598-37366847	ENSG00000200113	SNORA51	REM2053187	-0.114139	0.863717	0.281395	0.668923	0.548226	B
chr1:35279539-35279540	C	T	rs2458890	0.0487	.	CENPB	chr1:35279537-35279552	(f)	3	0.000336	0.01023	-3.41629	0.00092853	0.662457	chr1:35279502-35279851	ENSG00000227409	ZMYM4-AS1	REM0052833	0.0221406	0.827821	0.044093	0.449969	0.307467	R
chr11:34708518-34708519	T	A	rs1258466	0.4632	.	DLX5	chr11:34708517-34708524	(r)	6	0.005731	6.6e-05	4.45748	0.000928363	0.662457	.	.	.	.	.	.	.	.	.	.
chr6:67707798-67707799	C	T	rs9445899	0.1233	.	DLX5	chr6:67707798-67707805	(r)	7	0.005731	6.6e-05	4.45748	0.000928363	0.662457	.	.	.	.	.	.	.	.	.	.
chr3:160513192-160513193	T	C	rs74982559	0.0736	.	DLX5	chr3:160513192-160513199	(r)	7	6.6e-05	0.005731	-4.45748	0.000928363	0.662457	.	.	.	.	.	.	.	.	.	.
chr21:25775851-25775852	C	T	rs71317430	0.0676	.	VAX2	chr21:25775848-25775855	(r)	4	0.018496	0.000262	4.25588	0.000927913	0.662457	.	.	.	.	.	.	.	.	.	.
chr1:19974541-19974542	A	G	rs1890686	0.3867	.	RARA::RXRA	chr1:19974540-19974557	(f)	2	0.005443	0.000223	3.19267	0.000927804	0.662457	.	.	.	.	.	.	.	.	.	.
chr6:32622704-32622705	C	G	rs2395224	0.2187	.	SP2	chr6:32622694-32622711	(f)	11	0.00019	0.003471	-2.9043	0.000926345	0.662425	.	.	.	.	.	.	.	.	.	.
chr11:2354530-2354531	A	T	rs1088981	0.166	.	ZBTB14	chr11:2354522-2354534	(f)	9	0.003936	0.071322	-2.89707	0.000926219	0.662425	.	.	.	.	.	.	.	.	.	.
chr2:191104614-191104615	C	T	rs8179673	0.2346	.	PHOX2A	chr2:191104606-191104617	(r)	3	0.016865	0.000524	3.47145	0.000926204	0.662425	.	.	.	.	.	.	.	.	.	.
chr11:34737168-34737169	C	G	rs1355222	0.4563	.	RARA::RXRG	chr11:34737153-34737171	(r)	3	0.000586	0.012798	-3.08354	0.000925866	0.662425	.	.	.	.	.	.	.	.	.	.
chr2:136365849-136365850	C	T	rs34821046	0.3141	.	HES2	chr2:136365845-136365855	(r)	6	0.000508	0.011396	-3.11078	0.000925335	0.662425	.	.	.	.	.	.	.	.	.	.
chr22:21567396-21567397	G	T	rs140490	0.1938	.	NR4A2	chr22:21567390-21567398	(r)	2	0.004293	5.5e-05	4.36117	0.00092479	0.662425	.	.	.	.	.	.	.	.	.	.
chr6:32635531-32635532	A	G	rs9272264	0.2266	.	ARGFX	chr6:32635527-32635537	(r)	6	6.6e-05	0.002167	-3.49352	0.000923935	0.662065	.	.	.	.	.	.	.	.	.	.
chr6:67682287-67682288	A	G	rs2818099	0.1203	.	MEF2D	chr6:67682281-67682293	(f)	7	7e-06	0.000211	-3.47451	0.000923301	0.661838	.	.	.	.	.	.	.	.	.	.
chr6:32696073-32696074	C	A	rs6457617	0	.	ASCL1	chr6:32696072-32696080	(f)	2	0.000357	0.021671	-4.10602	0.00092322	0.661838	.	.	.	.	.	.	.	.	.	.
chr6:67691312-67691313	C	A	rs73444513	0.1183	.	ASCL1	chr6:67691311-67691319	(f)	2	0.000357	0.021671	-4.10602	0.00092322	0.661838	.	.	.	.	.	.	.	.	.	.
chr1:35251153-35251154	A	T	rs552564	0.0447	.	ZNF384	chr1:35251146-35251156	(r)	3	0.002467	0.000113	3.08687	0.00092292	0.661838	.	.	.	.	.	.	.	.	.	.
chr21:25714731-25714732	T	C	rs2829877	0	.	HOXA10	chr21:25714727-25714736	(f)	5	0.000423	0.03063	-4.28307	0.000922746	0.661838	.	.	.	.	.	.	.	.	.	.
chr11:2327629-2327630	T	C	rs2521295	0.1819	.	HOXA10	chr11:2327628-2327637	(r)	8	3e-05	0.002185	-4.28313	0.000922615	0.661838	.	.	.	.	.	.	.	.	.	.
chr6:32635082-32635083	G	T	rs9272244	0.2177	.	GSX1	chr6:32635082-32635089	(r)	7	0.147819	0.001546	4.56022	0.000922555	0.661838	.	.	.	.	.	.	.	.	.	.
chr6:32634327-32634328	G	T	rs9272215	0.2217	.	NR2C2	chr6:32634327-32634341	(r)	14	0.003733	0.000156	3.17452	0.000922532	0.661838	chr6:32634250-32634359	ENSG00000223534	HLA-DQB1-AS1	REM1940093	0.0664174	0.393007	0.3015	0.568321	1.13282	B
chr7:151250991-151250992	A	T	rs73169672	0.0905	.	GATA1::TAL1	chr7:151250978-151250995	(r)	4	1.1e-05	0.000619	-4.05074	0.000921974	0.661838	.	.	.	.	.	.	.	.	.	.
chr11:34698201-34698202	G	T	rs61881050	0.4632	.	TP53	chr11:34698196-34698214	(r)	13	0.000436	0.006697	-2.73173	0.000921854	0.661838	.	.	.	.	.	.	.	.	.	.
chr7:1277530-1277531	C	T	rs73262722	0	.	ZNF382	chr7:1277520-1277544	(r)	14	0.000293	2.1e-05	2.62168	0.000921468	0.661838	.	.	.	.	.	.	.	.	.	.
chr7:128984018-128984019	C	A	rs12534421	0	.	UNCX	chr7:128984016-128984023	(r)	5	0.051027	0.000631	4.39347	0.000921038	0.661838	.	.	.	.	.	.	.	.	.	.
chr6:33514368-33514369	C	G	rs210194	0.1024	.	RARA::RXRG	chr6:33514364-33514382	(r)	14	0.000375	0.008198	-3.08511	0.000920885	0.661838	chr6:33514331-33515000	ENSG00000284256	MIR5004	REM1944387	-0.208069	0.374632	0.285751	0.420385	0.222534	R
chr2:6303626-6303627	G	A	rs13015218	0.4095	.	YY1	chr2:6303620-6303632	(r)	6	0.00061	1e-05	4.09244	0.000920408	0.661838	.	.	.	.	.	.	.	.	.	.
chr7:151245262-151245263	T	C	rs113745074	0.0944	.	TFAP2B(var.3)	chr7:151245260-151245273	(f)	3	0.00769	0.000593	2.56272	0.000919749	0.661838	chr7:151244649-151245448	ENSG00000033100	CHPF2	REM2142776	1.32038	0.554397	0.428184	1.2681	0.601472	B
chr22:39135949-39135950	T	G	rs139389	0.4115	.	KLF16	chr22:39135946-39135957	(r)	8	0.007983	0.000296	3.2962	0.000919367	0.661838	chr22:39135755-39137304	ENSG00000227009	FUNDC2P4	REM1534862	-0.859705	0.334672	0.55664	0.518129	0.228164	B
chr6:34937190-34937191	T	A	rs847850	0.2853	.	MAZ	chr6:34937186-34937196	(r)	6	0.001502	6e-05	3.2119	0.000918433	0.661838	.	.	.	.	.	.	.	.	.	.
chr17:35502626-35502627	C	A	rs7219413	0.4851	.	DRGX	chr17:35502620-35502627	(f)	7	0.01141	0.000224	3.93138	0.000918318	0.661838	.	.	.	.	.	.	.	.	.	.
chr8:60652211-60652212	C	A	rs686852	0.4732	.	ZNF740	chr8:60652202-60652215	(f)	10	0.00086	0.012936	-2.71122	0.00091827	0.661838	.	.	.	.	.	.	.	.	.	.
chr11:2332822-2332823	G	A	rs79065053	0.2137	.	NFIX(var.2)	chr11:2332812-2332827	(f)	11	0.000199	0.004172	-3.04486	0.000916917	0.661588	.	.	.	.	.	.	.	.	.	.
chr1:247723312-247723313	G	A	rs11809582	0.0437	.	SOX15	chr1:247723307-247723316	(r)	4	0.00535	5.3e-05	4.62277	0.000916645	0.661588	chr1:247723158-247723947,chr1:247723199-247723448,chr1:247723205-247723344	ENSG00000197437,ENSG00000169214,ENSG00000153230	OR13G1,OR6F1,OR14K1	REM0211153,REM0211154,REM0211155	-0.0532796319196175,0.240276691959208,-0.0543417806801906	0.912829749319285,0.0857042530220946,0.984646636083625	0.0430379986167796,0.4420334672721578,0.022465074477316493	0.3419101048192771,0.31833587855421686,0.32791602469879516	0.18102467040558387,0.2585888680544427,0.30140877780792336	B,B,B
chr22:21619029-21619030	C	A	rs4821116	0.1819	.	EVX1	chr22:21619022-21619031	(r)	2	0.003262	7.6e-05	3.75954	0.000915207	0.660812	chr22:21618998-21619047	ENSG00000275293	Metazoa_SRP	REM1505525	0.421619	0.352256	0.537606	0.440664	0.4879	B
chr16:31290588-31290589	G	C	rs7190807	0.1421	.	TFAP2B	chr16:31290580-31290592	(r)	4	0.004253	0.056171	-2.58066	0.000913456	0.659776	.	.	.	.	.	.	.	.	.	.
chr16:56712394-56712395	G	C	rs8044813	0.167	.	IRF5	chr16:56712387-56712401	(f)	8	0.016144	0.000698	3.14055	0.000913447	0.659776	.	.	.	.	.	.	.	.	.	.
chr22:44107051-44107052	G	A	rs16991498	0	.	EN2	chr22:44107048-44107057	(f)	4	0.010692	0.000199	3.98467	0.000912499	0.659543	chr22:44106845-44107104	ENSG00000280434	RP4-671O14.6	REM1542958	-0.502223	0.698888	0.376273	0.457821	0.316415	R
chr14:34966184-34966185	C	A	rs12894365	0.1789	.	TFAP2A(var.2)	chr14:34966182-34966194	(r)	10	0.002495	0.034589	-2.62921	0.000911788	0.659258	.	.	.	.	.	.	.	.	.	.
chr16:85933678-85933679	C	T	rs12444221	0.2048	.	MAF	chr16:85933671-85933684	(f)	8	0.000338	1.6e-05	3.08066	0.000911607	0.659258	chr16:85933521-85934800	ENSG00000279907	RP11-568J23.2	REM0907363	-0.249926	0.284002	0.358084	0.490605	0.256563	R
chr11:568942-568943	C	A	rs112261695	0.4006	.	TFAP2B	chr11:568939-568951	(f)	4	0.005961	0.078777	-2.58133	0.000911052	0.659183	chr11:568857-569006	ENSG00000161328	LRRC56	REM0311425	0.0574922	0.787733	0.0732039	3.22019	2.42803	R
chr1:35284137-35284138	T	G	rs600510	0.0487	.	TFAP2B	chr1:35284129-35284141	(f)	9	0.094409	0.007142	2.58167	0.000909852	0.658543	chr1:35283746-35284195	ENSG00000240374	RN7SL503P	REM0052836	-0.126973	0.459687	0.649677	0.35978	0.226269	B
chr16:85939203-85939204	G	C	rs13335265	0.1948	.	ESR2	chr16:85939190-85939205	(r)	2	0.015101	0.000492	3.4231	0.000909449	0.65848	chr16:85938751-85939280	ENSG00000268804	LINC02132	REM0907383	0.0273403	0.949885	0.0425172	0.467155	0.234097	B
chr22:21617342-21617343	T	G	rs8139079	0.1928	.	RFX1	chr22:21617336-21617348	(r)	6	0.000595	1.6e-05	3.6276	0.000909031	0.658407	chr22:21617248-21617497	ENSG00000275293	Metazoa_SRP	REM1505522	1.02897	0.266937	0.680508	0.450881	0.316085	B
chr16:30775605-30775606	C	T	rs3747486	0.2773	.	NHLH1	chr16:30775600-30775610	(r)	5	7.7e-05	0.002811	-3.59155	0.000908534	0.658275	.	.	.	.	.	.	.	.	.	.
chr4:987143-987144	G	A	rs10902762	0.4364	.	TFAP2B(var.3)	chr4:987142-987155	(r)	12	0.001047	0.013631	-2.56614	0.000907241	0.657567	chr4:987098-987197	ENSG00000250259	RP11-460I19.2	REM1688992	1.51607	0.291652	0.733164	4.19451	3.81931	B
chr6:32598719-32598720	G	A	rs3957140	0.2157	.	MEOX2	chr6:32598716-32598724	(r)	5	0.06142	0.000822	4.31358	0.000907232	0.657567	.	.	.	.	.	.	.	.	.	.
chr6:67700379-67700380	C	T	rs12524537	0.1233	.	MAX	chr6:67700377-67700387	(f)	3	0.000434	0.013381	-3.42836	0.000906472	0.657467	.	.	.	.	.	.	.	.	.	.
chr2:20500236-20500237	C	T	rs13017877	0.2763	.	TFAP2C(var.3)	chr2:20500233-20500246	(f)	4	0.001822	0.02102	-2.44573	0.00090641	0.657467	.	.	.	.	.	.	.	.	.	.
chr20:50510744-50510745	A	C	rs6067471	0.3827	.	VEZF1	chr20:50510741-50510749	(f)	4	0.002451	0.000118	3.0357	0.000906387	0.657467	chr20:50510601-50511050,chr20:50510648-50510897	ENSG00000196396,ENSG00000042062	PTPN1,FAM65C	REM1448267,REM1448268	0.236125893524978,-0.0100596655660117	0.491480912128234,0.986528142816097	0.4669902210650146,0.009526535933025037	2.566117313253012,2.4150817891566265	1.2522251388822236,1.3424086024918804	R,R
chr3:160477089-160477090	C	T	rs7648832	0.0746	.	CEBPB	chr3:160477087-160477097	(r)	8	0.004254	0.000111	3.64855	0.000906289	0.657467	.	.	.	.	.	.	.	.	.	.
chr16:30859635-30859636	A	C	rs4889622	0.2893	.	ZIC4	chr16:30859630-30859645	(f)	6	0.019433	0.00098	2.98695	0.000906137	0.657467	.	.	.	.	.	.	.	.	.	.
chr3:160017070-160017071	G	A	rs523886	0.3598	.	SOX14	chr3:160017066-160017076	(f)	5	0.003852	4.7e-05	4.4048	0.000906106	0.657467	chr3:160017050-160017199	ENSG00000244040	IL12A-AS1	REM1659215	0.133774	0.715461	0.522764	0.995371	1.07438	B
chr21:25749450-25749451	A	G	rs13048710	0.0676	.	TFAP2A(var.3)	chr21:25749441-25749454	(r)	4	0.012887	0.001127	2.43656	0.00090598	0.657467	.	.	.	.	.	.	.	.	.	.
chr22:21581862-21581863	C	A	rs66534072	0.1938	.	SP2	chr22:21581852-21581869	(f)	11	0.000465	0.008533	-2.9105	0.000905802	0.657467	.	.	.	.	.	.	.	.	.	.
chr1:35507529-35507530	T	C	rs11264166	0.0467	.	GLI2	chr1:35507522-35507537	(f)	8	0.000491	2.1e-05	3.16885	0.00090546	0.657467	.	.	.	.	.	.	.	.	.	.
chr16:30775605-30775606	C	G	rs3747486	0.2773	.	NR1H4::RXRA	chr16:30775602-30775617	(r)	12	0.006624	0.000381	2.8556	0.00090539	0.657467	.	.	.	.	.	.	.	.	.	.
chr10:61792839-61792840	C	T	rs72831369	0.1292	.	TFCP2	chr10:61792836-61792846	(f)	4	0.000379	0.01366	-3.58592	0.000904982	0.657467	.	.	.	.	.	.	.	.	.	.
chr17:35498070-35498071	C	T	rs1135177	0.4891	.	TFAP2A(var.3)	chr17:35498068-35498081	(f)	3	0.002215	0.025329	-2.43684	0.000904911	0.657467	chr17:35497539-35498098,chr17:35498069-35498198	ENSG00000267625,ENSG00000267554	RP11-1094M14.14,RP11-686D22.10	REM0972816,REM0972820	-0.111088993644374,0.0930167582463988	0.525210870899136,0.0521475785873601	0.12936399415246322,0.5272254906942097	0.9773297626506025,2.0296522831325303	0.5874438158413929,1.4624160674602495	R,R
chr2:136365849-136365850	C	T	rs34821046	0.3141	.	HEY2	chr2:136365845-136365855	(f)	5	0.000395	0.013236	-3.51283	0.00090475	0.657467	.	.	.	.	.	.	.	.	.	.
chr6:67716162-67716163	A	C	rs16899448	0.1223	.	TBXT	chr6:67716159-67716175	(r)	13	0.007324	0.000431	2.83313	0.000904622	0.657467	.	.	.	.	.	.	.	.	.	.
chr16:30775605-30775606	C	G	rs3747486	0.2773	.	TFAP2C	chr16:30775597-30775609	(r)	4	0.104174	0.008109	2.55308	0.000903989	0.657467	.	.	.	.	.	.	.	.	.	.
chr1:16013313-16013314	T	C	rs1763603	0.3161	.	KLF16	chr1:16013306-16013317	(r)	4	3e-06	8.8e-05	-3.30179	0.00090377	0.657467	.	.	.	.	.	.	.	.	.	.
chr11:2324030-2324031	G	C	rs2651780	0.173	.	RORC	chr11:2324027-2324038	(r)	8	0.012006	0.000237	3.92616	0.000903768	0.657467	chr11:2323945-2324494,chr11:2324002-2324041	ENSG00000183734,ENSG00000236264	ASCL2,RPL26P30	REM0315815,REM0315816	0.167486228250879,-0.0778378334310974	0.0736774616500639,0.651923062721881	0.349850184929588,0.5067579691376964	0.30792643403614456,0.3134814578313253	0.19099632272041706,0.40967727893689027	B,B
chr4:102558121-102558122	A	G	rs230508	0.336	.	RAX	chr4:102558118-102558127	(f)	4	0.000154	0.011826	-4.34234	0.000903631	0.657467	.	.	.	.	.	.	.	.	.	.
chr2:136365849-136365850	C	T	rs34821046	0.3141	.	MLX	chr2:136365845-136365855	(r)	6	2.6e-05	0.001061	-3.71338	0.000902714	0.657467	.	.	.	.	.	.	.	.	.	.
chr16:31272422-31272423	C	A	rs8056944	0.1402	.	NR1H4::RXRA	chr16:31272410-31272425	(r)	3	0.000111	0.001927	-2.85643	0.00090267	0.657467	.	.	.	.	.	.	.	.	.	.
chr16:60023446-60023447	G	A	rs8049321	0.1511	.	NEUROD2	chr16:60023439-60023449	(r)	3	0.000319	0.013042	-3.71204	0.00090255	0.657467	.	.	.	.	.	.	.	.	.	.
chr3:160012360-160012361	G	T	rs485789	0.3499	.	IRF5	chr3:160012353-160012367	(r)	7	9e-05	0.002083	-3.14452	0.000901598	0.657467	.	.	.	.	.	.	.	.	.	.
chr6:32635531-32635532	A	G	rs9272264	0.2266	.	LHX1	chr6:32635529-32635535	(r)	4	0.000281	0.039999	-4.95656	0.000901014	0.657467	.	.	.	.	.	.	.	.	.	.
chr2:136374496-136374497	T	C	rs59951306	0.2793	.	LHX1	chr2:136374493-136374499	(f)	4	0.000281	0.039999	-4.95656	0.000901014	0.657467	.	.	.	.	.	.	.	.	.	.
chr16:56822445-56822446	C	G	rs7192299	0.169	.	PLAGL2	chr16:56822439-56822447	(r)	2	0.000392	0.005876	-2.70815	0.000900944	0.657467	.	.	.	.	.	.	.	.	.	.
chr3:18365445-18365446	C	G	rs11925800	0.4105	.	VEZF1	chr3:18365442-18365450	(r)	5	0.008128	0.00039	3.03782	0.000900216	0.657467	.	.	.	.	.	.	.	.	.	.
chr11:118714436-118714437	T	G	rs112799932	0.2485	.	NFIB	chr11:118714433-118714450	(r)	14	0.00319	0.00018	2.87341	0.000899714	0.657467	.	.	.	.	.	.	.	.	.	.
chr14:35010719-35010720	G	C	rs8009646	0.1839	.	TFAP2A(var.3)	chr14:35010717-35010730	(r)	11	0.025223	0.002202	2.43826	0.000899491	0.657467	chr14:35009744-35011053	ENSG00000226677	IGBP1P1	REM0637479	0.0248979	0.86992	0.0363442	0.3991	0.159016	R
chr16:85939203-85939204	G	A	rs13335265	0.1948	.	ARNT2	chr16:85939198-85939207	(f)	6	4e-05	0.001452	-3.59056	0.000898384	0.657467	chr16:85938751-85939280	ENSG00000268804	LINC02132	REM0907383	0.0273403	0.949885	0.0425172	0.467155	0.234097	B
chr11:2327388-2327389	T	C	rs2651804	0	.	TFAP2C(var.3)	chr11:2327377-2327390	(f)	12	0.016788	0.001452	2.44792	0.000898133	0.657467	.	.	.	.	.	.	.	.	.	.
chr16:17268971-17268972	C	G	rs74643788	0	.	TFAP2B	chr16:17268963-17268975	(r)	4	0.055835	0.004209	2.58508	0.000897691	0.657467	chr16:17268863-17268992	ENSG00000279410	RP11-1102P22.3	REM0831739	0.103811	0.327082	0.337256	0.453361	0.373677	R
chr3:160016522-160016523	A	G	rs11716424	0.3598	.	TCF4	chr3:160016515-160016524	(r)	2	0.001384	3.4e-05	3.71666	0.000896965	0.657467	.	.	.	.	.	.	.	.	.	.
chr1:15993461-15993462	C	A	rs10927878	0.3151	.	ZNF148	chr1:15993456-15993468	(f)	6	0.000213	0.003536	-2.80939	0.000896307	0.65742	.	.	.	.	.	.	.	.	.	.
chr2:136374496-136374497	T	C	rs59951306	0.2793	.	GBX2	chr2:136374491-136374500	(f)	6	9.3e-05	0.006078	-4.1829	0.000896297	0.65742	.	.	.	.	.	.	.	.	.	.
chr16:60023446-60023447	G	A	rs8049321	0.1511	.	NEUROG1	chr16:60023439-60023449	(r)	3	0.000168	0.004143	-3.20301	0.000896287	0.65742	.	.	.	.	.	.	.	.	.	.
chr1:173354778-173354779	T	C	rs11576547	0.2515	.	NR2F1(var.3)	chr1:173354774-173354789	(r)	11	0.000548	0.009564	-2.85927	0.000895415	0.65742	.	.	.	.	.	.	.	.	.	.
chr5:35642923-35642924	T	A	rs10043903	0.4771	.	PAX3	chr5:35642916-35642926	(f)	8	0.000135	0.003109	-3.1353	0.000895318	0.65742	.	.	.	.	.	.	.	.	.	.
chr1:16004612-16004613	T	C	rs1739833	0.331	.	TFAP2A	chr1:16004610-16004620	(r)	8	0.002344	9.7e-05	3.18073	0.000894294	0.6571	.	.	.	.	.	.	.	.	.	.
chr4:102581393-102581394	G	A	rs11723120	0.3588	.	ATOH7	chr4:102581386-102581396	(f)	8	0.000208	0.011192	-3.98592	0.00089399	0.6571	.	.	.	.	.	.	.	.	.	.
chr16:60020614-60020615	T	A	rs11076358	0.1352	.	PAX4	chr16:60020610-60020618	(f)	5	0.000146	0.010905	-4.31309	0.0008936	0.657054	.	.	.	.	.	.	.	.	.	.
chr6:32601430-32601431	G	C	rs9270789	0.2127	.	KLF15	chr6:32601424-32601435	(r)	5	0.000744	0.009968	-2.59554	0.000893573	0.657054	chr6:32601399-32601548,chr6:32601403-32601552,chr6:32601403-32601552	ENSG00000196126,ENSG00000198502,ENSG00000229391	HLA-DRB1,HLA-DRB5,HLA-DRB6	REM1939989,REM1939990,REM1939991	-0.144966844991677,0.12886839808523,0.669560642492109	0.484253873056226,0.928077141702463,0.195753945010975	0.2157278112655757,0.10761663614094347,0.8320834710551526	0.404439968373494,0.410824916686747,0.410824916686747	0.35921956532363314,0.3569220567598224,0.3569220567598224	R,R,R
chr6:67704994-67704995	C	G	rs9454242	0.1233	.	FOXD2	chr6:67704984-67704997	(f)	11	6.4e-05	0.002713	-3.74598	0.000893124	0.657054	.	.	.	.	.	.	.	.	.	.
chr7:142060045-142060046	C	T	rs4341082	0	.	TBX3	chr7:142060040-142060048	(r)	3	0.000295	0.026693	-4.50528	0.000893017	0.657054	.	.	.	.	.	.	.	.	.	.
chr3:160483202-160483203	C	T	rs73155914	0.0736	.	ZBTB33	chr3:160483195-160483210	(r)	8	0.001312	0.021782	-2.80972	0.000892952	0.657054	chr3:160483104-160483203	ENSG00000113810	SMC4	REM1659940	-0.0447717	0.96034	0.0293167	0.705055	0.608625	R
chr16:60020614-60020615	T	G	rs11076358	0.1352	.	MEOX1	chr16:60020610-60020619	(f)	5	0.000725	0.026627	-3.60305	0.000892653	0.657054	.	.	.	.	.	.	.	.	.	.
chr2:204381982-204381983	C	T	rs4487073	0	.	ELK1	chr2:204381977-204381986	(r)	4	1.8e-05	0.001217	-4.21297	0.000892441	0.657054	.	.	.	.	.	.	.	.	.	.
chr1:167451061-167451062	G	A	rs2056625	0.3648	.	NR1I2	chr1:167451050-167451067	(r)	6	0.000426	0.010137	-3.1691	0.000892382	0.657054	.	.	.	.	.	.	.	.	.	.
chr6:67707798-67707799	C	T	rs9445899	0.1233	.	LMX1B	chr6:67707794-67707805	(f)	5	0.001971	7.6e-05	3.25517	0.000892224	0.657054	.	.	.	.	.	.	.	.	.	.
chr2:204381982-204381983	C	T	rs4487073	0	.	SPDEF	chr2:204381976-204381987	(r)	5	1.5e-05	0.000816	-3.96654	0.000892046	0.657054	.	.	.	.	.	.	.	.	.	.
chr19:18069454-18069455	G	A	rs2305741	0.1909	.	PPARG	chr19:18069437-18069457	(f)	18	0.000805	3e-05	3.28359	0.000891448	0.657054	.	.	.	.	.	.	.	.	.	.
chr8:130910269-130910270	C	G	rs3923136	0.3042	.	ZIC4	chr8:130910258-130910273	(f)	12	0.005449	0.000274	2.99166	0.000891387	0.657054	.	.	.	.	.	.	.	.	.	.
chr6:32624815-32624816	G	A	rs9271659	0.173	.	GATA6	chr6:32624814-32624824	(r)	9	3e-06	0.000194	-4.30978	0.000891043	0.657054	chr6:32624703-32625202	ENSG00000198502	HLA-DRB5	REM1940066	0.0721124	0.92605	0.110769	0.298587	0.271124	R
chr11:565871-565872	G	T	rs1610160	0.3996	.	EGR4	chr11:565863-565878	(r)	7	0.004412	0.074258	-2.82313	0.000890923	0.657054	.	.	.	.	.	.	.	.	.	.
chr15:74809188-74809189	C	T	rs34862454	0.3956	.	PLAGL2	chr15:74809182-74809190	(r)	2	0.000271	0.004082	-2.71171	0.000889432	0.657054	chr15:74809042-74809251,chr15:74809044-74809253	ENSG00000140465,ENSG00000140505	CYP1A1,CYP1A2	REM0765522,REM0765523	-0.0760520291135218,-0.741279801056631	0.455551760522433,0.227912112699378	0.19344119015112476,0.9472568570809322	0.7892727076506024,0.7897903289156627	0.5447429094561929,0.5449517714678062	R,R
chr4:102594155-102594156	G	C	rs4648055	0.3012	.	PPARA::RXRA	chr4:102594151-102594168	(r)	13	0.001918	9.3e-05	3.0267	0.00088933	0.657054	.	.	.	.	.	.	.	.	.	.
chr2:191093929-191093930	C	T	rs4274624	0.2316	.	MYCN	chr2:191093928-191093936	(r)	7	0.000744	0.021514	-3.36434	0.000888632	0.657054	.	.	.	.	.	.	.	.	.	.
chr16:31280248-31280249	C	A	rs34770440	0.1412	.	CREB3L4(var.2)	chr16:31280243-31280255	(r)	7	0.0055	0.094661	-2.84555	0.000888431	0.657054	chr16:31280045-31280454	ENSG00000103490	PYCARD	REM0858703	0.112865	0.127208	0.253654	0.307373	0.229477	R
chr20:34064996-34064997	C	T	rs140035275	0	.	TCFL5	chr20:34064995-34065005	(f)	2	0.000907	0.019608	-3.07393	0.000888126	0.657054	chr20:34063499-34065118,chr20:34064700-34065249	ENSG00000264616,ENSG00000225246	MIR4755,RPS2P1	REM1428484,REM1428486	-0.105278299302498,-1.33826672917513	0.897918368689908,0.0994207661835537	0.12659272616101885,0.8409023402589649	0.46512578614457833,0.46695063722891567	0.18814711578906382,0.24611391991105158	B,R
chr16:30703095-30703096	T	C	rs35969813	0.2724	.	TCFL5	chr16:30703094-30703104	(f)	2	0.019608	0.000907	3.07393	0.000888126	0.657054	.	.	.	.	.	.	.	.	.	.
chr6:67707989-67707990	C	T	rs9454246	0.1233	.	TFAP2A(var.2)	chr6:67707987-67707999	(f)	3	0.004951	0.069104	-2.63606	0.000887934	0.657054	.	.	.	.	.	.	.	.	.	.
chr1:67327117-67327118	G	C	rs17838042	0.163	.	SOX18	chr1:67327111-67327119	(f)	7	0.00084	0.046069	-4.00465	0.000887602	0.657054	.	.	.	.	.	.	.	.	.	.
chr17:35513245-35513246	A	G	rs8068906	0.498	.	JUN(var.2)	chr17:35513238-35513252	(r)	7	1.7e-05	0.00066	-3.6732	0.000886988	0.657054	chr17:35513155-35514124	ENSG00000236320	SLFN14	REM0972911	0.0707057	0.67561	0.243084	0.390655	0.219944	B
chr6:105460079-105460080	T	C	rs12196063	0	.	HOXD9	chr6:105460076-105460085	(r)	6	4.3e-05	0.002795	-4.18496	0.000886422	0.657054	.	.	.	.	.	.	.	.	.	.
chr3:160502403-160502404	T	C	rs60066272	0.0736	.	NFKB2	chr3:160502393-160502406	(r)	3	0.00296	0.000197	2.70971	0.000885501	0.656662	.	.	.	.	.	.	.	.	.	.
chr11:2320740-2320741	G	A	rs2521286	0.173	.	SP2	chr11:2320738-2320755	(f)	3	0.005574	0.000302	2.91688	0.000885126	0.656617	.	.	.	.	.	.	.	.	.	.
chr5:35674213-35674214	G	A	rs6896510	0.4742	.	TFAP2A(var.2)	chr5:35674204-35674216	(r)	3	0.004939	0.069012	-2.63705	0.000884558	0.65643	.	.	.	.	.	.	.	.	.	.
chr11:2319926-2319927	G	C	rs2106604	0.173	.	KLF6	chr11:2319923-2319933	(r)	7	0.000335	0.012102	-3.58713	0.000884295	0.65643	chr11:2319647-2319996,chr11:2319749-2320148	ENSG00000064201,ENSG00000238184	TSPAN32,CD81-AS1	REM0315799,REM0315800	0.0104556421914609,0.135275387504533	0.850277213177177,0.195311904336006	0.023323203119423833,0.3095076514698661	0.5771962978915662,0.6921238554216868	0.3258465792485399,0.38261881749649396	R,R
chr1:16032436-16032437	T	C	rs10803407	0.331	.	ZIC5	chr1:16032433-16032448	(f)	4	0.00079	5.4e-05	2.68222	0.000884047	0.65643	chr1:16032028-16032457	ENSG00000173641	HSPB7	REM0023052	0.0884934	0.247514	0.184129	0.576138	0.321197	R
chr2:44996131-44996132	C	A	rs2959251	0.4364	.	FOXE1	chr2:44996124-44996138	(f)	8	3e-06	0.00013	-3.68219	0.000883884	0.65643	.	.	.	.	.	.	.	.	.	.
chr3:160017792-160017793	G	A	rs4680538	0.3608	.	SP9	chr3:160017785-160017797	(r)	5	0.000265	0.00707	-3.28526	0.000882958	0.656177	.	.	.	.	.	.	.	.	.	.
chr8:52516246-52516247	G	C	rs4873656	0.4423	.	EWSR1-FLI1	chr8:52516229-52516247	(r)	1	2.3e-05	2e-06	2.56441	0.000882474	0.656052	.	.	.	.	.	.	.	.	.	.
chr7:37393126-37393127	A	C	rs10264094	0.1074	.	EVX2	chr7:37393120-37393127	(f)	7	0.000987	0.059206	-4.09436	0.000881716	0.655722	.	.	.	.	.	.	.	.	.	.
chr16:31272422-31272423	C	G	rs8056944	0.1402	.	NR4A2::RXRA	chr16:31272411-31272425	(f)	12	0.000359	0.007262	-3.00766	0.00088139	0.655714	.	.	.	.	.	.	.	.	.	.
chr1:173369568-173369569	T	C	rs10912600	0.2575	.	SOX9	chr1:173369562-173369571	(r)	3	0.000134	0.019956	-5.00572	0.000881361	0.655714	chr1:173368397-173370396	ENSG00000231615	RP11-296O14.2	REM0155129	0.0962186	0.389715	0.396695	0.333274	0.149521	R
chr6:32624996-32624997	G	T	rs9271668	0.2117	.	VAX1	chr6:32624996-32625003	(r)	7	0.004954	7.1e-05	4.25121	0.000881347	0.655714	chr6:32624703-32625202,chr6:32624900-32625549	ENSG00000198502,ENSG00000223534	HLA-DRB5,HLA-DQB1-AS1	REM1940066,REM1940067	0.0721123693093223,0.191520068455235	0.926050217911625,0.169298941660317	0.1107689782866172,0.5733739317301244	0.29858675903614457,0.35554071925301206	0.27112357029868533,0.32854178615278795	R,B
chr12:67505058-67505059	A	T	rs73128384	0.0716	.	HOXA9	chr12:67505055-67505063	(f)	4	0.000461	0.027608	-4.09311	0.00088054	0.655714	.	.	.	.	.	.	.	.	.	.
chr20:50580061-50580062	C	G	rs718049	0.3738	.	MYCN	chr20:50580060-50580068	(r)	7	0.000477	0.013845	-3.36765	0.000880121	0.655706	chr20:50580048-50580097	ENSG00000042062	FAM65C	REM1448436	0.916989	0.355156	0.727092	2.92171	1.72012	R
chr1:16013313-16013314	T	C	rs1763603	0.3161	.	CTCF	chr1:16013309-16013328	(f)	5	0.006512	0.000358	2.90151	0.000879242	0.655286	.	.	.	.	.	.	.	.	.	.
chr3:58385064-58385065	T	C	rs11130633	0.2893	.	TGIF2LX	chr3:58385054-58385066	(r)	2	0.000426	2.1e-05	3.03098	0.000879161	0.655286	.	.	.	.	.	.	.	.	.	.
chr22:39151885-39151886	C	G	rs1005300	0	.	TFAP2C	chr22:39151882-39151894	(r)	9	0.006407	0.082895	-2.5602	0.000878681	0.655286	chr22:39151654-39151953	ENSG00000100298	APOBEC3H	REM1534885	-0.272227	0.00128602	1	1.32973	0.872063	R
chr2:44996369-44996370	G	C	rs2922007	0.4304	.	ESR2	chr2:44996367-44996382	(f)	3	0.000543	0.016851	-3.43445	0.000878641	0.655286	.	.	.	.	.	.	.	.	.	.
chr6:67756870-67756871	C	A	rs73462614	0.1173	.	GSX1	chr6:67756864-67756871	(f)	7	0.14397	0.001471	4.5835	0.000878319	0.655286	.	.	.	.	.	.	.	.	.	.
chr16:30825326-30825327	G	A	rs8046391	0.3052	.	SP3	chr16:30825321-30825333	(r)	7	9.5e-05	0.002869	-3.40471	0.000877157	0.654903	chr16:30825010-30826029,chr16:30825106-30825625	ENSG00000274848,ENSG00000099385	Metazoa_SRP,BCL7C	REM0856545,REM0856546	-0.339999784795968,0.671381843308493	0.0505654616233206,0.468220300031948	0.7441874743155281,0.9186279776370612	0.47447954759036143,0.4832104331325301	0.26120472660831173,0.30956669303495016	B,B
chr4:966924-966925	G	A	rs4690196	0.4483	.	ZIC3	chr4:966913-966928	(f)	12	5e-06	9.2e-05	-2.92649	0.000876882	0.654903	.	.	.	.	.	.	.	.	.	.
chr4:89821487-89821488	G	C	rs17016251	0.4384	.	TCF21(var.2)	chr4:89821484-89821496	(r)	9	0.023707	0.000857	3.31956	0.000876398	0.654807	chr4:89821102-89821801	ENSG00000277695	RP11-115D19.4	REM1736578	-0.127805	0.0577949	0.187558	0.3017	0.181528	R
chr6:67744443-67744444	C	T	rs9454267	0.1183	.	POU6F1	chr6:67744441-67744451	(r)	8	0.004103	0.000143	3.35742	0.000874251	0.653437	.	.	.	.	.	.	.	.	.	.
chr6:67715140-67715141	A	G	rs60886146	0.1223	.	MAZ	chr6:67715138-67715148	(r)	8	0.004678	0.000185	3.22777	0.000874231	0.653437	.	.	.	.	.	.	.	.	.	.
chr6:32691559-32691560	T	C	rs5002707	0.4463	.	MAZ	chr6:32691552-32691562	(f)	8	0.004678	0.000185	3.22777	0.000874231	0.653437	chr6:32690745-32691594,chr6:32691549-32691748	ENSG00000232080,ENSG00000196735	XXbac-BPG254F23.7,HLA-DQA1	REM1940272,REM1940273	0.153246178898749,0.891302351739774	0.237411686060716,0.267608211389834	0.5018379898443474,0.6782366647416316	0.3240844258433735,0.4691597015662651	0.2554417449005295,0.3400002635853205	R,R
chr11:69636811-69636812	G	C	rs1385874	0.497	.	PLAGL2	chr11:69636807-69636815	(f)	5	0.00651	0.00043	2.71659	0.000873888	0.653437	chr11:69636802-69636901	ENSG00000162344	FGF19	REM0381602	-0.213407	0.0352516	0.455108	3.41266	3.02535	R
chr16:30762283-30762284	G	C	rs3812999	0.2803	.	PLAGL2	chr16:30762281-30762289	(r)	6	0.00043	0.00651	-2.71659	0.000873888	0.653437	.	.	.	.	.	.	.	.	.	.
chr6:32626382-32626383	G	A	rs114527826	0.2097	.	TFAP2B(var.3)	chr6:32626372-32626385	(f)	11	0.00057	0.007495	-2.57556	0.000873737	0.653437	chr6:32625903-32626712,chr6:32626353-32627002	ENSG00000229391,ENSG00000198502	HLA-DRB6,HLA-DRB5	REM1940072,REM1940075	0.337768439494159,-0.628862642682812	0.428526550967007,0.618497004401281	0.43234475919708565,0.692731932897079	0.28870907048192773,0.25432059710843374	0.16638112908233504,0.2045225833767101	R,R
chr8:52529880-52529881	C	G	rs1837635	0.494	.	KLF15	chr8:52529875-52529886	(r)	6	0.000805	0.01085	-2.60134	0.00087363	0.653437	.	.	.	.	.	.	.	.	.	.
chr1:35263933-35263934	A	C	rs479745	0.0487	.	RFX2	chr1:35263921-35263937	(f)	13	5.4e-05	0.000761	-2.64036	0.000873423	0.653437	chr1:35262378-35264047	ENSG00000116560	SFPQ	REM0052798	-0.429455	0.389281	0.774684	0.385461	0.154561	B
chr11:2361286-2361287	A	T	rs1088992	0.167	.	CLOCK	chr11:2361280-2361290	(r)	4	0.013596	0.000372	3.59823	0.000873271	0.653437	chr11:2360898-2361717,chr11:2361105-2361744	ENSG00000207308,ENSG00000070985	RNU6-878P,TRPM5	REM0315901,REM0315902	-0.124543436697003,0.143211150053024	0.0445975496735577,0.024408688055352	0.3588899137796309,0.7568816498635221	0.5435383060240964,0.5790811524096385	0.22644843180699387,0.26582052792231503	B,R
chr19:18091301-18091302	G	T	rs425648	0.1809	.	TFAP2B(var.3)	chr19:18091300-18091313	(f)	2	0.00042	0.005514	-2.57585	0.000872691	0.653437	.	.	.	.	.	.	.	.	.	.
chr11:2324390-2324391	T	C	rs11022291	0.173	.	NFIC(var.2)	chr11:2324386-2324401	(r)	11	0.000683	3.1e-05	3.09826	0.000872275	0.653437	chr11:2323945-2324494	ENSG00000183734	ASCL2	REM0315815	0.167486	0.0736775	0.34985	0.307926	0.190996	B
chr16:56756439-56756440	A	T	rs9302684	0.169	.	BHLHE22(var.2)	chr16:56756437-56756445	(r)	6	0.000418	0.013542	-3.47749	0.000871109	0.653437	.	.	.	.	.	.	.	.	.	.
chr11:69637790-69637791	C	G	rs1385875	0.496	.	TFAP2A(var.2)	chr11:69637787-69637799	(f)	4	0.002755	0.038646	-2.64109	0.000870829	0.653437	.	.	.	.	.	.	.	.	.	.
chr1:35521224-35521225	C	G	rs1618735	0.0477	.	CTCF	chr1:35521220-35521239	(f)	5	0.00077	0.014059	-2.90431	0.000870235	0.653437	chr1:35519952-35521251	ENSG00000236274	RP4-728D4.3	REM0053200	2.58039	0.598249	0.63328	0.343274	0.146037	B
chr22:21619029-21619030	C	A	rs4821116	0.1819	.	HOXB5	chr22:21619023-21619031	(f)	7	0.008323	0.000186	3.80235	0.000870084	0.653437	chr22:21618998-21619047	ENSG00000275293	Metazoa_SRP	REM1505525	0.421619	0.352256	0.537606	0.440664	0.4879	B
chr8:60652087-60652088	A	G	rs687351	0.4732	.	BHLHA15(var.2)	chr8:60652080-60652089	(f)	8	0.007172	8.6e-05	4.41903	0.000869356	0.653294	.	.	.	.	.	.	.	.	.	.
chr7:45607188-45607189	C	T	rs75119980	0.0835	.	TFEB	chr7:45607186-45607196	(r)	8	0.000422	0.014401	-3.52897	0.000869163	0.653294	.	.	.	.	.	.	.	.	.	.
chr20:50503018-50503019	C	G	rs6020561	0.3698	.	ESR2	chr20:50503005-50503020	(f)	14	0.000385	0.011969	-3.43808	0.000869001	0.653294	.	.	.	.	.	.	.	.	.	.
chr4:89852618-89852619	C	A	rs12643708	0.3728	.	HOXD13	chr4:89852613-89852624	(r)	6	0.000596	1.3e-05	3.84174	0.00086868	0.653294	.	.	.	.	.	.	.	.	.	.
chr16:30861149-30861150	T	C	rs11647697	0.2893	.	HOXA6	chr16:30861145-30861152	(f)	5	0.000393	0.043555	-4.70786	0.000868185	0.653294	.	.	.	.	.	.	.	.	.	.
chr22:21618111-21618112	T	G	rs2876971	0.1928	.	TFAP2C(var.3)	chr22:21618101-21618114	(r)	3	0.00995	0.000854	2.45601	0.000868136	0.653294	.	.	.	.	.	.	.	.	.	.
chr17:75216353-75216354	C	T	rs7222849	0.2396	.	CTCF	chr17:75216344-75216363	(r)	10	7e-05	0.001283	-2.90497	0.000868135	0.653294	chr17:75215850-75216599,chr17:75215851-75216600	ENSG00000252042,ENSG00000263786	Y_RNA,RP11-649A18.4	REM1039555,REM1039556	-0.0613361059758852,0.396519246249587	0.530102733768862,0.147458675769094	0.10008090730992268,0.5390866904733574	0.4092979331325301,0.40924616807228914	0.18597588127458645,0.18616557914861967	R,R
chr4:987143-987144	G	A	rs10902762	0.4364	.	ZBTB14	chr4:987135-987147	(f)	9	0.038931	0.002109	2.91554	0.000868126	0.653294	chr4:987098-987197	ENSG00000250259	RP11-460I19.2	REM1688992	1.51607	0.291652	0.733164	4.19451	3.81931	B
chr6:32633997-32633998	A	G	rs9272192	0.2097	.	ATOH7	chr6:32633990-32634000	(f)	8	0.011088	0.000204	3.99769	0.000867949	0.653294	chr6:32633880-32634249	ENSG00000223534	HLA-DQB1-AS1	REM1940092	-0.0225691	0.66872	0.129904	0.352964	0.238695	B
chr1:247745948-247745949	C	G	rs841169	0.0457	.	RREB1	chr1:247745941-247745961	(r)	13	0.000459	3.6e-05	2.55786	0.000867347	0.653294	.	.	.	.	.	.	.	.	.	.
chr21:25775851-25775852	C	T	rs71317430	0.0676	.	VAX1	chr21:25775848-25775855	(r)	4	0.018541	0.000262	4.25835	0.000867148	0.653294	.	.	.	.	.	.	.	.	.	.
chr6:106196844-106196845	C	T	rs62422862	0.1859	.	NOTO	chr6:106196840-106196848	(f)	5	0.011537	0.000155	4.30679	0.000865863	0.653262	chr6:106196500-106197399	ENSG00000057657	PRDM1	REM1985749	-0.178674	0.0235103	0.532319	0.431094	0.209634	R
chr10:127417636-127417637	T	G	rs61870352	0.1203	.	MAFA	chr10:127417635-127417648	(r)	12	0.055038	0.002685	3.02035	0.0008656	0.653262	.	.	.	.	.	.	.	.	.	.
chr16:31290588-31290589	G	C	rs7190807	0.1421	.	NR1I2	chr16:31290574-31290591	(f)	15	0.010008	0.000417	3.17874	0.000864222	0.652496	.	.	.	.	.	.	.	.	.	.
chr11:34721224-34721225	A	G	rs1539251	0.4632	.	EGR1	chr11:34721220-34721233	(r)	9	0.011891	0.00074	2.77677	0.000863678	0.652322	chr11:34721093-34721852	ENSG00000135373	EHF	REM0343065	-0.617554	0.472295	0.965658	0.32921	0.182066	B
chr16:60020614-60020615	T	G	rs11076358	0.1352	.	DRGX	chr16:60020610-60020617	(f)	5	0.000146	0.007613	-3.95645	0.000863619	0.652322	.	.	.	.	.	.	.	.	.	.
chr5:35650214-35650215	A	C	rs10472977	0.4771	.	EBF1	chr5:35650211-35650222	(f)	4	0.006074	0.000435	2.63583	0.000863151	0.652322	.	.	.	.	.	.	.	.	.	.
chr7:74450367-74450368	T	G	rs112273707	0.0139	.	STAT1::STAT2	chr7:74450362-74450377	(f)	6	6.8e-05	0.002012	-3.39044	0.000862831	0.652322	.	.	.	.	.	.	.	.	.	.
chr4:102581393-102581394	G	A	rs11723120	0.3588	.	TCF21(var.2)	chr4:102581385-102581397	(r)	4	0.000375	0.010435	-3.32472	0.000862585	0.652322	.	.	.	.	.	.	.	.	.	.
chr6:32635531-32635532	A	G	rs9272264	0.2266	.	PROP1	chr6:32635529-32635540	(r)	9	8.5e-05	0.003484	-3.70913	0.000862567	0.652322	.	.	.	.	.	.	.	.	.	.
chr17:16938288-16938289	G	C	rs58647797	0.1233	.	ZNF460	chr17:16938281-16938297	(f)	8	0.000974	6.8e-05	2.65557	0.000861457	0.652062	.	.	.	.	.	.	.	.	.	.
chr6:33512960-33512961	T	G	rs68191	0.1083	.	MLXIPL	chr6:33512955-33512965	(f)	6	0.001873	3.6e-05	3.95138	0.000860915	0.651889	chr6:33512800-33513049	ENSG00000213588	ZBTB9	REM1944386	-0.317122	0.0229365	0.744291	0.586296	0.396664	R
chr16:30573108-30573109	T	A	rs34114657	0.2386	.	EVX1	chr16:30573104-30573113	(r)	5	0.07814	0.001778	3.78284	0.00086084	0.651889	chr16:30572755-30573134,chr16:30573001-30573150,chr16:30573007-30573396,chr16:30573008-30573397,chr16:30573102-30573351	ENSG00000251706,ENSG00000156860,ENSG00000260167,ENSG00000260487,ENSG00000261588	RNU7-61P,FBRS,RP11-146F11.5,RP11-297C4.3,AC002310.17	REM0855281,REM0855282,REM0855284,REM0855285,REM0855286	0.0433291788361459,-0.0646052285599355,0.0489509961570827,0.0845964271455795,0.122900995644583	0.762718209379354,0.304963054560621,0.431155812835183,0.427317364334351,0.35273249754433	0.062204119122699277,0.1625140891608976,0.12071625055868355,0.1703048660234278,0.3038607204419495	0.6612458493975903,0.5504785963855422,0.5710450120481928,0.5711943090361445,0.5483123245180723	0.3263047003932027,0.3787846197406388,0.28459712738799586,0.28459178891742787,0.3229258987814944	B,R,R,R,R
chr16:30862753-30862754	A	G	rs12930944	0.2893	.	SOX18	chr16:30862753-30862761	(r)	8	0.038343	0.00069	4.01722	0.000860733	0.651889	.	.	.	.	.	.	.	.	.	.
chr17:75235962-75235963	A	C	rs7212309	0.2068	.	EGR4	chr17:75235952-75235967	(f)	11	0.034244	0.002016	2.83257	0.000860409	0.651889	chr17:75235658-75236197,chr17:75235898-75236007	ENSG00000189159,ENSG00000125457	HN1,MIF4GD	REM1039625,REM1039627	-0.23455357839202,0.70884567925047	0.534997631845179,0.415172099787777	0.30755060566627485,0.4612538674463872	0.4988401198795181,0.48588448855421684	0.27041518060527714,0.41979344508936994	B,R
chr3:160513192-160513193	T	C	rs74982559	0.0736	.	EVX2	chr3:160513192-160513199	(r)	7	2.8e-05	0.001693	-4.10479	0.000860274	0.651889	.	.	.	.	.	.	.	.	.	.
chr6:67707798-67707799	C	T	rs9445899	0.1233	.	EVX2	chr6:67707798-67707805	(r)	7	0.001693	2.8e-05	4.10479	0.000860274	0.651889	.	.	.	.	.	.	.	.	.	.
chr7:45586733-45586734	G	A	rs62459976	0.0944	.	KLF5	chr7:45586730-45586740	(r)	7	6.6e-05	0.002111	-3.46666	0.0008599	0.651889	.	.	.	.	.	.	.	.	.	.
chr11:2324390-2324391	T	C	rs11022291	0.173	.	NFIX(var.2)	chr11:2324386-2324401	(r)	11	0.003983	0.000186	3.0638	0.000859512	0.651889	chr11:2323945-2324494	ENSG00000183734	ASCL2	REM0315815	0.167486	0.0736775	0.34985	0.307926	0.190996	B
chr1:183245290-183245291	G	A	rs3768592	0.0437	.	NHLH2	chr1:183245283-183245301	(f)	8	0.003149	0.000162	2.96606	0.000859146	0.651889	.	.	.	.	.	.	.	.	.	.
chr15:38765645-38765646	G	T	rs2912366	0.1968	.	ATOH7	chr15:38765639-38765649	(r)	4	0.009229	0.000169	4.00206	0.000858494	0.651889	.	.	.	.	.	.	.	.	.	.
chr22:21567396-21567397	G	A	rs140490	0.1938	.	MNT	chr22:21567394-21567403	(f)	3	0.002128	4.1e-05	3.93941	0.000857654	0.651789	.	.	.	.	.	.	.	.	.	.
chr6:33512960-33512961	T	G	rs68191	0.1083	.	TCFL5	chr6:33512956-33512966	(f)	5	0.009286	0.000425	3.08468	0.00085757	0.651789	chr6:33512800-33513049	ENSG00000213588	ZBTB9	REM1944386	-0.317122	0.0229365	0.744291	0.586296	0.396664	R
chr6:32634528-32634529	G	A	rs9272220	0.2256	.	ZNF384	chr6:32634522-32634532	(f)	7	0.001202	5.4e-05	3.10964	0.000857418	0.651789	chr6:32634360-32634749	ENSG00000223534	HLA-DQB1-AS1	REM1940094	-0.173214	0.140625	0.633281	0.412673	0.374867	B
chr2:136348067-136348068	T	A	rs7589839	0.2704	.	JUNB	chr2:136348064-136348073	(f)	4	0.00048	1e-05	3.87379	0.000857299	0.651789	.	.	.	.	.	.	.	.	.	.
chr6:67693617-67693618	C	T	rs9445898	0.1173	.	ZNF263	chr6:67693612-67693622	(r)	5	0.009293	0.000233	3.68419	0.000856797	0.651789	.	.	.	.	.	.	.	.	.	.
chr8:130910269-130910270	C	G	rs3923136	0.3042	.	ZIC1	chr8:130910258-130910272	(f)	12	0.001589	9.6e-05	2.80512	0.00085669	0.651789	.	.	.	.	.	.	.	.	.	.
chr11:34721832-34721833	A	G	rs1773908	0.4632	.	FOXD1	chr11:34721826-34721834	(f)	7	1.9e-05	0.002048	-4.67659	0.000856672	0.651789	chr11:34721093-34721852	ENSG00000135373	EHF	REM0343065	-0.617554	0.472295	0.965658	0.32921	0.182066	B
chr1:16021587-16021588	A	C	rs2009371	0.3241	.	NR2C2	chr1:16021582-16021596	(r)	9	0.000135	6e-06	3.19733	0.000856651	0.651789	.	.	.	.	.	.	.	.	.	.
chr12:112246416-112246417	A	T	rs7953257	0.4145	.	TFAP2B	chr12:112246412-112246424	(r)	8	0.045299	0.003374	2.59717	0.000855918	0.651789	.	.	.	.	.	.	.	.	.	.
chr19:18068861-18068862	T	C	rs17885551	0.1928	.	TFAP2A	chr19:18068859-18068869	(f)	3	0.002377	9.7e-05	3.19471	0.000855807	0.651789	chr19:18068637-18069046	ENSG00000243455	RPS18P13	REM1154845	-0.118957	0.360096	0.244194	0.342843	0.239999	R
chr19:10349292-10349293	G	A	rs35251378	0.2694	.	TFAP2A	chr19:10349285-10349295	(r)	3	9.7e-05	0.002377	-3.19471	0.000855807	0.651789	chr19:10349206-10349305	ENSG00000274425	AC114271.2	REM1131276	0.261767	0.189912	0.497542	0.517917	0.459549	R
chr11:2326963-2326964	A	G	rs10765944	0.174	.	TFAP2A(var.2)	chr11:2326954-2326966	(f)	10	0.06041	0.004287	2.64568	0.000855506	0.651789	.	.	.	.	.	.	.	.	.	.
chr22:34748419-34748420	G	A	rs4493363	0	.	POU3F4	chr22:34748413-34748422	(r)	3	0.000204	3e-06	4.30724	0.000854724	0.651789	.	.	.	.	.	.	.	.	.	.
chr16:85946927-85946928	C	A	rs731708	0.1829	.	ZNF460	chr16:85946920-85946936	(f)	8	9.2e-05	0.001311	-2.65766	0.000854344	0.651789	.	.	.	.	.	.	.	.	.	.
chr1:15994003-15994004	G	C	rs34957618	0.3151	.	YY2	chr1:15993998-15994008	(f)	6	0.006499	0.000166	3.66559	0.000854277	0.651789	.	.	.	.	.	.	.	.	.	.
chr6:106334538-106334539	G	A	rs62422890	0.1789	.	THRB(var.2)	chr6:106334525-106334542	(r)	4	0.000266	0.003681	-2.62725	0.000853631	0.651789	.	.	.	.	.	.	.	.	.	.
chr11:69646962-69646963	C	T	rs647451	0.4871	.	E2F1	chr11:69646957-69646969	(f)	6	0.000561	0.010744	-2.95185	0.000853008	0.651789	.	.	.	.	.	.	.	.	.	.
chr6:32626382-32626383	G	A	rs114527826	0.2097	.	TFAP2E	chr6:32626374-32626385	(r)	3	0.001322	0.019538	-2.69326	0.000852689	0.651789	chr6:32625903-32626712,chr6:32626353-32627002	ENSG00000229391,ENSG00000198502	HLA-DRB6,HLA-DRB5	REM1940072,REM1940075	0.337768439494159,-0.628862642682812	0.428526550967007,0.618497004401281	0.43234475919708565,0.692731932897079	0.28870907048192773,0.25432059710843374	0.16638112908233504,0.2045225833767101	R,R
chr11:34709948-34709949	C	T	rs1258464	0.4632	.	TCF21(var.2)	chr11:34709945-34709957	(f)	4	0.000372	0.010382	-3.32863	0.00085227	0.651789	.	.	.	.	.	.	.	.	.	.
chr19:18070968-18070969	G	A	rs845381	0.1899	.	FOSL1	chr19:18070965-18070974	(f)	4	0.001112	2.4e-05	3.83897	0.000851483	0.651616	chr19:18070637-18072246	ENSG00000243455	RPS18P13	REM1154848	-0.00620539	0.968578	0.0076329	0.393723	0.161336	R
chr10:127427309-127427310	G	A	rs11018049	0.1213	.	ZNF740	chr10:127427307-127427320	(r)	11	0.000307	0.004717	-2.73129	0.000851208	0.651616	.	.	.	.	.	.	.	.	.	.
chr15:38783032-38783033	T	C	rs2929679	0.1879	.	EGR3	chr15:38783025-38783038	(f)	8	0.001455	7e-05	3.03545	0.000851095	0.651616	.	.	.	.	.	.	.	.	.	.
chr2:191093929-191093930	C	T	rs4274624	0.2316	.	TFEB	chr2:191093927-191093937	(f)	3	0.000319	0.010967	-3.5364	0.00085099	0.651616	.	.	.	.	.	.	.	.	.	.
chr11:2363261-2363262	G	C	rs708153	0.17	.	TFAP2A(var.3)	chr11:2363251-2363264	(f)	11	0.002104	0.024424	-2.45159	0.000850394	0.651616	.	.	.	.	.	.	.	.	.	.
chr2:136348067-136348068	T	A	rs7589839	0.2704	.	FOSL2::JUN	chr2:136348064-136348073	(r)	6	0.001244	2e-05	4.12928	0.00085004	0.651616	.	.	.	.	.	.	.	.	.	.
chr5:165040485-165040486	A	G	rs6556795	0	.	NKX6-3	chr5:165040482-165040491	(f)	4	7.1e-05	0.003334	-3.85003	0.00084981	0.651616	.	.	.	.	.	.	.	.	.	.
chr2:44983703-44983704	C	A	rs2917758	0.4344	.	LHX6	chr2:44983696-44983706	(f)	8	0.023851	0.001107	3.07014	0.000847668	0.650369	.	.	.	.	.	.	.	.	.	.
chr4:102558121-102558122	A	T	rs230508	0.336	.	HOXB4	chr4:102558119-102558127	(r)	6	8.5e-05	0.004941	-4.05828	0.000847384	0.650369	.	.	.	.	.	.	.	.	.	.
chr17:39934554-39934555	C	T	rs56199421	0.4553	.	ZNF148	chr17:39934550-39934562	(f)	5	7.9e-05	0.001332	-2.82487	0.000847341	0.650369	.	.	.	.	.	.	.	.	.	.
chr20:50580061-50580062	C	G	rs718049	0.3738	.	KLF5	chr20:50580059-50580069	(r)	8	0.002135	6.6e-05	3.47175	0.000847316	0.650369	chr20:50580048-50580097	ENSG00000042062	FAM65C	REM1448436	0.916989	0.355156	0.727092	2.92171	1.72012	R
chr8:130890214-130890215	T	G	rs11784183	0.3101	.	SP9	chr8:130890210-130890222	(r)	8	0.023597	0.000872	3.29858	0.000847168	0.650369	.	.	.	.	.	.	.	.	.	.
chr17:35502626-35502627	C	A	rs7219413	0.4851	.	ESX1	chr17:35502620-35502627	(f)	7	0.006571	7.8e-05	4.4314	0.000845989	0.650279	.	.	.	.	.	.	.	.	.	.
chr1:35591119-35591120	T	C	rs11264179	0.0437	.	CLOCK	chr1:35591117-35591127	(r)	8	0.013481	0.000365	3.60963	0.000845957	0.650279	.	.	.	.	.	.	.	.	.	.
chr2:6299756-6299757	C	T	rs12993639	0.4046	.	SOX8	chr2:6299750-6299759	(r)	3	0.009426	6.7e-05	4.95384	0.000845872	0.650279	.	.	.	.	.	.	.	.	.	.
chr4:102581393-102581394	G	A	rs11723120	0.3588	.	MITF	chr4:102581385-102581397	(r)	4	0.000213	0.00545	-3.24126	0.00084577	0.650279	.	.	.	.	.	.	.	.	.	.
chr6:32635250-32635251	G	T	rs9272253	0.2276	.	MAFA	chr6:32635249-32635262	(r)	12	0.002637	0.054415	-3.02714	0.00084576	0.650279	.	.	.	.	.	.	.	.	.	.
chr17:42369185-42369186	C	T	rs35840966	0.3658	.	NFKB1	chr17:42369174-42369187	(r)	2	5.4e-05	0.000836	-2.74155	0.000844696	0.650279	chr17:42369154-42369323	ENSG00000168610	STAT3	REM0988429	-0.00685868	0.885193	0.0114589	0.401048	0.322176	R
chr17:75198729-75198730	C	T	rs145845525	0.1968	.	TFAP2A(var.2)	chr17:75198727-75198739	(f)	3	0.004798	0.067843	-2.64902	0.000844523	0.650279	chr17:75198416-75198845,chr17:75198451-75198800	ENSG00000265800,ENSG00000125454	RP11-649A18.5,SLC25A19	REM1039496,REM1039497	-0.0767503450891061,-0.201254335135492	0.47027862995372,0.482114008122001	0.19681245807931944,0.7846969025437132	0.3954522620481928,0.3977423614457831	0.2658193964785744,0.2988453267819782	R,B
chr1:19964622-19964623	C	T	rs12729796	0.3857	.	ZNF384	chr1:19964615-19964625	(r)	3	0.001433	6.4e-05	3.11434	0.00084449	0.650279	.	.	.	.	.	.	.	.	.	.
chr11:69635536-69635537	G	A	rs2510460	0.497	.	ZNF384	chr11:69635534-69635544	(f)	3	0.001433	6.4e-05	3.11434	0.00084449	0.650279	chr11:69635452-69635551	ENSG00000162344	FGF19	REM0381597	0.0311707	0.625408	0.0638534	0.888094	0.788288	R
chr6:34946600-34946601	G	A	rs2504164	0.2863	.	IRF1	chr6:34946586-34946606	(r)	6	0.003883	0.000194	2.99445	0.000844379	0.650279	.	.	.	.	.	.	.	.	.	.
chr22:21616520-21616521	G	A	rs4821114	0.1819	.	NFIB	chr22:21616506-21616523	(r)	3	0.000535	3e-05	2.89082	0.000844075	0.650279	chr22:21616154-21617043	ENSG00000272954	KB-1440D3.13	REM1505521	-1.09479	0.246174	0.767112	0.444129	0.202344	R
chr11:118752275-118752276	T	G	rs3825057	0.2535	.	EGR1	chr11:118752271-118752284	(r)	9	0.022724	0.001406	2.78299	0.000843958	0.650279	chr11:118752244-118752543,chr11:118752256-118752545	ENSG00000278376,ENSG00000110367	RP11-158I9.8,DDX6	REM0421969,REM0421970	-1.65823457639773,0.0234898016656037	0.511077165016787,0.190719130636026	0.47557353517762296,0.40066350040187304	0.6877765777108433,0.6893926042168674	0.4303906153069833,0.44060299493010496	R,R
chr20:50578077-50578078	A	G	rs2426163	0.3628	.	HOXA13	chr20:50578072-50578083	(r)	6	1.1e-05	0.000565	-3.8976	0.000842153	0.65021	.	.	.	.	.	.	.	.	.	.
chr6:32694647-32694648	A	G	rs9275267	0.4553	.	PAX3	chr6:32694645-32694655	(f)	3	8.3e-05	0.001939	-3.15459	0.000841834	0.650204	.	.	.	.	.	.	.	.	.	.
chr8:130890214-130890215	T	C	rs11784183	0.3101	.	MSANTD3	chr8:130890209-130890219	(r)	5	0.000258	0.022349	-4.46029	0.000841055	0.649843	.	.	.	.	.	.	.	.	.	.
chr16:30599554-30599555	C	T	rs35661204	0.2396	.	ZBTB18	chr16:30599547-30599558	(f)	8	0.000346	6e-06	4.124	0.000840377	0.64956	chr16:30598953-30599922	ENSG00000261459	AC002310.11	REM0855428	0.0238712	0.888739	0.0245566	0.424697	0.197143	B
chr7:37367518-37367519	T	A	rs76872754	0.1083	.	RFX5	chr7:37367516-37367532	(f)	3	0.000622	0.007853	-2.5359	0.000839723	0.649296	.	.	.	.	.	.	.	.	.	.
chr22:21616520-21616521	G	C	rs4821114	0.1819	.	CREB3L4	chr22:21616514-21616525	(r)	5	0.000639	0.015654	-3.1988	0.000839322	0.649227	chr22:21616154-21617043	ENSG00000272954	KB-1440D3.13	REM1505521	-1.09479	0.246174	0.767112	0.444129	0.202344	R
chr4:102550781-102550782	G	C	rs230514	0.337	.	RFX5	chr4:102550767-102550783	(r)	2	0.011368	0.0009	2.53637	0.000838074	0.648502	.	.	.	.	.	.	.	.	.	.
chr17:35513245-35513246	A	G	rs8068906	0.498	.	FOSL1::JUND	chr17:35513238-35513247	(r)	2	4.1e-05	0.002648	-4.16483	0.000837934	0.648502	chr17:35513155-35514124	ENSG00000236320	SLFN14	REM0972911	0.0707057	0.67561	0.243084	0.390655	0.219944	B
chr16:85939203-85939204	G	A	rs13335265	0.1948	.	MLX	chr16:85939198-85939208	(f)	6	1.9e-05	0.000814	-3.74163	0.000836583	0.64783	chr16:85938751-85939280	ENSG00000268804	LINC02132	REM0907383	0.0273403	0.949885	0.0425172	0.467155	0.234097	B
chr10:61758619-61758620	C	T	rs72831344	0.1292	.	HOXB7	chr10:61758611-61758621	(r)	2	0.000102	0.006611	-4.16988	0.000836472	0.64783	.	.	.	.	.	.	.	.	.	.
chr17:39877023-39877024	A	C	rs1054609	0	.	GSX1	chr17:39877022-39877029	(r)	6	0.00122	0.122222	-4.60683	0.000836141	0.64783	chr17:39876952-39877451	ENSG00000264968	RP11-387H17.4	REM0982207	-0.0192037	0.923646	0.0377047	0.280701	0.207958	R
chr14:34974822-34974823	T	C	rs12895822	0.172	.	HES2	chr14:34974818-34974828	(r)	6	0.010719	0.000463	3.14246	0.000835926	0.64783	.	.	.	.	.	.	.	.	.	.
chr6:67711247-67711248	T	C	rs6928838	0.1233	.	BARX2	chr6:67711247-67711257	(r)	10	2.2e-05	0.00124	-4.05046	0.00083592	0.64783	.	.	.	.	.	.	.	.	.	.
chr22:21618111-21618112	T	G	rs2876971	0.1928	.	KLF4	chr22:21618108-21618116	(r)	5	0.000987	0.027085	-3.31246	0.000835267	0.64783	.	.	.	.	.	.	.	.	.	.
chr10:127416483-127416484	T	G	rs61870351	0.1193	.	KLF4	chr10:127416480-127416488	(r)	5	0.000987	0.027085	-3.31246	0.000835267	0.64783	.	.	.	.	.	.	.	.	.	.
chr6:6397482-6397483	T	G	rs9405920	0.0765	.	BARHL2	chr6:6397482-6397490	(f)	1	0.000342	0.029169	-4.44619	0.000834827	0.64783	.	.	.	.	.	.	.	.	.	.
chr19:18079533-18079534	C	G	rs8109496	0	.	ZNF740	chr19:18079524-18079537	(f)	10	0.000458	0.007068	-2.7365	0.000834598	0.64783	.	.	.	.	.	.	.	.	.	.
chr2:20499864-20499865	G	A	rs13010768	0.2773	.	NR1H4::RXRA	chr2:20499862-20499877	(f)	3	3.2e-05	0.000566	-2.87798	0.000834522	0.64783	.	.	.	.	.	.	.	.	.	.
chr19:18091301-18091302	G	A	rs425648	0.1809	.	NHLH1	chr19:18091294-18091304	(f)	8	4.1e-05	0.001543	-3.62216	0.000834339	0.64783	.	.	.	.	.	.	.	.	.	.
chr11:34746242-34746243	A	G	rs35365094	0.4563	.	E2F2	chr11:34746235-34746250	(r)	8	0.020991	0.001199	2.86293	0.000834277	0.64783	.	.	.	.	.	.	.	.	.	.
chr16:30762283-30762284	G	A	rs3812999	0.2803	.	KLF15	chr16:30762277-30762288	(r)	5	0.000226	0.003084	-2.61321	0.000834163	0.64783	.	.	.	.	.	.	.	.	.	.
chr17:35514717-35514718	C	A	rs12450474	0.4632	.	TP73	chr17:35514705-35514723	(f)	13	0.000318	0.006006	-2.93733	0.000832809	0.64783	chr17:35514251-35514750,chr17:35514650-35514749,chr17:35514696-35514745,chr17:35514699-35514748,chr17:35514699-35514748,chr17:35514699-35514748	ENSG00000267312,ENSG00000172123,ENSG00000255987,ENSG00000205045,ENSG00000267321,ENSG00000267625	RP11-1094M14.7,SLFN12,TOMM20P2,SLFN12L,LINC02001,RP11-1094M14.14	REM0972914,REM0972917,REM0972918,REM0972919,REM0972920,REM0972921	-0.0219463095279021,-0.759908346825773,0.008236070757703,0.0194321110239717,0.059982122569396,-0.207769286447567	0.80090390575768,0.823630412375211,0.913737582740092,0.746714851771211,0.517160497701452,0.252206788375275	0.03417014002189155,0.13701833333607155,0.020454040360272856,0.036813002149115974,0.15999776579704694,0.2767267107255399	0.589521715060241,0.9598550257228916,1.0733282409638554,1.0896730487951807,1.0896730487951807,1.0896730487951807	0.6544416434216993,1.5712646551346279,1.8666032168087148,1.9128270431227359,1.9128270431227359,1.9128270431227359	B,R,R,R,R,R
chr22:21563336-21563337	C	G	rs131658	0.1928	.	NR1D1	chr22:21563326-21563340	(f)	11	0.000724	2.9e-05	3.22016	0.000832778	0.64783	chr22:21563200-21563599	ENSG00000183506	PI4KAP2	REM1505375	-0.00430433	0.954828	0.00760293	0.41621	0.244693	R
chr6:106334538-106334539	G	T	rs62422890	0.1789	.	EBF1	chr6:106334530-106334541	(f)	9	0.00037	0.005209	-2.64517	0.00083268	0.64783	.	.	.	.	.	.	.	.	.	.
chr17:16917198-16917199	C	T	rs28507905	0.1213	.	HES2	chr17:16917194-16917204	(r)	6	0.000459	0.010634	-3.14371	0.000832598	0.64783	chr17:16917105-16917204	ENSG00000128438	TBC1D27	REM0944471	0.166104	0.293241	0.525364	0.383329	0.40051	B
chr6:32633997-32633998	A	G	rs9272192	0.2097	.	ATOH1(var.2)	chr6:32633990-32634000	(r)	3	0.000958	2e-05	3.84499	0.000832534	0.64783	chr6:32633880-32634249	ENSG00000223534	HLA-DQB1-AS1	REM1940092	-0.0225691	0.66872	0.129904	0.352964	0.238695	B
chr16:85939203-85939204	G	C	rs13335265	0.1948	.	MITF	chr16:85939197-85939209	(r)	6	6e-06	0.000144	-3.24634	0.0008323	0.64783	chr16:85938751-85939280	ENSG00000268804	LINC02132	REM0907383	0.0273403	0.949885	0.0425172	0.467155	0.234097	B
chr7:74027025-74027026	C	G	rs55793530	0.0119	.	ZNF148	chr7:74027019-74027031	(r)	6	0.000564	3.3e-05	2.82986	0.000832158	0.64783	.	.	.	.	.	.	.	.	.	.
chr3:139978230-139978231	A	G	rs1426041	0.1421	.	TFAP2A(var.3)	chr3:139978220-139978233	(r)	3	0.024141	0.002069	2.45675	0.000832121	0.64783	.	.	.	.	.	.	.	.	.	.
chr16:30660775-30660776	A	C	rs67128646	0.2704	.	TFAP2A(var.2)	chr16:30660773-30660785	(f)	3	0.024666	0.001738	2.65287	0.000832017	0.64783	chr16:30660601-30660800	ENSG00000156860	FBRS	REM0855821	0.198274	0.0426177	0.431817	1.59356	1.47575	R
chr11:2359824-2359825	A	G	rs1088989	0.167	.	KLF2	chr11:2359821-2359831	(r)	7	0.009702	0.000294	3.49759	0.000831659	0.64783	.	.	.	.	.	.	.	.	.	.
chr16:85933678-85933679	C	T	rs12444221	0.2048	.	MAFA	chr16:85933671-85933684	(f)	8	0.000527	2.5e-05	3.03236	0.000830846	0.64783	chr16:85933521-85934800	ENSG00000279907	RP11-568J23.2	REM0907363	-0.249926	0.284002	0.358084	0.490605	0.256563	R
chr6:67685320-67685321	G	A	rs182954811	0.1173	.	NR2F1(var.3)	chr6:67685310-67685325	(f)	11	0.009051	0.000508	2.87995	0.000830462	0.64783	.	.	.	.	.	.	.	.	.	.
chr2:136374496-136374497	T	A	rs59951306	0.2793	.	ALX3	chr2:136374491-136374499	(f)	6	0.000111	0.009008	-4.39253	0.000830386	0.64783	.	.	.	.	.	.	.	.	.	.
chr10:61684669-61684670	G	A	rs72821788	0.1402	.	TFAP2B(var.3)	chr10:61684660-61684673	(r)	4	0.001153	0.015347	-2.58835	0.000830153	0.64783	.	.	.	.	.	.	.	.	.	.
chr8:52504390-52504391	A	G	rs7832724	0.4423	.	DPRX	chr8:52504385-52504394	(f)	6	9.2e-05	0.005977	-4.17424	0.000829668	0.64783	.	.	.	.	.	.	.	.	.	.
chr5:9970104-9970105	G	A	rs72734901	0.0885	.	FOXC1	chr5:9970098-9970109	(f)	7	0.005763	9.2e-05	4.1364	0.000828427	0.64783	chr5:9969945-9970354	ENSG00000249781	LINC02112	REM1785599	1.63081	0.454788	0.686973	0.274644	0.210873	B
chr7:128938246-128938247	T	G	rs2004640	0.4682	.	ZIC4	chr7:128938237-128938252	(r)	6	0.01855	0.000912	3.01291	0.000827802	0.64783	.	.	.	.	.	.	.	.	.	.
chr6:67714874-67714875	G	A	rs73454854	0.1233	.	POU4F3	chr6:67714863-67714878	(f)	12	0.001427	4.2e-05	3.51961	0.000827773	0.64783	.	.	.	.	.	.	.	.	.	.
chr16:60020614-60020615	T	G	rs11076358	0.1352	.	MEOX2	chr16:60020610-60020618	(f)	5	0.000214	0.016663	-4.35423	0.000827393	0.64783	.	.	.	.	.	.	.	.	.	.
chr5:35650214-35650215	A	C	rs10472977	0.4771	.	TCF21(var.2)	chr5:35650210-35650222	(r)	8	0.000739	0.020817	-3.3384	0.000827026	0.64783	.	.	.	.	.	.	.	.	.	.
chr7:14211095-14211096	A	C	rs73679687	0	.	MSANTD3	chr7:14211091-14211101	(f)	5	0.000415	0.036231	-4.46835	0.00082588	0.647485	.	.	.	.	.	.	.	.	.	.
chr8:130890207-130890208	A	G	rs7012204	0.3101	.	KLF15	chr8:130890201-130890212	(r)	5	0.003051	0.000223	2.6158	0.000825791	0.647485	.	.	.	.	.	.	.	.	.	.
chr4:89821487-89821488	G	C	rs17016251	0.4384	.	RARA::RXRG	chr4:89821473-89821491	(f)	15	0.000195	0.004414	-3.117	0.000825598	0.647485	chr4:89821102-89821801	ENSG00000277695	RP11-115D19.4	REM1736578	-0.127805	0.0577949	0.187558	0.3017	0.181528	R
chr6:106234114-106234115	G	T	rs77791277	0.1869	.	TFAP2B(var.2)	chr6:106234107-106234118	(r)	4	0.001187	0.020803	-2.86329	0.000825376	0.647485	.	.	.	.	.	.	.	.	.	.
chr16:85933987-85933988	G	A	rs9936079	0.2058	.	FOSB::JUNB	chr16:85933980-85933990	(r)	3	0.003049	6.5e-05	3.84653	0.000825351	0.647485	chr16:85933521-85934800	ENSG00000279907	RP11-568J23.2	REM0907363	-0.249926	0.284002	0.358084	0.490605	0.256563	R
chr15:38774472-38774473	A	T	rs78950837	0.171	.	EVX1	chr15:38774469-38774478	(f)	4	0.001738	0.077596	-3.79895	0.000825149	0.647485	.	.	.	.	.	.	.	.	.	.
chr12:67506857-67506858	T	A	rs73128390	0.0706	.	NR2F1(var.3)	chr12:67506849-67506864	(f)	9	0.000497	0.008875	-2.88184	0.000824771	0.647485	.	.	.	.	.	.	.	.	.	.
chr16:60020614-60020615	T	G	rs11076358	0.1352	.	RAX2	chr16:60020610-60020617	(f)	5	0.000277	0.025219	-4.51039	0.000824751	0.647485	.	.	.	.	.	.	.	.	.	.
chr22:39151885-39151886	C	G	rs1005300	0	.	CREB3L4(var.2)	chr22:39151880-39151892	(r)	7	0.003252	0.057146	-2.86638	0.000824532	0.647485	chr22:39151654-39151953	ENSG00000100298	APOBEC3H	REM1534885	-0.272227	0.00128602	1	1.32973	0.872063	R
chr6:33512960-33512961	T	G	rs68191	0.1083	.	MLX	chr6:33512955-33512965	(r)	5	0.001508	3.6e-05	3.74715	0.000824225	0.647485	chr6:33512800-33513049	ENSG00000213588	ZBTB9	REM1944386	-0.317122	0.0229365	0.744291	0.586296	0.396664	R
chr6:32617383-32617384	A	G	rs2856724	0.2575	.	HES2	chr6:32617378-32617388	(f)	6	0.010546	0.000453	3.1471	0.000823587	0.647485	chr6:32617149-32617548,chr6:32617149-32617548,chr6:32617343-32617502	ENSG00000196126,ENSG00000196735,ENSG00000198502	HLA-DRB1,HLA-DQA1,HLA-DRB5	REM1940042,REM1940043,REM1940044	0.170913820659395,0.943502896542492,-0.166675179645027	0.433204919878102,0.143185332244176,0.861672314253239	0.24886836475047333,1.0,0.2146556591736265	0.2866957086746988,0.2866957086746988,0.22922543361445782	0.2158202446239702,0.2158202446239702,0.25199891360236953	R,R,R
chr11:34653334-34653335	C	G	rs286893	0.492	.	ASCL1	chr11:34653333-34653341	(r)	7	0.000311	0.019833	-4.15479	0.000822207	0.647285	.	.	.	.	.	.	.	.	.	.
chr17:75247293-75247294	C	A	rs4789159	0.2018	.	SMAD2::SMAD3::SMAD4	chr17:75247285-75247298	(f)	9	7.8e-05	0.003537	-3.80805	0.000821976	0.647285	.	.	.	.	.	.	.	.	.	.
chr14:34961813-34961814	C	T	rs75614421	0.1968	.	HES7	chr14:34961806-34961818	(f)	8	0.000426	2.2e-05	2.95609	0.000821405	0.647143	chr14:34961324-34961853	ENSG00000226677	IGBP1P1	REM0637357	0.134927	0.378128	0.253639	0.350948	0.250525	R
chr1:167451187-167451188	T	G	rs2056626	0	.	SP9	chr1:167451183-167451195	(r)	8	0.023181	0.000848	3.30874	0.000820841	0.646943	chr1:167451100-167451259	ENSG00000198821	CD247	REM0151675	0.0666047	0.320784	0.118857	0.637362	0.651952	R
chr10:127409785-127409786	G	A	rs11017928	0	.	POU2F2	chr10:127409783-127409795	(f)	3	0.000291	5e-06	4.10461	0.000820235	0.64671	.	.	.	.	.	.	.	.	.	.
chr19:18080630-18080631	A	T	rs2305742	0.1918	.	LBX2	chr19:18080627-18080635	(r)	5	0.001878	0.118948	-4.14832	0.000819014	0.645992	.	.	.	.	.	.	.	.	.	.
chr11:34726713-34726714	T	A	rs12809046	0.4672	.	TFAP2B	chr11:34726709-34726721	(r)	8	0.003276	0.044493	-2.6086	0.000818213	0.645605	.	.	.	.	.	.	.	.	.	.
chr4:102558121-102558122	A	T	rs230508	0.336	.	ARGFX	chr4:102558118-102558128	(r)	7	0.000162	0.005562	-3.53607	0.000818188	0.645605	.	.	.	.	.	.	.	.	.	.
chr1:16031652-16031653	T	C	rs2015509	0.331	.	TFAP2C(var.3)	chr1:16031649-16031662	(f)	4	0.019847	0.001678	2.47021	0.000817958	0.645605	.	.	.	.	.	.	.	.	.	.
chr16:31280909-31280910	T	G	rs113620254	0.1421	.	MEF2C	chr16:31280902-31280916	(r)	7	0.000145	0.005354	-3.60943	0.000817861	0.645605	.	.	.	.	.	.	.	.	.	.
chr17:16951165-16951166	G	A	rs74892229	0.1074	.	NR1D1	chr17:16951160-16951174	(f)	6	0.000483	1.9e-05	3.22578	0.000817783	0.645605	.	.	.	.	.	.	.	.	.	.
chr16:59963157-59963158	C	A	rs10459799	0.1233	.	MEF2C	chr16:59963149-59963163	(f)	9	0.005432	0.000147	3.60973	0.000817155	0.645605	.	.	.	.	.	.	.	.	.	.
chr6:106279339-106279340	C	T	rs3804333	0.1909	.	SRF	chr6:106279333-106279349	(f)	7	0.000411	1.6e-05	3.24976	0.000816923	0.645605	.	.	.	.	.	.	.	.	.	.
chr1:247723190-247723191	G	A	rs62619787	0.0437	.	NR1D2	chr1:247723181-247723195	(f)	10	1.4e-05	0.000496	-3.60101	0.000816798	0.645605	chr1:247723158-247723947	ENSG00000197437	OR13G1	REM0211153	-0.0532796	0.91283	0.043038	0.34191	0.181025	B
chr16:30735500-30735501	C	A	rs7198250	0.2803	.	LHX6	chr16:30735497-30735507	(r)	7	0.000803	3.7e-05	3.08208	0.00081511	0.645111	chr16:30735348-30735707,chr16:30735402-30735531	ENSG00000260082,ENSG00000280211	RP11-2C24.5,RP11-2C24.3	REM0856196,REM0856197	0.672614722995319,-0.0291279504235721	0.269216860046532,0.842947874566149	0.4479517422303547,0.037805459311570165	0.4100177607831325,0.41071476626506026	0.24734314249718647,0.3809878680464373	R,R
chr17:75199075-75199076	C	G	rs142798347	0.1968	.	NR1D1	chr17:75199072-75199086	(r)	11	2.8e-05	0.000713	-3.22689	0.000814835	0.645111	.	.	.	.	.	.	.	.	.	.
chr2:136374496-136374497	T	A	rs59951306	0.2793	.	DRGX	chr2:136374492-136374499	(f)	5	0.000224	0.011983	-3.98038	0.000814464	0.64509	.	.	.	.	.	.	.	.	.	.
chr14:35000812-35000813	T	C	rs8018114	0.1839	.	DRGX	chr14:35000809-35000816	(r)	4	0.000224	0.011983	-3.98038	0.000814464	0.64509	.	.	.	.	.	.	.	.	.	.
chr6:67707798-67707799	C	T	rs9445899	0.1233	.	GSX1	chr6:67707798-67707805	(r)	7	0.025525	0.000252	4.6196	0.000813909	0.64509	.	.	.	.	.	.	.	.	.	.
chr3:160513192-160513193	T	C	rs74982559	0.0736	.	GSX1	chr3:160513192-160513199	(r)	7	0.000252	0.025525	-4.6196	0.000813909	0.64509	.	.	.	.	.	.	.	.	.	.
chr11:2361286-2361287	A	T	rs1088992	0.167	.	TFAP4(var.2)	chr11:2361280-2361290	(r)	4	0.005115	8.8e-05	4.06057	0.000813053	0.644954	chr11:2360898-2361717,chr11:2361105-2361744	ENSG00000207308,ENSG00000070985	RNU6-878P,TRPM5	REM0315901,REM0315902	-0.124543436697003,0.143211150053024	0.0445975496735577,0.024408688055352	0.3588899137796309,0.7568816498635221	0.5435383060240964,0.5790811524096385	0.22644843180699387,0.26582052792231503	B,R
chr11:134885012-134885013	C	G	rs1677564	0.2893	.	BHLHE40	chr11:134885009-134885018	(f)	4	5e-05	0.001812	-3.59801	0.000812902	0.644954	.	.	.	.	.	.	.	.	.	.
chr17:35502626-35502627	C	A	rs7219413	0.4851	.	LBX2	chr17:35502620-35502628	(f)	7	0.008412	0.000132	4.15181	0.000812232	0.644793	.	.	.	.	.	.	.	.	.	.
chr10:61684458-61684459	C	A	rs72821787	0.1402	.	MAF	chr10:61684447-61684460	(r)	2	0.001992	0.044905	-3.11536	0.000812188	0.644793	.	.	.	.	.	.	.	.	.	.
chr6:67725002-67725003	A	G	rs9454254	0.1223	.	HESX1	chr6:67724999-67725009	(r)	7	5e-05	0.002908	-4.07211	0.00081148	0.644688	.	.	.	.	.	.	.	.	.	.
chr17:35502626-35502627	C	A	rs7219413	0.4851	.	EVX2	chr17:35502620-35502627	(f)	7	0.047432	0.000763	4.12954	0.000811426	0.644688	.	.	.	.	.	.	.	.	.	.
chr22:21630089-21630090	G	A	rs3747093	0.2018	.	ZBTB14	chr22:21630081-21630093	(f)	9	0.037627	0.001999	2.93491	0.000811136	0.644688	.	.	.	.	.	.	.	.	.	.
chr3:160566026-160566027	C	A	rs3806629	0.0736	.	CENPB	chr3:160566018-160566033	(r)	7	0.008398	0.000264	3.46086	0.000810952	0.644688	.	.	.	.	.	.	.	.	.	.
chr11:34659050-34659051	C	A	rs11032804	0.4672	.	IRF3	chr11:34659040-34659060	(f)	11	0.000431	2.1e-05	3.01016	0.000810881	0.644688	.	.	.	.	.	.	.	.	.	.
chr17:42355961-42355962	A	C	rs9891119	0.3668	.	MEF2A	chr17:42355953-42355965	(f)	9	0.000232	0.009164	-3.6784	0.000809292	0.644177	.	.	.	.	.	.	.	.	.	.
chr6:67709591-67709592	G	A	rs73454838	0.1233	.	POU4F3	chr6:67709587-67709602	(f)	5	0.000609	1.8e-05	3.52724	0.000809173	0.644177	.	.	.	.	.	.	.	.	.	.
chr1:173364679-173364680	A	T	rs2027498	0.2545	.	CREB3L4(var.2)	chr1:173364670-173364682	(r)	3	0.004915	0.086846	-2.87177	0.000808737	0.644177	.	.	.	.	.	.	.	.	.	.
chr1:16011786-16011787	A	T	rs1763606	0.3221	.	NKX2-8	chr1:16011783-16011792	(r)	6	0.000121	0.008759	-4.28519	0.000808212	0.644056	chr1:16010498-16012027,chr1:16011554-16011863,chr1:16011736-16011795	ENSG00000173641,ENSG00000065526,ENSG00000184908	HSPB7,SPEN,CLCNKB	REM0023010,REM0023011,REM0023012	-0.0359944572518844,-0.100314134293001,0.0737883562136503	0.55458737978506,0.106151914718209,0.00510247571380371	0.07774175945718168,0.33419782544480287,0.8167505252826684	0.5966444897590362,0.5672519301204819,0.463756721686747	0.26094802347066226,0.3606218192642488,0.45058746864538257	R,R,R
chr4:102558121-102558122	A	G	rs230508	0.336	.	EMX2	chr4:102558119-102558126	(r)	5	5.8e-05	0.005161	-4.49616	0.000807979	0.644056	.	.	.	.	.	.	.	.	.	.
chr16:30829555-30829556	G	A	rs7500719	0.3052	.	TFAP2A(var.3)	chr16:30829545-30829558	(r)	3	0.002023	0.023768	-2.46376	0.000807912	0.644056	chr16:30829500-30829649,chr16:30829547-30829846	ENSG00000274848,ENSG00000260899	Metazoa_SRP,RP11-2C24.4	REM0856558,REM0856559	0.222245563612771,-0.102488687044633	0.0642798779865226,0.497925986774806	0.6843485275614204,0.09865140351971552	0.7321698195783133,0.8078752590361445	0.6477269932604545,0.6969537436664226	B,R
chr3:160512636-160512637	G	C	rs62272787	0.0736	.	TFAP2C	chr3:160512633-160512645	(f)	4	0.100208	0.007584	2.58128	0.000807852	0.644056	.	.	.	.	.	.	.	.	.	.
chr3:139978230-139978231	A	G	rs1426041	0.1421	.	TFAP2C(var.3)	chr3:139978220-139978233	(f)	11	0.019719	0.001663	2.47319	0.000807779	0.644056	.	.	.	.	.	.	.	.	.	.
chr2:190687848-190687849	A	T	rs4853515	0.1441	.	IRF1	chr2:190687842-190687862	(f)	7	0.003704	0.000183	3.00714	0.00080673	0.644056	.	.	.	.	.	.	.	.	.	.
chr2:136374496-136374497	T	A	rs59951306	0.2793	.	LBX1	chr2:136374492-136374500	(r)	4	6.8e-05	0.004618	-4.21382	0.000805944	0.643726	.	.	.	.	.	.	.	.	.	.
chr6:106228594-106228595	C	T	rs62422878	0.1839	.	SMAD2::SMAD3::SMAD4	chr6:106228589-106228602	(f)	6	0.003481	7.7e-05	3.81552	0.000805433	0.643566	.	.	.	.	.	.	.	.	.	.
chr2:20497943-20497944	T	C	rs342094	0.2485	.	KLF15	chr2:20497940-20497951	(f)	4	0.008118	0.00059	2.62232	0.000805077	0.643528	.	.	.	.	.	.	.	.	.	.
chr15:74794192-74794193	C	G	rs62006566	0.3976	.	ZNF148	chr15:74794188-74794200	(r)	8	0.00226	0.000132	2.83908	0.000804768	0.643528	.	.	.	.	.	.	.	.	.	.
chr11:2342427-2342428	G	A	rs800122	0.1759	.	TBX3	chr11:2342425-2342433	(f)	3	0.00028	0.026602	-4.55329	0.000804561	0.643528	chr11:2342177-2344176	ENSG00000110651	CD81	REM0315871	-0.0688304	0.569865	0.0789939	0.411796	0.148337	B
chr16:60020614-60020615	T	G	rs11076358	0.1352	.	LHX1	chr16:60020611-60020617	(f)	4	0.000517	0.077963	-5.01587	0.000804257	0.643528	.	.	.	.	.	.	.	.	.	.
chr6:67724643-67724644	A	T	rs61626223	0.1223	.	MIXL1	chr6:67724640-67724646	(f)	4	0.098006	0.001014	4.57131	0.000804063	0.643528	.	.	.	.	.	.	.	.	.	.
chr2:191093929-191093930	C	T	rs4274624	0.2316	.	MAX	chr2:191093927-191093937	(f)	3	0.000386	0.012414	-3.46949	0.000804023	0.643528	.	.	.	.	.	.	.	.	.	.
chr22:21630804-21630805	A	T	rs5754467	0.1998	.	MEF2B	chr22:21630795-21630807	(r)	3	1e-05	0.000333	-3.54376	0.000803493	0.643528	.	.	.	.	.	.	.	.	.	.
chr14:35000812-35000813	T	C	rs8018114	0.1839	.	LHX1	chr14:35000809-35000815	(r)	3	0.000281	0.042476	-5.01663	0.000803089	0.643528	.	.	.	.	.	.	.	.	.	.
chr15:74787808-74787809	C	A	rs1378941	0.3867	.	EBF1	chr15:74787805-74787816	(r)	8	0.000334	0.004748	-2.65466	0.000802833	0.643528	chr15:74787753-74787852,chr15:74787754-74787853,chr15:74787756-74787855	ENSG00000261606,ENSG00000140505,ENSG00000140474	RP11-414J4.2,CYP1A2,ULK3	REM0765455,REM0765456,REM0765457	-0.275602516689706,0.262284946325364,0.0375824812809741	0.00704050746206637,0.851257920305941,0.946294724294878	0.7721004341426689,0.10315583647996375,0.025909713164238107	6.785425151807229,6.808740418674699,6.855370481927711	8.401260631131343,8.405512625053461,8.41466299716204	R,R,B
chr1:247740038-247740039	G	C	rs11799622	0.0427	.	BHLHA15(var.2)	chr1:247740031-247740040	(f)	8	0.000133	0.011481	-4.4549	0.000802003	0.643292	chr1:247739257-247740886,chr1:247739799-247740148	ENSG00000230411,ENSG00000236817	OR3D1P,RP11-978I15.10	REM0211178,REM0211180	-0.554556458487981,0.165993926422628	0.847278834622341,0.108507835300906	0.2473251971200483,0.48107882951471387	0.3020149246987952,0.3346150723493976	0.18449144766430722,0.23614294337175082	B,R
chr2:136347971-136347972	G	T	rs12612435	0	.	TFAP2B(var.3)	chr2:136347961-136347974	(r)	3	0.000323	0.004338	-2.59699	0.000802001	0.643292	.	.	.	.	.	.	.	.	.	.
chr17:16960323-16960324	C	G	rs4985726	0.1074	.	TBX19	chr17:16960310-16960329	(f)	14	0.014826	0.000994	2.70279	0.000801916	0.643292	.	.	.	.	.	.	.	.	.	.
chr16:30777437-30777438	C	A	rs56656810	0.2763	.	TFAP2B	chr16:30777434-30777446	(f)	4	0.005492	0.074981	-2.61391	0.000801263	0.643292	.	.	.	.	.	.	.	.	.	.
chr21:25732938-25732939	G	C	rs7280688	0.0775	.	TFAP2B	chr21:25732935-25732947	(f)	4	0.053245	0.0039	2.61405	0.000800831	0.643292	.	.	.	.	.	.	.	.	.	.
chr3:58460282-58460283	A	T	rs7631010	0.2604	.	RXRB(var.2)	chr3:58460278-58460292	(r)	10	0.001471	8.8e-05	2.81315	0.000799625	0.642622	.	.	.	.	.	.	.	.	.	.
chr2:219833438-219833439	A	G	rs2052666	0.2584	.	ETS2	chr2:219833432-219833441	(r)	3	0.000924	1.5e-05	4.11913	0.000799205	0.642533	.	.	.	.	.	.	.	.	.	.
chr8:11502047-11502048	T	A	rs2409781	0	.	CREB3L4(var.2)	chr8:11502045-11502057	(f)	3	0.004874	0.086407	-2.87516	0.000798963	0.642533	.	.	.	.	.	.	.	.	.	.
chr6:12928617-12928618	C	T	rs192183165	0	.	ZNF148	chr6:12928611-12928623	(f)	7	0.037722	0.002201	2.84111	0.00079888	0.642533	.	.	.	.	.	.	.	.	.	.
chr7:37367011-37367012	G	C	rs113659298	0.1083	.	DMRTA2	chr7:37367008-37367020	(r)	9	0.00024	0.016399	-4.22252	0.000798608	0.642533	.	.	.	.	.	.	.	.	.	.
chr6:67700382-67700383	C	A	rs12524538	0.1233	.	ASCL1(var.2)	chr6:67700378-67700387	(f)	5	2.8e-05	0.00123	-3.7843	0.000798558	0.642533	.	.	.	.	.	.	.	.	.	.
chr6:67723204-67723205	C	G	rs73460668	0.1223	.	SOHLH2	chr6:67723201-67723209	(r)	5	0.000519	0.018963	-3.59886	0.000798508	0.642533	.	.	.	.	.	.	.	.	.	.
chr6:32692100-32692101	A	G	rs9275224	0.4463	.	EOMES	chr6:32692097-32692109	(f)	4	0.002326	4e-05	4.07034	0.000797413	0.642533	chr6:32691999-32692148	ENSG00000196735	HLA-DQA1	REM1940276	0.668813	0.423965	0.441499	0.796176	0.859133	R
chr1:15970693-15970694	G	C	rs6684328	0.3101	.	PLAGL2	chr1:15970689-15970697	(f)	5	0.007816	0.000504	2.7422	0.000796685	0.642242	.	.	.	.	.	.	.	.	.	.
chr7:74027025-74027026	C	G	rs55793530	0.0119	.	PLAGL2	chr7:74027019-74027027	(r)	2	0.000504	0.007816	-2.7422	0.000796685	0.642242	.	.	.	.	.	.	.	.	.	.
chr21:25775851-25775852	C	T	rs71317430	0.0676	.	NKX6-1	chr21:25775848-25775855	(f)	4	0.00973	0.000103	4.54883	0.000796106	0.642242	.	.	.	.	.	.	.	.	.	.
chr17:75204782-75204783	G	A	rs112679822	0.1978	.	SREBF1(var.2)	chr17:75204778-75204788	(r)	6	6e-06	0.000242	-3.62648	0.000795602	0.642114	chr17:75204599-75204948	ENSG00000263843	RP11-649A18.12	REM1039519	-0.464356	0.17994	0.607531	1.1483	0.534427	B
chr16:31277592-31277593	G	A	rs7184339	0.1421	.	SREBF1(var.2)	chr16:31277588-31277598	(r)	6	6e-06	0.000242	-3.62648	0.000795602	0.642114	chr16:31277134-31277943	ENSG00000140678	ITGAX	REM0858697	0.0481694	0.549482	0.0791043	0.364498	0.182105	R
chr2:136348067-136348068	T	A	rs7589839	0.2704	.	BATF	chr2:136348064-136348073	(r)	6	0.000174	3e-06	3.99293	0.000795589	0.642114	.	.	.	.	.	.	.	.	.	.
chr6:32626382-32626383	G	T	rs114527826	0.2097	.	TFAP2A(var.3)	chr6:32626372-32626385	(r)	3	0.001026	0.012102	-2.46755	0.000795135	0.642114	chr6:32625903-32626712,chr6:32626353-32627002	ENSG00000229391,ENSG00000198502	HLA-DRB6,HLA-DRB5	REM1940072,REM1940075	0.337768439494159,-0.628862642682812	0.428526550967007,0.618497004401281	0.43234475919708565,0.692731932897079	0.28870907048192773,0.25432059710843374	0.16638112908233504,0.2045225833767101	R,R
chr4:102568825-102568826	T	G	rs230499	0.3479	.	KLF9	chr4:102568819-102568832	(r)	7	0.002128	0.000102	3.04209	0.000794728	0.642114	.	.	.	.	.	.	.	.	.	.
chr11:568942-568943	C	G	rs112261695	0.4006	.	TFAP2A(var.2)	chr11:568939-568951	(f)	4	0.002589	0.037194	-2.66484	0.00079436	0.642114	chr11:568857-569006	ENSG00000161328	LRRC56	REM0311425	0.0574922	0.787733	0.0732039	3.22019	2.42803	R
chr4:89821487-89821488	G	C	rs17016251	0.4384	.	OLIG3	chr4:89821485-89821495	(r)	8	0.007485	0.000183	3.71064	0.000793779	0.642114	chr4:89821102-89821801	ENSG00000277695	RP11-115D19.4	REM1736578	-0.127805	0.0577949	0.187558	0.3017	0.181528	R
chr6:32635146-32635147	G	C	rs9272247	0.2197	.	EGR1	chr6:32635142-32635155	(r)	9	8.7e-05	0.001423	-2.79963	0.000793416	0.642091	.	.	.	.	.	.	.	.	.	.
chr6:32642174-32642175	T	C	rs707949	0.2247	.	ZNF148	chr6:32642169-32642181	(f)	6	0.005257	0.000306	2.84301	0.000793387	0.642091	chr6:32641647-32642346,chr6:32641749-32642178	ENSG00000179344,ENSG00000196735	HLA-DQB1,HLA-DQA1	REM1940109,REM1940110	0.254674215727383,0.811980113884638	0.684329972430706,0.376421160413397	0.7036590080361624,0.502695453906806	0.7002429602409639,0.8716272510240964	1.1642914370616593,1.638185103292516	R,R
chr20:50497119-50497120	C	A	rs6063528	0.3549	.	HES2	chr20:50497115-50497125	(r)	6	0.000103	0.002428	-3.15889	0.000793027	0.642091	.	.	.	.	.	.	.	.	.	.
chr16:31277592-31277593	G	A	rs7184339	0.1421	.	NR2F6(var.3)	chr16:31277590-31277605	(r)	13	9e-05	0.001321	-2.68867	0.000792763	0.642091	chr16:31277134-31277943	ENSG00000140678	ITGAX	REM0858697	0.0481694	0.549482	0.0791043	0.364498	0.182105	R
chr2:136353650-136353651	A	T	rs6739934	0.3082	.	LMX1B	chr2:136353647-136353658	(f)	4	0.001654	6.1e-05	3.29327	0.000792665	0.642091	.	.	.	.	.	.	.	.	.	.
chr1:247748765-247748766	G	A	rs60964324	0.0427	.	REL	chr1:247748764-247748774	(f)	2	0.000161	0.010964	-4.22269	0.000791624	0.641887	chr1:247748615-247749604	ENSG00000153230	OR14K1	REM0211190	-0.235187	0.923469	0.115601	0.301528	0.159088	B
chr7:128984018-128984019	C	A	rs12534421	0	.	ARGFX	chr7:128984014-128984024	(f)	5	0.005476	0.000158	3.54764	0.000791589	0.641887	.	.	.	.	.	.	.	.	.	.
chr6:106202946-106202947	G	C	rs9398073	0.1869	.	RARG(var.3)	chr6:106202936-106202950	(f)	11	0.008992	0.00036	3.21865	0.000791431	0.641887	.	.	.	.	.	.	.	.	.	.
chr16:30762283-30762284	G	A	rs3812999	0.2803	.	KLF9	chr16:30762275-30762288	(r)	5	0.000232	0.00486	-3.04333	0.000791376	0.641887	.	.	.	.	.	.	.	.	.	.
chr6:32692727-32692728	T	A	rs9275231	0.4563	.	PHOX2A	chr6:32692719-32692730	(f)	9	0.000648	0.022021	-3.5259	0.00079086	0.641887	chr6:32692397-32693296	ENSG00000179344	HLA-DQB1	REM1940279	-0.571995	0.59927	0.949881	0.236814	0.224729	R
chr4:102588523-102588524	T	A	rs7692606	0.3588	.	POU4F1	chr4:102588521-102588535	(r)	12	0.000108	0.003792	-3.56266	0.000790216	0.641887	.	.	.	.	.	.	.	.	.	.
chr6:67700819-67700820	G	A	rs12527912	0.1233	.	RFX4	chr6:67700817-67700832	(f)	3	0.000303	2e-05	2.6944	0.000789774	0.641887	.	.	.	.	.	.	.	.	.	.
chr6:32692273-32692274	T	C	rs4713582	0.4553	.	SPDEF	chr6:32692267-32692278	(r)	5	0.000735	1.3e-05	4.01432	0.000789767	0.641887	chr6:32692252-32692301	ENSG00000237541	HLA-DQA2	REM1940278	-0.438741	0.392692	0.574861	1.40657	1.78928	R
chr4:102537020-102537021	A	G	rs230527	0.336	.	PHOX2A	chr4:102537018-102537029	(f)	3	0.000466	0.01585	-3.52658	0.000789287	0.641887	.	.	.	.	.	.	.	.	.	.
chr7:74130260-74130261	G	A	rs142493931	0.0119	.	DPRX	chr7:74130258-74130267	(r)	7	0.012572	0.000189	4.19515	0.000789212	0.641887	.	.	.	.	.	.	.	.	.	.
chr6:32635458-32635459	T	A	rs9272260	0.2097	.	HOXA4	chr6:32635453-32635460	(f)	6	0.000352	0.025852	-4.29651	0.00078904	0.641887	.	.	.	.	.	.	.	.	.	.
chr17:16937547-16937548	G	T	rs4792798	0.1163	.	CREB3L4(var.2)	chr17:16937541-16937553	(r)	6	0.005185	0.092276	-2.87899	0.000788089	0.64177	.	.	.	.	.	.	.	.	.	.
chr19:18091301-18091302	G	T	rs425648	0.1809	.	MYOG	chr19:18091295-18091303	(f)	7	7e-05	0.002415	-3.53979	0.000787698	0.641702	.	.	.	.	.	.	.	.	.	.
chr3:160012891-160012892	T	A	rs6808498	0.3598	.	ZNF16	chr3:160012876-160012899	(r)	8	4e-05	0.000668	-2.81613	0.000787405	0.641702	.	.	.	.	.	.	.	.	.	.
chr6:67726922-67726923	G	A	rs9445909	0.1223	.	SMAD2::SMAD3::SMAD4	chr6:67726918-67726931	(r)	9	3.7e-05	0.001672	-3.82402	0.000787026	0.641656	.	.	.	.	.	.	.	.	.	.
chr22:21563336-21563337	C	G	rs131658	0.1928	.	NR1D2	chr22:21563326-21563340	(f)	11	0.0033	8.9e-05	3.61386	0.000786949	0.641656	chr22:21563200-21563599	ENSG00000183506	PI4KAP2	REM1505375	-0.00430433	0.954828	0.00760293	0.41621	0.244693	R
chr14:34926244-34926245	T	A	rs12050171	0.1978	.	GSC	chr14:34926240-34926249	(f)	5	0.000259	0.016565	-4.15845	0.000786457	0.641656	chr14:34926154-34926303	ENSG00000226677	IGBP1P1	REM0637293	-0.0277235	0.832114	0.0479322	0.306945	0.380688	R
chr16:30825326-30825327	G	A	rs8046391	0.3052	.	MAZ	chr16:30825323-30825333	(r)	7	2.7e-05	0.000703	-3.26181	0.000786441	0.641656	chr16:30825010-30826029,chr16:30825106-30825625	ENSG00000274848,ENSG00000099385	Metazoa_SRP,BCL7C	REM0856545,REM0856546	-0.339999784795968,0.671381843308493	0.0505654616233206,0.468220300031948	0.7441874743155281,0.9186279776370612	0.47447954759036143,0.4832104331325301	0.26120472660831173,0.30956669303495016	B,B
chr4:102527745-102527746	T	A	rs170731	0.34	.	HOXD9	chr4:102527740-102527749	(r)	4	4e-05	0.002748	-4.2356	0.000786209	0.641656	.	.	.	.	.	.	.	.	.	.
chr11:34726712-34726713	T	C	rs2136506	0.4662	.	TFAP2A(var.2)	chr11:34726709-34726721	(f)	4	0.00931	0.000646	2.66757	0.000786008	0.641656	.	.	.	.	.	.	.	.	.	.
chr4:102518267-102518268	C	T	rs1598857	0.4046	.	TFAP2B(var.2)	chr4:102518265-102518276	(r)	9	0.000898	0.015947	-2.8772	0.00078553	0.641656	.	.	.	.	.	.	.	.	.	.
chr11:69639166-69639167	C	G	rs1944129	0.496	.	TFAP2A(var.3)	chr11:69639163-69639176	(f)	4	0.001978	0.023399	-2.47052	0.000785257	0.641656	.	.	.	.	.	.	.	.	.	.
chr22:21590806-21590807	T	A	rs5749502	0.1819	.	GSX2	chr22:21590803-21590811	(f)	4	0.011107	0.000193	4.05391	0.000784737	0.641656	.	.	.	.	.	.	.	.	.	.
chr2:44977799-44977800	G	T	rs11690627	0.4105	.	EGR1	chr2:44977789-44977802	(r)	3	9.5e-05	0.001562	-2.8026	0.00078469	0.641656	.	.	.	.	.	.	.	.	.	.
chr1:35263933-35263934	A	C	rs479745	0.0487	.	ZNF460	chr1:35263925-35263941	(f)	9	0.005125	0.000352	2.67929	0.000784205	0.641656	chr1:35262378-35264047	ENSG00000116560	SFPQ	REM0052798	-0.429455	0.389281	0.774684	0.385461	0.154561	B
chr22:21579138-21579139	C	T	rs5754177	0.1839	.	HIC2	chr22:21579133-21579141	(f)	6	8.8e-05	0.009844	-4.71451	0.000782876	0.641033	chr22:21578954-21579153	ENSG00000272954	KB-1440D3.13	REM1505422	0.125124	0.698147	0.196646	0.395951	0.315095	R
chr1:67322007-67322008	A	C	rs17129778	0.169	.	TFAP2A(var.2)	chr1:67322004-67322016	(f)	4	0.068263	0.004734	2.66862	0.000782827	0.641033	.	.	.	.	.	.	.	.	.	.
chr6:67725817-67725818	T	A	rs9454256	0.1223	.	HOXA7	chr6:67725812-67725819	(r)	2	0.008884	6.6e-05	4.8959	0.000781928	0.64076	.	.	.	.	.	.	.	.	.	.
chr12:38056618-38056619	T	C	rs11182052	0	.	TFAP2C(var.3)	chr12:38056615-38056628	(f)	4	0.019351	0.001619	2.48101	0.00078172	0.64076	.	.	.	.	.	.	.	.	.	.
chr17:42345816-42345817	C	A	rs3736161	0.3628	.	ZIC1	chr17:42345811-42345825	(r)	9	0.000105	0.001775	-2.82995	0.000781424	0.64076	.	.	.	.	.	.	.	.	.	.
chr2:136376320-136376321	T	C	rs2360521	0.3141	.	EGR1	chr2:136376312-136376325	(f)	9	0.011137	0.000675	2.80377	0.000781288	0.64076	.	.	.	.	.	.	.	.	.	.
chr17:16938998-16938999	A	C	rs55672385	0.1173	.	MYCN	chr17:16938995-16939003	(r)	5	0.008761	0.00029	3.40857	0.000781283	0.64076	chr17:16938749-16939098	ENSG00000230709	AC104024.1	REM0944528	1.88967	0.361432	0.871357	0.679287	0.413017	R
chr6:67702277-67702278	A	C	rs9454241	0.1233	.	FOXB1	chr6:67702268-67702279	(f)	10	0.000189	0.011024	-4.06393	0.000780352	0.640729	.	.	.	.	.	.	.	.	.	.
chr11:568942-568943	C	G	rs112261695	0.4006	.	KLF15	chr11:568937-568948	(f)	6	0.010166	0.000732	2.63049	0.000779873	0.640588	chr11:568857-569006	ENSG00000161328	LRRC56	REM0311425	0.0574922	0.787733	0.0732039	3.22019	2.42803	R
chr10:127417086-127417087	C	T	rs11017981	0.1193	.	KLF9	chr10:127417079-127417092	(f)	8	2.1e-05	0.000451	-3.04764	0.000779803	0.640588	.	.	.	.	.	.	.	.	.	.
chr6:32251211-32251212	G	A	rs9296015	0	.	FOS::JUN	chr6:32251204-32251214	(f)	8	0.00227	3.7e-05	4.10646	0.000779103	0.64046	chr6:32251203-32251292	ENSG00000204301	NOTCH4	REM1939264	-0.0209433	0.91318	0.0981506	0.357357	0.361412	B
chr1:35616793-35616794	A	C	rs10908401	0.0437	.	ZNF384	chr1:35616790-35616800	(f)	4	0.000159	0.003665	-3.1395	0.000778514	0.640229	.	.	.	.	.	.	.	.	.	.
chr2:136374496-136374497	T	C	rs59951306	0.2793	.	ALX3	chr2:136374491-136374499	(f)	6	0.000111	0.009272	-4.42139	0.000778296	0.640229	.	.	.	.	.	.	.	.	.	.
chr17:35513245-35513246	A	T	rs8068906	0.498	.	JUN::JUNB	chr17:35513238-35513248	(r)	3	2.4e-05	0.001596	-4.19393	0.000777951	0.640229	chr17:35513155-35514124	ENSG00000236320	SLFN14	REM0972911	0.0707057	0.67561	0.243084	0.390655	0.219944	B
chr1:15993532-15993533	G	T	rs10927879	0.33	.	TCFL5	chr1:15993526-15993536	(r)	4	0.000787	0.017729	-3.11469	0.000777676	0.640229	.	.	.	.	.	.	.	.	.	.
chr11:134885012-134885013	C	G	rs1677564	0.2893	.	MAX::MYC	chr11:134885008-134885019	(r)	7	8.5e-05	0.002952	-3.54197	0.000777377	0.640229	.	.	.	.	.	.	.	.	.	.
chr17:75265194-75265195	C	T	rs8067326	0.2008	.	KLF11	chr17:75265190-75265201	(f)	5	5.4e-05	0.00173	-3.47441	0.000777176	0.640229	.	.	.	.	.	.	.	.	.	.
chr6:137908902-137908903	T	A	rs200820567	0.0189	.	THRB(var.3)	chr6:137908885-137908904	(r)	2	0.000838	3.7e-05	3.10723	0.000776777	0.640229	chr6:137908853-137908952	ENSG00000237499	RP11-356I2.4	REM2006087	0.266817	0.645684	0.410774	1.69763	5.82946	R
chr15:74810509-74810510	T	C	rs12594062	0.3956	.	SREBF1(var.2)	chr15:74810503-74810513	(f)	7	6e-06	0.000244	-3.63595	0.000774837	0.638971	chr15:74810252-74811541	ENSG00000140465	CYP1A1	REM0765527	-0.0577005	0.568088	0.139125	0.434478	0.192011	R
chr2:191094762-191094763	A	G	rs4853458	0.2306	.	NFIB	chr2:191094758-191094775	(r)	13	0.000559	3e-05	2.91444	0.000774058	0.638582	.	.	.	.	.	.	.	.	.	.
chr6:32624996-32624997	G	T	rs9271668	0.2117	.	LHX6	chr6:32624994-32625004	(r)	8	0.022195	0.001002	3.09808	0.000773465	0.638345	chr6:32624703-32625202,chr6:32624900-32625549	ENSG00000198502,ENSG00000223534	HLA-DRB5,HLA-DQB1-AS1	REM1940066,REM1940067	0.0721123693093223,0.191520068455235	0.926050217911625,0.169298941660317	0.1107689782866172,0.5733739317301244	0.29858675903614457,0.35554071925301206	0.27112357029868533,0.32854178615278795	R,B
chr17:16934669-16934670	C	T	rs3751984	0.1133	.	HES7	chr17:16934662-16934674	(f)	8	0.000404	2.1e-05	2.97345	0.000773289	0.638345	.	.	.	.	.	.	.	.	.	.
chr22:39135949-39135950	T	G	rs139389	0.4115	.	TFAP2E	chr22:39135942-39135953	(r)	4	0.018711	0.001233	2.71949	0.000772398	0.63797	chr22:39135755-39137304	ENSG00000227009	FUNDC2P4	REM1534862	-0.859705	0.334672	0.55664	0.518129	0.228164	B
chr11:123375445-123375446	G	A	rs10893032	0.3052	.	MYBL2	chr11:123375441-123375456	(f)	5	5.7e-05	0.00155	-3.29501	0.00077175	0.637688	chr11:123375004-123375673	ENSG00000254823	RP11-109E10.1	REM0427091	-0.0685649	0.568498	0.125362	0.485927	0.265328	R
chr16:60020614-60020615	T	G	rs11076358	0.1352	.	PHOX2B	chr16:60020603-60020619	(r)	5	3.9e-05	0.000938	-3.18342	0.000771685	0.637688	.	.	.	.	.	.	.	.	.	.
chr6:32251211-32251212	G	A	rs9296015	0	.	FOSL1::JUNB	chr6:32251204-32251213	(r)	2	0.001235	2.1e-05	4.05821	0.000771607	0.637688	chr6:32251203-32251292	ENSG00000204301	NOTCH4	REM1939264	-0.0209433	0.91318	0.0981506	0.357357	0.361412	B
chr2:136381977-136381978	C	T	rs6738835	0.3082	.	ESRRB	chr2:136381970-136381981	(r)	4	8.9e-05	2e-06	4.01923	0.00077133	0.637688	.	.	.	.	.	.	.	.	.	.
chr12:112246416-112246417	A	T	rs7953257	0.4145	.	CTCFL	chr12:112246414-112246425	(f)	3	0.000903	0.02444	-3.29782	0.000770472	0.637644	.	.	.	.	.	.	.	.	.	.
chr11:118814305-118814306	C	T	rs540716	0.2167	.	CEBPE	chr11:118814303-118814313	(f)	3	0.005444	0.000122	3.7995	0.000770195	0.637644	.	.	.	.	.	.	.	.	.	.
chr4:987143-987144	G	A	rs10902762	0.4364	.	TFAP2A(var.3)	chr4:987142-987155	(f)	2	0.001591	0.018906	-2.47521	0.000769887	0.637644	chr4:987098-987197	ENSG00000250259	RP11-460I19.2	REM1688992	1.51607	0.291652	0.733164	4.19451	3.81931	B
chr4:987107-987108	C	A	rs11248061	0.4274	.	TFAP2C(var.3)	chr4:987096-987109	(r)	2	0.001263	0.015149	-2.48469	0.00076975	0.637644	chr4:987098-987197	ENSG00000250259	RP11-460I19.2	REM1688992	1.51607	0.291652	0.733164	4.19451	3.81931	B
chr17:75279344-75279345	T	G	rs28516463	0.1978	.	FOXB1	chr17:75279343-75279354	(r)	10	0.000187	0.010939	-4.06941	0.00076965	0.637644	chr17:75278694-75279553	ENSG00000125445	MRPS7	REM1039783	-0.129773	0.0859858	0.619755	0.402261	0.209259	B
chr17:75194134-75194135	G	A	rs112898013	0.1968	.	NFKB2	chr17:75194133-75194146	(r)	12	0.000213	0.003318	-2.74669	0.000769564	0.637644	chr17:75194096-75194205,chr17:75194101-75194200	ENSG00000265800,ENSG00000263786	RP11-649A18.5,RP11-649A18.4	REM1039480,REM1039481	0.0526143395887229,-0.492837200519029	0.556384376574702,0.0530595836241831	0.15295037004927947,0.8269437104467104	0.5215424078313253,0.5320186204819277	2.0202397700496606,2.218189648188506	R,R
chr6:32633997-32633998	A	G	rs9272192	0.2097	.	OLIG3	chr6:32633990-32634000	(r)	3	0.011813	0.000286	3.72213	0.000769277	0.637644	chr6:32633880-32634249	ENSG00000223534	HLA-DQB1-AS1	REM1940092	-0.0225691	0.66872	0.129904	0.352964	0.238695	B
chr7:45607188-45607189	C	T	rs75119980	0.0835	.	ZBTB33	chr7:45607181-45607196	(r)	8	0.001162	0.020093	-2.85007	0.000768894	0.637644	.	.	.	.	.	.	.	.	.	.
chr16:85933678-85933679	C	T	rs12444221	0.2048	.	ZSCAN29	chr16:85933673-85933684	(r)	6	0.001492	4.2e-05	3.56563	0.000768734	0.637644	chr16:85933521-85934800	ENSG00000279907	RP11-568J23.2	REM0907363	-0.249926	0.284002	0.358084	0.490605	0.256563	R
chr6:67711247-67711248	T	C	rs6928838	0.1233	.	MNX1	chr6:67711245-67711255	(r)	8	0.000162	0.01343	-4.41961	0.000768467	0.637644	.	.	.	.	.	.	.	.	.	.
chr4:89813576-89813577	A	C	rs2119787	0.3728	.	BHLHA15(var.2)	chr4:89813574-89813583	(r)	7	0.000127	0.011182	-4.474	0.000768309	0.637644	.	.	.	.	.	.	.	.	.	.
[truncated: 2,506 more rows]

## Sheet: CA
Cardiac Arrhtyhmia
[truncated: 6,799 more rows]

## Sheet: AS
Aortic stenosis
[truncated: 500 more rows]

## Sheet: CAD
CAD
[truncated: 11,987 more rows]
